# Supplementary material for: Genome Assembly and Sex-Determining Region of Male and Female Populus × sibirica
Source: Front Plant Sci. 2021 Sep 8;12:625416. doi: 10.3389/fpls.2021.625416 (PMC8455832; doi:10.3389/fpls.2021.625416)
Supplement: Supplementary Data 3 — Sequences of four contigs that contain SDR variants of the male (tig00001299 – Y haplotype, tig00000650 – X haplotype) and female (tig00001482 and tig00003220 – X haplotypes) P. × sibirica. The sequences are presented in separate files in the fasta format. [file Data_Sheet_3.ZIP › tig00000650 (Canu, Racon, Medaka, POLCA).fa]

>tig00000650
AAGAAGAGAAATAAGTTGATGAGAACTTTGAGATGCAATATTAACGTAAGGATTAAACGA
TAATAACGACAAATGTCAAGGTTAGAGGATCCACTAATGGTACGTCAAACAAGTATAGTA
TAAACTCTTATTATTCAATTGGAAACCACACACAAAGGAGGTTCCAATCGGATTATAAAT
TGTTAACATGATTACATTAGTTATCTTATTCGAATAATGCTAATACTTGTAAATGTTGTC
GGGGCATTCATGATTATAACTTATGTTAACAACAAATCAAGTTCCTTCCATAGCTCGGGT
GTCGGTTATACCATACGGTATGGGCTATGAAAGTGCCAAGTATTTGTTATACCAAGTGTT
ATACAACATAAATCTAGATTAACCATTTAACAAGCAAAGTATTAAAAGTGAACAAGATAA
CAAATATAAAGCATATTAGTATCCAACATTAAGGTCCATGTTGAGTTTATATTATACTTA
TCCTTACACCATTAGTGTAACCTTTTCACCTTGACATAATTAACTTAGCTAGACATAATG
AAAGAAAGAAACATAAATAAACAAGATAAGAACATAAGTAAGATAAAAGTTAACTAAGTA
AAGGAAAGGAAGTGAAAGGCACAAACTTGATATTAATGAAAGCAAAGCATAAGCAATACA
AAGAGAGAAAGCAAGAGCATGATCTTGATCTGAACACCAAGATGCCTAAATACATGGCAA
ATGCCTCCTTTTATAGGCCAAAATTCGGAACTATTGATTTGTTGACTAATTGATGAATGG
GTGGCCACATCTTGACTTGATGACAATTCTTATCTTCTTGTCTGCTAAAAACGTCATTGA
TGACGTCATAATTTGAACAAACTTCAATCATGAAAGTTCTAGGCAATTGTCTCATCTTTC
CAGGGTAAACATTTGAGATCATTTGGACTTCTAAAACTCGAGATATGGGCTGAACACTGA
ACAGTGTCTGGGCTGCGAGGACAGATTCGGACTTCTTCGTTGTTGCTACAATTTGGACTT
GAAAATGGCCTTCTTAAATCTTGGACTCCTCATGAAAGTTGTAGGCCTATGTCGTATCTT
TCCATCCATATAAAGTAGACCTAAATCCGAGATCTACAGCTCTAGATATGACCCGATTAC
CAAACGGTGTTCCAGTTTGGACTTTTGCACATCTCTTTTCTAAGTTTGGCCATCTCTTTG
TCCTTTCAATTTTAGTACTTCAACTCATCAATCAATTCTTTCATTTATGTGACAGGCCTG
CATTTAAGATGAACATTTACCATAAATTAAAGGTATCTTATATTATTAGATATGTTATTA
TAAAACATGCTTTAGTTAAGGAGTTATTGATACTTCAAGTGCAAAATGATGATATAAAAC
CTTGATAAAAATACACTTTTAAGTACTAATCACACCCCCCAACCGACTTATTACTAGTCC
CTAGTAATCAAAGCGTTAAAATAGAAAAACAATTTGCAACTTTCACAAAGCAAGGCATTC
ATCATTCAACTTCCATTAATCTATCCAGATAAACAAACTCTCATTAAATTTATATATCTG
CTCAATACCTCTTAAACGAGCTTTCGGCTAATGACTCCCAGACCAGTTGATCTTAGGGCA
TTAGGTGTTGAGACACCCCTACGAGCTTAGTAACTCGGGTTGCCGAGATACGATACGTAG
ATAGTGCAATGTTTGATTCCCTTAAGCTTTTCTCCTTAACCCATGTAACAAGCTTTGGGC
CAATAGCTCCCAAGTCGGTTGACTTTAGGGTATTAGGTGTTAAAACACCCCTTCGGGCTT
AATTGCTTAGGTTAGGGAGGCTACGAAATCAAACTTATCTACGTTTTTATAATCATTATT
ATTATTTTTTTTTTTTGTTTTTTTGCAAATTATAGACTATCCCTATCCCTTAGTTGTTAC
CTTTAACAAAAGAACACAAATAATGTAATAATCCAATGTGCAACCCACAATCATATGTTA
AAGTGTGTGTGTGAAAATGAAGGTTTAAGAATACTTGTTAAATAAGTATATGAGCGAGAA
TCAAGTGATAACAATGCGGAGTTTGTAAACACTGAATATTTCAAGAAGTATTCTAATAGG
CCTTGTTATGAATATTGCAAATAACCATTGGAAAATGTTTACTAAGATGCGTCTCAAGAG
TCACTCCCCCTTACTCTCGCCATCCTAGTGATAACAGTTTTGCCAAATGGTTTTAAAAAC
AAAAGCGAGTTAGTTGGTTAGTTTTTTTTTTTTTTTTTTTTATGTCAACTACTACCCTCT
CCCCCCAACCAAAATGAGACATTGTCCTCAATGTCCTAAGGTAGAAAGATAGAGTATAGA
AGACATCACCCGAAACAACGAACACCGACAAACCCGAAACACACTTAAACAAATATAAGA
AATAATAGAACAAAATACTATGCTAGAAATAAAACCAAAAGACACAAGGATTCACAAACG
AAGGCTCAAATCCAATCTAAGCTTTTTACGGCTTTACGTAGTTGACCAATTTATGCGACT
CATGGAGGGATCAATTACGGGGATGAAAGATTGTAGTTTGTCGATCAATTGTTCGTGATA
GGAGCGAGAGATTATGATTTGTCATGCCGAAGATGTTAGAAATTCTGTTCCACGGCTTGA
TCAAGGAAAGACAACAAATTATCATAAAAACCATTAACATTGAGCAAACCTATAGGTTTA
TGGTGAATGTGCGAGTTGGGCCCAAGAGGAAATATGAAAGATCTCTTCCAATGTGCCCGA
GACCACCGGTAAGGCAATGAAGGCATCGGCATGGTTAAACATTGTATTCATTCGATCAAA
CATTGTGGAGACCTGTAGTTCCTCTCCAATTGTTTTCCCAATGAAATCCCCTTTTGCTAA
AGCTTCGGGGACGACCCCCAAGACTTGACTTCCTCCTAAAAATGCAGCTATTGACACACC
CCCCATTAACCCAAGGCTACCTCCCCCATACACTAAATGAATCTTTCTCTCGGCTAGGAC
ACGACCAAGATGATTTCTTGCTTCTAAAAATGTTATTTCCTTCCCAGGTGGATCCACCGA
AAACACAAATATTTTTGATGTGATAACTTGGGGGACTGCCATTTCTACACACTTCTATAT
CGTCTAATGTAAGGGTTGAGTAGAAATGAGGGGAAGGAAGAGAAGATTTTATAGATGAGA
AATTGAAGATGCAATCATACCCCTATATGTAGACCAACTGAGTCTCACACACTCTTTCTC
TCTCTCTCTCTCTCTCTCTCTCTTTATTGAATTATTTATTTTGAAAAAGCATGTGTATGT
ACAGGTAGTTGTGATTGTGGCTCACATCTTCCCTTGGTTTTACGTCCAAGAACGGCTTAA
ACGCCCTCTATGGGTCGGGGATAGGCTTCCCATCCAAGTTTTCTTAAAAAGCGGCAAACG
GGGTCTTTTTAGTCGATTCCCAAGACTAAGTCGATCATGTTCTTTATGAAAATGGGGCCA
TAAATCATGAATTGCACGATGCACATCTCCACTAGGATGCGTCTCAAGGGTCAACAAAAG
ATTATCTAAAGACCCCTTACTCGGGCCATCCTTAATGAATTGTATTTTATCTTCACGGTT
TATAGATACCATTCCTAAAGAACGACATGTTGCATTACAAGTCCATCGGCACATCGCAGG
ACGGACTTTCGATCGTTTTGCACGACGTTTCTTTGCAAAGTGCTTTTATTTGTTCCGGGC
ATGTGTGAAATGAAAGAATTGGAAGACTCACGATAATCGGACCTTTGCTTCAATCGACGC
CGAATATCTTCGGGAATTCCATGATTCATTAACAACTTCAATCTTGCACACCTAGCACGG
TAAATTTTTGTAATCGCATTCGAGGCGGAAGCGGGAAAGTACTTTTTCAATTTTTCAAGA
GTGGTGTCCATTTTCAAATGAGAATTGGAGAAGAGAGTCAAAAAAAAGGAGAAAAAGCAA
AGTATTGCATAAATATATACAAATATCGGTTATTATGGGAACACCGAAAGAACCGACTTA
AGTCACGGAGTACCGTTATCCGCCTTTTGACCGGGGTGAGAGAAACTAGCAAAACAAAAC
ACAAAACAATATGAGAAAACAAATCAATCTTTATATACGGGATCACTCAATTCAATAGAG
TCATTTTCAAGCGAAAAATTGTCAAAGTAGACTTTCAAACGATGTCCATTTACCTTGAAA
ACATTGCCATTCTTTGGATTCTCGATATCACGGGCCCCATATGGATACACATGTTTCACA
ATGAAAGGACCACTCCATCTTGATCTTAGTTTTCCGGGAAATAAATGGAGTCGAGAATTA
TAAAGCAAGACTTTTTGACCAACATTGAATGTTTTTCTCAATATTTTCTTGTCATGAAAC
TCTTTGATTCTTGCTTTATGAATTCTTGAATTTTCATATGCATCATTTCTTATTTCCTCA
AGCTCATTTATTTGTAACTTACGCTTGGTGACTAGCATCATCAAGGTTTGAATTGAAAGC
TTTAATAGCCCAATAAGCTTTATGTTCAAGTTCCACAAGCAAGTGACAAGGTTTTCCATA
GACTAGTCTATAAGGTGACATACCTAATGATGTTTTATAAGCAGTTCGATAAGCCCAAAG
TGCATCATTAAGTCTTAAAGACCGGTCTTTCTTATTAGGGTTCACTTGTTTTCTCCAAGA
TTTGTTTGATCTCCCTATTAGCGAGCTCTACTTGTCCACTAGTGCGGGGGTGATAAGGGG
TGGCAACTTTGTGTGTGATTCCATATTTCTTCATTAAAGTCTCAAATGGCTTGTTGCGAA
ATGTGTTCCACCATCACTTATCATGGCTCGAGGGATTCCAAATCGACTCAAAATATTTTC
TTTCAAGAATTTTATCACTGTTTTGTGATCATTGTTTCGACTTGGAATTGCCTCTATCCA
TTTTGAAACATAATCTCGCGACTAATATGTACACGAAACCAAATGATGGAGGAAATGGGC
CCATGAAATCTATACCCCAAAGATCAAAGATCTCAATGACAAGAATAGGATTTAAAGGCA
TCATATGATGTTTTGAAATAGATCCCAACTTTTGACAATTTTCACAAGTCTTGCGAGAAC
ACATGTGAGTCTTTAAACATGGTGGGCGAGTAAAATCCGCATTGTAAGATTTTTGCAGTT
GTCTTTCTTGATGAGAAATGGCCCCCACATGCCTCGAATGACAAAATTTAATGACATTAC
TTACCTCATTGTCGGGAATGCATCTTGAAATATTTGATCGGGACAATATTTGAATAAATA
AGGGTCATCCCAATAAAAGTTCTTTACTTCGTTCAAGAACTTTCTTTTGTCTTGGGTACT
CCAATGAGCTGGCAATTGTCCCGAAACAAGAAAATTAACAATATTAGCATACCAAGGCAT
TGTAGAGATGGAAAATAAAGATTACGTCGGGAAAGTAGTCATCGATTGGTGTGATGTCGG
ATCTCGATTCCGTTGTCAATCTTGACAAGTGATCTGCGACAATATTTTCGGTGCCTTTCT
TGTCTTTGATTGTGATATCAAATTCTTGAAGTAACAAAATCCACCGAACCAATCTAGCCT
TAGAATCTTTCTTAGAAAGAAGATATTTCAATCTTTGCATGATCACTTGTAAACAACAAC
GGGTGAGCCAACAAGATAAGACCCGAATTTTTCACATGCAAATACTACTGCAAGTAATTC
TTTTTCGGTAGTGGTGTAATTCATTTGAGCACTATTTAAAGTTTTACTTGCATAGTAAAT
CACATAAGGTTTCTTATCTTTTCTTTGTCCCAAGACAAGCACCCACGGCATAATCACTAG
CATCACACATTATTTCAAAAGGTAAAGACCAATCGGGAGGTTGAATGATAGGAGCGAAGT
AAGCAAGTTTTTAAGTTGAACAAAGGCTTCTTCATAATGTTCGGTCCATTCAAAAATATT
ATCCTTTGTTAGAAGGTTGCTCAAGGGCTTAGATATTACACTAAAATCTTTGATGAACCT
TCTATAAAAACCGGCATGTCCTAAGAATGATCTAACATCTTTAATGGATTTTGGTGTTGG
CAAGTTAGCAATTAACTCGATTTTAGATTTGTCAACCTCAATTCCTTTTGATGAAACAAT
GTGACCAAGTACAATGTCGTTTGTTACCATAAAGTGACATTTTTCCCAATTCAAGACAAG
ATTCTTCTCTTCACACCGCTCAAAACCTTTTCTAAGTTAGTCAAACAATCATCAAATGAA
TCACCAAAAACAGAAAAATCATCCATAAAAATCTCAAGAAAACGTTCAACCATATCACTA
AATATACTAAGCATGCATCTTTGAAACGTGGGCTGGTGCATTACATAATCCAAAAGGCAT
CCTTCGATATGCAAAAGTGCCAAATGGACATGTGAAAGTAGTTTTCTCTTGATCTTCCAA
TGCAATTTCAATTTGGTTATAAACTGAATAGCCATCTAGGAAACAATAAAATTCATGACC
GCAACTCTTTCTAGGATTTGATCCATGAAAGGTAAGGGAAAATGATCTTTTCTAGTCATT
GAATTAAGTTTCCTATAATCAATGCACATACGCCAACGAGTAATAGTCCTTGTTGGAATT
AACTCATTTTTCTCATTTGGTATCACGGTGACTCGGACTTCTTGGGTACCACTTGGGTAG
GACTTACCCATTCTGTTGTCGAAATAGGATAAATGATTCCATTATCTAGAAGCTTAATGA
CTTCATTTTTCACTACTTCTTTCATATTAGGACTAAGCCTTCGTTGCATTTCTCTAGAGG
GTTTAGCATTTTCCTCCAAATAAATCTGTGTGTGCAAATCAAAGGACTAATTCCTTTTAT
GTCGCCTATAGTCCATCCCAAGGCATTTTTGTGCATTTTCGAGTTTGCAATAACTTACCT
TCTTGATGTGCGTTAAGTGTGGAAGAGATTATTACGGAAAAGTTTCATTTTCTCCCAAAA
ATGAGTATTTGAGATGGAATGGTAATGGCTTCAAATCGAGTTTTGGTGGTTGAACACTTG
AAGGTATGGACTTAATTGATCGTGGTGGCAATTCCTCAATTTGTGGTCTCCAATTACTTG
CCTTCGATTTTCCGAGAATAGACCATTTGCAAATCGTCGATTCATCAATCTCAATTTCTA
TGGAAGTGGTTTGAAATTGATCATGAACTAATTTTTCGGTAAAGTCCACTTCCCCGTAAA
TCATTATCATCTCCAGGTTGCTTGCAAATGTTGAAAATATTCATCTCCAATGTCATGTTT
CCAAAAGATAGCTTCATCAATCCATTCCTACAATTAATCAATGCATTAGAAGTTGCAAGA
AATGGACGCCCTAAAATAACGGGAAATGAATTACATGCTTCAACGGGTTGTGTGTCCAAG
ACAATAAAATCCACAGGATAAATGAATTTATCAACTTGTACTAACACATCTTCAACTATT
CCTCTAGGCACTTTTACGAGATCTATCGGCAAGTAAAAGAGTTACGAAGTTGGTTTTAAC
TCACCTAGATTGAGACTTTGAAAAACCGAATATGGAAGTAAATTCACACTAGCTCCAAGA
TCAAGTAAGGCTTTTTCAATTTTATGCTCTCCAATAAAGCAAGAAATTGTAGGACAACCA
GGGTCTTTATATTTCAAAGCATTATTGTTTTGAAGAATAGCACTTACTTGTTCGGCTAAA
AAGGCTTTCTTTTTCACATTCAGTTTTCTCTTCACAAGTGCACGGATCTTTCAAAAATTT
AGCATAAGAAGGAACTGTTTGATAGCATCTAGCAAAGGTATATTGATCCTTACCTTGTTT
GAAAGTTTCAAAGATTTCGAGTTGTGATTAACTTTCTTTTGTTTAGCCATGGCATGAGGA
AATGGAAGTCTTGGCGGGGAATCGGTCTTTTCTTTGCAATGATCGGATTCAACCCCTTCC
TTACCCTCGAGAGATTGACTCATCATCATTCTCACAAGGTTCAAGAATGGGTTTTTTAAT
AACCTTACCACTACGAAGAGTGATGAGCGATTTTACATGATCCATGTGTTGGCTTCCCGA
ACTACTTGCATTCGCATTGTATTGCCCCTTTGGATTTTGTTGTGGTTGAGATGGAAACTT
ACCTTTCTCTTGGACGCGAGAGCGAGATGTCAATTTTGCAAGAGTATCTTTAAAATCTGT
CATGCTTTGAGCAAGTTGAGTGTTAATTGCCTCTTGCTTTTCCATAAATGCATGCAATGT
TTCCTCAAGATTTCTTCTAGGAGGTGGAGCATAAGGAGGTGCATATCCATGAGAATTTTG
GAAATTATGGTGTGCTTGAAACGGTGGTTGTGAAGTTTGTGCATTATTGTTATCACTCTT
CCAATTGAAATTTGGGTGATTTCTCCAACCAGGGTTGTATGTTTGCGAATATGGGTTATG
GTTGGGCCTTTGAAAACTGTTTAATGCATGGGCTTGTTCATGGAGACATTCTTTAAAAGA
AGGCAAGGTTGGACAGTCATTGGTTGAATGTTCGTTGGTTTCTGCAGATTTGACATGCAA
TGTCTTGAGCGGATTTTAATTGACCACTCTTTTTCAATTCTAGCGCTTCGACTTTTTTAG
CTAAAGATGCAAACTTGGCTTGGAGGTCATGATCTTCCCTAAGATTGTACATACCCCCAC
TAGATGTATGAGGTTGGGTTTTACTTGGTGCCTCATAAGTACTGTGGTGTCCCAATTTTG
TGCATTTTCAGCTAGCAAATCTAAGTACTCCATTGCTTCATTAGGGTCTTTATCCTCAAA
AGTTTCATTGCACATCAATTCAACCATTTGCCTATCTCTAGGAGTTAACCCTTCATAAAA
ATGTGAAACTAATCTCCATGTTTCAAAACCATGATGGGGGCAAGTATTAAGCAAGTCCCG
ATACCTATCCCAACATTGATAAAATGTTTCTCCTGGTTTTTGAGAGAAAGTAATGATTTG
TCTTTTGAAAGAGTTCGTTCTATGAGATGGAAAAAACTTCTTTAAAAATTGTTGTTGCAT
ATCATCCCAAGCACGAATGGATCCAGGTCTCAAATTTTGTAGCCATGTTTTAGCTTTATC
TTTTAATGAAAAAGGAAAAAGCTTTAACCTAATGGTGTTCATGCTACAATTTGAGTCATT
ATAGGTGTTGCAAACCTCCTCAAATTCCCTTAAATGCAAGTATGGATTTTCTAAATCTAA
GCCATGAAAAGATGGTAAAAGTTGAATAATGCCTGTCTTAAAATTAAAATGAGATGCATC
GGGAGGAAAAACTATGCATGAGGGTGCACTTGTTCTTGTGGGATTCATGTGGTCTCTAAG
AGTTCTAACCCGAATATTCTCATTATTCTCATTATGAAGCGATTGGTTATCTTCTTGACC
ATATTTTACGAAAATGATGAGGATACCCTACAAAGTCTACCACTTAATGTACGTGACCAC
ACTCTCATGCACGTGTAAAAAGAGAATAAAAAGAAGAAGAAAACAAAAGAAAAAGAAACA
ACACAAAAGAAACAAAGTTAAATACAATAAAAGTAAAAGAGAAAATAAAATAAATACTAT
AATTTGTACAAGAATTTACCTCCCGAGCAACGGCGCCAAAAACTTGACACGACCAAAAGA
TTGATGTCTTCTCCCAAGTGCGGGAGTGTCGAAGTAATAAATAACCGTAAGACCGGGTCG
AACCAACAGGGAGGTTAATTGTATAAATTATAGATAACAATAATACAACAACAATAATAA
CAATAATAGTAGTAGTAGTAGTAGTAGTAGTAAAGAAGAAGAAGAGAAATAAGTTGATGA
GAACTTTGAGATGCAATATTAACGTAAGGATTAAACGATAATAACGACAAATGTCAAGGT
TAGAGGATCCACTAATGGTACGTCAAACAAGTATAGTATAAACTCTTATTATTCAATTGG
AAACCACACACAAAGGAGGTTCCAATCGGATTATAAATTGTTAACATGATTACATTAGTT
ATCTTATTCGAATAATGCTAATACTTGTAAATGTTGTCGGGCATTCATGATTATAACTTA
TGTTAACAACAAATCAAGTTCCTTTCATAGCTCGGTGTCGGTTATACCATACAGTATGGG
CTATGAAAGTGCCAAGTATTTGTTGTACCAAGTGTTATACAACATAAATCTAGATTAACC
ATTTAACAAGCAAAGTATTAAAAGTGAATAAGATAACAAATATAAAGCATGTTAGTATCC
AACATTAAAGTCCATGTTGAGTTTATATTATACTTATCCTTACACCATTAGTGTAACCTT
TTCACCTTGACATAATTAACTTAGCTAGACATAATGAAAGAAAGAAACATAAATAAACAA
GATAAGAACATAAGTAAGATAAAAGTTAACTAAGTAAAGGAAAGGAAGTGAAAGGCACAA
ACTTGATATTAATGAAAGCAAAGCATAAGCAATACAAAGAGAGAAAGCAAGAGCATGATC
TTGATCTGAACACCAAGATGCCTAAATACATGGCAAATGCCTCCTTTTATAGGCCAAAAT
TCGGAACTATTGATTTGTTGACTAATTGATGAATGGGTGGCCACATCTTGACTTGATGAC
AATTCTTATCTTCTTGTCGCTAAAAACGTCATTGATGACGTCATAATTTGAACAAACTTC
AATCATGAAAGTTCTAGGCAATTGTCTCATCTTTCCAGGGTAAACATTTGAGATCATTTG
GACTTCTAAAACTCGAGATATGGGCTGAACACTCGAGCGATTATGCTGGTCGGGTGACGA
TTCGGACTTCTTCGTTGTTTTAGCTTTATCTTTTAATGAAAAAGGAAAAAGCTTTAACCT
AATGGTGTTCATGCTACAATTTGAGTCATTATAGGTGTTGCAAACCTCCTCAAATTCCCT
TAAATGCAAGTATGGATTTTCTAAATCTAAGCCATGAAACGAAGGTAAAAGTTGAATAAT
GCCTGTCTTAAAACTAAAATGAGATGCATCGGGAGGAAAAACTATGCATGAGGGTGCACT
TGTTCTTGTGGGATTCATGTGGTCTCTAAGAGTTCTAACCCGAATATTCTCATTATTCTC
ATTATGAAGTGATTGGTTATCTTCTTGACCATATTTTCCGAAAATGATGAGGATACCCTA
CAAAGTCTACCACTTAATGTACGTGACCACACTCTCATGCACGTGTAAGAAGAGAATAAA
AAGAAGAAGAAAACAAAAGAAAAAGAAACAACACAAAAGAAACAAAGTTAAATACAATAA
AAGTAAAAAGAGAAAATAAAATAAATACTATAATTTGTACAAGAATTTACCTCCCGGCAA
CGGCGCCAAAAACTTGACACGACCAAAAGATTGATGTCTTCTCCCAAGTGCGGGGAGTGT
CGAAGTAATAAATAACCCGGTAAGACAGGGGTCGAACCACAGGGAGGTTAATTGTATAAA
TTATAAATAACAAACAACAATAACAACAACAACAACAATAATAGTAATAATAGAGAGAGC
TTTGAGATGTGATATTAATGTAAGGATTAAACAATGATAAGAACAATTGTCAAGGTTAGA
GGATCCACTAATGGTATTTCAAACAAGTATAGTATAAACTCTTATTATTCAATTGGAAAC
CACACACAAAGGAGGTTCCAATCAGATTATAAATTGTTAACATGATTACATTAGTTATCT
TATTCGAATAATGCTAATACTTGTAAATGTTGTCGGGCATTCATGATTATAACTTATGTT
AACAACAAATCAAGTTCCTTCCATAGCTCGGGTGTCGGTTATACCATACGGTATGGGCTA
TGAAAGTGCCAAGTATTTGTTATACCAAGTGTTATACAACATAAATCTAGATTAACCATT
TAACAAGCAAAGTATTAAAAGTGAACAAGATAACAAATATAAAGCATATTAGTATCCAAC
ATTAAGGTCCATGTTGAGTTTATATTATACTTATCCTTACACCATTAGTGTAACCTTTTC
ACCTTGACATAATTAAATTAGCTAGACATAATGAAAGAAAGAAACATAAATAAACAAGAT
AAGAACATAAGTAAGATAAAAGTTAACTAAGTAAAGGAAAGGAAGTGAAAGGCACAAACT
TGATATTAATGAAAGCAAAGCATAAGCAATACAAAGAGAGAAAGCAAAAGCATGATCTTG
ATCTGAACACCAAGATGCCTAAATACATGGCAAATGCCTCCTTTTATAGGCCAAAATTCG
GAACTATTGATTTGTTGACTAATTGATGAATGGGTGGCCACATCTTGACTTGATGACAAT
TCTTATCTTCTTGTCTGCTAAAAACGTCATTGATGACGTCATAATTTGAACAAACTTCAA
TCATGACAGTTCTAGGAAATTGTCTCATCTTTCGGGGGTAAACATTTGAGATCATTTGGA
CTTCTAGAACTCGAGATATGGGCTGAACATCGAACGATGTGTCGGGCTGCGAGACAGATT
CGGACTTCTTCGTTGTTGCTACAATTTGGACTTGAAAACGGCCTTCTTAAATCTTGGACT
CCTCATGAAAGTTGTAGGCCTATGTCTTATCTTTCCATCCATATAAGGTAGACCTAAATC
CGAGATCTACAGCTCTAGATATGACCCGATTACCAAACAGTGTTCCAGTTTGGACTGCAC
CAAGATCTCTTTTCTAAGTTTGGCCATCTCTTTGTCCTTTCAATTTTAGTACTTCAACTC
ATCAATCAATTCTTTCATTTATGTGATAGGCCTGCATTTAAGATGAACATTTACCATAAA
TTAAAGGTATCTTATATTATTAGATATGTTATTATAAAACATGCTTTAGTTAAGGAGTTA
TTGATACTTCAAGTGCAAAATGATGATATAAAACCTTGATAAAAATACACTTTTAAGTAC
TAATCATATATATATATATATATAAAGTTTCTAAAATACCTTTAAAAATATTGTTGATTT
TTCCTGCATATTTTTATCAAGTGGGTTAATATTTGGTTGTATTTTTATACTGTAAGGATA
CAAGCCCAGTATTAAAATACCAGATTTGCGTCAAAAAGTCAAAAAAAATTACATAATTAA
AAAATATTTTGTTTTAAAACACGGCCTAGTCTCTCAAATATATATATATATATATATATA
TATATATATATTATAACATCATATTTTCACACAACAAAAGAAAATTTCAAAAACAATATA
TGTATTAGCATGCATTTTGGCTTTAATAACTAGTTTATTCAAGCCATGAGAACTAGGCCA
ATATTTCAAAAATTCTAAAAAAATCTTTTTGTCTTCTTTTAGTATTTGGGATTATGAATT
TAAAACATAAAACGTATTTCGATATTAAAAATATGGTTTTTTGTTACATAGACATTAGAA
CGGTTAAGTTTTACCCGATAAGATAAGGACCTCCTTATTGAGGAGGACTTTTCTTGAACC
ATAGATGGACCAACATACATAGACTTTAGAACGGTTAGGTTTTACCCGATAAGATAAGGA
CCTCCTTATTGAGGAGGACTTTTCTTGAACCATAGACGGACCAACATACATAGACGTTAG
AACGGTTAGGTTTTACCCCATAAGATAAGGACCTCCTTATTGAGGAGGACTTTTCTTGAA
CCATAGACGGACCAACATACATAGACATTAGAACGGTTAGGTTTTACCCGATAAGATAAG
GACCTCCTTATTGAGGAGAACTTTTCTTGAACCATAGACGGACCAACAACTAGGAAACAC
AACGAGACCTTGAATTTTATCAGACAAATAAACAATGCAGCTTACATTAGGTAGGGCGTA
TTTGGGGTGCTAATACCTTCCCTTTACGCAACCGGTCCCGTGCCCGATCTCTCGAGACCG
GTTAGGGTTCCTAGTGACCAAAATACTAGGTGGCGACTCCCACACCATTTTTCATTGCTA
AGAGACAAAGAATTCCTTGTCTCCCCATATTTACGAGATATATATCCCTCCATACCCATT
GAGGGTGGACGATCGCGCGACGTCGCGCACCGCGACAACATGAATAATAATGAGTAGTTT
ATTCTTGATGTCATGAATATTATGAAAAAGTATTCTTTGCATTTTGAGAGCATTGTTTAT
TGTTCTAGATTGCTTGCTTGCTTGATTAGAAAGGACTTCTACAAGCATGTAACGTAGGCT
GTGGTTCTTGGTTATGAAAGAAAAGGATTCATAAGGCTCAAAGAGTATTTCAGGGTTTCA
AAGACTAAGGATCACTATCAACAGTTTGACTATTGATGTCATTCATTTTTTTTTTGCCGC
TCTTCTTTGATTTGTTGCTTCTTTTTTTATTGCTTTGCTAGGGCATACTCACTTTATCTT
GGATGTCACTTTTTCTAGTGATTTGGGCATGCCCCTAGCATTTGAGTTTTTTTGAGCTCT
TATGCCTTTTTGGCTTTCTCACGGCATTTTCTCTTTTCTTATTGAAATTTTCTCTTGCCC
CCCAATGTGGGGTGTGATCCTAGTCGGGATTTGTTTTCATGAAAGAAAAATTATTCAGGC
TCAAAAAGGGATCGCAAGGGATGTACTTATTTTATAAAGTGAAAGGAATAACAAAGATGG
CCTTTCCTCATTTCAAGCGCAAGCGCCTATGATCAATAAACTTTGACCTCATCCAATATG
ATGGTTTGGTCTTTGCAAAGATGCATTTCAAGGGTCATGAGCAACGAGTTCACTACATAC
CATTATTCATACATTTAAAAACACATGATTCAAAAGTCATGGGGTAAGGGTGTTTATTCA
TTTCATTTTTCTTTTTTTTTTCTTTTTTTTTTGGTTTATAATAGTCACCTCAATGATGGA
GTTCTTTGGATTCAATTGTCATTCTACAAGTAGAATGTTAAAAATATCATTTTTGAAAGA
ACATCAATTTATTTTTGAAATCAAAACGCCGGATCAAATTTTCAAAACTCCAATAGAGAA
ACTGATTTTGGTAAAAGGGATGAATTGAGTCTATGAGATCACGCGAGGCTTCAAAAGTGT
ATTCATGAGTTCTTAGATGAATAATGCTTGGTCGTGAACACGATTGAATGACAAACTCAT
TATTTCATTGAAGCTTAGGAAAATAAGTTCAATAACAAAGATCTTATACCAACATGAATA
TTGGCATGATAACACATAAAGGGGCTAAACATTTAGTGATCATTGATTGGAATTTCCAGA
ATCTTTCAATCACTCATTCTTCTTGACAAGGGTATCTTTTCAGCGAGTTAGTTGAAGCCA
TATGCAGATCATTCTTGGCCTAATGTCACCGTAGCTTTTTCTTCAAGATATTTGATTTCT
AGGAGTCGGTATGAAAAAATCAGCTATAGGAATGATAAGTGCCTTGACAACCACCTTCAG
TGTCCTTTCCTTTTTCGGTGACACCGTTCTTTTCGGTTGGATCAACAATTTTACCTAACC
CAATGGCTTGTTCAAGTCCTCTCGGCTATAACAACTAAGTCAGGTAAAATGTTGTGCGAG
CTTCTAACCAGGTATTCAAAGTACGGGGCCTTGAAAGTGTTGACAAATAAGTTGATCATC
TCCTTTTCCAACAAAGAAGGGTTAACTGTGCGGCGGCCTCACGCCACCTTTGAGTATATT
CTCTAATGGACTCCTTGTTATTCTTCTCCATAGCTTGCAAGCTTAACCGATTAGGGCCCA
CGTCTATATTGAACTTATATTGCCTCATGAAGGCATCAACCAAATCCTTCCATTTTTTAA
CCTTGGTATTATTTAATCGCATATACCAAGTGAGGGCGGCTGCCACTTAAGCTGTCTTGA
AAGAAATGAATCAACAATTTCTCATCATCAACTACCTCGGCCATTTTGTTGCAGTATGCC
TTGAGATGAGTTATAGGGCATTGGGTTCCCGTATATTTAATAAATTCCGGCACCCTAAAC
TTCTTAGGAATGACTACGTTAGGCACCAAACACATATTGACAGCTTTCACCAGGTCACAC
AAATGGTTTCCTTCAACTGCCCTTATCCTCTCTTCTAAGGCAGTCCATTTTTCCAAACCC
TCTTCTTTCACTCTCTTGCCCTTTTGAGATTCTTTCTCGGTAGAATCAACGGTAAGACAT
TCTTGAGGGGTATCTTTGGCTGGAAATGCATAGCTTGTTGAAATTCAGATGACACTCTAT
TTGCCCCCAGATTCTGCATATCTTCAGGATGAGTTATAAGTGTTGCTTTTCCGGATTTAT
CTCTCAAGGCCTCGCTCGAGTAGACTAGTAAGCCTTGCGACTTCTTCTTTAAGATTATCC
ACCTCTTTTTGATGTTGGGCTTCCAAGCGGGCTCTTTCTTCGTTTTCCATTTGTCTTTTT
CTCGAACGAGTGTTATAGGCGGGTTTCAATGGGGAACCTATATTTCAACTCCGCTAAATG
TAAATCATGCAATTTATGCAAAAATCTTTGAAACAAATGAAAAAATGCGTATGAAATGCA
AACTTGCCCTTCACGGGGTGACAACCTAGTAGGAAGATCCTAATTGTTGAGTGCATCAAA
GGGTTGGTCATTATCTAGTTTCAAAGGGTCTCTCGCATGCTCAGTGATCGTCCATGAAAG
GTCGATATGAGGCTTACAAGTAGTGTGAAGATAGAGGCCCCGAGTAATACCCGGTTTGGC
ATATCAACCACTTCCAAGTAAACAATCAAGCGAGAGTTGGATGGTTTCACGAGTCTTACC
CAGGCTAAAGCCATTGGGGTACCGTTACTCCCCCACTTATCCTAGGATGTAAAGTGTGTG
CTTCCAAAGTGATGCATGACAACATAAATAAGGATGCATGCTAAAGCAGTAAATGCAGGA
AAAATAAATAAATAAACACAACAACAAAAAAATAGCAATAATAAGACAAAAGACAAAGCT
TAATCCTAAGTTCCCAGTGGAGTCGCCATTCTGTCGCACCCGACATCGCGGCGACCTTTG
AAATTAATTCTTAATTAGGGAAAAAGAACATATTTCTGGCATCTTGTTCTTTTAGAAAAA
ATGTCTTGTTTGAGGAGTCGCCACCTAGTATTATGGTCACTAGGAACCCTAACTGGTCAT
CAGAGATTCTATGGCTCGGGATTGGTTACGTAAAAGGGAAGATATTATCACCCCTTAAAC
GTTCCGCCCTGAGGCATCATGACGTCTTGGTTTTGTCTTAAATTGCTAAATGTTTATTAG
TTTATCTTTGTGATAATTACTTATAATATTCCCGACTCGGCACGAGTGAATATTCACATA
AAAATTATTTTTTTACGCATGCACATATTTTTATTTTCTAACTAAATGAAATAAAATATA
ACGAATAAAAATAATATAAATTTAAACCAGTATTTTTATTCCCAACTCTGGCGTTGGTGA
ATAAATCAATAAATTTACATTATTTTTATTCATGCATACACATTTTTATTTTTTCTGTTT
TTTTAAATTTTTTGTTTTTAATTTTTCTATTTTTTGGGCTGGGCCCAGCTCAGCCCACAT
GGGCTGGGCTGGATCCAGCCAGCCCGGCCCGGTCACTGGCCCAAGCCAGTGACCTGGCTG
GGCTGAGCAACACGCGTGCGTTAACGCACGCGTGTTGCTACTCTGTGCAAGTGAATTAAA
ATTCACTTGCACAGTGTAAATGCTAATTTAGCTGCAACAGAATGAAGAGGAAGAAGCCGC
TTACCTGGTCTGCTGGATGCGATGGAGACGATGGCGAAGCTCTGGCTGGCCGAGACTGCC
TCCTCTCCTCTGCTCCTTCTTCTGCTTTCCTTTGCTTCTGTGTCCACCGATTGCTTTCGT
TTCCCAGCAGCTTTTGAAATGATGAAGGAACTGGTCTGCTGGATGCGATGGAGACGATGG
CGAAGCTCTGGCTGGCCGAGACTGCCTCCTCTCCTCTGCTCCTTCTTCTGCTTTCCTTTG
CTTCTGTGTCCACCGATTGCTTTCGTTTCCCAGCAGCTTTTGAAATGATGAAGGAACTAA
GAAGATGATGAAGACGTTGGCTGGATTTATTTTGACTGATTTCTGGGTCTTTCCTTTGTC
TGCAGGGACGAGAACAATTTCAAGGATAATTCTCGTCTCTGTGTGTGCTGCTCTGTTGTT
CTCTCTTTCTCTCTGTGTATTATTTTTTTTCTGTTCGTTTGTCCGATCTTCTCCGTCTAA
GACGGAGACAATGGTGGTAAAAGCACGAGGTGCTGCTGGTTGATGGACCAAAATTTTCCC
TGGTTCGGTTTCTCTCCGTCTCACTCCCCGGTTCTGTCTTTTTTTCCTCCTCTGTCTTGC
TCCCTTTTTTAGTTCGGCTCTATCATTTTTTGTTCTCTGCCGTTCGTGGCTTTTGTTTTT
CTCTCCCTCTCAGCCCCTCGGTTCTGCCCTCTTTTTCTCCCCTTTCAGTCCAATTCCCCA
GCTTTGCCCCAGTTTTTCCTCCTCTTTTTTCTTTGCTGTGCTCAATCTTTATAAGCCACC
CAACACCCTTACACCTCCTAGCATGTATTAATGGCACATCGTGGGCAAAAAACGTTACCC
ACATTCTCAGCCGTTTCTGTTGAATCGGGATGGAGGAGATGAACAGTGGAGTGTTTAATG
GCAATTTGCATTTTGGTCCTTGACATTTTGAAGTTTTGCAGTCCAGTCCTTGGGTTTTAA
TTTCTTGCAAATTTGACCCGAATTAGCCCTATACTTTGATAGTTTTTCAATTAAGTCCCT
GAATAAATTAATTCCAAGCTCAATTAAGCTTAAAACTTATCAATTCTCCAATTAAGCCCT
TAATTGGATTAATTAAATTAATTCCAAGCTCAATTAAGTCTCAAAACTTATCAATTCTCC
AATTAAACCCTTAATTGGATTAATTAAATTAATTTCAAGCTCAATTAAGTCTCAAAACTT
ATCAATTCTCCAATTAAACCCTTAATTGAATTAATTAAATTAATTCCAAGCTTAAAAGAT
TAATTTCAAAGTTTAATTAAATCCCAAAACTTCCAATCATGTTGCCTTTAACCCAAATTT
TAATTCATTCTTAAAAAAATCATTTCAGTAAATAAAATAATAATTAAAATAAAATGGTCT
GCCTGTTCAGTAACCTAAGATCTGAAAACACATTAATTTCCCACGAGGTCAATAGTTCAA
AAAGAGATTCAAAATTCTAATTGTCTTGTGCAACATATCCAAAATATTTAAAAATCAAGC
ATGAATAGCAGAAAATATACATGCTAAAAATTCCCTTATCAAATACCCCAAACTTGAATG
TTTGCTTGTCCTCAAGAAAAAGGAAACCATGAAAGCATAGTGCTAAAAGCTCATGATAAG
TTCAACTTGGACATTTAAAAGGCTCCATCATGCAAAGATTCACTTCTTGACTTAGCTCAT
AGACAATATTAGATAATGGAAAACTAAGCATTCCTACTCTGCACGTGCGAGACCGTTGTA
CAAACTTCCAACTCATCCATGTGTTTCATGTGTTTAGCATCCTTGAAGCGTGCACGGTCA
TTACGCCATTATTTTTTTTTTTTGAACAAGGTAGCCAACTTTAGGAGTAATAACACACTT
TTACTTGTCTTTTGACAAGGGTGATTTTTTTAAATTTATCACTTGTCTTTTGACGCGAAT
ACAAATATTTGTGATGAATGCACCCAGTTACTTAACAGGTCATAAACTTAAAATGCTTTG
CATACTCATATTTTAAGTTGTCGTTTGACGTAAAAGTAAACATTTGTGCTGAATACTCCT
AGTTACTAAGCAACTCAAAACATTGGAGTAGATACACATCATATACTTATTCATTCACTT
TCATACTCATTATCACTCCTTGTTTTGATATTTTTCTTAGAGGGTAATAACAAAAAAGAA
TAGCACACTTATCTCTTATGCATAACTACACAATTCACCTCGACCGTGTCTTTGGAAAAG
TGTACTTCAATAATTCAACAGAAAATAGTCATGCTTAATCCAACTTTATAAGATATTATC
CACTCTAAGCCTAGGAATATCATGGATACATCATGAAACACCTAAAAATGTCAAAGTTGG
TCTTAAATGCATATCACTTTTCACCCTCTGTTTTCATGGTTCTAGTGTGCAGTGTTCTTT
CATAGTCAAAGCATGCAATGTCTCCCCCAAACTTAAATATCACATTGTCCTCAATGGAAA
AACAAAGAATAGAAAGGCTTACGAATACTTCCTTTTGACTATGTGGGTGTGAGTTTGTTG
TTGCTCCTGGTTATTTGCTTGTATGATCAATCGCCGCACAACTCAATAAAACAAATAAGG
TTTTTTTTTTTTTTTGGGTTGCCTCCCAATCAATGCTTAGTTATAGTCATTAGCTTGACT
TTTCCATTTAGCTAAGATGAAGTGAGAGGGATATCATCCCTTTTTCCAATAGACTTGTCG
CGCGTGTCGACGTAGCGGCGATCGTCCAACCTCAAATGTATGGATATATATCTGGTAAAT
GTGGGGAGACAAGGAATTCTTTGTCTATTAGCGGTGAAAAATGGAATGGGAGTCGCCACC
TAGTATTTTGGTCACTAGGAACCCTAAGCGGTCTCGGAGATTGGGTACGGAGGCGGTTGC
GTAAAGGGAAGGTATTAGCACCCCAAATACGCCCTACCTAAGGTAAGCCGCATTGTTTTA
TTGTCTCGATAAAAATCTAAGGTCTTATCATGTTGGTCCGTCTAGGGTTCAAGAAAAGCC
CTCCTCGAGGAAGGAGGTTCTTATCTTATGGGGTAAAAATCTAACCGGCCTAATGTCTAT
AAAAGAACTACCTTTTTAAAATCGGGAATACGTTTTACGTATAAATTCGTAATCCCAGAC
AATAAAACAAAACAAAAATATTTTTTTTTTTGATTTTTTGAAATATTGGCCAAGTTCTCA
TGACTTTTAATAAACTGGTTATTAAAGCCAAAATGCATGTTAAAATAATATTATTATTTT
TGAGTTTTCTTTATTGTATAAAAAATACAATATGATTTTTAGCTTTGAGAGACTTGGCCG
TGTGCATGAGAACAAAGGTTTTTTTTTTTTTTTTTGAAAACCGGGTATTTTTTAATTTTG
GATTTGTATTTTTAAGATATAAAAATACAAGCCAATATTAGTCGAAATGACGTAGAAAAA
TCCGTGGAAAAATCACAACTTTCAAAAAAAATATATATATAGATAATAAAAAAACACACA
AAACAAAAAGGAGAAAAGAAATAAAATGAAATGGATCGGCCGACCACAAGGTTGGACTCG
GCCACCGACGCGGTCGGGCCGATGTTCCAGACCCGAAACAAAAGGGAATTGGACTCGGCC
AGCCGCGCGGCGGGCTGATGTTCCGCCCGGAGCAAAAAGGGGCTGGACTCGGCCCGGCCC
GCGCGGCCGGGGCGATGTTCCACCCACTGGACAAGGGAAGAAACCCATGTAGCCGGTCAC
TGTGCGCATGCACAGTAACCGGCTAATTATTTTATTCTTGCATGCAGAACGTGCATAGTG
CATGTTCTGCAAGCAAGAAGATGAATTAGGACCGGCGGCTAGGGGGGAAAGGGAATTTAC
CTGAGGCGCTGATCTCAGATGGCTGAGCTGACGGTGGTGCGGCGACTATTCTCGGTGGCG
GCTGCGGTGGCGGCTACTCGAGAAGAGCGGTGGCACTGGCTGGAATTCTTGGTTGAAGGT
GGCGGTGGCAGCGGCTGAGAGGAGCGGGGGCAGCTGCTGGAATTCTAGGTTTGAAGGTGG
CGGTGGTCTTTTTTTTTCTGTTTTCATTTCGATTCCTCCTCTGTTACTGCTCCAGTCCAC
TCTCTCCCTTTTTTTTTCTTCCTTCTTCCTCCTCTGTTCTCCCCCGTTTTTTTTTTCTCG
CCTTTGATTCCTTTTCTCTTCACTCTTCTTTCCTCTTAAAAATAACCGCGGTTTCCTTCC
TTTTGTCCTCCCCTTTCTCTCTCAAAAAAACAATTATCTCTCTCTCGGTCTCTGTCTTTC
TCCCCACTCTCTCACTGTCTCTTTTTTTTTCTTCGGCCCTCCTCCCTTGTTTTTCGCCGT
TTTCTCCCCCTCCTCTTCTTCCTTTCGGGTCACTATTTATAGGGGCGGGGGAGCGGGGTC
GACCCCCGCCTCGTCCCATCGCTGCCCATGCATGGGGCGCACGTCTCCGCCTTTGCTACG
GCGCCGGCCGAGGTGGCCAATGGAGGCGTCGCTTGCGGGGCACGACTTCTCTGTCTCGCT
CATCATGAGGAGGTGCGGGTGGCGTCCGGTTTTGGTTTTAACAGGGCACGTGGGGAGCGA
GAGAGAGGAAGAAACAAATGGAAAAGAACAAAAACTTCTCTTCCCCTGTTGCGTGTCCAG
GGGAAGAAGGAGGAATAGTGCCGTCTAAAACGACATTGTTTTGTTTTTCCTCTTTTTTTT
TTGAAAATGCATGAAACGGCGTCGTTTTGTCCAAAACACGCCATTTCATTGAAATGAAAA
CTGGCGCCAAAGCGCCAGACTACAAGTCAATCCTTCAATTTGCGCGCGTTTTGCATTTTG
GTCCTTGGTCTCGGATTTCTTCAATTAAGTCCCTAATTGGCCATCAAACTTCAATATTTA
TGCAATTAAGCCCCCGATTTGACCAAATTAACTCTCAAAAATTATAATTTGACCCCGAAC
TTTAATTTCTTCCAATTAAAGCCCAAATTAACTCCAAAATCAATTTTTCTTACAATCAAA
CCCTCCATAAATTCAATTAAACCTTCAATATAATTTAATTGAGTCCACCAACATCTAATT
TTGGACTTTTCTTCCTCAAATTGAATTTTCTTTGTTAACAGGGCTATCATCAGTCAATAA
AATACTGCCAAACTTTAATTTTTGTATTTTTAAACCTCCTCAACCAAATTTTGACTATTT
TCTGAGCGTTTTGGCATTCTCTTTTAACTGTTATATTTTTTTTGTATTTTTATTTTATTT
TATTTTTTAGAGAGAGGAAAAAATGTGAATTTGGGAATAACCCAAAAATGGGTTATGACA
GTTGCCCCCCTCTTTACAATGCTTACGAAGCAAAGATTTTGCGTAGTAAGTTTTGTAAAG
AAGAAAAAAAAAAAAAAAAAAGAAAAAAAGAGAATGATCACATTATCTTGGGCAACTCTG
CCCCTTTTGAAGAAAAATGGTCTATTTTCACGGGCGACCAGCCCACACACTCACACTTAC
CCTGGTCTATTTTCATGAGCGACCTGCCCACACATATTCAAAGTGGTCCATTTTCAGGGG
CGACCTGCCCACACACTCACACTGGTCTATTTTCACGGGCGACCTGCCCACACATACTCA
CTTTGGTCTATTTTCAGGGGCGACCTGCCCACACACTCACACTGGTCGTGGTCTATTTTC
ATGGGTGACCTGCCCAAGCATACTCAAAGTAGTCTATTTTCAGGGGCGACCATCCCACAC
ACTCACGCTTACCCTGGTCTATTTTCATAGGCGACCTGCCCAAGTGGAAAAAAAAGAAGA
GTGGTCTCATTGTAATGGGTGACCTACCCAGGTGGAAGAATGGCCTCATTGTAATGGGTG
ACCTACCCAGATAAAAAAACATGAAGAATTGGTCGTGTTGTAATGGGTGACCTACCCAAA
AATGGGAAAGAGGAAGAGTGGTCATGTTGTAATGAGTGACCTACCCAAGTGGAGGAATGG
TCTCATTGTAATGGGTGACCTACCCAGATAAAAAAAACATGGAGAATGGTCGAGTTGTAA
TGGGTGACCTACCCAAAAATAGAAAAAAAGGAAGAGTGGTCGTGTTGTAATGGGTGACCT
ACCCAGGTGGAAGAACGGTCTCATTGTAATGGGTGACCTACCCAGATAAAAAAACATGGA
GAATTGGTCGCGTTGTAATGGGTGACCTACCCAGAAAAAATGTTGGTCTCATTGTAATGG
GTGACCTACCCAAGGAAAAAGAAAAGAGTGGTCTTATTGTAATGGGTGACCTACCCAGGT
GGAAGATTGGCCTCATTGTAATGGGTGACCTACCCAGATAAAAAAACATGGAGAATTGGT
CGCGTTGTAAGGGGTGACCTACCCAGAAAAATGTTAGTGAGGGCTCAAAGGCACACTCGA
AAGGAAGTAGGGTTAGAAAACGCACTACCCAAGATATGGTGGCTCAAACACGCACTCAAA
AGGAGGTAGGGTTAGAAAACACACTACCTGAGAAATGGTGGCTCAAAGGCGCACTCGGAA
GGAGATGAGGGCTCGAAGGCGCACTCGAAAGGAGATAGGGTTAGAAAACGCACTACTTAA
GAAGTGAGGGCTCAAAGGCGCACTCAAAAGGAGGTAGGGGTAGAAAACGCACTACCTAAA
GGATGGTGGCACAAAGGCGCACTCGAAATGAGGTGAGGGCACAAAAGCGCACTCGAAATG
AGATAGGGTTAGAAAACACACTACCCAAAAGGTGATGATGAAACACAGATCTGACAATGT
TGAAAGCAATGCATTATGATCAATATGCATGTATACTTACCTGAGAAATATAGGTCCCCA
TTTCTTCATGGTGTCTTTCCTTTCTCAAAAGTTGGAGTGTTGGCAATAGACTTCGATGGC
TTTTTCGCTCTTGCTTACTCGAGTCATCTCTTGTGACCTTAACCTCTAGGAAAGACTTGA
TATCATCATACTTCTTTGTCCTCTGCCCCTTATCTCAAGGGTTGCCAATTTTGCCCGACA
TTTTCCTTTGGAAGGGAATCATGGAGCCAACCCTACCATGCATTTTTTATTGCCCCCCAG
CTTGATCATGCCCCCAAGTATTTAATTCGGGTTTGGGGATGAGGCTATATGAAGGAAGAT
TTGGTTTTTGACAAGGAGTTGTTTTCATGCAGAATTTTTTTGGAATTTCAAAGCTATTCC
GCATACGGAAATCATTTTGATATCGATTCAAAGCAAACTCATTCTCGAAGAAATTCAAGT
GATTCCTATGGAGAGGTTTTCAGATGTGATGAAAACCTTTTGTTTTGCTTTTGACGAAAA
TGTGAAGTGACATTTGGTTGGTCAAAAACGGTTCAAAATTCAATGTGAGGGTTTCAACGA
ACCAGTGTTCAAAGCATTCATTTTATTTGCATGAATAATGATTTGGTTTGCATGAGAAAG
CAATGCCTACCGATCCAAATTGCTTGCCTTTGATCAGAAAGGGCTTGATTAGGCACGTAA
TGTAGGCTTGGGCTCTTGGTTACGAAGAAAAGGATATTTGTAGGCTCAAAAGGTGTTTAA
GGAATTTCAAGATTAAGGATCACTTGTGCTTGCTTCTTGACCTTTTGTCATTTGAATGTC
TTTTCCAAAACTATCTATCGTGCCCCCCAGTGTTGGGCTTGAGCTGTTTCTCTTTGTTTT
TGTTTTTGTTTTGCTTTCTTCATTTGATTTTGAGCATCATTGCATTGAGTTTTTTTTTTT
TTTGCTCTGAATTTTTGGATCCTTTGGATTTTTCTTCATGCCCCCAGCTTTGTTTAGGCA
CCTATGATGATTTAGAATTTTCTTTTATGCCCCCCAGTGTTGCCTGGGCACTTTCAAACA
TTGAGGTTTTTTTCTATGTCTCTTGCACTTGCCCCCCAGTGTGGGGTGTGATCCTAGCCA
AGGCTATTTCCAAAAAATATTACTAGGCTCAAAAGGGGACTACAAAGGATATATTTTAGC
CTCGTGAATGGATTATCAAAAAATTGCCTTTCCTCATCTCAAACACATGCGCTTTGCATC
GGTAAGCTTTGCTTTCATGCGAGTATGCCAAGTGATTTCTCATTATTTATTTAAATAAAA
CTCAGCTTTGGAGTCACCTCATGGGGTTTTTTTTTTTTTGGTGTATGGTTACCTTTCTAA
GGAATCACTTGGATTTTCAGAACTTTGTTTTTTTGGACAAACACCAACATGATTTCTTTA
GTACTAAACTTTGAATTCCCAAAAAACCTTTATGAACATGTGAGATTATGCATAATTTTG
AAGGGAAAAAGGGAAACACATTAGTGGTTTCGTGGGTGAAGGTTATGCTTAGTGTGTTTT
TTGCATGAAATGGCGACAAAAATAAAGGCACATTATGAGAGCACAAGAAAACACATGGTC
TTATTTAACAAGAAAGGCTCATTTGACAGAGAAAATCTTGTGGCATTATGAGCCAAATTA
CCAACAAGACTGAAACAAGTTAAAACAGACATGATCAAACAAAAGACAATAATAGGGCAG
GCTTCATCCTTTCATTTTGGCAAATCTCCTCTTAGGTTAACTTCCCCATAACAACTCTTG
TAGAGGACTCCTTGATGATATGGACAAAAACAATGGTCGAAATCCGAGACCTTCAAAATT
TATGCTGCCTCTTTGACACCCCACCTAAATCGTCGGTGCTTCCAGATTTCCCGAACATTC
CACTACTAGTGTATTTTTGATCTACCACTTCAAGCATGATTAGGTAGAGGGTTCATGTTC
ACATTAGAAGTGTCTTCCAATTCTATCCACCTTGCCTTGATTAATTGCAAAAGCTTTCTC
TTGAAGGCGTTGCAAGTATGGATACTATGTCAAAGCAATACCAAAGCATGGTATTCACAA
GTGAGCTCTGGCTTGTACCAGCTGGGATAAGGTGGTTGCACCGGCGTCAGAGGTTCGGGA
GCTACTTGCCCGATGCTTAATAACTTCTGGTACATTTCATTCAGGGGCAGCGGTAATGGA
GGTAGTTGTTCTTGGACCCTTTGGTAATTTCCAATTTGGCTTTTAGCTTGAAAGGGCTCG
GGTTTTTTGATGTTGGCAATTTGGGATAGAGTGTGGTAGTTTTGGGATGAGTTTTTCCTA
CCCTTGTAGCCATCTTCAACATGGTTGACCTCCTTCCTTTCAAAGCCTCTTTTCTCGATG
GGTGCGAAATTCTACCACTCTTGACACCTTGCTCTATGCGTTCGCACACTACCACAAAGC
ATCGGTGAATTGTTGAGCCGAACTACCCATCACATGCTCGTAATATGGCGCTTTAAGTGT
GTCGGCAAATAATCAGACTCTAGCGATAGGTTTCGGGCCATTACAGGATGGGTGGCTTTC
TACCTGGTCTTAAAAGGGTCTCTTGTTGTTCCAATGATTGCCCTCGTGGAGGCAATATGG
GGGCTTGTAGGCAATGAGATGGTCACGTGTACCAACTGTTACCAGTCTAAGCACTCAGCG
AAGAGTTGGGGTTTACACAAACTTAAACCTTGACTAAAAGTCGTAAGGTAAGCCGCTAGT
CCCCCACTTAACTTAAAGTTTTTCGGTACAGACTCTCATATAAAATGAATGATGCATGAC
ACAATTTATATAATGCATGAACAAATATGTACAAATTTAAAGCATATGAACAAATAACTA
AAGGAAATTCATATTAAAAATAACACACATAAAACCAAAGAAAAAAACCAGACAAAACAA
TGCTTAGTCCACAAAGTCCCCAGTGGAGTCGCCATTCTATCGCGCATGTCGACGTAGCGG
CGATCGTCCAACCTCAAATGTATGGATATATATCTGGTAAATGTGGGGAGACAAGGAATT
CTTTGTCTATTAGCGGTGAAAAATAGAATGGGAGTCGCCACCTAGTATTTTGGTCACTAG
GAACCCTAACTGGTCTCGTAGATTGGGTACGGAGACTGGTTGCGTAAAGGGAAGGTATTA
GCACCCCAAATACGCCCTACCTAAGGTAAGCCGCATTGTTTTATTGTTCGATAAAAATCT
AAGGTCTTATCATGTTGGTCTGTCTAGGGTTCAAGAAAAGCCCTCCTCGTAAGGAGGTTC
TTATCTTATGGGGTAAAAATCTAACCGGCCTAATGTCTATAAAAGAACTACCTTTTTAAA
ATCGGGAATACGTTTTACGTATAAATTCGTAATCCCAGACAATAAAACAAAACAAAAATA
TTTTTTTTTTGATTTTTTGAAATATTGGCCAAGTTTTCATGACTTTTAATAAACTGGTTA
TTAAAGCCAAAATGCATGTTAAAATAATATTATTATTTTTGAGTTTTCTTTATTGTATAA
AAAATACAATATGATTTTTAGCTTTGAGAGACTTGGCCGTGTGCATGAGAACAAAGGTTT
TTTTTTTTTTTTTTGAAAACCGGGTATTTTTTAATACTGGATTTGTATTTTTAAGATATA
AAAATACAAGCCAATATTAGTCGAAATGACGTAGAAAAATCCATGGAAAAATCACAACTT
TCAAAAAATATATATAGATAATAAAAAAAACACACAAAACAAAAAGGAGAAAAGAAATAA
AATGAAATGGATTGGGCTGGGCCTGTATTGGCCCAGCCACAAGGTTGGACTCAGCCCAGC
CGCGTGGGCTGGGCTGATGTTCCAGCCCAAAACAAAAAGGGGCTGGACTCGGCCGGCCCG
CACAGCTGGGCTGATGTTCCAGCCCGGAGCAAAAAGGGGCTGGACTCAGCCCAGCCACGT
GGGCTGGGCTGATGTTCCAGCCCACTGGACAAGGGAAGAAACCCATGTAGCCGGTCACTG
TGCGCATGCACAGTAACCGGCTAATTATTTTCTTCTTGCATGCAGAACGTGCACAGTGCA
CGTTTTGCAGTGCAAGAAGATGAATTAGGACCGGCGGCTAGGGGGAAAGGGAATTTACCC
GAGGCGCCGATCTCGGATGGCCGAGCGACGGTGGTGCCGGTGACTATTCTCGGTGGCGCG
CGCGGTGGCGGCTACTGAGAAGAGCGGTGGCGGCTGTGGAATTCTTGGTTGAAGGTGGTG
GTGGCAGCGGCTGAGAGGAGTGGGGGCAGCTGCTGGAATTCTAGGTTTGAAGGTGGCGGT
GGTCTCTTTTTTTCTGTTTTCGTTTGGATTCCTCCTCTGTTGCTGCTCCGGTCCACTCTC
TCCCTTTTTTTTTCTTCCTTCTTCCTCCTCTCTCGTTCTCCCCGTTTTTTTTTCTCGCTG
CCTTTGATTCCTTTTCTCTTCACTCTTCTTTCCTCTCAAAAATAACTCCGCGGTTTCCTT
CCTTTTGTCCTCCCCTTTCTCTCTCAAAAAAACAATTGTCTCTCTCTCGGTCTTTGTCTT
TCTCCCCACTCTCTCACTGTCTCTTTTTTTTTTCTTCGGCCCCTCCTCCCCGTTTTCTCG
CCGTTTTCTCCCCCTCCTCTTCTTCCTTTCGGGTCACTATTTATAGGGGCAGGGGGAGCG
GGGTCGACCCTGCCCCGTCCCATCGCTGCCCATGCATGGGGCGCACGTCTCCTGCACTGC
TCTGGCGCCGGTCGAGGTGGCCAATGGAGGCGTCGCTTGCGGGGCACGGCTTCTCTGTCT
GCTCATCATGAGGAGGTGCGGGTGGCATCCGGTTTTGGTTTTAACAGGGCACGTGGGGAG
CGAGAGAGAGGAAGAAACAAATGGAAAAGAACAAAAACTTCTCTTCCCCTGTTGCGTGTC
CAGGGGAAGAAGAAGGAGGAACAGGTCGTCTAAAACAAAGACTGTTTTGTTTTTCCTTTT
TTTTTTTGAAAATGCATGAAACGGCGTCGTTTTGTCCAAAACGCGCCATTTCATTGAAAT
GAAAACTGGCGCCAAAGCGCCAGACTACAAGTCAATCCTTCAATTTGTGCGCGTTTTGCA
TTTTGGTCCTTGGTCTCGGATTTCTTCAATTAAGTCTCTAATTGGCCATCAAACTTCAAT
ATTTATGCAATTAAGCCCCTGATTTGACCAAATTAACTCTCAAAAATTATAATTTGACCC
CAGAACTTTAATTTCTTCCAATTAAAGCCCAAATTAACTCCAAAATCAATTTTTCTTACA
ATCAAACTCTCCATAAATTCAATTAAACCTTCAATATAATTTAATTGAGTCCACCAACAT
CTAATTTTGGACTTTTCTTCCTCAAATTGAATTTTCTTTGTTAACAGGGCTATCATCAGT
CAATAAAATACTGCCAAACTTTAATTTTTTTATTTTTAAACCTCCTCAACCAAATTTTGA
CTATTTTCTGAGCATTTTGGCATTCTCTTTTAACTGTTATATTTTTTTTTTATTTTTTTT
TATTTTATTTTTTAGAGAGAGGAAAAAATGTGAATTTGGGAATAACCCAAAAATGGGTTA
TGACAAGACTCTCCATTCCTATAATGCTTCAGACGCTACCCATTCACTGTGAATGTTCCC
TTTTCATCATAAGTGACCTCTACTGCTCCATAAGGAAATACCTTCACAACCGTAAATGGT
CCCGACCACCTTGTGATTTGTGCTTACCAGGAAACAAGCGGAGCCGTGAATTGAAAAGTA
ATACTTGCGACCGGGGACAAACTCCTTGCGTACAATGTGTTTGTCATGCCATGCCTTGGT
TCTTTCCTTGTATATCTTGACATTCTCATAGGACTCATTGCGAAATTCATCCATCTCATT
AAGTTGCAGGATTCGTTTCTCACCTGCAACCTGTAGATCCATGTTCAGTTGTTTCATTGC
CCAGTATGCCTTATGCTCTAATTCAACAGGAAGATGGCATGCTTTTCCAAAAACTAATCG
ATATGGAGACATTCCCAATGGTGTTTTGAATGTTGTCCGATATGCCCACAATGCATCATC
TAGCTTTCGTGCCCAATCTTTCCGAGAATTACTTACTATTTTCTCTAAGATTTGCTTCAC
CTCTCTATTTGATACCTTTGTTTGGCCATTTGTCTGAGGATGATAAGCTAATGCTCGTTT
GTGTCTGACTCCATACTTAGATAGCAGTGCTTCAAACTGCTTGTTGCAAAAATGAGTTCC
TTCATCACTGATGATGGCTCGAGGAGTACCAAATCTGGTAAAGATATTCTTTCGTAGAAA
ATTAAGTACCACCTTGCCATCATTTGTAGGTGTTGCAATTGCCTCGATCCACTTTGATAC
ATAATCCTTTGCTAAGAGAATGTATTTGTTGTTATATGATGAAGGAAAAGGTCCCATGAA
ATCGATGCCCCAAACATCAAATAATTCAACTTCTAGGATATTCTGCAGTGGCATTTCATT
TCGTCGAGATATATTCCCAGTATGCTGACATCTATCACAAGCAGTAACAAAAGCATGAGC
ATCTTTAAACATAGTGGGCCAATAAAAACCTGATTGCAAAACTTTGGCTGCAGTGCGCTG
TGTTCCAAAGTGCCCCCCATATTCCAGTGTGTGGCAGTGCTTCAATATATTTGTCATTTC
CTCTTCTGGAACGCACCTCCTGATGACTTGATTTGCACAATGCCGATAGAGTATCGGCTC
CTCCCAGAAGTAGTGTTTGACTTCAGAAAAAAATTTAAGAAAGTGAAGTTGTCATTCTAC
CTTAAAATCATGAAAGTGACCTAAAGGGTTCATATTGCCAATTAGTAGGGTTCATAACTG
TATTTTCTGCATAATTATTCATATTCATGTAATGGTTTATTACATAATCTTTTTATATAA
TGCTTGTAATTTAACGAGTCATTAAAATATAGTTTTTCATTATACATAGCAAAAATTAGA
AATATAATGGACCATCACATTACATTATGTCAATAAATATAGGGTTATTTTGTTTTATTT
ATTAAGGGTAGAATATTATTTTTATTTTCTTTTCAGTTTAGCCTATATTTAATCTCTTTG
AAGTTAGGTTAAACCTATTTCTTTAGATTATCGTGACTACATAATGCAATATCAATGAAA
CCTTAGCCTCCTCCTCTCTTATTTTTGTATTTCTCTTTATTTATTTGGATTATTTAACAT
GGTATCAGAACATGTTGTATGAAATGAGACTTAATCTTAAACACAACTTTCGCAGATTCA
ACTTTTTGGAGTGATTGTCGCACCCTCGCGGCGATCCTAGATTGATTTCGGGGTCTTTTG
TTTTATTGTGAATAAGGGAGTCGCCACCTAGTATTTTGATCACTAGGAACTCTAACTGGT
CTTTCAGAGATTCTAAGGCAAGTGACTTGTTGTGTAAAGGGAAGGTATTAACACCCCTAG
TACGCCCTACCTAAGGTAAGCTGCTTGGTGTTTGGTTTGCTTCATAATTGCTAGGGTGTT
AGTGTTTTCTAATCCTATCAGTTTTCCTAGGTTTGATTCAAACTAAATTTATTAAGATAG
AAATCCAAGGAGATTCCATGTGTTTCGAAAGCTCATTTTTTCCTTAGTAATTCAAGAGTT
TGCGACTCGTAAATCGCAAGGAAGAGGGAAAAAAATTTAGAAATCCAAGGCGCTTTAAAA
AAACCTATTTTTTGCCTTAGTGTTTTATACTCTCATAGCTCGTAAACCATGGAGTAAAAA
ATTAAAATGTCTTCGATTATAATCAAGGCTTCTTTCAAGGATGAGTGATGACTTATTATT
CCTAGAAAATTATTTTAGATATTTACCACTGAGGGTTTCTTTATCCAAATATTAACAGTG
AATAATAACAAGTTATTCCTAATAATATTTTGTATATTCATCCCTTTGGGATTTCTTTAT
CCAAACATTAACGGTGAATAAAAGATGAATTCCCCCCAAAATAAGATTTTTGTATTTTTT
GGAATATTGGCCAATACCTTTTGGAGTTTTACAAATATGTTGTAAAATCCAGAAATGCAA
AAAAATAATTTTTGTTGTGTTTAAGAAATCCATGCGAAAACACATTTTCGAAACTTCCAA
TATTTCTTTTTTAAGAATGTTCAAAATAGGTTAGGGTATTGGCCGTATGCAACACACAAG
AAAATAATTTTTTGATACATATGTATATTTGTCACATTGCGTCGAAAACCGGGTATTCTA
AATATGAGATTGATATTTTTTTTACAACATAAAAAAATTCAAACCTTAAAATAAATATGC
CAGAAAATCATAAATCTCTTTCTCTTTCTTTTATTTTTTTTGAAAGAAGAAAAAAAAAGA
AAACAGCATGTGACCTGGTTGGACACAAAAAAAAGAGGCGCAGTCTTCTCAATGAACAAG
GCAAAATGCATGTAAAAAGACCATTTTACTGTTCAAGTGAATTAAAATTCACTTGAACAG
TGCAAACACAAAGCAAAAAAATGCATGGTCCGGGAGGTGAAGAGAACAGACCTGGGAACA
AAAGGATAATTTTTTTTGCTATACCTTTTAATTAAAGTATTTTTGTTTCTTCTTCCTTAT
TTGATTTAATTCATTTTGATGTATGAAGATATTCTCTTGTTGCTAAAAAAAAGATCTCGA
TATTATGATTCTTTTATTGATAATCATAATCGTTATTGTTGGGTTTGTTTAATGAAATAT
CGTTTTGAATTATTTGAGATATAGACAGCCTTTCAAGCTCTTTTCAAAACTCAATATTTT
GTTATTATCAAATGTTTTAGGTTGTATTTGAATGGCAATACACCTCTAATAAATTGTAAG
TTGCTTGTCTTAGATGGAACTATTCATCAAACTTTGTGTACAGATACTTTTCAGCAAAAT
GACACTGTTGAAAGAACACATAGGCATATTATTGAAACTGCTCGTTCTCTCTTGTTGTCT
ACTTTTGTTCCTCATTGTTTATTTTGGCAGTTTCATCTTTTATTGTTTAATTTCATTAAA
GTTTCATATCATATTTTGTGTTTATTTTTTATTATTCTTTTAAAACTCTGCAAGGGGTTA
ACTACTATCATGTCTTAGGTTACGAATGTGGTTGAATAACCAGGAATACTAGAGTCAATC
AGATTTTTTATTATGCAAGAAGTAAAAATGATTTTGATAAAAAAAAATAATGGCAAAAAA
AAAATCAATGGGTATTAACATGATCTTCTCCTAACTAATTACTTGATTTTTTCTTAGCTA
AAAATTACAAATAATATTATTTTGATAAAAAAAAAATCAATTATAATAATTTTTTAATTA
TAAAACAAAATTAATTTCAGAAAAAACCAAATAAAAAAAAAATCGTTTCTTGTGTTCTAA
AAATGAAGTTGTCAATTCCACATTAAAATCGTGAAAGTGACTTGTCAATTTAAGTTGTCA
ATTCTACATTAAAATCATGAAAGTGACCTAAAGGGTTCATATTGGCTTAGCAATGCTTTA
GTCTTCTGACACTCTTTTTATATAATGCTTGTAATTTAATGAGTCATTAAATTATAGTTT
TAAAAATTACATAGAAAAAATTAGAAATATAATGTATCATCACATCACATTCCATTATAT
CTGATAATTAACATACCGTTAGATTTTTTATTTTATTTAATTATTTTATAGATATCATGG
GTCTGCTCTACTTTATTTTCTTTGGTTAGGTTGTCTGCAATACGCATGTTTAATTAGGAA
CAAGAAGTAAATCGGTTCAATTCGTTTATGTGATAAAGTTTTAACTCGTGGTCCATCTTA
TTGATAACGACCATATCAACAAAAATGTCAGAGAAAAGAAAATTCATTATTTAGTAATTC
ATTATAGAAAATGATCCGCAATTAACTCAATGAATATTTCGTCACCTTGTGGTTGATACA
GGGTCGATCTTATATATACAAAGTCATTGGAGTTTGTTTTAGAGTAAATAAGACTTTCTA
GGCTTAAAATTAGCTGTTTCTATATTGTACAGTTGTGAGAATAAATCCCATGGTAAGGAT
ATGAGATTCGGCAGAATTAAAGGCTGGTTATGCTCTACAGAATTAAAGGCCTAGATATAC
TCTGTCATTGCTGGTTTAGAATTGCCACGGCTCTTGTGGTATCGAGGACGTCGTTTGTCT
TTTGAGAGGTGTTGAAAAGATATGTTTGGGTATAATTATAAAATTAAAAATATGAGTTGC
TATTTAATATTAAATTTATTAGAAAATATATTATTTGCAAGAGTTCAGATATGAAATTTG
TTGTGCAAGAAAAAAACATGTCTTTTAAGAGGTGTTAAGAAACTGTATTATTGTTTGATT
ATTTTTAAATCAAGTTTATATTTATTAGTTTTGTCAAAGGTTCAAAGTAGATCTTTTTTT
ATGAGAAAGTTTTTATTTTATTAGGTTAAAGCTTAGCAATTCTAAGGCTTGAATTTTAAA
ATCGCGTTTATTTTCTAAATATAACTAATTCCTCGTTCTTAATAGATAATTATAAACTAG
TTATGATATTAAAAAAAAAAGAAAAAAAATCCTGGAAGGGCAGTACTATACTACTATTAG
AGATACTTTCTCATGTTTCAATACTGAAAATGAAGAGAAAAAGATTTATATATATATATA
TATATATATATATATATATATATATATATATATATATATATATATTCAAGGAAAAACCAG
CATCTATATATGCTCTCAAAATTTTGAAAATGTAACCCCTAAATAAATATTAAGAATTAA
AACAGGTTAGTAAGTAAAATTTGCTTAAATTAAACACTAAAACAATTAATTAATTCAAAG
GACTGAAGATCCATAGAAACATTCACTAAAAATTATAATGTTTCTGTACCAAGACAAGGT
CTCTGCAGTATCTTCCTAGGTAACAGAAATTAGTTTCTTGATAATTAGTAGTTATATTAT
TAGAGAATAATATAAATTATATCTTGGAGTCTCACCTAACAGTTTAAGTTATTGGGTTAA
GATGGTCATTTGACATGGTATCAGAGCCTTGATGACTAAGCGGTCGCGAATTTGAATCTA
ACCATCCCCATTTATTTGATACAAAAATTAAGCATAAGATAATGTTGGCTTATGCAAGTT
TCAAGTCCAAAGAACTTTCACTTAAGAGGGTGTGTTAGAGAATAATATAAATCATATATT
GAGACCTTACTTAATAGCTTAAGCTATTGGGTTGAGATGGTTCTTTGACATGGTATTACT
ATCTCCATTTATTTGATAAAAAATTAAACATAAAGTAATGTGAGCCTGTGCAAGTTCTAA
GCCTAAAAAATTTTAACTTGAGAAAATGTGTTAGAAAATAATATAAATTATATCTTAAAA
CTTTATTTAATAACTTAAACTATTAGATTTAGATGATCCCAGGACACGTAGAAAGTTGCA
TTTCAGAGCGTCAAGCTCACAAAGACTTGTGTTTAGAGGCAAAGAAGAAGAAGAAGATGG
ACTGACTCAAAAGGCAGCAGTCAAGCCAGCGATCCCTGAAGAAAGATGAATAACATAACC
ACCAGAATAGTCCATGACACCCCCCAGTGAAACAAGAATCCACCACCCCACAAGCTGAAG
GCACCAACAGTGTAAGAGAAAATGAGCCAAAGTGGCACAAAAGCCATCCAAGCCTTAAAA
TTCATTCTTCCAAGCACTGATCCAGCCAAAAGAATAAGAGTGATTGCAGCAAACACACAC
TGAAACCAAACCATGGAAGCCATGGGATATAATGGTGCAGCCATTGCAGTCTCCACACCA
CCGTTATCGTAGAACTGTGTGGTCTCAGGGAGTGCAGCTTGTTTGATTAGAAACTTCTGG
CCTAACTGCCTAAGGCAGGCCCTGCTTTGCCCCAAAAGGGCAAGAGCTTATCCCTAAAAG
ACATTTTGTAGGCCCAAACCACCCAGCAGATTACAACAGCAGCAAAAGTGTAAAAGGCCA
TGAAAGCTGAATTGACTGCCCATTTTTTCTTGACAATGCTTCCATAGAGAATTACAAGTC
CTGGCACACTCTGGAGTCCAACAAGGGTGGCTGAGATCATTTGCCATGCGTTATCGCCCT
TGTTTAACCAGTCAGGAACTGAAGGTGAGCCCCCTTGGTATGCCACTGGGACTGGGTTAG
GTTGAGGAGCAGCCATGGTATTTTACAGGATCGTGACTAGCTACTGCTCCTTCTATTGGC
CTAGCTCTGTTTTTTTTCCTACAATATGCAAGACCTTTCTGTAGAAGGAAATGGACGCAA
GGGCTTTTTAAATTTATAATGGAAAGTCTTACAGGAAAAATATTGCATCAAATATTGTGA
TTAATAATTATTTTTTTAAGCTTACGCGAAGAGTGCTATCATGGATGCATTTCTTGCCTC
TCTCCTGACAAAACACTAGGAACAAATAGAAGCCACCATTATCAATTTTGCTGCAACCCA
CTCATATTTAATTAGCAACATTACAGATATTGATAAGCATAATGATGATGCTTGAAAGTA
TAGTAATGATTTTTTTTAAAAAATAATTTTTATTTAAAAATAAATTAAAATAATATATAT
TTATTATTTTTAAAAAATTATTTTTGATATCATCGAATAGAAATAATTTAAAAATATAAA
AAATATTTTAATTTGAAGTAAAAAATAAAAATATTTAAAATTATTTTTAAAACATAAAAA
TAAATAAATCTTATAAGATGATTGAAATTACGATAGAAATTGCTTTTGTTTTTTAAAGTT
ATCTATAATAATAGGACCATCACTGTAGAACTGAATGATGTGAAGCTGGGCAGTAATGGA
GGGCGAGGATCTCGTGAATCTTTTCTCGAGATCCATATGAGTATTATATATCCTAGGAAT
CTTCAATTATATGTGCAATTAACATTTATTTTTTAATTGTAGTTAATATTCCATACACAC
TCATCGTACGTGCATGGCCTTCTACCTTAAAACGATTTTTCCTTTCTTTTCGTTTTTTTA
ATATTAAATTGTGTATTTAAATGCCTAACGACCCACTTGGTAATATTTTCATATATTTTT
TTTATTAATATAAATATTTGGATCAGTTTGTATGTATCTCGACTAATTACATGAGTTCTA
AAGTTAACGACCATATAACTCTCTAGTGGCCCTAAGTTTTATGGGACTTGAACTGATGAT
TTATAAAAAGCAAATTTAAAACCTCACTAGTTGAGTTACACCCCTCATAATTATTATATT
TTAATACTTGATCTTTGAAAATAATTATTAAAAAATAATATAAAATTCTTTTGAAATATC
ATTCAACAATTCAAAATTTGGGTTTATATAATTTTCTAGAATCATAATAATATTTTAATA
ATAAAATAAACATTATTTGTTTGTATTTTTTAATTAATTTAATAAAAAAATCAAGATGAG
TGTGTGAAAGTTTGAAATTTTTAAAGGTTTTGATGTTGAAATCTGACACACATTTGAATT
TTTGGAGCTCTATTTTTTTTTTGAAGATAGACCATTAATATTTTATCTATTAGTTTATTT
AAAGATAGTCTAAGATTATTTGATCAAAAATTAAATCTTAAATAAATGAATTAAAAATGA
ATTTATCTTACAGGCATATCTAATTTATTGATAATTAATTGATTATGCTGACGTTATCTA
TGGGCAGTTCATGTGATTAGATGTGTATCTAGTTGAATATAACAGGAACATCACTTTATC
ATTTTTAATTATGTTTATATTTCTGTTAATTTTCAAATCCAACGAAGCCAAGAAAATTAG
GTAATATCCCAATTCCCAAGTATTGATCGTCTTGCAATGTTTATATGCTTTCATGTTTAT
ATTAAAATAATTTTTTAATAAAATATTAGTGTTTTATTATTAGTAAATAATATAAATCAT
ATCCTAGGAACTCACATAATAGTTTAAGCTTTTAGATTGAGATGGTTCTTTGACATGAAA
TTAGAGACTTGATGATTAAGCGGTCACGAGTTTGAATCTCACCATCCCAATTTATTTGAT
AAAAAAATCAAGCACAAGTTAATATAAGTTTGTGCAAGTTTCAAGCCCAAAGAGCTTTCA
CTTGAGGGGATGTGTTAGAGAATAATATAAATCATATCTTGGAACCTCACCTAACAGCTT
AAGCTATTGGATTGAGATGATTCTTTGACATGGTATCAGAGTCTTGATGACCAAGTGGTC
TCGAGTTCGAATCTCATCATCCCTATTTATTTGATAAAAATTAAATACAAGGTAATGTGA
GACTGTGTAAGTTTCAAGCCCAAAAAGCTTTTACTTGAGGGGGTGTATTAGAGAATAATA
TAAATTATATCCTGGGACCTCACCTAATAGTTTAAGCTTTTGGGTTGAGATGGTTTTTTG
ACATTTATTAACTAAATAATAACGAATTTAAATTTTGTTATTCAATTGTATTTGATAATA
TCCTTAATTTTATCTAACATTTTAAGTTCTATTTTATAATATCCTTAGTTTTATAAGTTT
TTTAAATTTAAAATTTGATCATGAAATTGTAAAAGAATTAGCATTTAATTTCTCAAAAAA
ATTAGGATATACTTTTAAAAATCGCTTGGGTAAATATAATATTATATGAAAACCACCATC
TTAAAAGAGTCAAAATGAATAAGAAACAATCCAAGAGTTAGCATTTTTTTTTTTTAATGT
TTTGAAACTATTAGACATAATGAGTTTGGGTTTTTATATTAGTATTTGTACATAGGAGAG
TTCGTATACATTTTTGAGAGGATAAATTACACATGGATAGATTAATTATGATCCATGTAA
ACTATCACTTCAATCTATAAGTGAATTAATAGTTTTAGTTTATCTAATAATTTATCACGG
GAAAGAGAGACATACTCAAAATTGATCATGCTAATTGATTTGGGTTATCACAATTAATCA
ATCAAAAAGGATAAAATAGAATGGTTGAAAACTAATAATTTGATTATTGAATTTTTATTT
TAATAAAGGAAAACAATAATGGTTGATTTTTTATTTTAATATTTAGAATGATATACCATT
ATTATTATTATTAAAAACAAAACATAAACTTGATTTGAAGGATAAAATTAAAGACCATAA
AAACTTTAATAAAAAAAATAATTAAAAACCATAAGAAAAAGGACAAAATCAAAATTAGTA
TTATTCCTATTGGAAAAGAAAATAAAAAACTTTATATTAAAAATAAAATTAAAAGCCATG
ATAACTTTGATAAAAGAGCAAAGGGAAAAAAAAATCAAGAGTTGGAGAACCAGATTGAAA
ATATTATATATACAAATTAGAATTAAAGGATTAAATTGAAAATAAATAAAACTTTAACAT
CCCCACACAGATACTCCTGAGCATCATAGATTACTAAGAGTCTTCCATGCCATGGAAAAT
AGTTGTTTCACCATGAAAAGTGACTTCATTTGAATACCATTCGCTTTAATTTTGTCTGGT
TGATCATTTAGCCCATTTAAGAAGGTATAATTCTCTTACTAATTGAGTTGAATTTTTGAT
ATTATGATCACCAACCATAGGACTAGATCTTTTAAAATCAATCTCCCTCCATAATATTAT
TGAACTATTATAGTATGCCTCTCAGATCCTACCATCTTTTTTTTTAATTAGATCACTTAT
TTTTTCACTTCATATAGTTGAGAGGTATTTGTTCCATTAAAATATGTTGTTGTCATTGTA
TTCTATACTGATTTTGCCATGGAAACCAATTGAAATTTCCAATCAAAATTGGTTCCATTA
AATTGATTAGCTAGCTTTTGATATCATAGTTTTAACTCCTCCACTTTCTGTTATTAGGGT
CTATTCATTTTATTTGAAAAAGTTCCAGTTGATATATCATAATTTGTCTATGTCAAAGAT
ATACATCTCAACAATCTAGGCCTATATGACGTAATTGATACCAATCCAGACAACAAAATA
TTCACCAATTTGGTGTAAAATTTAGGTAATCAAAATAGTCAAGTCTTAAATGGTTTCTTG
TAGGTTAGTGAGTTCTATTGGTAGGAATAAAGAAGAAAACAATTGTTCATAAAAAGTGAT
TCTAGGGTTTTTGCCAAGAATAAGTTCTCTAATCTAATATTATATTAAGAATATTTGTAA
AGAATTATATTTTTCTTTGACACATAAAGCAAATTTATATAAAGAACAAGGTAATATATT
AATATATTGATATCTAGGATATAATCAAGCTATAATTAACTAATCTTCTAAATAAAGAAG
AAATATGTAGTCCTTTATTACACATTGATATTTAAGCTAGAATGAAAATACATGTTTTTC
CAACTTAATCTAATAAGACATATAGATCAATCATATGATTTTTTTTAATATCAAACTAGT
CCTTTATTTTGATGAGATTATAAAGGCTTAATAAGTAAGGATTTCACCCTATCCTTAGTC
TCAAGATGTTCAACACCATGTCCATCTCCATATTGATACATGCATTGCGCCATTCGTGCA
AGGTTCATTGCAATTCCAGTGAAAGTTTGGGAGATACGGGGACTAGCAAGTTGATAATCA
TTTATTTTTTTCCATGTATTTCCAATTAAATTTCTTATATGATCACGAGCTTTTTCTTCG
AGATACTCCAGCTTCATGCATATAACATTGAATTGATTTAGAAATATCTCCTCGTTTTAA
TTCATCCTATAAATAAAAAGAAATAGAATATTAGCACATATACACTTAAAAAAAATCATC
ACAAATAACAATCTTTACCAAATTGAAAATGAAAGATTGATATATTTACAAACTGAGATA
AATTAATTGATCTAGAAATTCACTTGAAAAATCCACCATCCATCTTTAGTGTCAACGGAT
TTTAAGATGAAAGAGGAGATACCATGTTGGAGATCGGGCCTTTACCAACAAGTTAAAAGT
AGTTTTTTTGGGCCCAATGAAAACTTAATAAGTGAAAAGTGACCCATTTATAGTTAATGG
AATGCATTATATGTTTCAAAATTCATTCCATTACTTGGGCCAGTTAGAGGCCTATGCGTA
GAGAAAAAGGATCTGTGGACTAATATAATTTACCATAAAAATGAGAAAAAAAGGGGAAGG
ACGAAACAACGTCAAGGAGAGGGAGAAGTCTAGCATACCGTGGAGGTTCCAAGATCATCA
GCAAGGCGTAAAATCATGGATGACCATCGAATTATATCTGGGTATTCCTCCATGAATTGT
GAGGCCTCCTCTGTTGTTGGATTGGAAACATAAAAATATGCATGAACTAGAATCACTGGT
GCTGAAATTGAAATCCATGCATTGTCCATGTATTCTTGAAGAGCTGGTGTATATCCACTG
AAGTACCACTTAGCCTCCAATAAATATGATTTACATAAGTCTGCCCACTGAAAATTAACC
ATAGTCTTATATTCCCAAAATAGAAAAGAGGCAAAAATGTAAAGAGCATATTTAAAAAAT
AACTATAGTTATTAAATCTAGCCCGATCCAATGAGTTGATATACTGATTTAGAATCTAAT
TTGATTTGAGTTTTTTTTAATTGATTTTACCAAACCTAGTCTAACCTAGTTCGTCAACCG
TGTATTTATTGTAAAACGTTTTTGATATTGACCTAACAAATTTAGGTAATACAATAGTTG
ATTTATGATTTAATTAACTTAATTATATCAAATTCAAACCTAGTCCGGTTAAAATCAATG
AATTATTTTCAAAGAAATTAGAAAAAGCAATAATAAATTCAATGACCAAATAACTCAATC
TTTAAACCAAGTTTGACAACTATGAAAATAACACTAAAATTAAAAAAAAAAAAAAGCAAA
TACCGCTTTCTTCAAGTAAGGAAGGATATCAACTCCTTGATATTTAAGAATATCATAAGC
CATTTCATTAACTGAATTGTACAATGCAAAAAAACATAATTTCATATAGTCTGGAAGCCG
ATCCATGAAGTTAAGATCCCATCTGAAATGAGAACATAAAAATATTTTAGTGAAGGTTTT
TTTTTTTTTAAAAAAGAAAAAAACAAGTGAACAATTCTAATATAGTATTATAAATGTGCC
CGAGAGCCCAAGAAAGAGGTGCTGCACAAACCTTACGACGGCATCTGTGAATAGCTCAAG
CTCATCTAAGGTACCATAGACATCATAAACATCATCAATTGTTGTTATAAGTGAATTAAC
TTTTGTTAGCATTCTCCTGCAATTACCAAACTGAGGTTCAAATATGACCCCCACAGTCCA
TAAGAAATTCTCCACCAGCCTGTCCCTGGCAAAATCCAACTTTTCTCCAAGTCCTGTCCT
CTTCCACCACCTGTTCATGTTAAGAAATTAAACTGTCACCATCAGAGAAAAGCTATATAA
AGTAAACTAGTGATATAGGAGGATCATCAAATCTAAAAAAGTTTAAATTATTACATACAA
TTTAATGAAATAATATTAATTTGCTTCCAAATTGTACAAAATAAATGAATAAATAAAGTA
TCTTATTAATTATACGTACCTAGATGAATGTTTCAGATCTTCTTGGTGTATTGCTTGTAC
CATGTTGAAATCCAATTTAGCTAGTTCTAACAACACAGGCTCCATATCAGTTTTAGTTTC
ATACACTTTGATGAACCAATTGGCTTCCAATCTTAGCATCCTCCAAGCCAGTGGAAGCTC
TAAGGCATGGCTCACCATCTTTGAAAGATATTCGGAAGGGTTGCACTTCTCGACATATTT
TTCAAGATTTTTGGTGGTGAAGTCTCTTGCATCCTCCAAGATGCTCTCGCCTTCTACCAA
GAAGTATGAAGCTTCATACAGAAATAGCATTCCCTTCAAATCGTCATGAATCCATGCCCT
AAAGTTTCCTTGTTCGTCCTTGAAATGATTGAAAACCTCTACAAATGGAGAACACAATTA
GTCATGAGAACGCATATAACGATCAATATCTACATTGCTTAAGAGACTTACCTTGAGGTA
CCTTGTATCCATGCTGCCTCAGGAGTCGAAATTCTAGAGCAGTAGCATACAAGTCATGTA
CTGTCTTTGTATTCTCTATATGATTTTTATAGAATAAACTCTTCAACGTGCTCTTTATTT
CATCAACAAAATGGTAAGATAACCCAAGTCTTTGCAAGGCATCGATTAGCTCAAGTTGAT
CCAAGGGTTTCGATGCGTTCGCCAGCATCATCCTTATGTTTGCCTTCAACTTTTCGCTTC
GCGCTGTATATGGCTCTCCCTAAACAACATCAAATTCAAGAACTCAACTCAAGTTGTTTG
AACAATAACAGAACATGACATTATAATAGCTAGCAACTATACCTTATATTTACTAGTCAG
TGACTGAACAAAATCATACTCCCATATGGAAGTTTGATAATTTGCCGACCGCCGAACAAT
TTGACCAGCAGCTTCGGTGGCAACCATGCATCGAACTTTGGTAGGTAGAGAGCGATAATT
CTTGCTTGATACGGGTCCTGCTAAGGCGCGACTTGGAGATGCTAATGCTGGGAGAGTACA
AAATGATGAAGCAAAGTGGGTAAGAGCCATTCCTAAGTGTTTTGGAGTACTTGGAATTTT
TGAGTTGAGGATGGAAATGACGATTACCTGCCGATATTTATAGATGGATCATCTAGCCTT
ACCAAACGTCGACGTCAAAGGTTCCATGTTAAAATTCTTACAGCACTGTCAGCCGAAAAA
TCTACATCGACTTTTGCAAATCTACCTTTAAGGCAATACTTGAAGATGAACTCATACTAA
GATAAACTTCAATCAAATCAAATCAACCAATGAATTACAGCAAAGTTGTCCTTAATTTGT
TGAAATAACATTAATTAATTAAATATCGGGATTATGAAGTGCTATAATAATTCAATATCA
ATTAAATTCCACCAATTCCAGTAACAAATTTCTATTCACCTAAATATAACAAAAAAAATT
TATTATGAGATTTATTATTTAGTTTATTAATATAACTTTTAATTTTAAAAATTAAATTTT
TTAAAAAAATTTTAATCAAATTTGAACAGAGTTTTATATATATATATAGTAACTATACTT
GAGGTTTTATCCTGCTTTAAAAAACCTGAAAATAATTATAATAACTAAATTGAATAAATT
TGTACATTTTATATTCTAACTATTTATAATATTTCTACACTATTTTTATTTTGCATTTTT
GTTTTAACGAGTTTTAAAAATGGTGGTATATGGTGGCGTTGTGTTATTACGATGAACATG
GGAGATAAGATCGTAATTTTTTATATATTGTGCTATCAGTTGTATTGCATTTACACGTTT
AAAATGATAATCTTATCTTGTTACACTTTTATTGTCCAAAACCAACCAATGAATTCCAAC
AAACTTGTCCTTAATTTGTTGGAATTCTAAACGTCTAGCTATCACGAATCACTCTATATA
TTTGTTAGCCCCCTAACCTTTATATATTTGAGTGTTGGTATTTATTTTTTTATTTGTAAT
TTTTATTTTTGATCTCTTATAAGTTTTTAATTTCATCATTTATTCTAGATTTATTATTTT
TTACTTATTTAATTTTGACCCATATTTTTTTTTAATTTTTTCTTCTCCCTTTCATGAATT
TTTAATTTTTTTAATTTCATCATTTGATTAAAAAAATTAATTTTTATTTTTTATTTTATT
TCATCCTAATTATTTTGGTGATTTCTTCTTTTAATTATTTTATGAATTTATTTTTCTTTT
TAATCTAACCCTGTAATCCAAAATTATCCACATTTTCATTTGTTATTTTTTAAACATTTT
TTATTCTTGTTCTTATAATTGTTATGTTTTCTTTTTGATTATTTTGTATAATATTTTTAT
TTAATTTCATTATTTACCATTTGATTTATTAAAAATTAAGTTTTATGGTTTTTTCAGGTT
TGGTATTTCTGATTAAATAGTCTGGGTCACTAGTTTTATAAGTTAACATATGTTGATATC
GGTTTTTAAACTTATTTTTTTTTCGATCTCATTACTAAACATTAATTTTTTTATTTATAA
ATAAGTTTTGTGGTTGGTGGTTTTGTTAGGTTAAATTGTTTTTTATTTAAAAAATTATTA
AATTAATATTTTTAAATGTTTTTTTTTTATGATTTTAATATATTAATGTGAAAAATTAAA
AAAAATCTAAAAAATACTTAATTAAAAAGTACTTCTGTACATCAAATTACAAAAGACGAT
ATAAATGTGAGCCAAATAATTTAAGAAACGTTAAACTTAAGTTAAAGCTGGATTAATTAG
CTACCTAATAACACAAGTGGCCCACTCATAGTCTTCGATCAATTTGCTACCTAACAACAC
TCTGTCTCCCATTCCAAGATGTCCCCATGTCAAAGTAATTGTATGGGGACATCACAAATT
GGACATCACAAATTGTTGTCGCTTTCACTAGCAATTGATAAAAAAAAAATTCGTCCATTT
TTTGTTATGTAAAACTTTCTCTTTCCAAATCAAATCTTACCATATCCTCTAAAACTCTAT
TTTTTACCGTAAAATATTTTTTAATCAATTTAAAAACAAAAAATTACAACAAATTTTTTA
AAATCCCAAACCTCAATCTATTTTTTCCAACACCATCAAATTTTGAAGCCATCTCCATTA
AGCTATTTTACCAAATAAAAATTCATAAACACTAAAATTAAAGTTATTGATGATTAAAAT
CTGACAACTCAATAGCCTATTCTTTTAATTTTTTCAGTGACGTTCTTGTTTTTTTTTTAA
TTTTTAATTTATAAAACATGATAAAAATCAAGTTTAGAACTACAATGTAATGAACTAAAA
TAACAAAAACTAGTTTTTTAAAAAAATTAAATTTTAGAAACCAAACTATAGTTATGTGTG
CCTTTAATGGAAGAAGGCTCTATTTCTTCCATTATGTTAATTTTGATCCTTCATATCTCA
GTTTTTTTTTTTTTTTAACAATGAACTAGAACTCTATCTCATAAAATTATTTGTTAATTT
AATGTCGAAATATTTTAATATATAAGGTAACCAAGAGAAGAAAAATAAAAAAGAAGTAAA
TTATAAAACCATAAATGATAGAACTTGAAAGGACTAATTGAAAAAGAAAAAAAGTTCAGC
AACCAAATTATAAAACAATAAAAATTTCAAGGACTTACTAAGAGGAAAATTTTGGTTATA
AACACTTGGTGACATAAGCATTTGTGAGAGGATGAACATTGGAATGTATAGTTAACACCC
ACCTTTTTTAGTTGTTTTATATAATGGAATATATAGTAAAGATATAAACCTTTCTCTTTC
TAAATTTTAAGGCACTGTTATAGATGCTAACTTCAGATCTTCTAGTGATTTTTTTCAATG
ATTTAACAGTGTACGAGAGTGTCGGCTAAGAAATTCAGGAGGATGTTAGATTCTTTTCAC
GTGAAGCAATTCATCCACTTCTTTTTGTTAGATTCTTTTTGTCACGTTGTTTCTGTGATG
AAGTTCTAAGATGTAATTCATAATTCATCTAAGAATTATTTCTCTACAGCATATGGTGAG
AAGGAGCAATGAGGTGTATAGCACTGAGGGGGAAAAAAAAACACCCTTAGTAAAAAGAGG
AGGAAACCACCGGAACTATAAGAAATAATTTTTTATGTCCTGAAAATTAAGTTCTGAATT
CTTATGAAGGCGACCTAAAGGGTCTCTATTAGCTAGATTTTGTCATTTTTTAAAGGGTTT
CTATTGGCTAGATTTTGTAATTTTTTAAAGGGTTTCTCTTGGCTAGATTTTGATGTGTTA
TCTGATATCATATTATATATTTTGTATTTATCTTTGCAAAACTGTAGTATTCATCAAATC
TGTTGCTACTCAATTTTTGACCTATGTTTTTGATAAATTTTCAGAAAAAATAAAAAAAAA
GCAAAAAACAATGAAAAGCCAAAATTTGTATTTTTGATATATTGCATTATTTTTAGCATT
TTCAATATCATCTCAGAAGAATTTAAATTTTCAAAAGTATTTGGAACGCGTTCAACTATT
AACGCGTTAATTTTCAAAAGTAGTTGAGGGACCAGTTTGGAAACTTAAAAATATTTTTTC
TATAAATACTATGCTACAGTGAAATAAAGAAGGAGGAGAAAATTTTAGAGGGGAGGGCAG
CCGAAAAAAGAAACCCTAAACCTAAATATTTTTTCCTTCCTCTTCCAGGGCCGCCACCCA
TTTGCCCGAAGAAAACCAGAGAGACCGTCCCTAGTCTCTCCATCAGCCCTCTTCCCCCTC
TGCCATTTTCGGCACCTTTCTCCCCAAAACCATTATGATATCTAAGAATTATTTCTTTAC
AGCATATGGTGAGAAGGAGCAATGATTATTTATGAATAAAAAAAAAAACACCCTTAGTAA
AGAGAGGAGGAAACCACCGGAACTATAAGAAATAATTATATATTTTGTATTTGTCTTAGC
AAAATTGTAGTATTCATCAAACCAACAACTATCATATTAATTAGTTTAGTTTATCTAATG
GTCGCCATGTGACAAATCTCTAGAAAGTTGAATAAATAAAATTCACATATATAAGCTTGG
GTCATCCTAGTTATGACACTATCTAGCCAATATATTATATCATTTGCCCATCCTAAATAA
TAATTACTTCCAAGTTATAAAAAAAATAAAAAATTAAAACTACTTCACTGTTGTGTTCTA
AAAGGTAGAAAAACACAATATATGAGCAATAGTATCAAACAAACAAATCCTTCCTTTTTA
TTATGAAATTACAAAGGCTTAACAAGTAAAGATTTCACCTGATTTTTGGTGTATAACACC
ATGCCCATCTGCATATTGGTACATGCATTGGGCCATTCGGGCAAGGTTCATTGCAACACT
AATATAAGTTTGAGAGATAAGAGACCCATTTATAGTTAAAGTATGCAATATGCATAGTAT
TCTTTAAAATTCATTCTATTACTTGGGCAAGTCAGAGGCCCAGGCCTGGAGACAGAGGAT
CCATGGCTGAAAATTGAGCAAAGCAAGGGGAAAGTTGCAAAACAAATATCTCCAATCATT
TAAAACTCAAGTAGATAAACTCTGAATAGTTATTTAATTCTTGCATTATCTAATTTCTGA
AGAGAATGTTCAAAAACAAATATCTTCAATCATTTAATGCTCCATTTATGATATTAGTAG
AAATCCATGAACTTCGTCAGAGAAATTTAAAATAAAAATAAAAATGAAATGATTCAATAC
ATGACTTTGTTTGCTTGAACTTCGTCAGCGATGCCATGGTGGTTGATGGAAATTGCAAAA
TTCTATTTCTAATTAAGCCATATTCAAGAACCCAAGAAGACTTTTGAAGAGGAGACACTG
CTGAACAAATCCTTCTAGCTCCAAGACTGCAAGCCTCTCATGTTTTCTCCATTTTCAGAA
CTAATCCTTAATATTGTCAAACTATTGGAGGCAAGATTATCAAACTATTGATAATTTAAT
ATAATTTTTCCCTCTTTTCAAGAACAAAATCATTTTCTCTATTTTTGATATATATGCTGT
CTATATAATTTCATCAATGCTTTTACAATTTAATGCAAGTATTCACTAGTTTTCCGAATA
TAGAAGTATATATCTCAAATTGAAAATCTTTTATATCCTTAAATAGAAAAACATAATCCA
CTAAAAATAAAATCCTAATATACAGAATATCCTAATAAGTCTCTTTTCTATTTAAATAAA
ATTAATTTTTTTTGAGAAAATCTTAACAATTAAATAAAAATAATTTAGTCTAAAATAATG
AAATTTCCATCCCCACGATCATATTTTCCAAAAAATTAAAGCTTGGAGAGAAATTTGGAA
TTTTTTGTTTAGGCTTCCTTGATTGCCTTGGCTTGAGCCATAAAACAAAGAGAAATTTCC
CTGTTTAAGTTTTTTTTTAATTTCTTAATATCTTAAAAACTTTCAAAATTTCAATGATTG
ATTTTTTTTTAATGTTTTGAATTATTTCTGTATTTTTAATTTTCTAATGTACTGTATAAA
AGTGAGGAAATCTCTTTCATATCGACCACTTGTAGAATTGATTCAAACACAATGAGCATT
TGAGAGAGAGAGAGAGAGAGAAGCAGACTATCAATATGGAGTGGTACATGAAAATTTAAA
CTTAGGCGACTTCCCTGTTTGAAATGTAATCTATAAGGACAAAAGAGTAGTCACAGTCCA
AATGCATGTAAAACGTTGGCGGCTTCCCTGTTAAGAAAATTAGCTTTATAGATGACCATG
ATCAAGACTTTTGGCAATAATGTTGAATATGATTTTCGAAAAGATAGAATGTCGTAAACC
ACATGGTTATATATAGGTGGGGGTATGAATCATAGACTTAGAAATCGATCAATTTTTGTT
TTTGTCATTGGGATTGATTGATTTGAATTAGAGGCTTCATTAGTGTAATATTGTATACTT
GTGATTTGCATGAAATAGTTTGAATTAGAGGCTTCATTAGTGTAATATATATATATATAT
ATTTGAATGTAAGTGATAAGCCATAATTATATTTGAATTAATTCTTTTGAAGGGAACCTT
CATGAAAAAGTTTGATCAGATTTAACCATTTATTTACAAAATTTCTCAATGTGAACCAAT
CAATATTTATCATAAACTCAGGAAAAAAACTCATATCATTTTTCTCTGGAAGATCTCATG
ATAGAATCTCTAAAAGGTACAATCAAATTTAGAAAGAGAAAAGGCAACATTGTCTATATA
AGTTTAAAATCCATTGGAACTCTTTGGGAAGAAAAAGAAAAATCTATTTGTTGCATCCTT
CTATTATGAAAAAGCAACAATGAATCTCAAATATATACTTGCTATTTGTTTCATTCTGAC
TCGCACAATGTCTAGAGGATGCTCCATTTATGATATTAGTAGAAATCCATTCCCTTTCGT
CAGTTAAATTTTTATATATAAAAAAATTATATAATATAATTGAAGTACTGACAAAATTCC
ATTTAGTCCCCAGTTTTCAAAAAAAAAAAATTAAAATCTTTTTGTAATTCACTTCATAAT
TACTCTTAATCGTGTAATGGTTTATTACCTTTATATATATATATATATAAAATGCTAGTA
ATATAATAAGCTATTAAATTACAATATTTCATTTATTATAATTTTCAAAATAACTCAACA
AAACATAAGAATATAATGGATCATATTTACATTACATTACATTGCATTACATATTATAAA
ACATATCGTTAGAAATTTTACTCAACTTTATTATTTATTTATTTTTGTAGTAAGGTTGTT
TGGAAAAAGTTATGTTTAAGTAGGAACCAAAAGTAATTTGGTTCAATTCATGTATGTGAC
GAGGATGTTCCATCTTATTGATAATCATTTCTACATTAAAATCATGAAAGTGACCTGAAG
GGTTCATATTCACTTGGTAATGTTTTAGTCTTATCACACTTTTTGTAATTAGATATCTGC
GTAATTATTCTTAATCATGTAATGGTTTAGTACTTAATCTTTTTTTTATATATATAATGC
TTCTAATTTAATGAGTCATTAAATTAAAATATTTCATTTTATTATAATTTTAAAAATTAC
ATAGCAAAAATTAAAAATATAATGGACCATCACATTACATTCCATTATATCTGATATCAT
TTACAATAAGGCTAAATTATAAAAAAAATTAAAATATCGTAACAAGGATAATAATCAATA
TATATATATATAAAGAAGCATGATCCAATTCATATTAATAACTCAAATATTTATAATATT
TCTTATGCATATAAAAAATTATCCACTCACCTGACTCAAAAACAAATCAAACTCAAAAGC
AGATATCGAAAAAATTCTACAAAATAACTCAACAAAACATAAGAATATAATGGATCATAT
TTACATTACATTACATTGCATTACATATTATAAAACATATCGTTAGAAATTTTGCTCAAC
TTTATTATTTATTTATTTTTGTAGTAAGGTTGTTTGGAAAAAGTTATGTTTAAGTAGGAA
CCAAAAGTAATTTGGTTCAATTCATGTATGTGACGAGGATGTTCCATCTTATTGATAATC
ATTTCTACATTAAAATCATGAAAGTGACCTGAAGGGTTCATATTCACTTGGTAATGTTTT
AGTCTTATCACACCTTTTGTAATTAGATATCTGCGTAATTATTCTTAATCATGTAATGGT
TTAGTACTTAATCTTTTTTTATATATATAATGCTTCTAATTTAATGAGTCATTAAATTAA
AATATTTCATTTTATTATAATTTTAAAAATTACATAGCAAAAATTAGAAATATAATGGAC
CATCACATTACATTCCATTATATCTGATGTCATTTACAATAAGGCTAAATTATAAAAAAA
ATTAAATCAATCTTTTACTCTTTTATGATTTTTTGAAAATGTTTTGATGACTTTTCAAAA
ACATGTGATTTTAATTATTTTTAAAGTTAATTTTAGATTTTAATTATTTTTCTTACTTAG
TGTTTTTATTGTTTTTTAAGTAGGAATTTACCTATATATCAATAGTTGATGTTTTATTTT
TTTCATTAAAATTATGAATTAAAAAACCATTGAGATATATCAAAATTTTCTTTACTTTTA
TATAGTTTGAGGCTGTAATTTTAGGGTTAAGAATTCTAATTCTATCTTTTCACTTTACAT
TGTGTCAATTCTCATATTAAATGTAACGTGAAAGGGATTGAGAAAAATATAAAGAATAAA
ATTATCATGGCTGGATTTTCGGATCCATGACCGATACATAGGCAAAGTTCCTCTTCAAAG
TTTCATATCTATGTGAACCAAAACTCACATACGAACTTATCCTTTAAATAATTCAATCAG
AGTGCAACGCAATAGTAACAATAAATTAACTTCATAATATAATTTGATTATCTTAATACA
AATTCGTAGTTGTGGAGTATTAACTAGACATAAAAAAGTATAAATTATAATCAAAAGAGC
AGATTCTGAAGGTCCAACAAAAGTTACCTGCGAACAAGCTATAAGCCTGAAAAAGATAAA
TAATGAAAATGTGACTTCAACAACTCGGTGAGTAGATAACATTCAAAATACATATACAAG
GTAATACAACAATGAGGAATATATATATATATACAATCATGGCTCTAGGTTCTTATAGGA
AGGTTTTTCAAATAGGCCATAACTAGAATATCATAAGGTAAAGCTTATCAGAAAATCAAA
ATGCAATGAGCATGAGGCTCCGTACTGTGAGATGATCAGTCCACACATGTTGGTGACTTC
CCCGACCATTTAAGGTTTCACATACGATATGCACAAAGACTAACAATATCCTATTAGTAT
GGATTTTCTAACTATCATACCATATGTTTATATCATATTCAAACAAATAGATTCATTTCT
CAAGGCTTAACTAATGATATCAATCAAATGAGAAGCTATCAATTCAAAATATATATTGGT
TCATATTAAGAATTCAGATTCAACAATTGGTCATGCTTTATCGTAACAAAGATAATAACC
AACATATATATATATATATATGAAGAAGCATGATCCAATTCATATTAACAACTCAAATAT
TTATAATATTTTTTATGCATATAAAAAATTATCCACTCACCTGACTCAAAAACAAATCAA
ACTCAAAAGCAGATATCGAAAAAATTCTACTGATGTCCCGCAGGTAGAATATCAAGATTA
TCTGAATACAAAAGGAGACATGCTAAAAAATGACTCAAAAAGAACTTACAACATATTTAA
TACACTTAACTAAGGGTTTATTCCATAACCCTATATGTTTTTAAGCTAATTAGTCATTTT
TTCCAAAAACCAAAAAATTAAACGATTTTTCTGAAATTTAATTCATAAGAAAACAAATAA
TAAGACTTGATAATAATTCACTAAATAGCCCTCAATTATTCATCAAACCAATATGAAAAA
GCTAATATTACATCTAGGGACCAAAATTTTATCATATTTTTAGGGGTCAAATTGTAATTT
TGTCAAATTGGAGGACCAAACTGAAAATATCATAAATTCCTGACTATACTGGAATTTTGA
CCATAATTTATCCTCAGTTCTGTCCAGAATCTAAAATTATGCTCCAGGGACCATTCTGGA
AATTTTAGCAGATTTTTAGGGTCAAATTGTAATTTTGTTAAATTGGAGGACCAAATTGAA
AATGTCATAAATTCATAGCTATACTGAAATTTTGTCCATAATTCATCCACAATCCTGTCC
AGAATTTCAAATTATTCTCTAGGGATCAATCTGTAATTTGTTTCCAAAGTTCGGGGACTA
AATTGTAATTTTCACAAATTAAGGAACCAAATTGAAATTTCATCATCTTCAACCTCAAAC
CCAGATTTTTCCACAGAAAACCTACTGATATATCAAGATTTCTAACTCAAATTCATCATT
TAAACAAACCATAACTCAAAATCATCATTTTTACCTAAAATCTTTGAAAATCAACTAATT
AACTCAATACCCATAACAATCAACCCATAATATTCAAATCAATTCATCAATCAAACCAAA
AATAAAATCTCGAAAACTCTAATGTTCAACAAAACATAAAATTAAAGCTAAAGAAAACAC
ATTTATACACATCAAATCATAAATCTTACATTTTAAATTTATTTTCTCTAACTCTCTTCT
CCTTCCTTTATTTTTCCCTCTTTTCTCAACTTCTTTCCCTTTTCTTATGTCCTGCCGGCC
TCCCTCTTTTCTCAACTTCTTTCCCTTTTCTTATGTCCTGCCGGCCCTCACTCTGAATTT
TCAGATCCCCTTTTCTTTCTATGTTTTTTTTTTTATAATAATACTCTTTATTCATTTATA
CATACTTTTAAGCCTCCAAGATTTTATTACCTTTTCCTATTCTCTTTTATTTTCAAAACA
CCACAAAAATAACATGAATTTATATCAAATACTGTACAAAGAGTTTTGAAGTTTTGAAAC
GAATACTTATCGTCGACGGGCAAATTTCCCACCAAGCTTGTGGGGTTAGCTTCGCTTCAT
TTTAGATAAATTACAGTAAAAATATATATAAGTCATTGTTCACTCAATACTATAAATACA
GGTCTTTAACTATTTCAAAAGTTTTTATTTTTTTCTATATTACAAAAAAACTAAACAAAT
TCTTAGATTATTTTTAGAACAGTATTTTGTTTTACCATCTAATAAAACAAAAGACCTTTG
ATGTCTCTATATATTAGTTGTAAATATATATTTGCTTTAAATTCAATATTAACTAGTTCG
AGAACAAATAATATTTTCATGATATTGAATCTTCATATTACAAACTCACAGAATCAAAAC
AAATTCTCCCAACAATTTCATTTTTTTTATACATACTCTTTCTCAATACTAATATTTTGG
AAAAAAAAATATAAATCCAAAAACTCAATTTACTAGAAAAAAGTTCAGAAATCATTTAAT
ATAAACAATAATTTTTATACTCACTTTTATTTATTTGCAGTCCCTATTATGTTATATTTC
AAGACCGGCCAAGTTTATATGGATCTACTGTGTGAAAAAAAAAAGTATTTGGTTATTGTT
ATAGAATAAAAGAGATGAAAATAATAAATATATAAATATATTTGGTTATAGAGATGAAAA
TAAAGAGTTAGTAATGAATGTGTTTCGGATACCATTTTAAAATGAATTTCTGTATTTTTA
TAATTTTTGTATAGAAATGATATGTTTCCACGCAACCCAGATTATCTTGCTACTATGCAA
TCAAGTCTATTTTGAGGCTAAACTGTCTCAAATCATTTGAAGCCATTTCATGATTGAAGA
CAAAATTGAACCTTTTTTCTTATGCTTCAATACCAAAATCATTTTTCTTATGTAACGTCT
TGATATTCTATTATAAATAGCCTTCCTTTGATGATTTAGATACTCAACCAGCAATTAAAG
AACTGGCCTCTAGTTCATCTAAACAAATGGAAACCCAAGCACATTTAACAGCAAGCAGTA
ATCGCCAAAACAATTCTCGTCCAGAGGCAAATTTCCCACCAAGCTTGTGGGGTTGTAGCT
TCGCTTCATTTTCTTTCCCACAAGCGGTAAATTACTTCTCTTCTATATATGTATAGCAGT
ATTATGAAAATTTAAGTTTCAAAACTATATACAAGCTATTAGAGCCATTAGATTTGTGGG
ATCTATCATCCAATTCTGCTCTAAGATTGTAATCTGATGTTTCTAATTTTTTTAATTATA
TATTACTTGTCTTTGTTTTTTTTAATGATAAAATCATATATATCTTATGTCTCCACTCCT
CTCAGGTCAAAGTTGATGTTAAAGTAGTTACACTTTTGTCTAGCCGTTGATTGCTTTTAT
TTTAAACAAAGAATTCATCTTTTGATAGAGTAAAATTCTTTTTTTTTTTTAAGGATTAAG
CATATAGTTTCCAAAACTTAAATAATTGTTTAATTAGTTCAGATAAACTAGAGATTAAGT
TATAACTAACTCTTTTTTTTGTATGAAGTAATCATTTTAAAATCTAATTAATACGACAGT
TGATTCTTACTGAATATTTCCCTGCAGGAATTCGAGTCATACAGCCGAAAAGTAGAAGTG
TTGAAGGAAAATGTGAAGGACATGCTGATGGTGTCACGACCCGAATCCCGGGTCCGTGAC
CGGCAACGAGAGCGGTGGCGGAAGGACACCCCTCCGCGCTAAGCCTCAAAACGAACATAT
CAAAAGAATAATTTATTCAAAAATACGCAGCGTTTCATAATCTTCGAAATATTATATTAT
TCAAAAGCGATGAAACCAAAAGATAGTTTAAAACTCCTCATCAGGTAATTAAAACCAAAA
ACAATAATAAATAAATACTCATTACATTGTCAAAATCCAAACTTAATTAAAACAAAGTAA
TAGTGAAGCGTCTAAGACATCGAATCAAAACAGCCTTGAAAAATAAGCAAGGCATACCGA
CCCAAAAGCGAAGAAGCGGGAACACACAACAAAGTCCAAGCGCTATCGAAACTAAGAACC
GAAATAATATTAAGAATGAGGGGTGAGTTCAACCAACTCGGTGAGGGAATAATATTTAAT
ATACATTTCAGATATTAATAGTTGCAAGATGATTTATCTTGATATACATATACATATACA
TACTAAACATATTATCATAACGTAGTGGAAATTTATCCTCATATACATATACAGATACGA
GATACATACTAAACATATTATCATAACGTAGTGGAATACATGTCGAGATCGGATGACACC
CGAAGGTGACCAGATGACACCGAAGGTGACCGAGATGACACCCGAAGGTGACCGGACCAG
ATGACACCCGAAGGTGACCACCGTGGGATGATCGGTCGCCACGGTCGATGCCTCTCTCAC
CGGCTAGGTATACATACGAGAATACTATGTGCACATAGGCTAACTACTCTCCGTTAGCAT
GGAGTTACCGACAAGTCCGATATCAAGGCATAATAGATATTTACGGAATCATCGGAGAAA
CGTATATCATATCAAATAGAATTTACTTTGACAGATTGCGAGTGCAAATTCAAGAATAAA
TGAGTACTCGGAAAATAAGTAACATATATAATTATTCAAGAAATTAACGAGTTGTATTCA
TTGTATAATCGGAATACATATTTACTTATCATATATGCATATTAAAGATTATCCCACTCA
CCCGGAAAATATAGAACTAAAAGGAATGTCAGACGAAAGACCCGAAAATCCTATTGAGGA
TCGTTAAGAGAACCTACAACAATATGAAATATACTCAAAAGCAACTCAAACAAGAGATCC
CAATGCATAAAATAAAACCAGGTTTAGTCTCCTAAGTTTATGGACTAAAACGACAATTTT
CCAAAACAGGGACCAAAACGTAATTTTACCAAAATCGGACCAATCTGGAAAATACATAAC
TATACTGAATTTTCACCCATAAACCATCCTTAATTCTATCTAGAACGAACCAGGGACCGA
ACTGTAATTTTCATAAAGTTCAGGGACTAAAATGTAAATTCCCAAAATTAAGGGACCAAA
CTGAAAATATTCCAAATCAATTATCAAACTCAGATTCATCATCCTTAACCTCATAATACC
ACTGTCCAGAATCTCAAAATACAATTAGGGGTCAAATTATAATTTTTCCAAAGTTTAGGG
ACTAAACCGTAATTTCATAAATTGAGGGACCAAATTGAATTTTCGTCATCTTCAACCTCA
AACCCAGAATTTCACAGATTACCTACTGTCATCTTCTGATTTCTAACACAATTTCACCAT
TCAAATAAAATCATAACTCAAAATCATCATCTTTACCTCCAATCTCTCACAATCAACTAA
TTAACCAATTACCCACAACAATCAACCCATAACCTTCCAATTAATTCATCAATTAAACTT
AAAACACAATATTCAAAACCCTAACATTTATCAAAACAGAAATTAAGGCTTAAAGAACAT
ACATTTATACATAATCTTACCTTTAAACTTATTTCCTCCAATTCTCTTCTCCTTTCCTTA
TCTTTCCCTCTTTCCTCTTCTTCTTCCTCCCTTTTTCTTCTCTTCTCCCGTCAGTTTTCA
CTCTTAAAACACAGCTCTCCTCTTCTATTTTCTTTTCTATTTATATTTATCAACTCTTTG
TTCAATTACTACAATACCCCTTATTCATTTATACTCATTTTTAGCCTTCAAGGGCTTTAT
TGCCTTTTACCTACTCATTCATTTACAAGACATCACAATCTCCCCACCTTATAAAAGTTT
CGTCCTCGAAACTTAAAATTTAAGAACCAAAGTCTTACCATCATGATGAAATAAATTATT
TAAAACTTATCTCTAAAATTGTGTTTCTTAAACTATCATTTAGAGTCCACTTCAAAAATC
AATAAATAGCACCATGCTTTCGTTGCGCACTCGATATATCCACTTTGAAAAAAAATATCC
CATGCATAACTTTTCTTAATTCATATCCCTCAAAATCAAACAACACACCCTTCAATTTCT
CTTGAATCAAATTTTCTCAAACAACTTATCCCAAATCATATCTCTTCAAAAATCAACTTG
GAAGAAGCTTAGCCGGATGAAAAGTTGTTATAGGGTTTCTAATATTACCTCAAATGATAG
TGCTTCTCTTGAAATTGAAGCGAAAACATGTTCAACAAGAAAGAAAGAAAAAAAAAAAAT
CAAAGATAACATGGGACTTAAGATACCCTACTTAAACTTGACATCTCGATTCCGATTAAT
GATCGTGAAAACATAACGAGGAGCAAGTAGCTAAAGAAAACATAGATGCGAGATGATGCC
GGGAAAATGAAAAGGCTTCAGATGTAATTTAGGAATCCAAAGATCATGGTATTGAAGAGC
TAATCATAAGCAAAATTAAAAGAGGAAAATGAGAAATCCTCGAAATAGTTGAATCTCTAG
GTGCTGAAGCAACAATAAATGAAGTTGTTATTGGCTAGAATTCTTCAGAAGTCATACAAA
AGAAAAGCAAGGAATTTCAGCAACAACTAATAGAAATGTAGAAAATAAGAATGTGGAGTA
TCTAGAAGATTATTTGAGAAAAACAAAAGACATATCCTTGCAAGAAGATGATCGTAGGGA
ATATGACATCTCTCAATTAAAGCTTTAATCTAATAAAGATATACAAAATCAGAGTCCAAA
TGAGGTACTATAAGAAGAATGTGGAACTCCTGATGAAACTAAAGAACAAATCGAGGATGA
TTCAAAATTTGTATCCATGACTAATTCTCAAAGTTGAAGCATTAAAAGAAGATGAGAGTA
CTTCAAGTCAAATTATCCCGGAAAAGAAATTAGAAGAGCAAAATTAGACACTGGCAATGA
CATTTCTTTATAAGAAAAAGGATTGTAGGAATGAAATGATTATTACGAATATTGAAGATT
ATGTGTAAGTGAAAATACTAGTCGATCCATAAAATCGATCTCCACCAAAGATAACAGGAG
ATACATGTTTGCATAAGGATGAAACCAATAAGCTTGAAAACTCCGGATTTAAGGTTGAAC
TCAATACGGGCATAAAAAGGATAGTATAAATGAAGTCCAAGTAGAAGAAAGCAAAAGCCC
AATAATGCCTCAAAATTACGAGACTCAGAATATGAAACAAGCAAATAGACTTTTGAATCT
ATTTTAAAAGTTCATGGCCACAAAGACTTCATTGCATCGAAGGAACCGACGTCAAGGAAA
ATCATCTAGAGGTAGAAATAAGCTGATTTGGTGGCAGAAGAGGATCAGAGTAAGAAAATA
ATTGATACAACTGAAATCATACTTATGGTTCAGAAGTTAAACACAATACAGATATGCAAA
AGAACTATTCAAATGAATTCGATAAGAAAGAAGGCAGAACACAAGATGAAGATTCAACAC
TACAACCTCAATGATGCGAAAAAAGAGAGTAAAAGATAAAGAATATCTACCAGAAGTAAC
AACATAACAGAAAGAAAAGAAACATAAGCTTTGAAGAAGATTTTTTTTTTTCCAATCTTA
GGGTTGAGACGAGTGAAGATGGGTGTCATACCCCAAAGCCGTACCGACACGATCGACATA
TAATCGAGAGGATCACCATAGACCATGATAACCATGTAAACCCCTTACATACATATCATA
CATAACCCGAAAGGAAAACTTCACAAATAAATTTTATTAATCAAATATCTTAATCCAATA
TTTCAAGTAAGTCTGTACTAGATTGTACATATAATATTCATACCATCAATTTACCCAATT
CAAGATAACCATATTAATCACCATATAGATCATAATCAAAAGCCTATAATAACAACCTTA
ATAAGAAATTCTCCAATAACTGTCTCATCATCAATAACTGTCTCATCATCCATAACTGAT
TAATCATATTTCAACTTTCTCTTACATTCAAAATCTATTTTTCTGAGATAAAAATATTGC
GAAAAGAGATGAGCTTCCATGACTCAAAGAGTAATCAAAATAAATACACCCAGAAAAATA
TTATCAAACATATATATTTCATAGAATATTTCCAGCCATATATGTATCATAGAAAAAGAT
TATTAAACATATTTTTCAGAATACTTACCAAAGATAACACATATAGATATAAATATGATA
AAAAAAATCCACTTTAAATAAAATAAATATTATAAGTTGTTCAAATACAAAAAAAATACA
TACATACATCCAATATACTCTCACTAACATTATTCGTACATATACATACTTTTAGAGCGC
TACGAGTCAGAAAATCAGACATAGATAGAGTATTTAGATTTATTTGTAACCTTTCACACA
AGTTAGTGTTGGTATTCTAACTTGTTTAACTCGAAAAATTCATATCGATTTATATATCAA
AATCACTGAAAATTTCATATCGATTCATATTTCAAAGTCACAAAATGACAAATCGGATAT
ATAAACGAATCATTTTTATTTTAGATATAATATTATTCTTCTAATAATTCAAAGTACTTT
TAAATAATACTTATAATAATTACTCACTCCATATCACACAAACATATCCACATACACATA
TTTCATAAATACTTACGAGATATATTTCATACTCATATATATATATTATACAAATACTTC
CAAAAATATACTTATACCAAATACTCATACTTAAGTATTTCCAAGAAATACTATTACTCA
AATACACATATTGTACAAATACTTTCAAAGGTATATTTATATCAAATATTTTCACACACA
CAAGTATTTTCTCACGCGTATGCAAAACACATATACCACATATATTATATCCAAGACTAT
ACTTATATCAAATATTATCACATGTATGAAAAACACATATATTATATATAGTATATTCAA
TGATATATTTATATCAAATATTTACATACATGTATATTTCCTCACATGAATATCAACACA
ACAATAAAAAAAAAAGAGTTCAAAACAAAAAGACAAAGACGAATCACAACTAGACGAGAA
GGATCCTAAGCTCCACATATTACGGGGGTTTTAACAAACCAGATTACAAGATTTTAGCAA
AACCCGGGTACGGGGTTTTTAACAACAATTTTTTTTTTTTTGAGGTTTTAATAAAACCGG
GCTCGATACCACCTTTGTCACGACCCGAATCCGGGTCCGTGACCGGCAACGCAGGAGCGG
TGGCGGAAGGACACCCTCCCCGCTAAGCCTCAAAACGAACATATCAAAAGAATAATTTAT
TCAAAAATACGCAGCGTTTCATAATCTTCAGAAATATTATATTATTCAAAACTGATGAAA
CCAAAAGATAGTTTAAAACTCCTCATCAGTAATTAAAACCAAAAACAATAATAAATAAAT
ACTCATTACATTGTCAAAATCCAAACTTAATTAAAACAAAGTAATAGTGAAGCGTCTAAG
ACATCGAATCAAAAAAGCATTGTCGCACCCTCCCGAAGAGCTCGACGTCGCGGCGACCCA
TCCTTCGTAGCGGCGATTGATGTTGGGGTCTTTCTGTTGTGAAAAAGGGAGTCGCCACCT
AGTATTATGGTCACTAGGAAACCTAACTGGTCTTTCAGAGATTCTAAGGCAAGGGACTGG
TTGCGTAAAGGGAAGGTATTAGCACCCCTAGTACGCCCTACCTAAGGTAAGCTGCTTGGT
GTTTGATTTGCCTTATAAATGTTATGGTGTTGATGTTCTCTAATCCCATCACTTTCCTAA
GATAAGTCTGCTCTGATGAACTAAAACTAGGGTGCTTTAAAACCTATTTTTTTGTCTTAG
TATTTTATACTTTCACAACTGGTAAACCGTGGAGTAAAAAATATTGAAATGTCCTCGATT
ATAATCAAGGCTTCTTTCAAGGAGGTGTGCGGATTTATTATTCCTAGAAAATTATTTTGG
ATATTTACCACTCCGGGTTTCTTTATCCAAATATTAACAGTGAATAATAACAAATTATCC
CCAATAATATTTTGGATATTCGTCCTTTAAGGATTTCTTTATCCAAACATTAGTGGTGAA
TAATAACAAATTATCTCCAATAATATTTTGGATATTCGTCCTTTAAGGATTTCTTTATCC
AAACATTAGTGGTGAATAATAATGAATTATCCCCAATAATATTTTGGATATTCGTCCTTT
AAGGATTTCTTTATCCAAACATTAGTGGTGAATAATAATGAATTATCCCCAATAATATTT
TGGATATTCGTCCTTTAAGGATTTCTTTATCCAAACATTAGTGGTGAATAATAGATGAAT
TCCCCCAAAATAAGATTTTTATATTTTTTGGAATATTGGCCAATACCCTTTGGAGCTTTA
CAAACATGTTGTAAAATCCGGAAATGCAAAAAATGATTTTTGTTGTGTTTAAGAAATCCA
TGCGAAAACACATTTTTTTTTGAAACTTCAACTATTTGTTTTTTAGATAAAAGACGTAAA
AACAATGTTAGGGTATTGGCCGTATGCATGAAAACAAAATATTTTTTCATTTTTATATTT
TTTTGATGTCTTGATGAAAACCGGGTATTTTCATACCGGATTTGTATCTTTATAGTACAA
AAATACAAACTTGCAGAAAATCACAGATTTTTTAAATACATTTTTGAAGAAAACTTTTTG
AATGGGCCAGACCCGGCCCAAAAGGAAAATGGGTCAAAATCAGCCCAACAAAGCATGGGC
TTACTTTCTACAGGGCTGGACTCGGCCCGGCAGTATGGGCTTGGGCTGGGGTTCCAGCCC
AAAACAAGTATGGACTGGTTACGTGCACCAGGCATAGTGCCGGGTTCTTGTGCATATGCA
CAGTAAGTAACTAGTGAAATAGCATTTCACTGTTCAAGTGAATTATATTGCACTTGAACA
GTGAAATGCAAGGAAATGGTGCATGCACAGCGACGAGAAGGAGAAACAGACCTGGTGGCA
GAAACGATGTTGAAGACAATGGCGAACACTCCCTATGATGCTGGTGGCGGTGGAGAGGCA
GCCGACGAGGTCTCCCGGTGGTTCTGACGGTGGCAGTGGCTGAGAAGCTCAATGTCAGCA
ACTGCTTTTCTGCAGTATTTCTTCTCCTTTATGCAGATGCACCCGCCTCTATTTTCCTTC
CTCCTTTGCTTCTGTTTGGTTCTTCTTCTCTTGATCACGGGTGTTTCCTTCTGTCAGCCG
TTCGCCCTCCTCAATGTACAACGGTTTCACTCAATGGTGGTGCGGCGTGTGGGAGAAAGA
TGATGAGCTGAGGAAGGAGGGTGGTGGCGTAGGGAAAAATGGCGGGCTATTGATGAGGGG
GGAAAGGCTGTTGGAGGCTGCTAGAAGAGAATGAGAGGAAAGGGAGAGGGCTGCCCCGGT
TTGGCTTTGCAAGAGAGGGGGCTGTCCCTTGTTGCTGGCTGCTGAGGGGAAGAAGAAAAT
CAAGCCGGCTGGGAGAGAGGAGAGGAAGATGATGAGCTTTTCTGGTTTGTCTTTGGCCAG
GGAAAAGAGGGAAAGAACGGCGCTGGTTTAGGTGGGGTGAGAGGCTGAGAGTTTCGGTCA
GCTGTTGTGGGGAAGAAAAAAAAATCAAAAGCCCAGGGGGAGGGGGTTGGAGCTGGCGGC
CGGCGTTGGAAGTAAAGGAAGAAATCTGCAGAAATTGGGCGAAAATGCTGGTTTTTTGGC
TGACTTTGGACCTGATTTTCTCCGTCCCCAGGTCTTCAACAGAGATTCTATTTATAGGCG
GTGTAAGAGGGCCATATTGTCTATATTGAAGAAAATTTTCAGCCCTTGATTCGACTCCAG
GAATCCAAACCGTTGGTTCAAAGTGTGCACCTCGAGCTGCCAAATTTGGCAGCTCAAGGC
TGTGAACTGCCCGAGGTGGCCACTTTGAGCCACTCAACGGAGCCGTTTATAAATTTGTCG
ACCCGACCGGACCATTCTCCGGGATAAAGGGGTTTCAGGTGGACATGTTGGCGCATGTTT
TGTCGGATTTGAAGGCCAGACGAGCCGGAAAATGCGCCTGGAAAGCAGCCACTCGGGCAG
CTTTTTTTGAGGAAGAAAGTGAACAGTAACAGGCGACGTGTCACCTGGTTTCCCTGCGCC
GTTTTCAAATCAGTCCTCCAGTTTTTAATTTCTTTAATTTGGCCCCGGATCAAATCCAAT
ACAGCCCCTCGATTTACGCGCCTTTTCCAAATTGGTCCCTGGTTTCGGATTTTCTCAATT
AAGTCCCTAATTGGCCATTAAACTTCAATATTTATGCAATTAAGCCCCTGATTGGACCTA
ATAAATTCCTAAAAATTATAATTTGGCCCCAGAACTTTAATTTCTTCTAATTAAAGCCCA
AATTGACTTAAAATCAATTTTTCTTGCAATCAAATCCTCTATAAATTGAAATAAAAATCC
AATTAAGTCCATAAACATCCAAATTTGGGCTTTTCTCCTCAAAATTCAAATTTTCCTTCT
CAACAGGGCTCTCATCCTTTAAGAATATACTGTCAAAAATCAAATCTTTGTATTTTTAAC
CTCTTTGACCAATTTTCCCACCATTTTCTGAGCGCTTCTCCTCCTGTTATTTTTCTAACT
TCCTTTGGCTTTTTATTTTTATTTTTTGTGGGGACCCAAAAATGGGTTACAACAGATGCC
CCCTCTTTATAATGCTTACGGAGCAAGGGTTTTGCGCAGTAAGTTTTATAAAGATAAACA
GAACTCCCGAAACTGATCTGGTCGAAGTTTGATTGATCTGAAACTTGTCTTTTACAGCAA
TCCTCCTCAGCCCCCAAAAACTATGATCAAAATTTAGTTATCTTGAGATCCCTTCTGGCG
GTCTCTAAAAAGTCATATTTGTAGTTTGTCCAACCTGAAATCCCATCTGGCGATTTCCCT
TAGCCAAAGCTAAAATCGGTGTTACGATTGGGTTAACCTGAGATCCCTTCTGGCGACCTC
CTTAGCCAAAACCTATATTTGTAGCTTACTCACTTTGGAATCCTATTCGGTGATTCAAAA
CTAAACTCTGTGGGGTTGGGTTAACCTGAGATCCCATCTAGCGATCTCCTTTAACCACAA
CCAAAACAAAAAAAATGTGTGTGGTCTCATTATGATGGGTGACCTACCCGAGTGTAGAAG
GGGAAGAGTGGTCTCATTCTTATGGGTGACCTACCCAAAGGGGAAGAATGGCCTCATTAT
TATGGGTGACCTACCCAAGTAAAAAAAATGGAGAATGGTCTCGTTCTAATGGGTGACCTA
CCTAGAAAAAAAATGATGGTCTCATTGTGATGGGTGACCTACCCGAGTGGAAAAGGAAAG
AGTGGTCTCATTCTTATGGGTGACCTACCCAGGGGGACGAATGACCTCATTATTATGGGT
GACCTACCCAAGTAAAAAAAAAATGGAGAATGGTCTCATTCTAATGGGTGACCTACCCAG
AAACAAAATGATGGTCTCATTGTGATGGGTGACCTACCCAAGTGGAAAAGGAAAGAGTGG
TCTCATTCTTATGGGTGACCTACCCAGGGGGAAGAATGGCCTCATTATTATGGGTGACCA
ACCCAAGTAAAAAAAGATGGAGAATGGTCTCATTCTAATGGGTGACCTACCCGAAACAAA
ATGATGGTCTCATTGTGATGGGTGACCTACCCAAGTGGAAAAGGAAAGAGTGGTCTCATT
CTTATGGGTGACCTACCCAGGGGGAAGAATGGCCTCATTATAATGGGTGACCTACCCAAG
TAAAAAAAAAAAAAGATGGAGAATGGTCTCATTCTAATGGGTGACCTACCCGAGAAAAAA
TGGTCTCATTGTGATGGGTGACCTACCCAAGTGGAAAAGGGGAAGAGTGGTCTCATTCTT
ATGGGTGACCTACCCAAGATAAAGGAAAGAGCGGTCTCATTGTAATGGGTGACCTACCCA
AGATAAAGAAAAGAACGGTCTCATTGTATATGGGTGACCTACCCAGGAACAAAATGATGG
TCTCATTGTGATGGGTGACCTACCCGAGTGGAAAAAACATGGAGAATTGGTCGCATTGTA
ATGGGTGACCTACCCAGAAAAATGTTGACAATGGCTCAAAGGCGCATTTGAAAGGAGGTA
GGGTTAGAAAACACACTACCTAAGAAGTGAGGGCTCAAAGGCGCGCTCAAAAGGAGGTAG
GGTTAGAAAACACACTACCGAATGGTGGTGGCTCAAAGGCACACTCGGAATGAGGTAGGG
TTAGAAAACGCACTACCTAAGAAGTGAGGGCTCAAAGGCACGCTCAAAATGAGGTAGGGT
TAGAAAACGCACTACCTGAGAAATGGTGATGAAACACCGATCTGACACATGTTGAAAGCA
ATGCATTATGGTCAATATGCATGTATGTTTTTGTTACCTATCTTGGAAACATAGGTCCCC
CTTTCGTCGTAAACTTCTTCGAGCTCTTGTTTCAACCTTTTCTCATGAACCGAAATATAC
CATATCCTCTTAGTGAAGAGATATCCCGGTTCCTTATGGGGCCCTTTCTTGCTCCATTGA
GTATTGTGCTTTATTATTATTTCAAAAGGAAAACTCAAAAGATTTGGTTTTGTTCATGAA
AACTGAAACTTTCAATGCAATTAGCAATTCTCATAAAAGATGCTTTTTTTAGAAGTTTTT
TATTACGATACCCCTTTAGGCTTTGGTTAACTTTGAGCCCTTATGTGCACTTCGTACACT
TCTTGCCCCCAGTGTGGTGTGCATAAATATGCCAAGTTTAGATTTGATTTGGTTCTCTCC
AATTGATGGAGTCATCTCCTTAGTCATGCGTTAAAAACAGTTCTTTTAAGTAAAAGATTT
CAAATGCTATGAGATCATACGTTTTATGAAAAAAAGGTTCTTTACAAAGAGAATTCATGG
CTGAACCTTTTTTATTGACCAGGAAACATAGTATTTCTTTATAGAGTCAGCCCTCACAGA
TTTAACTAGATCTCCATCCATTCTAGATAACAAATAAAGCTCCTCTCGAGAATGTTTTCT
TTAACAGGTAAGGGCCCTCCTTGTTTGGCGCCCTTTTACTTTGATCCTCTTCTGGTAAAG
GCTATATTCAATACAAAATCTCCTTCATGGAATCCTCGAGGTCGGACCTTCTTATCATAT
GATTAGGCCATCTTTGATGATGACAGATTGCGGCTAATCTCTTTTCACTAATCATATTCA
ACTATTCATATCTATTTTTTACCCATTCCACCTCTTCTAAACTTAGAGTCTACCAAAACT
CTTAATGAGGGGTTTTCCAACTTCTAAAGACATCATCGCCTCCATTCCATATACCAACGT
ATAATGGGGTGGCTCCTATTGAGGTTCAGACTACGGTGCGGTATGCGTAAAGGGCAAATG
GCAACATCTCATGCCAATCCTTATAGGTGACTACCATCTTCTCGAATAATCTTTTTGACA
TTCTTGTTAGCAGCTTCTATCGCACCATTCATCTTTGGTCTATACGGCGAAGAGTTGGAA
TGCTTGATTTTCCATTTAGCGCAAAGTTCTATTATCATCTTGCCATTGAAATTCTCGGGC
ATTATCGGTGATAATCTTTTCTGGTGGACCATATCGACAAATCAAATCTCTCTCAATAAA
TTTCTTCACTACTTTTTTGCGTCACATGAGCAAATGACCCGGCTTCTACCCATTTTGTAA
AGTAGTCGATAGCCACGAGAATAAACCTATGACCATTGCTGGCTTTCGGGTTTACAGGTC
CAATCACATCAATTCCCCACATCGCGAAGGGCCATGGAGATGTCAAGTTAAATAGAGGAT
TTGGAGGGGCGTTGATTTTGTCACTTGTATACTTGGCACTTATGACATTTTTGGACATAG
TCGATGCAATCCTTTTCTAATGTCATCCGAAGTAACCGGCTCTTTGTATCTTCCTAGCCA
TCACGTGTCCATTAGCATGGGTTGAGCAAATCCCTTCATGGACTTCTCGTAACGCGCTTT
TTGCCTCAAATTCATCCAAACATCTCAATAAAGTCCCGTCGGATGATTTTTTATACAAAA
TCTCCCCATCAAGATAAAAATCCAATGCCAACCTCCTCAAGGTCTTCTTGTCGATTTTGG
ATGCCCCCATGGGATATGCCTGGTTTTGGATGAAATTCTTGACATCATAGTACCAAGGGT
TTCCATCCACTTCTCTTTCGACTAAGCAACAATGAGCTGGGTTATTTTTGATATTGATGT
GTACTGGTTGTACCTTGTGCCCAAAGCCTATTTTGGCCATAGATGCTAGTGTAGCCAAAG
CATCGCAAAACTGGTTTCCTTCCCTTCCTAGATGGGTGAACTCTATTTCCTCAAATTCTC
CAGCCAGTTTAGACAGGTATTCTTGGTAAGGCCTTAACTTCTCTTCCTTGGTTTGCCATT
CTCCTTTTACTTGGCAAATGATCAGCATTGAGTCTCCATACACATCTATCTTTTTATGTT
CATCTCTAATGCAGCATCTAAACCAAGAATGTAAGCTTCATACTCAGTCGTGTTGTTGGT
GCACCCGAACCGTAGACTTAATTGAAACCGGATCTTGCTTCTTATCAGGGGAGATTATCA
CTGCACCCGCTCCGTTACCACATACATTTACAGCACCATCAAAGTACATAATCCAACAAT
CTGATTTCTCTTCCTCGATTGCAAGCACATCTTCATCGGGAAATTCAAAGTCTAATGATT
CATAATCTTCCATAGCATGGTCAGCCAGGTGATCGACAATAATACTCCCTTTTACGGCTT
TCCTTGTCATATATACTATGTCATACTCAGCTAATAGAACTTGCCATCTTGCAACTCGGC
TCGATAAATAGGGCTTTTCACAAATGTACCTCAACGGGTCTAATTTGGAAATTAACCACA
TAGTGTGATACAACATATCTTGGCGTAATCTCTTTGCGGCCCATGTCGGTCGCAACACAA
CGCTCTTCTCAATCACAGTATACCTAGACTCACATTTCATGAACTTCTTGCTTAAGTAAT
AAATGGCCCTTTCCTTCCTTCCGGTTTCATCGTGTTGCCCAAGCACACATCCCATTGCTT
GTTTCATTCTTGTAGGTACAATATCAATGGCCTTTCTAGTACAGGAGGAACAAGCAGGGG
TGGATTCAATAAGTATTGCTTGATTTTCTCAAAAGCCTCTTCGCACTCTTTATTCCAAAT
TCCAGGGTTCTTCTTCCTTAACAAACGAAAGATCGGGTCACAAGTCGTGGTTAATTGGGA
TATAAACCGAGCAATGTAATTCAACATTTCTAAGAACTTTCTTACATCCTTCTCATCCTT
AGGAGTTGGCATAGATTGAATAGCCTTTACTTAACCAAGGTCCACTTCTATCCTTTTGTC
ACTCATCATAAATCCCAACAACTTCCCGATTTCACCCCGAATGAACACCTTGCATGGTTA
AGCCTCAACTTGTACTTCCTTGGTCTTTCAAACAATTCCTTCAATATTTGGACATGATTC
TCTCCCTCTCTAGATTTAGCAATCATGTCATCCATGTATCATGTCGTGAAATAGAGTTAC
CATGGCCCTTTGGTAGGTGGCCCCAACATTCTTCTACCAAAATGGCATGAGCTTGTAACA
AAAGGTTCCCCATGGTGTTACAAATGTTGTCTTCTTCTTATCCTCTTACGCCATTTTTAT
CTAATTGTAGCCCAAAAATCCGTCAATAAAAGGAATATGTGGAGATACGTGTTGTATTTG
TCAAACATATCTATATGTGGTAGACAAACTCTGATTTTATCTTCCTTTTTTTGGTACAAC
CATTATGTTGGACACCCATTGTGGATATTTGACTACTTTTAGAAAATCGGTGTTCCACCG
CTTTTCAATTTCTACCTTTACTTTGATCAAGACATCCGAATGGATTCTTCTCAACTCTTC
TCTTTCTTTAGGAGTGATCAAAATCCCTATCTTCAGCTCTCTCTTGATTTCTTCATTACC
CACATTTATGGTTTCAAGTTCCTTTTTAGCGGGTCTCCAAGCTTGTTCATGTTGTCCTAT
TTTTATCACATTCTTCCTCTTCTACAGCTACTATGTATTCTTTAAAGTTTGGCCATTCAT
TCTCAGTGTAAAGTGTAGATGTTTGTTTTGAAAGATCCGATTTGAAAACGGAAAGTGATG
TGTAAAAACATCAAGATGAACTTTTGAAAATGCATGATCTCATTAAAGGAAAAAATTGTC
TCAAAACATTTGCTTGAGCAAACCGATTAGGTGCGCAACATCATTCCAAACTCCTTCAAG
CTTTCTGCAGTGCGAGCTTTTGGGTGTAACCTTTCTTCATTTTCCAACCTTTTCCCTAAT
CGAGTGTTGTGGATTCTAGAAGGGGGACCTATGTTTCTCAGTCTGCATATGCGTGTATAG
ATGTATAAGAAAATGCATGATATAATGCATGATTGTCATAAGAATGCTTTGTATATTGGG
TATGGATGCAGCCTTCTTGTGAACGAATAACAGCCACCACCTTATAAACATAGGCTCTCT
TGTCACATTGCTAGGAGTACTGCCTTTCAAGTCATTTGCTTGAATCATGTTCACCAAGAG
ACAGATTTTGCATAAGAAGATGGGTCAACGCCCTTTTCCATTAATGCTTGATAAGTTTAT
TTCCTTTCCTCCTCAAACTCTCTAGCCAAAGGTAAAAAAGGCAAAGCCGTGATTCTCAAT
CTTCCCTAGAAAGGCATCGGTTTTAGCTAGGCTTTGGCGATAGCAAATGATGTCCCCTCC
CACTTTTCACGCATTGATTCTAATAATCCGAGCATGTGCAGCAGCTTCGTCCATTTGCTC
ATCTGTTTTGGTCATCTTTTCTATGAGCAACATATTGGTTCTGTTCAAAGCAACATTGTT
AGCGTTGATTTGATCCTTGTACTTTTCCATTGCTGCTAGCTTATTGTCCAAATACTTTTT
ATCCTTTTCGCGCTTCTTGTCAAGTTTTTATCCTCACAACTTTTTATCTCATTCTTCTTA
ACCGCTAACTCCGCTTTACTAGCCTTAAAACCTTTCCTTTTACTCTCTTCCTTTACAATC
TCCATCAAACGGTTTTCCAACTCTATATATTTCTTGTTCAAATCCTCATACTTCCCAATC
CTATCCATCAGTTCGAATTGAACTTGTGCAAATTTTTCTTGGGTATATTTTGTGCTTCCT
TGGCAATCTTTAAAGTCAATCTCTATTGCTTCAAGTTCAAAGCAACTTTGCATCCAATCC
AAACTCATCCCTTCTAGATTGTGTTTGTTCATCTAGAAATGCTCTTCTTTTATCTTCTTC
CAGCAATCATTTCTTCCAACATTGCCTTGTCTTCTCAACTCCTCTTCATTATTGTCCCTT
TTTCTCTTGATAGGCTCTTCTATAATTTGGGGAGATTTGACTCCTACACAAGGCATGGCT
GAAGCAGCTAAGTCTCTCGATCTTGCATATCCTTCACTTGCACTTGGATCCTTTAAACCT
TATATCTCAACCAAAACCAGATGCTTCCAATCTTGTGTGATAATCTCCACAACTTCTTGT
GCGATGGGATCTTTGAACAAAACAAAGAATTAAGCAATTCCCATAGTCTTTGGAACAAGC
TGCATGCCCCCAAGTTGCCTTACCACAAGGGCAGGAGCATAACTTACATAACCTATGATC
CCTACCAAAGGTGCCCAACGTTTCTGTCCACAACTCATGAGGACTTTCACTGCCGTTACC
CACGGGGCTCTCCACTTGAAATCACTATTTAGGCAAACCTTCTAATTTGTCAATCCAACC
CTGTTTGTCTAGATCTTCCCATTCTTCTTCTTTTACCAACTTCAGGGGTCTTTGGGTGAA
CCACCAAAAATTATTGAAGATAGGCTTTTTTTGTTTCGATGTGGCTAACCATCTAGATAT
ACAACAACTGCGTGCAGCATTTCAGGTTTAAAACTTCTACACTTGCAATTTCCATCAAAC
GTCTGTATCTACTAAAAAATGCATCCTTATCCACATTCTGAAAGTGAGTCGTTAACTTGT
TCACCTCATTCATAATGCAATTCAGGTTCTTGATTGGTGACAGTTTCTTAGCATCGCTTC
TAAGGCAGTCTCCTTCAGTCAATTGTGACAGTTCAGAGTTTTTCCCATATTCTATGATGG
AAAATGTAGCGATGGTGGCCATTTCGTTCACAAGTCCTGCAATTCAAAATGCTGGGGGTT
AGACTTGTTTTGATGCAAAAGGTATTATGGATCATACACCCTAAGGATAGGTTCTAGTTC
CTTTATGTGAGACATAGGGTAGGTTTACTACTTGGTCTCTAAACAAGGGTCTCTCGTTGT
CCCGGTGATCGCCCTCTTAAAGGCAATATGGGGGTTCAGCAGATAGTGGGATGGCACATG
TACCAATCACTATCGGTCTAAACACTCAAGCAAAGAGTTGGGGTTTACACAAACTTAAAC
CTTGACTCAAGTCATAAGGCAAGCTGCTAGTCCCCCACCTAACTTAAAGTTTAATGTGTG
CTCTTGACAAGATAGTAAATATAAGTGATGCATGACTATATCATGTATGACAGAATATAA
AGATGCATGCTAAAGCTTTTAAACAAAGTATCATTCATGTAAGAAAACAAAAACCAATAA
CACACAGCATAAACAAACCAATTATCAAGCCTAGTCCTAAGATCCCCAGTGGAGTCGCCA
TCCTGTCGCACCCTCCCGAAGAGCTCGACGTCGCGGCGACCCATCCTTCGTAGCGGCGAT
TGATGTTGGGGTCTTTCTGTTGTGAAAAAGGGAGTCGCCACCTAGTATTATGGTCACTAG
GAAACCTAACTGGTCTTTCGAGAGATTCTAAGGCAAGGGACTCGGTTGCGTAAAGGGAAG
GTATTAGCACCCCTAGTACGCCCTACCTAAGGTAAGCCGCTTGGTGTTTGATTTGCCTTA
TAAATGTTATGGTGTTGATGTTCTCTAATCCCATCACTTTCCTAAGATAAGTCCGCTTCC
GATGAACTAAAACTAGGGTGCTTTAAAACCTATTTTTTTGTCTTAGTATTTTATACTTTC
ACAACTGGTAAACCGTGGAGTAAAAAATATTGAAATGTCCTCGATTATAATCAAGGCTTC
TTTCAAGGAGGTGTGCGGATTTATTATTCCTAGAAAATTATTTTGGATATTTACCACTCC
GGGTTTCTTTATCCAAATATTAACGGTGAATAATAACAAATTATCCCCAATAATATTTTG
GATATTCGTCCTTTAAGGATTTCTTTATCCAAACATTAGTGGTGAATAATAACAAATTAT
CTCCAATAATATTTTGGATATTCGTCCTTTAAGGATTTCTTTATCCAAACATTAGTGGTG
AATAATAATGAATTATCCCCAATAATATTTTGGATATTCGTCCTTTAAGGATTTCTTTAT
CCAAACATTAGTGGTGAATAATAATGAATTATCCCCAATAATATTTTGGATATTCGTCCT
TTAAGGATTTCTTTATCCAAACATTAGTGGTGAATAATAGATGAATTCCCCCAAAATAAG
ATTTTTATATTTTTTGGAATATTGGCCAATACCCTTTGGAGCTTTACAAACATGTTGTAA
AATCCAGAAATGCAAAAAATGATTTTTGTTGTGTTTAAGAAATCCATGCGAAAACACATT
TTTTTTTGAAACTTCAACTATTTGTTTTTTAGATAAAAGACGTAAAAACAATGTTAGGGT
ATTGGCCGTATGCATGAAAACAAAATATTTTTTCATTTTTATATTTTTTTGATGTCTTGA
TGAAAACCGGGTATTTTCATACCGGATTTGTATCTTTATAGTACAAAAATACAAACTTGC
AGAAAATCACAGATTTTTTAAATACATTTTTGAAGAAAACTTTTTGAATGGGCCAGACCC
GGCCCAAAAGGAAAATGGGTCAAAATCAGCCCAACAGCATGGGCTTACTTTCTACAGGGC
TGGACTCAGCCCAGCAGCATGGGCTGGGCTGGGGTTCCAGCCCAAAACAAGTATGGACTG
GTTACTGTGCACCAGCATAGTAACCGGGTTACTGTGCATATGCACAGTAAGTAACTAGTG
AAATAGCATTTCACTGTTCAAGTGAATTATATTGCACTTGAACAGTGAAATGCAAGGAAA
TGGTGCATGCACAGCGACGAGAAGGAGAAACAGACCTGGTGGCAGAAACGATGTTGAAGA
CAATGGCGAACACTCCCTATGATGCTGGTGGCGGTGGAGAGGCAGCCGACGAGGTCTCCC
GGTGGTTCTGACGGTGGCAGTGGCTGAGAAGCTCAATGTCAGCAACTGCTTTTCTGCAGT
ATTTCTTCTCCTTTATGCAGATGCACCCGCCTCTATTTTCCTTCCTCCTTTGCTTCTGTT
TGGTTCTTCTTCTCTTGATCACGGGTGTTTCCTTCTGTCAGCCGTTCGCCCTCCTCAATG
TACAACGGTTTCACTCAATGGTGGCGCGGCGTGTGGGAGAAAGATGATGAGCTGAGGAAG
GAGGGTGGTGGCGTAGGGAAAAATGGCGGGCTATTGATGAGGGGGAAAGGCTGTTGGAGG
CTGCTAGAAGAGAATGAGAGGAAAGGGAGAGGGCTGCCCCGGTTTGGCTTTGCAAGAGAG
GGGGCTGTCCCTTGTTGCTGGCTGCTGAGGGGAAGAAGAAAATCAAGCCGGCTGGGAGAG
AGGAGAGGAAGATGATGAGCTTTTCTGGTTTGTCTTTGGCCAGGGAAAAGAGGGAAAGAA
CGGCGCTGGTTTAGGTGGGGTGAGAGGCTGAGAGTTTCGGTCAGCTGTTGTGGGGAAGAA
AAAAAAATCAAAAGCCCAGGGGGAGGGGGTTGGAGCTGGCGGCCGGCGTTGGAAGTAAAG
GAAGAAATCTGCAGAAATTGGGCGAAAATGCTGGTTTTTTGGCTGACTTTGGACCTGATT
TTCTCCGTCCCCAGGTCTTCAACAGAGATTCTATTTATAGGCGGTGTAAGAGGGCCATAT
TGTCTATATTGAAGAAAATTTTCAGCCCTTGATTCGACTCCAGGAATCCAAACCGTTGGT
TCAAAGTGTGCACCTCGAGCTGCCAAATTTGGCAGCTCAAGGCTGTGAACTGCCCGAGGT
GGCCACTTTGAGCCACTCAACGGAGCCGTTTATAAATTTGTCGACCCGACCGGACCATTC
TCCGGGATAAAGGGGTTTCAGGTGGACATGTTGGCGCATGTTTTGTCGGATTTGAAGGCC
AGACGAGCCGGAAAATGCGCCTGGAAAGCAGCCACTCGGGCAGCTTTTTTTGAGGAAGAA
AGTGAACAGTAACAGGCGACGTGTCACCTGGTTTCCCTGCGCCGTTTTCAAATCAGTCCT
CCAGTTTTTAATTTCTTTAATTTGGCCCCGGATCAAATCCAATACAGCCCCTCTGATTTA
CGCGCCTTTTCCAAATTGGTCCCTGGTTTCAGATTTTCTCAATTAAGTCCCTAATTGGCC
ATTAAACTTCAATATTTATGCAATTAAGCCCCTGATTGGACCTAATAAATTCCTAAAAAT
TATAATTTGGCCCCAGAACTTTAATTTCTTCTAATTAAAGCCCAAATTGACTTAAAATCA
ATTTTTCTTGCAATCAAATCCTCTATAAATTGAAATAAAAATCCAATTAAGTCCATAAAC
ATCCAAATTTGGGCTTTTCTCCTCAAAATTCAAATTTTCCTTCTCAACAGGGCTCTCATC
CTTTAAGAATATACTGTCAAAAATCAAATCTTTGTATTTTTAACCTCTTTGACCAATTTT
CCCACCATTTTCTCGAGCGCTTCTCCTCCCGTTATTTTTCTAACTTCCTTTGGCTTTTTA
TTTTTATTTTTTGTGGGGACCCAAAAATGGGTTACAACAACAGCCTTGAAAAATAAGCAA
GGCATACCGACCCAAAACTGAAGAAGCAGGAACACACAACAAAGTCCAACTGCTATCGAA
ACTAAGAACCCGAAATAATATTAAGAATGAGGGGTGAGTTCAACCAACTCGGTGAGGGAA
TAATATTTAATATACATTTCGAGATATTAATAGTTGCAAGATGATTTATCTTGATATACA
TATACATATACATACTAAACATATTATCATAACGTAGTGGAAATTTATCCTCATATACAT
ATACATATACATATACATACTAAACATATTATCATAAAGTAGTGGAAATTTATCTTCATA
TACATATACATATACATATACATACTAAACATATTATCATAAAGTAGTGGAAATTTATCC
TCATAAACATATACGAGATACATATACATACTAAACATATTATCATAACGTAGTGGAATT
TATCCTCATAGACATATACGATACGAGATACATATACATACTAAACATATTATCATAACA
TAGTGGAAATTTATCCTCATATACATATACGAGATACGAGATACATACTAAACATATTAT
CATAACGTAGTGGAATACATGTCAGAGATCAGATGACACCCGAAGGTGACCAGATGACAC
CCGAAGGTGACCAGATGACACCCGAAGGTGACCAGACCAGATGACACCCGAAGGTGACCA
CTGTGGGATGATCAGTCGCCACAGCCGATGCCTCTCTCACCGCCTAGGTATACATACGGT
AATACTATGTGCACATAGGCTAACTACTCTCCGTTAGCATGGAGTTACCGACAAGTCCGA
TATCAAGGCATAATAGATATTTACGGAATCATCGGAGAAACGTATATCATATCAAATAGA
ATTTACTTTGACAGATTGCGAGTGCAAATTCAAGAATAAATGAGTACTCGGAAAATAAGT
AACATATATAATTATTCAAGAAATTAACGAGTTGTATTCATTGTATAATCAGAATACATA
TTTACTTATCATATATGCATATTAAAGATTATCCCACTCACCCGGAAAATATAGAACTAA
AAGGAATGTCAGACGAAAGACCCGAAAATCCTATTGAGGATCGTTAAGAGAACCTACAAC
AATATGAAATATACTCAAAAGCAACTCAAACAAGAGATCCCAATGCATAAAATAAAACCA
GGTTTAGTCTCCTAAGTTTATGGACTAAAACGACAATTTTCCAAAACAGGGACCAAAACG
TAATTTTACCAAAATCGGACCAATCTGGAAAATACATAACTATACTGAATTTTCACCCAT
AAACCATCCTTAATTCTATCTAGAACGAACCAGGGACCGAACTGTAATTTTCATAAAGTT
CAGGGACTAAAATGTAAATTCCCAAAATTAAGGGACCAAACTGAAAATATTCCAAATCAA
TTATCAAACTCAGATTCATCATCCTTAACCTCATAATACCACTGTCCAGAATCTCAAAAT
ACAATTAGGGGTCAAATTATAATTTTTCCAAAGTTTAGGGACTAAACTGTAATTTCACAA
ATTGAGGGACCAAATTGAATTTTCGTCATCTTCAACCTCAAACCCAGAATTTCACAGATT
ACCTACTGTCATCTTCTGATTTCTAACACAATTTCACCATTCAAATAAAATCATAACTCA
AAATCATCATCTTTACCTCCAATCTCTCACAATCAACTAATTAACCAATTACCCACAACA
ATCAACTCATAACCTTCCAATTAATTCATCAATTAAACTTAAAACACAATATTCAAAACC
CTAACATTTATCAAAACAGAAATTAAGGCTTAAAGAACATACATTTATACATAATCTTAC
CTTTAAACTTATTTCCTCCAATTCTCTTCTCCTTTCCTTATCTTTCCCTCTTTCCTCTTC
TTCTTCCTCCCTTTTTCTTCTCTTCTCCCGTCAGTTTTCACTCTTAAAACACAGCTCTCC
TCTTCTATTTTCTTTTCTATTTATATTTATCAACTCTTTGTTCAATTACTACAATACCCC
TTATTCATTTATACTCATTTTTAGCCTTCAAGGGCTTTATTGCCTTTTACCTACTCATTC
ATTTACAAGACATCACAGATGGCGTCCAAAAAGGATCCAGTGGAACATATTGAATTCATT
AATCAGTTATGTCGGCTTGCTGTGTCATATCATTTTGACGACGAGATTGAAAACAGCCTT
AAAGAAATTTTTTATGACCTTCCTAATCTTCTTGAGAAGCATGACTTTGATCTCTACACT
GTGTCACTACTATTCCGAGTATTAAGACAGCATGGATTCAAAATGCCTTGCGGTGAGCGC
ATACTTCCACTTTATAGCCTTTCAAACTTTAATTAACATCTCAAAAATTATTTCTTGAAC
GGTACTTTAAACTCTGCTAAATCTTTCTTTCACAAGAAGTAATATATGGTCAAATTAAGA
TTATTAAAAAAAAGACTAGAACAGTAGAGTTATTGTGACTAGCAAAACTTCCGTGAAACT
AAATAAATATTCTTTCATAATCCACAAACATCTTTTGAAAATTGGCTGAAATTTGTATTG
TGTTTTTCTTATGAATCATCAGTTGTGTTCGACAAGTTCAAGGACACCAATGGAGAGTTT
AAGAAAACAATCATCAACGATGTTAAAGGCATCCTGAGCTTGTATGAAGCTTCATTTTTA
AGTGTGCATGGAGAAGAGGTACTGGATGAAGCTCTTGTTTTCACAAAGGCAAACCTGGAG
TCTTTGGCTATGCAATCAAACCCACGTCTAGCAGACCATATTAGGAATGCTTTGATCCGG
CCCTTTCACAAAGGCGTACCAAGAATAGAGGCTAGAAAATACATCTCTTTCTACGAAGAA
GACGAGTCTCGCATTGACACTCTACTCAAGTTTGCCAAGATAGATTTCAATCGAGTTCAG
TTAATACATCGATAAGAGCTATCCATTCTCTCGAGGTAATTTTTTGTTTAAGTTGGAGAG
AAATATCAAACTAAGTTTCTATTGGAATTTCTTTACTCCGTTGCTATTTACATTTTAGGT
GGTGGAATGATTTAAATTTTTCTGAGGAGTTTCCATATGCAAGAGATAGAATTGTAGAGA
TCTACTTCTGGGCAAATGGAATCCATTTCGAGCCTCAATATGCTTTCTCTCGGATGATGG
TCACGAAATATACAAAAATTGTATCACTGGTAGATGATACATATGATGCATATGCATCTT
TTGAAGAAATACAACATTTTACTAATGCAATTGAAAGGTTTGTTTCTTGTTACCTCATAG
TCTGTCTTTCTCTTCTAAATCTTTCATAAACCAAGAAGTCGATACAAAGATGTTCAGGAA
AGGAAATGGAATTTTCTGTCTCAATTTCAGATGCAGCATGAATGCTATTGATCAACTACC
TGCCGATTACATGAAAGTGCTTTATAGAGCTCTTCTGAATCTTTTCAACGAAACTGAGAA
TGATATGGGAAAGCAAGGAAGATCCTATGCCTCATATTATGTGAAGGAGGCAGTATGAAT
ATTTTTCCAGTCTCATGCTTTCTTTTACTATTTCTAGCATAATATTTTGTTATTGTATAT
ATATATTAATTTAAATATTGCATAGGTTTGACCACACAATCTTTGTTTTATTTGTATGCT
ATTAGTTCAAAGAATTGGTGAGAGGCTACCATGCGGAGGCTGAGTGGGCAGATAAATGCC
ATGTCCCAACATTCGATGAGTATGTGCGCAATGGATTAGCCACAAGTGCTTATGGGGTAA
TTATGGCAGCATCCTTCCTTGGAATGGAAGAAGTTGCAGGAGGGGAGGAGTATGAATGGC
TAAAAAGTAATCCAAAAATTATTAAAGCTGGAAAGATGATCGGTCGTTTGATGAATGACA
TTGTGGGCCACGAGGTACGATGTCTGAATTCTTAAAATTAAAAATTACTAGATACATCGA
GAATTGTATTCTCATATCTTATATAAGCAAGGAACCAATTTTGAAAATTATTTACAAATT
CTTTCTTTTAAATGAAAAAGTATTAGTTCATCTTATGATATACTTAATAACTTACAAGAT
TTTTCAATTATTTCGTGCATCAAAAAAATTGAACCAAGGTTAGAAATCGAGAATTGTATT
CTCATGACTTTCTTTCTTCTTAATATTTTTGTGTTTAGAATTTTTTCACGTTAAGTTTAT
TTTCTAAAAACTATAACATCGTTTATATATTTTGAAGGATGAACAAAAGAGAGGAGACTG
CGCATCCGGTGTTGAATGCTATATGAAACAATATGATGTATCGGAGAAGAAAGCAATTGA
AGAGATACAAAAGATGGACGTTAATGCGTGGAAGGATATCAATGAAGATTGCATGCGGCC
AACTAATGCTCCAATGCTTCTCCTTCAACATTTTGTTAATCTTATTCGAGTTACAGATGT
TATTTATGGGAATGATGACGATGCCTACACAATTCCATCAAGTTTAAAAGATTATGTCAC
TTTATTATATATTGAGCAAGTCCCTCTGTATGAATAATGGTGTAGAATTCATACTTTGAG
CTCATGGTGGAACTCTCTATGAATGTTGTCGAATGTATTGTAATAAAACGAGCAGTGACT
CGTGGATATTATATGTAATATTGGATCTAGTGTGTATTTTGATATGTATTGAATTTGATA
ATTGAGTTTGAATTTGATTGAAAAGATTTAAACTTTGCAGTGGTGCATGATCCATTCTTA
ATTTATATATTATTCTTATATTTTTTGTATATATTTTATATAGGATCGGTGATTCTAACA
CTCTTTCTCACTTGTAACCTATCTTTTAAGGTTTATCTAATAGACCAAGCTTCAAGATCT
TCACTAGATTCCAAATCGTTTACAGGTCCCTTATTTTATTAAATTTGATAACTAAGTTTT
GATTTCATTTTAAAAAATGCATTTTATTATTATTATTATTATTATTATTCATCTCCTCCT
TAGTTGCAATAGTCATCATATTCTTTTTGAAAATGTCATTATATACTTTTTAAAAGTATA
ATTTGCCACTTCCAAAAAAAAACATCATTAAAGCAGCTGGACATTAAATTTGCTTTTTTC
TCAAAGCATTTCTGTTTTTGAATTTTTTTTTTCATTGTGGATAATTTATTCATGCTTGCT
TATGCTTTGTCGACACCTCTTGAGGTTTTCTTGCATGTATAATCTTAATTATAATATTTA
AGTGTTTAGTTGCATCTAATGTTCTTTTTGATGCCTTGATCTTTGTTTGTTGTGTATTTG
CCACCTTTATTCCAATTATTTTTTTATGATTCTTTTGAGCTGCAATTTTGCACGTTTTAC
GTTGTCTAGGTTTTTTTTCCCCGAAACGTTGTTTTGTCATTCTTACATTCCTTGCCAGAT
TTATTATTTTATGCAAGTCTTTGGTCTCCTTTGCATTCATGGATCCAAACCAATACGGTT
TGCATTTTTTTTTACCTTTTTTCTTTTCTTTAGTCTCAATATTCATCATCATCCTTGCCA
CTAACCCAATTAGTTTATTTAGTTTCTTTGTTTTCATGTAAATTTCAGCTCCTTTATGCC
TGCGATCATACACCCTTCTCTCAGATTTATAAGTTGAGAAATTATTCTTATTGCCTTGCT
TGATCATACCATATATTAATTTATTTTGACCTTGGGATGGCCTTCGTCAGATTGCATAAC
ACGTCAAGGGTTTTTTCCGCATGTCATTTTCCTTTTGTTCCAAGCCACTTAATCTTTGCC
CAGGCCTTTATTTCTTCTTTGATATCTTATTATCTTTCAGATAGAGATTTTCCCTGTTCC
CATGTTTACCTTCGCTTCACCGTGACTTCAAAGGAGCAATGCCACACCAACAATCCTCCC
AAAACCTGGTTGTCCGCCCATTACTAGGTTTGAAACAAACGATGGAATTGAGAGTTGCAC
TTAATCTTGCCGAGGAAAATGAACTCTGAATAGCAAGCCACGTAGGGGACAAGATGGCAG
TTAAAGGATGGAAGGCCATTGCTAAATAGTGGTCTGTATTTATTCAAAATAATCTCCTGC
CACCCGCCAACATTTCCACCATCAAGGTGCCAAATCCAAGTTTTTCCCTTGTAGAGAACC
GAGCCCCAATCCTCCATGATCTTTCAGTTTAATAACCTTATTCCATGCAACTTTACACAT
TTCACTAACGTCTGAGCTTCCACTCCAAAGAAATCTCCCAAGGATGGAAGAAATTGTCTT
AATAATGCCTTGTGGCATTAGAAAAACAAACATATAAAAAAGTGGCAAAGAGCTCAAAAC
AGACTTGATCAAGCAGAATATTCTCCGCGCCATACTCAGCAAAGATCCTTTCCATTATCC
TAGTTTGCCCTCAATAGATGTTAACAGTGGCTTCCAGGTCGATAATCTGCACGGATTCGC
ACCCAAAGGCAAGCCTATATGAACATAGCAGGAAAATGATCATTACAACAGAAAATACCC
CTAGCAATCCTTGAAGTAAAGTTCTCATCTAGATTAATGCCAATCAGAGAACTCTTGTAA
AAATTAACTTTAAGCCCTGAAATAATTTCATACCAGCGTAGAATCCTTTTGACATGTTGA
AGGGATTCATAGTCAGAGTATCACCTACATTTTGCAGATGAGTGATGAAACCATTAATCC
ACTAAAGTATCCGATTGAGGAGGCTCTGTTAAAAAAAACTGTCAGACCTTCCAATGCAAT
GGAGAAAGAGGATCACCCTGCCTCAACCCCCTCTGACCTCTGTAAACTGAATTCATTGGT
AGGAGACCCATTGATAAGGACAGCCATCTTTGGAATTGGAAAGACACTCATAAATTAAAC
CCCTCCAGTGGCCATTAAAACCCATGTAACCCAAAGTTTCATCAAGGTTCTCCCACAGGA
TGGAGTCAAAAGCCTTGTGAAAATCCATCTTAAACAAAAAAATGTGGCATCTCTTTTTTT
AATTCCATGAACTACCTCGTTTGCTATTATAAAACCGTCTAGAATCTGCCGCCCCGCAAT
AAATGTTGACTGATTCACACTTATAATATCTGACATAACAGTCCTCAGCCGAGAAAATAG
CAGCTTCGCCATAGTTTTGTAAAGACCATGTATGAGACTGATAGGCCTACACACAGAAAA
ACTTGCAGGATTTTTATTCTTAGGAATTAAAGCAACAAAAGAGGAGCTAATAACTTTAGG
TAACCTACAGGTTCTGAAGAACTCTGTTACCATCAAGAAAATCTCTTGTTGAGTAAATGC
CAAGTCTTTTTGTAGAAAGCAAAATTGTATCCATCAGGCCCTGGAGCTTTAGAGTTATCA
CAATCCCAGACGGCTCACTTCACTTCCTCTATATCTGGAGCTCGGTCCAACCAATCCGAA
ACTGCCAAAGATATTTTTTTGAACCCCAAGCTACCCGTAGAAATTCTAGGCATGGTCGGC
TTTGTGAAGAGATTAGAATAAAAATCCACAACAGCATCTTTGATTCCTTTAGGAGTAATC
AAAATCCTTCCTTCATGCTCAATCCGAGAAATCTTAATCCTAGCCTTGCGCATACTAGCT
GATATATTGAAAAATCGAGTGTTATTTCACCCAATTTACACCAATTCAGACGAGATTTCT
GCCTCCAGATATCCTCCATCCCCCTACTGATATCCCAACGCTCTGAAGAAATAAACTTAA
TCCTTTCTTTTTCGGACTCAAAAGGAGGCCAGTTATCACCTAACTTTTCAAGAGACCTGA
GTTCTTGCTCAACTCCAACAAGCTTGAGATTCTGATTTCAAAACACTGTTTTGTTCCAGA
TACAAAAACTTTTACCCATAACAGCAAGCTTCATAATCAATCTGAAATCCCCTGGAAAAT
CTCTGCAACTAGCACCCCAATAATTCTCAAAGTCCTTCATAAAATTAGGATGAGAAAACC
AACTATTGAGAAACTGAATAGGTTTCCAGCCCCAATATGTCTTAAACAGTTCCATATTCA
CCCAATGTATCTGAAACAGTTCCTATGTCAGCCACAAATTTGGTCTTACGGTATTTACTT
CGGGTAACTATAGGATGCTCCACTGATGTATGTTCAGGCTCATGTTGAGAATTTTCAGCA
CCCACCGCCGGCTCTACTGAATGTTCTTTATTGTCCACATCCAACTCCCCTTCTATAGCA
AAATCATGTTCCACTGCCACTCTCACATCTCCTGTAATTTCTGGAAACATTAATTCAGCA
TCACAACATTGTTCATTTGAATCGTCTCTGTTTATTAAGACAATAAAATCATCTGAACAC
CCATCTGATTGCTCACCACAGGTATCATCGTGTGGTCTAGATTCTAGAACTGATTCAGCA
ACTATGTCCACCTCTATATCCTGTTTTAAAAATTCAGAATCATCCACATCCTCAATCCAT
GGTCTGAAGGAGTTCAAATTGAAATTAATATACTCAAGGTCAGGGGGCTGTTCACAAATT
ATTTCCTCCACATGTAAATGGTATACCTTGTCATCTAATTTGAGATCAAGATCCTTCTCA
ATCTTCGGAGCTAGCCTAGTTGCAATTAACAACCTTATTCTGTCAAAATGACAAAGGCAT
TAACTTTTTCTATGAAACCCACTATCTTCCCAAAGTCTACAATCAGTCTCTTCAAACAGG
CCATATTCCATCATAGCAGCGGCAACCCGTCCATTCTTTTCCAAGGAAACCTGTCAATGG
GGCAATATGTGGGCAGCCAAGGGCGTAATTCATCAAAATAGGCTGTCCATAATTGGTATT
CTTCATAAAAGGCATCCATCATATCACTCTCTGATTTGAAAACGATGAGAACTTGAGTAG
CCCCCAAGAAACAAAAGCCATTGAATTGTATTCCATCATCAATGAGGGACTGCCTGATGG
ATCAAAAATTAAAACCTTCAGAGATTGCACCAATGAGACTACACTTCAGCCAAGACATGT
CTTCGTCACCCACCTTATCCAATAAAACAGGCGTTACATATTGTTCCAATGTTGCTTTTG
GAGAAACATCCGTGTTGATAGAATTGGTATGGCTAATTGGCAAGTTACAGCTGCCCAATA
TTGGCCGATCATCATTACTGCAAGCTGGACTACTTACAACCATGGCATAACTTCTGGTGC
CCATCTCCTTAATCGCATTGGTTTGGGTGTCACTGACTTAAAAATCTTTGGTATAACCCT
TGGAGTAGAATCATGGCGTGCTAGATTAGCTCTTAGTTTGTATTCACCAAACCATATTGC
ATTCAAATTGAGCAGCAGAGATTCCGAATCACAAAGGATTGTCAATGTGACAAAACCAAA
ATGCCAATTCCTTTTGTCTTCCGGCATGAAACAAACAAATTTATTACAGTACCATATATG
TTGATCTTACAACTTCATTGTTGAAGTTTCAGTGATGGTTCAAATGCTAGCTGGCAGTAG
GCATTGATACACGTGCTAAGAAGTTGTTAGAGTTAGTTAGCAACAAAATAAATCGTGTCA
TGCATGTTAGAGGAGTATATAACCGCTGTCAGGATTACATAAAGGCACGCAAGAATACAC
AGAACCATTTCTTCTTTCTCCGTCTCATTCTTCTCTTTCCCCTGTTATCCTTCTCTTCTG
CTTACTTGTTAAGCCAAGCTTAACAATTGGTATCAGAGCCTGCACTACGATAACAATTGG
CCGTGCAATTCACTAAACCATGGTGGAGAATAATAAACTGAAGGTAGTTGAAGAACACTG
CAAAAAGTTTGATAATCAGCTACAAAACCATCACTTAAAATGGAAAAAAAATCTATGGAA
GAAAGTAAAGAACGTTGGCTGGAGCAAGGTAAGAAGATTAATCAGTTGGTTATACAGATG
GAATCGTTGTTCTCACAGTTCCAAAATTTCTTCGCTGATCAAATAGCGAGAAAGGAGACT
GGAGCTAATTCAAAAGGTGTTCTGGCTACACTAGAATTGGTAGAGAAGCAGGGATGAATA
CCTTGTATGGAGGAATATCACTAGGAAACAAGAATCAGTATAAAGGAGATCAGGTGATAG
GATAAGAACAAAGTAGGACAAGATATAACATACCACTACCTAGAGTAGAACTGCCAATTT
TCACAAGGGAGGGGGGATCCTCGCGGATGGTTGAGGAAATATAGAAAATATTTCAAGATC
AATTCGGTACTTGTACATCAGTGGGTAGAAATGGTCTCATATTATCTGGAAGGAAGGGCA
GATGTTTGGTTTGAGGGGCTAATAAGAGGGAATGAGTCATTGATTAGTTAGGAAGAATTT
TCTTAGTCTATTTGCAGAAGGTTTGGTAGTAGAGATGACATTGTTGAGGAATTCAACAAA
CTAGTACAAGACAGAAGCGTGGATGATTATGTAGAAAGGTTTGAAGAATTGAAATCATTG
ATGACTGCTCTTAATCTATCATTACCGGAGTCATACTATGTCTCTAGCTTCATTAGTGGG
CTGAAGAATGTATCAAGCAAATGTTGAAGATCTTGAAATTATTAAATGTGTTAATGGCAT
TTGAACAGGCCAGATGGCAAGAAGAATCTAACAATGCATTAACCAGGAAGACCAAATCGC
TACAACGAATCAACACTCCATTCAGCAGTGGGAGAATAACAAGTAATGTTCCAGCCAAAA
CTTTTAGTCAGTCCAGGACTAAAGGTGTGAAGTCAATTCCAGATAGTTTGTTCGAACAAA
GAAAAAGACTTAGACAGTGCTTTAAGTGTGGTGATAAGTATATGTCGGGGCACAGATGCA
ATGCTAAAGGCTTACACATGATAGAGGGAATAGAGGAAGAAGAGAACGAAGGTATGATGG
AACTAGAAGAAACAATGCAAGATGGAGATAAAGAGATTAACAAGATAATGAATTTGGGCT
ATCATTAAATTCCCTTGCTGATAGTGGCACCTACAATACTATCAGGATTAAAGGAGATTG
TCAGGGAAGAGACCATATAATCCTAATAGATAGTGGTAGTATGCATAGTTTTTATTGATG
AAAACATGATTAAGAAGTTGAATGTTGTTACCGGTAAAACCACATAGTTAGTAGTGATTG
TGGCTAATAAAAATGTCATGCTATGTAAGGATTACCAAGGTCAGAATGAAGAAATGCTAT
TATGGTGGTGGTTGGTAGGCTCACTAAATATGGGCATTTCATTGCGCTAGCTCATCCCTT
CATAGCACAATATATTGCACAGTTGTTCTTATATCACTTTTACAAGTTCCATGGTTGCCT
GCAACTATTGTCACGGATAGGGACAAGGTCTTCAATGGTATATTTTGGAAGGAATTGTTC
AAAAAGTTAGGGGTTCGATTGATGATGAGGACGGCCTATCACCCACAAACCAGTGCTTAG
AAACATATCTTCCATATATAACTATGCATCATCCATAGTGATGGTATCATTGGTTATCTT
TTGCATAGTGATGGTATAATTCCAGTCATCACCTAGCCTTGAGAATGAGTCATTTTCAAG
CTCTTTATGGCTATGATCCTCCCTAGAGAGAATGGATTACTCAAGAACCTACCCCAGTAG
TTGTAGTAGAGGCACAAGATGAAGCAAATGGCAGACAGAAACAGAACTGAAAGGGAATTC
TCAAAGAGTGATTGGGTTTTCCTGCTTCAACCTTATAGACAAAACAGTATTGCATTGGGG
AAGAATCTTAAGCTTAACCCCAGGTATTATGGTCCTTAATTACCAAATTAGTGAAAAGAT
TGGGAACGTGGCTTATGAGTTAAGGTTACCGGAGGGAAGCTTAGTGCATCCTTACTTGAA
AAGAAGATTGGAGACGAAGCAGTAATATCTTCTAGATTGCCGGTGTGAGATAAAGAAGGA
AGAATGCAAATCGTTCTTGTAGCTGTGCTGGGTAGGAAATTGACGAGGAAAGGCAACTAG
GCAGTGATAGTAGGTTTGACTCAGTGGTCCAATCTCTTTCCAGAAGATGCAATTTCTTAG
GGAGGATCTTGAAGAACTTCAAAAGCAATTTCCAGAGTACAATACGCAGCTCATGGCTGG
AATAAATGAGCGTTCTTGTGGATCAGAATGCATTTAAGGAGGGAGTATTGTTACAGCTTC
ATTGTTACAGTTTCAGTGACGGTTCAAATGCTAGCTGGCAGTCGACATTGATACACGTGT
TAAGAAGTTGTTAGAGTTCGTTAGCAACAGAATAAATCATGTAATGCATGTTAGAGGAGT
GTATAACTGCTGTCATATAATAAATTGACATAATCTTTTAAACTTAATGGGATTGTGTTA
TAACAGGTTATGCACTCGCTTCTTTTTTATTACAAGAAAAATTATAATGATGTATGCAGA
TATATGTCGACTTTGTACTTCTGAGTCAGAAACTACAACTTACATCCTTTTTCGTTGTTT
GGTGTCTTGGAAATTTTGGAATAAAATAGTTAGTTGTTGGGGTGTTTCATGATGCAGACC
TCTTACATTGGACGATTTGTTTCATCAATGGCAAAGATTGATTAAAGAAAACTTTAAGCA
ACAAGTTTGGCAAGGACTATTCTATGGAATAATTTAGATTTTCTAGCATATAGGGACAAA
TTCATATTTGATGTAATTATACTGGATTGAGAATTTTTTTTCCACAATTCTGTATCTTGG
ATTCATTCTTATAATTCAAGTTTTTTTTATATTGTGTTTGAAAATAATATAAATCATATC
TTGGAACTTTACTTAATAGTTTATGTTATTGGATTAAGATGGTTCTTTGACATAGTATCA
GAGCCATGATGACCAAGTGATCATGAGTTCGAATCTCACCATCCTTATTTATTTGATAAA
AGTCAAGCACAAGGTAATGTGAGTCTATGGAAGTTTTCAAGCCTAAATGACTTTTATTTA
AGGGAGTATGTTAGAGAATAATTTTACCTAATAGCTTAAGTTATTGGGTTGAGATGATTC
TTTGATATACTGATATGAATTTGTTAAGAAAAATGGAGTGTATAGCAGATTGGAGTAATT
AGTACTTATAACTTGTTATTCTACCATAGCTATTATATTATCTTTTCTTTGTCTCCCTGA
ATTTCAATGACCAGCTTAATATAATTCTTCGGTATTCATAATATATATATATATATATAT
ATATGAGATAACAAGAAACAAACCTTGCAGTTGCATTAGTAAAATGTTGTATTTCTTCAA
AAGATGCATATGCATCTTATTTATCATCTACAAGTGATACAAATTTTGTATATTTCATGA
CCAGAAAGCATATTGAGGCTCGAAATGGATTGCTTTTGCCCAGAAATAGATCTCTATAAT
TCTATCTCTTGCATATGGAAACTCCTCAGAAAAATTTAAATCATTCCACCACCTAAAATG
TAAATAGCAACCGAGTAAATAAATTCAAATAGAAACTTAGTTTGATATTTCTCTCTAACT
TAAACAAAAATTACCTCGAGAGAATGGATAGTTCTTGTCGATGTATTAACTGAACTCGAT
TGAAATCTATCTTCGCAAACTTGAGTAGAGTGTCATTGCGAGACTCATCTTCTTCGTAGA
AAGAGATGTATTTTCTAGCCTCTATTCTTGGTACGCCTTTGTGAAAGGGCCGGATCAAAG
CATTCCTAATATGGTCTGCTAGACGTGGGCTTGATTGCATAGCCGAAGACTCCAGGTTTG
CCTTTGTGAAAACAAGGGCTTCATCCAGTACCTGTTCTCCATGCACACTTAAAAATGAAG
CTTCATACAAGCCCAGGATGCCTTTAACATCGTTGATGATTGTTTTCTTAAACTCTCCAT
TGGTGTCCTTGAACTTGTCAAACACAACTGATTCATGAAAGAATAATTTTACTGTTCTAG
TCGTTTTTTTAATAATCTTAATTTGACCATAGATTACTTCTTGTCAATGAAAGAAAGATT
TACCAGAGTTTAAAGTACTGTCCAAGAATTAATTTTTGAGATGTTAAGATTTAATTTTTC
CTCTGGAATTAATTAATGCTCTCATAGTGTCAAAGAATTAATTTTGGAGACGTCAATTAA
GGTTTGAAAGGTTATAAAGTACTGGAAGTATGCGCTCACCACAAGGCATTTTGAATCCAT
GCTGTCTCAATACTCGAAATAGAAGTGATACAGTGTATCCTTTTTGGAAGATCAGGAATA
TCATCAAAAATCTCTTTAAGGCTGTTTTCAATCTCGTCGTCAAAATGATATGACACACCA
AGCCGACATAACTGATTAATGAATTCAATATGTTCCACTGTATCCTTTTTGGATGCCGTC
AGCATGTCCTTCACATTTTCCTTCAACACTTCTACTTGTCGACTGTATGACTCGAATTCC
TGCAGTGAAATATTCAGTAAGAATCAACTGTCTTATTAATTAGATTTTAAAATGATTGCT
TTATATATAAAAAAAAAGAGTTAGTTATAACTCAACTAATTATTAAACAATTATTAAAGT
TTTGGAAACTATATGCTTAATCCAAAAAAAAAAAGGAATTTTACTCTATAAAAAGATGAA
TTCTTCGTTTAAAATTTGAAAATTTTAAGTTGAAAAAAGGTTTTACTTGCAGGTAAGGGA
TACTTTGTCATACCCGGGCATCACGATCATTGTTAAAAAAAAAAAATAGTAATTGTGATG
TTCAGGTGTGACAAAGTAACAGCCATGAGAACAATGTGAATTCATATATTAGGGCACTTA
ATTTAATCAATGATGATGTTGCAAGATTTGAAAGTGTATTTACCATTTCAGTCAGTTTCC
CATTACTATGTATCCTCTGTGTGAAGCCTCAATCTTGTGAAGCTAGCTGGCTGGCACCAT
TTGGGTGCCACTTGCCCCTTGCCACTTGGCCATTTTAGCCACTTGGCCACTTGGCCACTT
GGCCACTTGCCTTGGCCCTTATCTCTTGCATGGATGCTTGCCTATAAATAGGCAATGCAT
CCAAGCATTATAAGCACACCATAAGAGAGAAACAAGAGAGGAAGAGAAGAGTGAGAGAGG
GAAAATAATCCCACAAAATTGTGAGGTATTTGTGAGAGAGTAAGTGAGGTGTTTTCTCCT
ATTAACAGAGAGATTTCAGTTGTTCTCCTATTAGTAGAGAGAGGTTGTAATTCCCACATT
ACTTAGTAAAATCCTTCTATACTTGCCCGTGGACGTAACCCAATTGGGTGAACCACGTAA
ATTCTTGTGTGTCTGATTTCTCATTTTATCCTATTCTTTGCCTTTTATCTTGTCGGGTTT
GCATGCCAGTAACCTAACAGCCGATCCCTCATAGCTAACTCCGGGGCCTGGCTCTGATAC
CACTTGTAAGGACTATGGACACCACCTATCTCCACATTGGTATGATATTGTCCACTTTGG
GCCTAAGCCCTCATGGATTTGCTCTTGGGTTATACCCAAAAGGCCTCATACCAATGGAGA
TATTTGTCCATCCTTATATACCCATGATCCTCCCCACTTCTAGCCAATGTGGGACTTTGG
TCGTATACCCAACAAATCTCACCCTCTGTGTTATTAAATATTTCAAATGGATATTTTAAT
TCCAAGTACATGAGTTAAAGTCACCCATATTTGTTATCGTTATGTTAGGATTGTTGAATT
TCAATATTAATTAGGATTTAAATTTATAAAATTTAAAATTCGTAAGAATTCTAATATTAT
TAAGACTTTACAGTATTAAGATTATTATCAGTTGGAGTTTTAACAATTTTCATCATAGAC
TTGCGATTTGGATTGTTTATATGTATTTTTGAAAATACTTTCTTGAAAATTAAGGCTAAT
TAAAGTGCCAATATTTTAATTTTAAATATGTTATACATAGGATTGTTTATATGTATTTTT
GAGAGGAAAAATTATTATATATACTTAGTGCTTCAAATCATTCATAAGTTATGCTAAAAA
CAAATAACACATGGAAATGGTACAAAATAATTATCGGTTTAGTTAATATAGATGAATTGA
TAGTCTTAATCCATCTAACAATTTCTCATATAAGAGAGACAGGTACAAAATAGGTGATGC
TAATTTATTTGAGCTATAAAAATTAGTCAATCATAAATAATAAAATAAAATAATCGAAAA
TTAATTATTTGATAATTGAAATTTTATTTTAACGAAGGAAAATAACGACGTTGGAATTAC
AATTATTTATTCTAGAAGTCAAGTTTTATTACATATAGCATCTGGAATCTAATAATTATT
TGACACACCAAGGGACACTCTTCCTTTCTAATTTGATACAAGTCGCTCCCATGAGCAATT
ATATCAAATTAATTAGTCCCTTTCTTTATGAAATTATAAAGGCTTAATAAGTAAGGACAT
CACCCGATCCTTGGTCTCAAGATGTTCAATAGCATGCCCATCTCCATATTGGTAAATGCA
TTGTGCCGTTCGTGCAAGGTTGACTGCAACACCAATGATAGTTTGAGAGATATGGGGATT
AGAAAATTGAGAAGCATTTAATTTTTTCCACGCATTGCTGATTAATTTCTTTATATGATC
ACGAGCTTCTTCTTCAGAAGCTTCAGTTTCGTGCATGTAACATTGGATTGATTTGGAAAC
ATCTCCTCTTTTTATTTCATCCTGTAAATGAGAAATAGAAAATTAGCTTATATTCTTAAA
AAACTAAAAACAAATAACCATTATCTCCACCAAAATAAATAAGGAAGGACGAAACTATGT
CTCGGAGTGGGAGAAGTCTAGCATACCGAGGAGGTTCCAAGATCATCAGCAAGGCGTACA
ATCCTGGATGACCATCGAATTATATCTGGGTATTCCTCCGTGAAATGCGAGGCCTCCTCT
GCTGTTGGATTCGGAGCATAAAAGTATGCATGAACAATAGCCAATGGTACTCCAATTGAA
ATCCATGCATTATCTAAGTATTCTTGAAGAGTTGGTGTATATCCACTGTCGTACCACTTA
GCTTCCAACAAATATGATTTACATATATCTGCCCACTGAAAATTAAGAATGGCACATAAA
TTAAATCAGCTTGATAAATATTTACAAGTACAAAACAATTTAGAAGAAAACAATTAAATC
CTTAATTAGGAGAAAGACTGATGTGAAACGTATTACAGATGTACTCTTATGGATCATATA
GACATGACAAAACTCAAAAAATAGTACAGACATGCCAAGCAACTTTAATTTACGAATAAG
TCTCCCATAAAAAAATCCATGTCTAACAATTAAACATGATCAGAATTTTGGATTATAGAT
GTTCAAATTTAGTTAGGGAGTTTTCTATACCCAATTCTATAGAAGATCAAATCAACAAGT
TATAATCTCCTAATATTAGACTTAACAGATGTTGTCTTTTCAATTTTAATTATCTCCTAA
TATTTTCAAATTTTAATTATTTTTTCTACTTAGTTTTAAATTATTTTTTTAGGTCAACTT
TTATCATAGTTGATGTGTTGTTTTTTCATTATAATTTTATGAATTATAGTTAGGAGATGT
AACCTTAAAACTTAACAAACTGTAATTCTATCTTTTCACTTTATATTTGCATCAAAGATA
ATCTTATATTCCATTAAAAAAAGAGATAGAGAGGCTAAAATGGAGACAAAATATTTAAAA
AATAAAAATAAAATAAAAAAACAAATACCGTTTTCTTCAAGTAAGGGAGGCTGTCAACTC
CTTGATCTCTTAGAATATCATAAGCAATTTCGTTTATCGAATTGAACAATACGAAAAAAC
ATAATTTCATATAGTCTGGAAGATGATCCATGAAATTAACATCCCATCTGAAATTTGAAC
ATAGAAAAGTAAAAAACAAAAAATTAAAACGGTGCAATACTAACATAGAATTAATTATAA
ATGTGCCCTATAGGCCAAGACTTAGGTGCTGCACAAACCTTACAATGGCATCTGTGAATA
GCTCAAGCTCATCTAAGGTACCATGGACATCATAAACATCATCAACTGTTGTTATAAGTG
AATTAAGTTTTGTTAGCATTCTCCTGCAATTACCAAACTGAGGTTCAAATATGACCCCCA
CAGTCCATAAGAAATACACCATTGGCCTGTCCCTGACAAAATCCAACTTTTCTCCAAGTC
CTGTCATCTTCCACCACCTTTTCATGTCAAGAAATTAAACTGTCACCGTGAGAGAGAAGC
TATATAAAGTAAACTTGATTAAATTTTATAATATTAGTGAACCCTCAAATCTAAATATTG
TTTAAATTAATAACATTGGAGGATCATCAAATCGAAAAGTTTAAATTGTTACGAACAATT
TAATTGAATAATATTAGTTTTTATTTGTAGTTCAATTTGCTTCCAATTTATAAAATAATA
TGAAGTATCTTCTCAATTATACGTACCTAGATGAATCTTTCAGATCTTCTTGGTATGCTG
CTTGTACCATGTTGAAATCTAGTTTTGCTAGTTCTAACAAAACAGGTTCCATATCAGTTT
TAGTTTCATACAAATTGATGAACCAATGGGCCTCCAATCTTAGCATCCTCCAAGCCAATG
GAAGCTCCAAGGCATGGCTCACCAACTGTGAAAGATATTCGGTAGTGTTGCACTTCTTGA
CATAGTTTTCAAGATTTTTGGTGGTGAAGTCTCTTGCATCTTCTAATATGTTCTCACCTT
CTACCAAGAAGTATGAAGCTTCATACAGGTTTAGCATTCCCTTCAAATCGTCATGAATAC
ATGCCCTAAAGTTTCCTTGTTCGTCCTTGAAATGATTGAAAACCTCTACAAATGGAGAAC
ACAAACCTTAACACAATTATTCATGAGAATGCATATAACCATCGATATCTACAATGATTA
AAAGACTTGCCTTGAGGCACATGATATCCACGCTGCCTTAAGAGTCGAAATTCTAGAGCA
GTAGCATACAAATCATGCACTGTCTCTGTATTCTCTATATGATTTTCATCAAATAAGCTC
TTCAATGTGCTCTTTATTTCATCAACGAAATGGTAAGATAATCCGAGTCTTTCCAAGGTA
TCGATTAGCTCAAGTTGATCCAAGGGTTTCGATGCATTCGCCAGCATCATCCTTATGTTT
GCCTTCAGCTTTTCGCTTCGCGCTATGTACGGCTCTCCCTAAACAACATCAAATTCAAGG
ATTCTACTCAAGTTGCGTGACACTAAAATAACATGAGATTACAAGGACAAACAATTATAC
CTTATATTTACTAGTCAGTGACTGAACAAAATCATAGTCCCACATGGAAGTTTGGTAATT
TGCCGACCTCCGGACAATTTGGTCATCATCTCCGGTGGCAACCATGCATCGACCTTTAGC
AGGTACAGAGCGAGAATTCTTGCTTGATACAGATTCTACTAAGGGTCGACTAGGAGATGC
TAATGTGGGGAGAGTGCTAAACGATGAATCCAAGTGGGTGGGAGCCATTCCAAAGTGTTT
TGGACAAGAAAATTTTTAGTGAAGAGAATTCCAACTACCTCATTATATTTATACAACATT
CACACGTGTTTGTATATACACTACATTTACACCTTTTTTATTAAATGATGGCATGTGTTT
CTTATTATTGTTCATAGACTAGGTCGTCACACTATTCCTAAAATTTAAGATTTTATTGGA
GTTGTTATGTGATAATAATTTAAGGGAACTAAAAATTTTAAATTAGATATTAATCCTAAA
AATTCAGGTTCTAAATTATTTATGATTAAAAATAATAAACATTACTCTTAAAACATACTT
TCAAGAAAAAAATTACTCTTATATTTATTTATTTTTTATTTTTATTCAAATATATATTAT
AATATTTTAAGCTCTTTTATAAAATGAAATTAATCTCTAAAAATAATAATTAATTATTAA
CTACGGTATAAACTGTACACTAGAGTCCCCACCACCAACCTCCGCCACCATGTCACCAAC
CTCCCACCAACTCCTTGTAACTTCTTCATAGTTTCACGTGTAAGAAAATGTTTACTTTAC
AATTTTATTTAATTTAAAATTGAATATGTTATATGTCAAAAATAAAAACAACAAAATGAT
ATCAATCTTTAAAAATAAAAAACTCATCTAAAATGTTAACATTTTACTCTTAAAAGAAGA
ATTGCAGTTTTCACATTAGTTTTTTTATTAAAAAAAATATCGAATGATATTTATTTTTTA
AAAAAATTATATTGTTATTACTAAAATTAGACATAACTCACGCCTCGTTATCCTCGCGGT
GCCTTACCTGTTCACTGGGCTTGCAGGATGTTCAGTGGGACGTAGAATTAGGCTTGGTGC
GCCCAAGCTGGTCCGGACACCCACGTAAATTAAAAAAAAATATATAACTACTTTAACATC
AACTTTGACCTGAGAGGAGCGGAGACATAAGATATATATCATTAAAAAAAAACACAGAGA
ATTAAAAAATTCAAAAACAAATTGTGAAATATCAGATTATAATCTTAGGGCAGAATTGGA
TGATAGATCCCATAAATTTAATGGCTCTAAGGGCTTGTATATAGTTTTGAAACTTAATTT
TTCTTAATACTGCCAGACATAGATAGAAGAGAAGTAGTTTTCCTTGTTATTATTTGAGGT
GTACATTTCAAAATTTTAAAGTGACAATTCAAAGCTTAAGCCGACAATAAATATACAGGA
GCTAATATAATATGAAGAATATATATACAATTATGATTCTAGGTTTTTATAGAAAAATTT
TTCAAATAAATCATAACAAAAATATTATAAAGTAAATCTCGTTAAAAAATTAAAATGCAA
TAAGCATGTTTCTCGGTACGGTAGGAACTGTACATTTGAAAATTTTAAAGTGACAATTCA
AAACTTAAGGTGACCCATTTGAAAATTCAAAGCCCGTCTGCCCTAAAGTACTGCCCTAAA
GTAAAATTGCAAAATAACATTTGAGTGATTGGTACGTAGTCTAATTTAACATGTGTATAG
CTCCTTAGAGATATACACTTCAAGTAGGTAAGCCGCCTCCATTTATTTTTCGATATCAAC
ATTTTTCACGAAACTTCAAATCAGCACTTCATACTGTATGGCATATTATACTTTGTCGCA
CCAGGACATCACGGTCACTATTAAAAAATATAAATTTAAATAATGATCGTGATGTCTAGA
TATAATAAAATAACAGTCATGAGAACATTCCAATTTTTGGTGATGTAACAAAATAACATC
ATATGCATTTTTTTTTTTTAGTTTAACGTGGGTGTCCGGGCCAGCTTGTGCGCACCTCGA
TTAATCCCACGGCCCCTGAAGTTAACGACCATGTAAGAAACTCTATGACAATAATCTAAT
TTAGAAAATAATTAATTTGTCCTTGTAGTCTTAGAAAATAGTATTTAATCCTTATGTTTT
CATATTTATCTATGATTTAATCTTTTACATCCATTCATCTTCTTATTATTTTAATCTTAA
AAAAACACATATCATGAATATTAATTCAAAATAAATGAAATGTTTAAAAAATCTTTTACC
ATCACACCATTTTTTTTAATAAAACAATAACATATTTGATCAACTTAAATTTAATGGCCT
AACCACACTATAATTGTAACAATTATGTAAAAATTAAATTTCAAAAACTCAACCTCATAT
AGAAAAAAAAAAGTATACATTCAAAGACAAATTTAAAATAATCCTAGAGATTTACAAGCT
ATCATTAACAAAGCACAAGGTTAGTGTTTTTTTAGGTACATGTTCATGCAATAATCCATT
AATGCTCCTCTATATTTTATTTTTTAGACCCACAAGCCATTATAAAATATCGGGTAAACA
AATAGATTTCATTAGACAATATTATGGTTTACTTGATACAGCTATCCTATCCTATAAGTA
TCTAATCTTATTCTCATTCAACTCTTGTTTTTTTATGTTCTTATGTATTTGTGAATTACT
CCATTGATTATGATTGGGTTTTCATTATGTATTTTAATATCAAAAGTTTGATATTAAAAT
CTACTGAGGTAAGTCTTCTCTTAGCTTAAATTTTAAATTAAATTATATAAAAGTTAATTC
AGAATAGATTATTTAATTTAATAAGTTCAAGACAACTTGAATAATTAAGTAAAAACAATA
CATAATTTTTTAAAAAAACTTTAAAACAATAATTTCTTTTAATATTAAAACGATACCAGA
TTGGATCGATATTAATTAGTCACCTGCGACCTGGATCATAGACTTCAATAGAGTTAATAA
CTTTGTTATTTTTATAAATTATTTTTTAAACAAACCCCACGATGGAAGAACATTTTTGTT
ATAGTCAGACTTTTCAATCTGTTGAAGCTTTTACATGACAGTGCTAATCCGAAGTTGCAT
ATAAAATAGAATAGGCGACCTCAGCCATTACCTAATGCAGATGTTGAAATTAAGTTTAAC
TTATAATGGCAATTACTTTGCAAGCATGATGTGATGGTGGGATAAAAACAGTGCTGATCA
ACACTTGTGATGTCTTTTATTGCCGTATGTAATTGCATGTGACCCTTTTTCCTGATCAGC
ACGTGCGTTGTCTACACACAGTAAAGATTGATTTAATGCTGGAACAAAGCACAAGATTAG
TTTTTTTATATCTGTGTTCATGCCATAATCCATTGATGCTCCTCTATATTTCATTTTTTA
GACCCACAAGCCATTATAAAATATTAGATAAACAAATAGATTTCGTGAGACAATATTATG
GTTTACTTGATACAGCTATCCTATCCCCAATCTCATTCTCTTTCAATCCTTGGTTTTTTT
ATGTTTTTCTGTATTTGTGAATTACTCCATTGATTATGATTGGGTTTCATTAGGGATGGC
TGTAACATCCTAAGTATTATTTTTTAAACAAACCCTATGATGTGAGAACATTTTTGTTAT
AATCAGACTTTTCAATTTGTTGAAGCTTTTACATATTAAAAGTCAAATGTGTTAAAAAAT
AATGCTAAAAAATGCTAAAAATAATGCAAATATATCAAAAATATATTTTTTGGGTTTTCG
TTGTTTTTTGTTAGTTTTGAATTTTTCAAAAAACTTATCAAAAAGATGGGTTAAAAATTA
GGTAACAACATCGGGTCTGTTTTATTGAAAACCCGGGCCTGTAATTGACTCAGAAAAAAC
CGGTCAACCCACTGAGTCTACATGCTAAAATAAAAAAAAAATGTTACAAAAAAAATTCCG
CACAATACAATTAATGATGGGATAGTATATTTTAAGACTAAATTGAGGTTTTTAAATTAC
CTTTAAACATAACATGATTTTAATAGGTGCACTATATATTTTTTGAATTTATTAGAAGTA
ACGTGTAATGTAAAGTATAAACCTATCATTATGTAATTCTAATACTATATAAATCAAAAA
ATTGACTAGAAAAATTATATCAAATTCTCTACTTTATTAGTGTTCATTTTCTTCTCTTTT
TTGTTTTAATATATCTTTTGAAATAATTTAAAATAAAAATAAAAATTTAAAATATAATTC
TTCTGAACTCCAAAACACACGCATGCTCCCTCAGCAACCACCACGAAATTACCTCTCTAA
ATTCCAGCTCAATTATTGTTTGCTCTTTGACAATTATTGCTTTGCTAAAAATTTGCAAGA
AACTTTCTCAATTTTTTTCTATTTTCTTTTTATCATGGAAACTTTAAGTCACATATCCAC
CTGCCACGAAATTACCGATAAGTTATATTTTAGAGTTTATTTTAATAATTTAAATTTTAA
CAAGTAAAAGATATAGCCTTATGATAAAATGCATTTTTTAAAATGAAATTATATTAAAAT
AAGCATACAAGATTGTTCAAATTATTAATTAATTATAATTAACTTTATATCTTCAGAGGA
AACAAAAGGGAAGGATAAAATTATATTCCCCGTAACGATAGACCTAGCCCACTTTCCAAA
CCAGTCCCCTGGTAAATAGAATGATGATCCCATAAATTGCTTTTTTTCTTTCCAGCCCGT
CAAGCAATTTAAAAGTAGTTTGAAGTATCATTAAACCTGATAAAAATGAACAACTGATAA
TAATATAATTGGGATTTAAAAAAAAATTCTTAAAAAAACCATATAAAAAACAATTTGAAA
CCAATTAGTTTTTTTTTTTAAAAAACCAAAATAAAACATGCTATGAAAACAAATTAAAAT
AAACAAAATACTTGAAAAAAAATTAACTCAACCCTTTCTTCGTAAAAAGAAAGTGTATTA
TTGTCTTAAAGTTTTTCAAACTTCCAATATAAAGAGAGAAATAAATAAATAAATAAATAA
ATAAAACAAAGAAAACAATACGATAAATTTAAACTATACTAAATTTGCAGCTTTTCACTC
TACAGTGAAAGTTTGATTTTGCACTTGGTAGATAAATTTAGGTTTAGGAGTATAAATTTT
TTTTTTATAATTACACTAAAGAAGAATATCAATTGGTAATTTTACATTTTTTTATAATAA
AATTATCAAATAACCCTTAAAAAAATCCTTTCGGTTTAGGGGTTTTTTATTTTTTTCATC
TCAATTCCTTAAATGTCCCTAAAAATTCTATTTACTATGGATGCAAGGTTATTTTAGATT
TTTTGATATATTTTTTTTATAAATTCTCATGTAGGGTTAGAGGTGATTTGGTATTTTAAT
ATTAAAATTTAAAAGTTGTTGGTGTTTCCTGCACCTTTCGGGTGGCGCCTACGGCGTCCG
CGTAAAACCGAATGTTACCGCCTTAGGCAGCGTTCAATGTGTTTCACCACTATTGTCACA
GTGGTGGGACACATGTTTTTTGATGGCACATAGAGGAGTGCGCGGAGGAGCTCCTTCCTC
TTTTCCCTCTCTCCACCTATAAAATCATGTTGACCATTGAAAAAAAAAAACCAAAGAAAG
TCTAGCTATTTGTTTGTTAAGTTAAATTAGGTTCTTATTCTTTTGATAACAATGCATTTG
GTCTTGAGTTATTTATTAAGTTAATTGTTTTTTCATTTTTATCCATTTACTTTTTGTTTT
TATATTAGATTTGGTCCTTGTTTTTTTAACTGCAATTTTCTTGTTTCCTCTTAAGTCCTT
TATTGAATTAAATTTTCTTTGGATTTTATCCCTTGATATTTTATTTTTATATCAAATATG
GTCTTCATTCTTGTCATTGTTATTTTTAGTTATTTTTATTATTTTCTTAATTGAAATTGT
TTTTTAATTTCATCCCATATGATTTAGTTTTATTTACCTTTTGTATTAAATTTGGTTCTT
TTTCTTTTCAAATCTATATATTTTTTTAATTTTTTTAATTTCTTTTTTCAAGTTTATCCC
AAATTATTTTGGTTGGTTTAGAATTTTACATTATTATTTTTTTATTTGTCTTTTACATTG
TGATCTGGCCTTATGATTGTGTCATAAATTATAAAAGTTGGACTGGGATGACTTCAGTTA
TTTTTTATTATTTTTAGAAATTTCACCCTTCAATTCAATTATATATATATATATATATAT
ATATATATATAAGGTTTGACGCTTAATTTTTTATTTCTAATTTTGATTCTTAGTATGTTA
TCGAATTTTGATTTGTTTTCAATTTCATTCTTAAATCCATAATCTTGATTTTTTTAAAAA
ACATTAGCCCTCATTCTTTTGATTTTGATTTTTTATTTTCAATTCATTTGTTGCTTTACA
AATGCAGTTCTTCCAATTTAGTTACTAATTAAGATCATGAGTTTGAAAAGTTAACGCAGG
TTGATATCGTTTTCTTTTTCAGCCTTCGAAGCTATTCATTTCAAAAAAGAACTTCATTAT
TTCCTTTAATTTTCTTTTCAATCAAGTTAACCTTATTTCATAATTTAGATGAGAGGTTTA
TCCGGGTGCTCAAAGTTGTTTTAGAAGTTTTTTTTTTAATTTTATCCTTTAAAATTCATT
TTTTAAAAAAATTAAAATTTGTTTTTGTTATGTTTTTTTTTCTATTGGATTATCTTGTTC
GCATAATATTATTACTTATAGGTTTTAACAATCTCTTTTAGTTTTACTTGTGCTTTTTTT
TTAACATATATATATATATATATATATATATTTTTATCATTCTATAATTTGATTTATAAT
GCAGTCCTCTTTTATATATGGATCAAGACAACAATATCATTCAAATGTTAGTAATAGAAT
AACTTACATGTTTTTCAAGTTTCGTAGAATAGTAGTGGAATAATGTTTTTAATATTTAAA
AATTAAAAAAGTACAATGTAACTGTTTTGCACAGAGAGAAGAACGGTTCAAGAGGGAACA
ATAATGTTAGCGCGTAGCCCAGTTGTTGCAACCAAATTCCAGTACACGCTTGATGTTGAT
AGTTTCTGAAAGCACTTGCGAGCAATCTTGTTTTTTCAATGCTGCCATTTAGCAAGTGAA
GTGAAGTACTGTAGCTTGTCCCATTAATAAAGATGTTTTTAAAGCAAATTCAAGTTTGAG
AAGTTAAATTATATCTCTTGGAATTACAATCTCAGTAATTTTTTTTTTTTTTAACTTGCC
CGCACCTCGACTAATTCCACGGGCCTTGAAGTTAACGACCATGTAAGCCTCCAGTGGTCA
ACATATTAGTAACCACATGACTCGAACCTGAGACCACCGGAGGAGCAAAACTTCTTGGTC
CCAAAATTTTACTATTGAACCACCTACTAGATGGTTACAATCTTAGTAATCTTTTTTTTT
TACGTGGGTGTCCGGGCCAGCTTGCGCGCACCATGACTAATTACACGGCCCACTGAACAT
CCTGCAAGCCCAGTGAGGATGACAGGCGTGCACAAAGGAGGCTCGAACCCCCGGTGCGCA
GGAAGGGAACAAGTCCCTGCCACCGCTAGGCCAACACCTCAAGTGTCAATCTCAGTAATC
TTTTTTTTTTATTAACGTGGGTGTCCGGGCCACTTTCGCGCACCTCGACTAATCACACGG
GCCCTGAAGTTAACGACCATATAAGCCTCCAGTGGCCATCATATGAGCAACCACAGGGGC
TCGAACCTCGAGACTATAGAGGGAGCAAACCTCTTAGTCCCAAGCTCTTACCACCTGGGC
TACCACCTAGATGGTTGTCAATCTCAGTAATCTTAATGTGAGGAGTGATGGTCTTATTGA
ATTATCATTTGTTAGGTAACTAAGATTTTGGCATGGCCATCGGTGAGAAGAGAAGCAAAC
GCAGCAGCAATCCATGAGGATCATCACCATCCTATCGTTTTGCCGTACTGTTTATCTTCT
TGTCATCGTTCAAAGGAACGCAAAAAGACATTCCAAGTGTGAAGCGTATTATTTTCATGA
AGTTTTTCAAACTTCCGATATAGAGAGTGAAATAAAGAAAAGGAAGCATCTTTCTTGTTC
CCTTTCCCTTTTTTACATGGCATACTCGATGGAAAAAAAAACACCCCATTTAAACTGTTT
TTGTTTTTGAGATAATTTTTATAGTTGTGGTTTAAAAATAGTAAGTTTAAAAAAAGTGTT
GTTAGGTATGGTTAGTTGGATTTAGATACATGTTTGGTAAAAATTATGGTTGAGGTTTAT
GTGTAGTAAAAAATATGTATAAAATGTTTGGTTGTAGTTGCTTTTCAAAAGTGATTTTTA
CTTGGAAATGCATCAAAATAATTTATTTATTTATTTTTAAAAAATTATTTTTGATATCAG
AGCATCAAAATGATTTGAAAATATATAAAAAAATTAATTTGAAGTAAAGAAAAAAATTAA
AAAAATTTAAATTTTAAAAAAAGTGCTTTTGAAATGCAAAACCAAACAAAGTTTTACGAA
ACTCAGTTAAGATGTTTGGTAACCGTAGATACTGCATTGCTAATAATTATAAAAAATCAT
GTGCAAATTATACAAAATCTTGCTTTAAGTTCTTGTAACCTCGCTTTGGGATTAATTTGT
GAGAATAAGAAAATCATGTGTAAATTATACAAAATTTATTATTAATCATCGATATATATT
ATAGGTCATCAATATTAAATAATGGCTTATTTTCTAGCATATCAGTTTAATCCTAAAAAT
ACACATATCATGAATACTAATTAATTTAAAATAAACAAAATATTTAAAAAATCTTTTAGT
ATCACACTTTTTAAAAAAAGAATAAAATAACAACATAACATAATTGATGAACATAAATTC
CATGGCCTACATAAATTCCATGGCCTAACCACACTGTGACAATTATATAAAAATCAAAAT
TTAAAAAATCAACCTCATAGAAAAAAAAGGTATATATTGTGAAGACAAATTTAAAATAAA
CCTAGAGATTAACAAGCTATCATTAATAAAGCACAAACTTAGTTTTCTTATGTCTATGTT
CATGCAATAATCCATTGATGCTCCTCTATATTATTTTTTAGATCCACAAGCCATTATAAA
ATATCAGATAAACAAATGGATTTCATGAGACAATATTATGGTTTACTTGGATACAACTAT
CTTATCCTATAAGTATCTAATCTTATTCTCTTTCAACCCTTGTTTTTTTTATGTACTTCT
GTATTTGTGAATTACTCTATTGATTATGATTGGGTTCATTAGGGATGACTGTAACATCGC
TAGTATTATTTTTTAAACAAACCCTCTAATGGAAGAACATTTTTGTTATAATCAGATTTT
TCCACATTTTTGTTATAATCAGACTTTTTCAATATGTTGAAGCTTTCACATGACAGTGCT
AATACGAAGTTGCATATAAAATAGAATAGGCGACCTCAGCCATTACCTAATGCAGATGTT
GAAATTAAGTTTAACTTATAATGGCAATTACTTTATGCAAAAAATAGATTAAAATGAAGG
GGAAACTATTAACATGATTTCTATTTAGAGTTTGGTAAATGAAAGGTCTGTTTTTTGCCT
ATGGTAGATGACGAGATTTTCATGTAAATTGTTGTTACTCAATTTTGGACCCCACGTGCT
GGAGACGGTGTATACCTCTTTTGAACAAAGTGTAGGAGCTTAGCTCATATTCGCCAGAAG
ATTGACAAAAGCACATAAAGAAATATTTTGTTTTTTTTAAACCCTGTTTGAGCTGTTTTT
CTGCTCTCTTTATCCTTCCCCTTTCTGCCAAAATCGTCGGGTTTTCTTAGATTGATCGAA
GTCTTCATAATGCCAAATTCATTCCTTTTTTATCTGGTCTTTAAAGTTGAAAAAATCCCT
CGGAATTTGCATAAAAAAAAATGGTTCTATTGTCGCAATTTTTTGTTCCAACTTAGGCTC
TAATTCGACTCGGTTTGTTTCGTACGATATCGACCATCCTAGGTATATTCTGTCACTCAT
GATATGTTAAAATATTGACGTACACCTTTATTAGGTCCTAGGGATCATTGTTCTTAGGGA
AAATTCTCGGCCGATTCGGATGCTCAAAGATCGTCGATCAAGAACCTTTTTGACCAACTA
GATTACTAGCAGATTCTGTTCTCTAAAATGATTTTATCTCACTTCAACTCCTTCATCAAA
TTTGTAGTCCGGGACACGTAGATGAATTTGAGCTTTTGAATTGCTTGATTCCGATATCAG
AAACTCAAGATATTCCTGTTTGAAATCTAGCGTGAAAACATAGAATCTTGCCGCGAGAAG
GTTTCCAGCCGAGTTTGGTTGCAATTTTGTTATTCAAAACGAATTTATCTCACTTTGAAT
CCTTCATCAAAGTTATAGTCCGGGACACGTAGATGAATTTGAGCTTTTTGAATCGCTCGA
TTTCAATATCAAAAGCTCAAGATATTCCCGTTTGAATATCTAGTGTTGAAAGCGGGGATT
CCCGACCGCGAGAAGGATTTTTGCCCAAGTTCGCGGGACTGATTCGAAGGATTTTTTTGG
ACCAAGGACTGAATCGAAATGTGCTAAATTGAGGGATTGAATTGAAGAAGGACATTGAAA
GCTGGAGAGGGGGGCTGGATCATCATAAATGACAGGATTTTTACCACACCGAATAAGGAA
AATAGGACTTTGCAGCTGCACCTCCATCTGATTTCTTTCCTTTTTTTTCTCTGCTGTTTT
CCTTTCTCATCACGCCTGATTTTTGGAGCTGAAGACCACGTTTTTGTTGCCTCATTTCAA
AGGGAGCAGCTAGCCCTATGAAAGGAAAGAAAAGAGCCACACCATCCTCTAACTAGGAAA
GAAATCACTGCTGATCACAAAATCAGAATCAAACATTCTGGTTTTCTATTTCTGCTCACC
CGAGAATACACCCTAGAGTTAATGTAATATTTGTTTCCTAAATAAAGCCGTGTATAGGCT
ATATAGAAGCCTCGGCTGCTGACCTAAAAGAGGAGGTGGAAAAAAGCAAAAAGGAGAGCA
GAAAAAGAGAAAAAGAAAGGAGAGAACAGAGAAAAACGAGAAAAGAAAGACAAGAAGAAA
CGAGAGAGAGGCAGGGCAGAGAAAGCCATAAGAAGGATACTGTCGAAAGCAAGGAAAAAC
ACAGAGGCAAGGGCGACAACTCCACCAGCACAACACGCCTTCATCGCCATCATCTTCGTC
ATCTCGAGAGAAAGCATCAGCAGAAGGAGGGAAAACGAACAGAGACCAAAACCGGCGTGG
CCTATCTGTTTCGCTGTCCCGAGAAGCAGCAATCATTGGCTGAGCGCAGAAGCTTCAGCA
CCTGTCATCTTCGTCCGTCTCAGTGCCAGCTTTCAAGAAAAGGAAAGCAGGACAGAGAAG
AAGGGAAAGAGAAGAGAAGAAAACAGGAAGAAGAAAGGAGAAAGAGGCAAGCAACACAGG
AGAACGCCAGACGAACGCAGGCAACGGAGGACTGAAAAAAGGGCATCGCCAGCAGACCAG
GTAAGCTTTCTTTTATTCCCAGCTTTTGCATGCATTCTGAGTTGCATTTGTTACTGTTCA
AGTGAAATTTAATTCACTTGAACAGTAACCGGGCAAGGCATGTGTATTTATTTTTTTTGT
CTGTTTTTTTTTGTATTGTAAAAATAGAAATCTATGAAAAAGAGAGCACGTTTTGATACC
ACGTTTTTGAGACCGTTTCAAAAGAAAAGGAGATTTATGATTTTCTGTCATATTTATTTT
AAGGTCTGGTTTTTCTTTTGTATTGTAAAAAAATAAAAATCTCGTATTTAAAATACCCGG
TTTTCGACGCAATGTGACAAATATACATATATAGCAAAAAAAATTTGTTTTCTTGTGTGT
TGCATACGGCCAATACCCTAACATATTTTGAACGTTTTTTTATATACAAAAAATATTGGA
AGTTTTGAAAATGTGTTTTCGCATGGATTTCGTAAACACAACAAAAATATTGTTTTCTTG
CTTTTTCGGATTTTACAACATGTTTGTAAAACTCCAAAGGGTATTGGCCAATATTCCAAA
AAATATAAAAATCTTATTTTGGGGGGGAATTCATCTATTATTCACCGCTAATGTTTGGAT
AAAGAAATCCTTAAAGGACGAATATCCAAAATATTATTGGGAATAATTTGTTATTATTCA
CTGTTAATATTTCGATAAAGAAACCCGGAGTGATAAATATCCAAAATAATTTTCTAGGAA
TAATGAATCCGCACACATCCTTGAAAGAAGCCTTGATTATAATCGAGGACATTTCAAATT
TTTTTACTCCACGGTTTACAGAGCTGTGAGAGTATAAAACACTAAGACAAAAAAAATAGG
TTTTTAAAGCACCCTAGATTTCTAAATTTTTATCCCTCCTCCTTGCGATTTACGAGTCGC
AAACTCTTGAAAAACTAAGGGGAAAATGAGCTTTTAAAGCACATGGAACTTCCTTGGATT
TCTATCTTAATAAATTTAGTTTGAATCAAACCTAGAAAAAACCGATTGGATTAGAAAACA
CCAACACTATAGCAATTATAAAGCAAACCAAACACCAAGCAGCTTACCTTAGGTAGGGCG
TACTAGGGGTGCTAATATCTTCCCTTTACGCAACCAGTTCCTTACCTTAGAATCTCTGAA
AGACCAGTTAGGGTTCCTAGTGACCAAATACTAGGTGGCGACTCCTTTATTTACAAAACA
GAAAACGACCCCGAAACCAACCGATGGTCGCGCTCCGCCGCGAGGGTGCGACATAAATAA
TGTACTAAACAAATCCAATTCAATTGAATTTTCCTTCGTTTCCTTCGATGTCACTCTCTT
AATGATTAAAGATTTGCAGAAATAATTGACTCGATATGGATACAAACGTGGCCAGTCATC
AAACGTGGCTAACATCTCCGAATATGGGTACAAGAACGTGGGTTCATGCAGGGAGTTCAC
AACCGGAGTGTTGTCTCGTGAACGTGGGTTCATGCGAGATAATTCATGCATTACTGCGAG
TGGACAACGTGATATGTAGTAATGGATTAGTGGTGTAATTAATTCCTTGTTAATTGTTTG
TCATTCGTTTTTGTTAATTCTGTTTTCTTAATTCCTGTTAGGTATGGCTATAAATGCCAA
TTGGTAATTGAATAGAACTATGCAGAAAATTAATCCAATTATCACGATTCTCTCCCTGTC
TTCCTTCTTCCTTCTTTCTCCTTAAATTAATTCTATCGGTGGTATCGAGCCTGGTTTTTT
AACCTCCCAAGCAATAAGCTGAGACCCAAATGCACATGCTGGATTCATTGAGCCACCGAG
AAGGGTCCTGCCCGCCAAGACATTGGCTCTGCCGTAAGACCTACGCCAAAGGTCCAATGG
CGCCCAATGAACCACGTCTAGGGTCTCCGGGCGTAAAAGAGTGTACACCAAGCCAAATGC
CATCACACCTTCTAGCAGGGATGCTCCAAATCCTGTCATTTCCTCTGCAATTGTGTTGGT
TGGAACATCTTTGTCCTACGGTGGCCACTTTCAAGAAAATGCAAGCCATAACAGAGGCCA
ACATCTCGAGAAATCCAAGTAGAATAGAGCAGTTGGCACATTAATGCGTCCTCCAACAGC
CATGCCAAATGTCACGCCAGGATTCACATGCCCTCCAGAGGCATTTGTAGCAATGTACAC
ACCGATGAGAGTGCAAAAGCATTCGCAATTGCGACTATCACTAGGCCTGGATGGATCTAT
TGCCGCGTCCGGCAATAATTTCCTTGAAGCCATGGCAGATCCTACAACCGCAAAAGAGGC
CCATGCAGTGCCAGTCTTTTTTTCGCCATCGATTTTTCCTCGAATCACTTCTTCCATGGC
ATCCGGTAACCACACATGAAGGGGGAATTGCGCCGATTTAGCAATTGCACCGGAAAATAA
TAGGAAAGCGCACAAGGTAACAAATAAAAAATGAACCTCATTATCATTATTATAAATCAA
GTTATTCAATATTTCATTGCTGCAACATGAGGTCCTTGAAGATCCTTTTTATCAAAAGTT
ACTTTCAAAGGGGCTCTTCTTCACTCAATCGGTCCTTACGAGTTGCGGGATGGTGTATGG
TTTAAGAAAGGCAAGGTTTTCTTGAATCCCGTTTCTCCCTTCATTTCCAAGGTATTAGCC
TATGGTCATTCATCTCCAGTCGGTGGCCATTTTGGATATCACAAGACTCTTGCTTGTATT
AAACACAATTTCCTCTGGTCTGGCATGCGTGGGATGGTTAAAGACTACTTGAAAGAATGT
GATGTCTGTCAAAGATTCAAGAACGATTGCATGACACCGTCAAGCTTGCTTCAACCTTTG
CCAATTCCTACCGAATATAGACTGATATTTCAATGGATTTCATTGAAGGCTTGCCATCCT
CTAACGGGTATTCTCGTTATCATGGTTGTTGTTGACCGTTTGACAAAGTATGCTCATTTT
GTAGCATTAAAACACCCTTTTTTTCCGCGCAACCGTGGCTAAAGCTTTTATCACCAATAT
GGTTCGCCTGCATGGAATTCCAACGTCGATTGTTAGTGATCGTGACAAGGTGTTTCTTAG
TTCTTTTGGCGAGGCATTGTTCCAATTACGGGGTACTCAACTATGCATGAGCTCAAGTTA
TCACCCGCAATCCGATGGCCAAACCGATGTAATGAACCGCACCTTGGAGCAATATCTCTG
TTGCTTTACCTGGTGATCAACCAAGAAAGTGGGTGGAATGGCTTTCATGGGCAGGATACA
GTTACAACACCTGCTACTCATTCGTCCACCAAATTAACCCCTTTGAAGCTGTTTATGGAA
CTCCACCTCCAACCTTGTTGACGTATGTTCCAGGTACTTCTCGTATTCAAGCAGTGGATG
AGTGTTTACGTGATCGCGATGCCATTTTAAAAAACTTAAGGCATAATCTTCAACTGGCGG
GAATCGCATGAAGTGTCAAGCGGATCAACACAGGCGCGATATCTCATTTAATGTTGGGGA
TTATGTGTATTTGAAGTTGCGCCTTACGGGTAGACTTCTCGTGGCCTTACGCTTATCTCG
AAACTTTCTCCCAATTTCTTTGGTCCCTATCAGATTATTGGCAAAATTGGTCCGGTTGCC
TATAAATTATCATTGCCCGCAGGCTCCCAAATCCATAATGTGTTCCATGTCGGTTCTTTG
CGAAAGTATCACGGGTCGGGTATTCGGGCTTCCCGAGGCTTCCCTTGCATTTCGATGTCT
CTCGCTTGTCTTCCAGAGCCTGAAGCAATCTTGGATCGTGAGAACCATTCGTAAGGGAAA
TTATCGCCCCAAGTCCGAAATTCTAGTCAAATGGAAGAATGCTCCTGCGAGAAGATGCAA
CTTGGGAGAACGAGTGGCGTTTCAGTAAGTCTTATCCTTCCTTCATCCTTGTGGACAAGG
ATTCTTAAGAGGAAGATATTTGTCGGAAATAGAGTTCAAACAAGCACACAACTATGTTCT
ATTTAATTGTGATGAAGTTGAGACCTTTTATTCGATAAGTTTATACTAATTAAACTTTGT
TAGTAATATACTTTTAATTATATATTGTAATATCATACACTCATTATCACTTATGAGGCA
ACATCGTCAATATTTGCTCTCCAATAACTCATTTGACCGAATCCCGGATCTTTCAATTAC
AAGATGAGCGGTTTGCCACGTGGTTCCGTAAGCACTATCACAAACTCATTCTAACTTGCA
AAATTACCGTACGTATGCATGTCATTACGAGATTCTCGTTCATTTACTATTTGTTGATGT
ACATTACATACAAGGTTTATCAAATGGGAAGGAGTGCACCTAACTCATTGTCTTTGTCGC
ACGTCGGAAAATCCGCGCGGCGTCGGCTTGGCGATTTTTCGTTATGTTTTGCTTGATTTG
ATTGGTTCGTTGGAGTCGCCACCTAGTAATTTATTGAAGGCTACTAGGAAACCCGAGTAC
TGGTCTTATCAGAGATTTGCTGGTAAGGGACTGGTTGTGGTTAGGGAAGGTATTAGCACC
CCTAACGCACCCACCTGAGCTAAGCTGCTTTGTGGACTTGATGTGTTAAAGAAGTTTTAA
AAATTCTGTTCTTTCATCGAATTTTAGAAATACGACTTACATGTAAGTTCATAATTCTTT
ATCCGTGAAGAAATCAAAATATTAAATTCTTCTTTATTCTTGCAATTTTATCATAGAAAA
AAAACATTTATTAATAAAATTCAAATCACACATTCACTTCACTATGCTTTTCTTTTTTCT
TTTCTTTTTCCCTTTTTTTTTGTACATCCACATTACAAAATTATAAAAAATTAAACACTA
AACAAAAATTACATTACATAATTTAAAATTACAAAATAGTCCCTAAACTCCAGAAATTGC
AGGGAAATCCTTCTGCAAGCCGGAACAGTGTCAAGGAATTTTTTCGGGCGCTGGAACAGT
GGCGGCGCGTGGGCCTCACGCGCCACCGCCGGTGAAGACCAGCAAGCTGGTAGATCGGGA
TTGTCTCCTTCTTCTCTTCTCGTCCGTACCGGCGGTGCATCTCCCAGTCACCTGCAAAGT
AAACCAACAACACAAACAATTCCGGCTCTCCTTTTTTCAGATCTGCCACGGCCTCTTTTG
GGTCTGCTTCGTTGCAGATCAGTTCTGCTGCCGCTCATCCTCTTCTCTCTTGTTCCATGT
ACTGCGAAGCAAGGAGTGTTGGAGGTCGCGACCGGCGGTGAAGGAGATCGGCTGCTGCTG
GTGGTGACCGGTCTGTGGGCACTGTTGAAAGCCGGTTGGAGAAGGAGGATCTGTCGTGGC
TGGCTGATGTGGGGAGGAGCTGCTTTCGTGCCGCCGGGCTGATGGTGCTAGCTGGAGGTG
GGTCGGCAGCTATCATCCGGTGCTCTTTTGGCCAAGGAAGGGGAGTTATGGCCGGCTGCT
GTGGTTTGTTGCAAAGGGAAGGGGAGATGTTGGATGTGCTCTCGTGTCAAGAGGGAGAAG
GAAGGCTGTGGGAAAGCCGGAAAGGCGAGAGAGGGAAGAGGAAACCGAAGGGAAAACTTG
GGGAAAGGGGAGCAGCGGCTTGTGTGAAGGAAAATGGAGTGGGAGCCGGGCTGGAAAAAT
AAATGGGGTTTTGTGTTGTTGGTGGCCAAGGAGAAGAAAATGGGGGGAACGGCGTGGAGA
GGAAAACCAAAAACATGGGGGGCCTGTGTTGTTGGCTAGAAAATGGGGGAGAAGAAAATG
GGGGAACGGTGAGGCTATAGCCGCTGTTTGGGGGGGGCCGTGGCTTCTCCTTGGTTTTGG
CTCGATGCTCTAATCCGGCTTCTTCCTTCAATGTGGAATGAAGGTGAGCGGCCGGGTTGG
CCAAGGTGTGGCCGGGGAGCCGTTTCTTTCTTTCAAGGCTGAGGGCCGCGGCCGGCTTTT
GTTGGTTGTGAGTTGGGTTTCCGGTTTCGGGTTTGGCTTCAAAAAGAGGGCGGAGAGTGT
GCAACTGGAAAAGGAGGAGAAGATTGTGCCAACGCTGGGGGAACTTGAGTCGCTGGTTTT
CTTTGGGCGGAGGGCAAGGGAGAGGCTGGTGGAACCAGCCCGAGAGAGAGGGGAAAAAAT
CGGAGGTCAATGCGGCCCCCTTGGAGAAGATAGGTTTTGGTCATTTTTAGGGTTTTTTTC
TTTTTTATGGTGTCTCCTCCAAATTACAAAATGCTCCCCCTTTGTTTGAGTTGTGGACCA
GTATTTATAGGTAAAATGTTGCATGGATCTCAAAATTGGTCCCTCAACTTTCTTTCTTTT
TTGTAAATCTGATTTTTCTTAATTTTTTTGTATTTTTTGAAAACGAGCAATATCAACGTC
GACTCAATGAAGAAAATCAATGATTTTAAAAATAATGCGTTAAAAGTTGAACGCGTTCCA
AATGTCTTTGAAAATTTAAATTCTTTTGAGACGATGCAAAAAATGCTAAAAACGATGCAA
ATGTATTAAAAATGTATTTTTTTGGATTTTCAATGTTTTTCGCTATTTTTGGATTTTTCT
GAAAATTTATCAAAACATGGGTCAAAAATTGGGTAGCAACAGATGCCCCCTCTTTACAAT
GCTTACGAAAAACACATGTCACTTTCTCTACTGATTCCTAACTTTCTTTTCCCGTTTCTG
CAGTTTTTATTTGCAGAAAACAAATGGAGCAAAGGCGTCTTTCTTGTTTTTCTTTCGCCG
TCTCTCTCCCGTTCTCTATTCTCTCCTCTCTTTTCTTATTTTTCTGCTCTCTTTTTCCTA
TTTTTCTGCTCTCTTTCTCCTCCCCCGTTAGGTCATTAGTATCAGGGAAACATGCAGAGA
ATTGCTCAAATCAACACAAAGAAGGAATAGCAGAAAATCATGGCACGTACTCGCCATCAA
CGATATAATTGGAACGTAAACTCGGCATGTATATTGTAATAGCACAGTTTTAGCATTACC
ATTTATTTGTTTCCAAAACCGATTCCACGTTGCTGTATATATTGCACACAATAATTATCA
ATAACAAGGCGAGGAATTACTCATTGAAACAGCTCATTGTGTTGAGTTTCTATATGGTAT
CGGAAGCGCCAAATTCTAACGAATCACCGATCCAAAATACCATGTCATCATCCTCCGATC
AAAACCCAAATTTCACCCTCAACACCCAACCCTCTTCCACAAGCAGACAAACCACTCATT
GCCTTCAATATCACAAAGACAGATCAATGAAAAATTAACCCCCTCCACCTTCCCTCAATG
GCGTGCTCAATTTGAAGCACTTCTTATTGGTTACGATCTACTCGACTATGTCGAAGGCAC
ACTTCGTGTCCCTCCTCCTCGGCACCGCCACGATGAGCTCTCGCAAGCTCTCTTGGGTCC
GGCGAGACAAACTTATTCCCGAGTGCTCTTCTAGCCTCCACATCATCCTCAATCACACCA
CTCATTGCTACAGCAAAAACATCTCATGAAGCTTGTTGTAACCTATTTTTGGGTCCCCCC
CACAAAAATAAATAAAAATATAGCCGGAAGAAATTAGAAAAATAATAAGAGGTGGGAGCG
CTCAGAAAGAATCAGAAAAATTGATTAAGGAGGTGCAGAAATGCAAGGAGTGAACTTTTT
GACAGTATATTCTTGAAGGGGGAGAGCCCTGTTGGAAGAGAAAATTAATTTGAAGAGAAA
AGGGCCAAAATTGGATGTTTATGGACTCAATTGGATTTTATTGAAGGTTTATTTGAATTT
ATAGAGGTTTTGATTGCAAGGAAAGTTGAGTTTTAAGTCAATTTAGGCTTTAATTGGAAG
AAATTAAAGTTCTGGGTCAAATTATAATTTTTGAGAGTTGATTTGGTTAAATCAAGGGCT
TAATTGCATAAATATTGAAGTTTAATGGCCAATTAGGGATGAAATTGCATAAATCCGAGA
CCAAGGACCATATTGCAAAAGGCGCGTAACTCTGGGGCCGAAGATGAAGTTATACCGGGA
CTAAATTGCATCAAATCAGAAGTTTTAGGGTCAATTAGGGAATACTGTCGAACGAAACTG
AAAATCTGAGGACTAAACTGAACATTGGCAAAGAAATGCTTATTTTTTTATCAAAACGGC
GCCGTTTTGCATTTAAAAAAAAAAAAAAAAAAAAAAAGATCACTGATCACTGTTCACTGT
CTTCCCCGCCGAGCTGCCCGAGTGGCCGACTTCCAGGCGTGTTTTCTGCCTCGTTTGGCC
CCCAAATCCGACAAAGCATGCACCAACATGTCCACATGAAACCCCTTTATCCCGGAGAAT
GGTCCGGTCGGGTCGAAAAAGTTAGAAACGGCTCCGTTGAGTGGCTCAAAGTGGCCACCT
CGGGCAGTTCACAGCCTTGAGCTGCCAAATTTGGCAGCTCGAGGTGCACACTTTGAGCCA
ACGGTTGTGATGCTTCCCAACTGAATCAAGGGCTGTAATTTTTCCACAACGTAGACAAGA
TTGCCCTCTTCCACTTCCTATAAATAGAATCGGATTTGATGATCTGACGGGGGAAAAATT
CGGGTCCAAAGTCAGCCAAAAACCAGCATTTTCGCCCAATTTCTGCAGATTTTTCTTCTT
CTTTCTTCCTTCCTCCACCACTGGAAACAGCAGCACCACTGCCGCCGTCCGGGACCCACC
AGCCTCTGCCTCCAGCAGCACCAGCACCAGCACCACCTCCAGCAGCAACACGAGCGACGC
ACCGCCTCCTCCGCGCCAGGTAATTCTTCTTCCCCCCTTTTACTGCATTTTGTTTTGATT
TCTTGCATGCAGAACGAATAGCGTTCTGCATGCAGGAGGGTGGGGGGAAAATAATTCCCC
CTCCAGCATTGTTTGCTGGGCCAGGCTGGTCCTGGCCCAGCTCCAGTCTTCCGGGGCGGG
TCCGGCCCAGAAGAAAAGGAGATTGTTTGGGCCGAGATTGGCCCAATCCATTTTGGGCCG
AAATCGGCCCAACACCTTTGGGCTGAGTCCGGCCCAGTTGGTTGGGCCGGACCAGCCCAT
CCCATTTAATATTATATATTATATATATTATATTTTGTATTTATTTATATATAGTTATAT
GTATATATATATAAATTACGAAAATTCTGCAAAAATTATTTAAAAAAATATGTGATTTTG
TGGTAATTTTATTACTGTATTTTGATCAATATCAATTTGTATTTTTTATACTATAGAGAT
ACAAATTCGGTATTAAAATACCCGGTTTTCGTCAAAACATCGAGATTTTCAAAATAAAAA
ATGTCTTTTGCTTTCAAATTTTTTCTAAAATATCTTTAAAATATTGTTGATTTTTCTGCA
TATTTTTATCGAAGTGGATTAATATTTGGTTGTATTTTTATACCGTAAGGATACAAACCC
AGTATTAAAATACCCGATTTGCGTCAAAACAAAAAATACATATTTTTTTAAAAAAAATGT
TTTGTTTTCATGCATACGGCCTAGTCTCTCCAATATATATATATATAAATATTATAACAT
CATATTTTCACACAACAAAGGAAATTTCAAAAACAATATATGTATTAGCATGCATTTTGG
CTTTAATAACCAGTTTATTCAAGCCATGAGAACTAGGCCAATATTTCAAAAATTCTAAAA
AAATCTTTTTGTCTTCTTTTAGTATTTGGGATTACGAATTTATACGTAAAACGTATTCCG
ATATTAAAAATATGGTTTTTTAACATAGACGTTAGAACGGTTAGGTTTTACCCGATAAGA
TAAGGACCTCCTTATTGAGGAGGACTTTTCTTGAACTATAGACGGACCAACAACTAGGAA
ACACAACGAGACCTTGAATCTTATCGGACAGATAAACAATGCGGCTTACCTTAGGTAGGG
CGTATTTGGGGTGCTAATACCTTCCCTTTACGCAACCAGTCCCCGTACCCAATCTCTCGA
GACCGGTTAGGGTTCCTAGTGACCAAAATACTAGGTGGCGACTCCCATTCCATTTTCTAC
CAACAAAAGACAATATTTTCTTGTCTCCCCACATTTGCCAGATAGATACCATATACACAT
TTCCTAGATTTTAAGGTGGAATAACCCGCCGTGACGCCGCGCACCCGCGACAGAATGGCG
ACTCCACTGGGGACCTTGTGGACTAAGCTTTGTTTTTGTCTCGATTTGTTTTTTGTTTTC
GTGTGTTTTTTATACCTTTCCTTTTGTTATCTCGCTTATATGCTTTAAATATTTTTACAC
ATTTTGTTCATGCATTTGTATAGAACTGTCTCATGCATCTTATAGAACTGTCACATGCAT
CACATACTTTGATTTTGAGAGGCACACACAAGCTTTAAGTTAGGTGGGGGATTAGTGATC
TCGCCCTATGACTATTGGTCGGGGGTTCGGATGCGTGAAACACCCAACTCATATCTGAGT
GCCTGCTTGGTAATGGTGGGTATACTTACCTTAACTATTCCTTGCAACGCCCCCATACTG
TCTTTACGAAGAACGTCACTGGGCAGATATGAGACCCTTTTGAGACCAGATAGAAAACCT
ACCCATTCTCACATAATGAATAGAGCTTATCCTTAGGATATGTATCTTACTTTCCTTTGC
ATCAAGATTAATAATTCATCAAACCAAGTTTTTTTGAGCTGAAATCATGACTAAATGCAT
CATATTTTCATCACGCATTTGTTTATAAATTATCATATGCACGTCCAGATCGTGAAACAT
AGGTCCCACATCCAAAGTCCACAACACCCGGTCTAGATCGAGAATGGAGAACGAAGAGAG
AGCTCACTTAGAGTCACATTATCAGACCGAGTTGGAGTCCGTAAAAAATGAAGTTTCTCG
GCTAACCGATTTACTTGAGCGGCTTCTAAGAGCTAAGAATGGGGAGGGAACATCAGCACA
ACAGCTCGCGGGAGCGCTAGCAGCTCACAACCCTCAAGCATCTCAAAACCGGGGGGCAAA
CTCGGCCAATGAACAACATTTTGTGCCTACCCCCCTATCCGACCAACTCACACTCCAATC
ATTTGTGGACTTAACAGCGGAGGGAATCCCGGATAATAGGTCTCCCAGTTTGATGGACCA
AGACAAGCTATTTGCTCTGGAAGAAAGATTAAGGGTAGTTGAGGGTAATGATTGGTTTGA
CCCTATACGAGCGGCCGAAGTATGTTTAGTACCAAACATCGTGGTGCCAAAGGATTTTAG
GATACCCGAGTTCATTAAGTATCCGGTTTGGAATGCCCAAACACTCACCTTCGATCATAC
CGCAATAAAATGGCGAAGTAATCCGCGATGATAAAATGCTAATTTATTTCTTTCAAGATA
GCCTCGCGAGATCCGCTTTGAGTTGGTACATGAGGTTAGACAAAGTGTCGGGATCCGGAG
CTGGAGAGACTTGGTGGAGGTTTTCCTTAAGCGTACAAGTTTAACATGGAAATCGCTCCC
GATCGAACAAGTCTAATGTCAATGGAGAAAAGGAGCCAAGAGTCGGTAAGGGCCTATGCG
CAAAGGTGGAGGGATGAGGCAATGCATGTCCAACCCCCTTTGATAGAAACGGAGATGGTG
ACCTTGTTTGCCAATACTTTCAAAGCACCATATTATGAGCACCTAATGGGTAGCTCATCT
CAAAGCATTTCTACGATGCGGTACGCATAGCCGAAAGAATAGAGCAAGGGATTAAAGCTG
GACGTATAGCTGAGCCATTGGAGACGAAGGGTTTTATTGGAAGAAAAATGGAAGGTCACA
TTTACGACTTCGAAGGTGGGTCCAAGGGCAAGATAGTGGATTCACTTAACCCACAAATAC
CTACCTCTCATGTTGCCCACATAAACTTTAACAAACCTTTTCCTCTAATCGAGCAAATAA
CCAGTCAAACAACCAAAACAACTACCAAAGACCAAACACAAGATACATCTCGGAACCACC
GCCATTACCCATGCCTTTAAAGGACGTGTATGCCAAACTACTAAGCATTGGACAAATAGC
TCCTATTCCCGCACCACCACCTGCAACCACCATTCCCAATTTGGTACAAGCCCGAGTTGA
CTTGCGAGTACCATCTTTGGTAATCCCGGGCATGGGATTGAAACTGCTACGCTTTCAAGA
GGAAGTTGTTGGAGCTTATTAAGATAGGATGGGTATCATTTGAAGACACACCCAACATCA
ATTCAAAGTCATTGTCTGGTCATGACGCAAGTAATAATGGATAAAGGATTGGAAAATCTC
GGTCAAGAATTGTCAATGATAAAGAAGGTGAGATCGAAGGAGATGATAAGAAAACAGGTG
GGGAAGGAAGATGAAGCACACGCCACAACTAACTATCCAGATACTAGAAAAAGTCTTAGC
CAAGACCTTTGGGCGCAAGTTGGCTCGGGGTGAGAAGTTTCGAACGGGGTGACCCAAAAA
AGCTCTAGTAGTTTTTTTCAAAATGTAAACCAACTTTGTTTGCCTTAGCATGCTTTTGTC
ATTGCTTTTGTTTTGCTTTTTATTTTTCTCTAGTTGACAATCAAGGCTCATGATGTCAGC
TAGATTTTGTGTTTGAGCCTATCTTTAAATAACAAGATCATGCACTTTTTAAACAAGGTA
AAGTGATTACAAGGAATGTATCATAAAACGGTTAAAGATGAAATTTAAGAAAACAAACCA
ATGTTAACCCCGAAGTACAACCCCGCCTTTGGATAGCATAATGAATTGATCAATCACCTA
TAAGTTTCTTTCAAGATAATAATAATAATAATAAAAAAAAAAACAGAGTTTATATTGCCT
AACAATGTGCATTTTGAAATGAGAAAATTTCATTTTCCTTCACCCTCTAAAGAGTATATC
GTAGGTGGTCTGTTTGGGCCGAAATGATTTTCTTCTTTATAAAAACCTGGAATAGGATCA
CACCCCACACTGGGGGCAATAAAAGATATTTCATGAAAAGTTTTACGTGTTTTTAAAACG
GGATGAGAGCCCGTAGATTTGAAAAAGATAAGTTAAAGCATTTGACAAAAGCATGACAAA
GAAGGCAATGACAAGTCATACATTTTGAAAAAAAGCTACTTGTAAAAAGTCGAAGACTTC
TTCTCAAAGATATGATAGGTAAAGGGGGCAAGCACGAGAAATGAATCCAAGCATACGACT
TCACAAGCAAGCTCATGTCAAGGGAGAGTGGTGGGACCTATGTTTCAAAACCAGGTAAGA
ATGCATGCATGACATCTAATCATAAATCATTGCATATATGTTTTGAATTGTTACAGGAGG
AATACTTAATTCAACAAGATTGTGGATGAAGAAAGGATCATTGAGTTGATGACAACAAGG
AATCACGGTTTTGATTCTGGAACAACAATAAAGTGAGGAGAACCTATTAGGAAATCTCCA
AAAGAAAACGAAATGTTCAAGCCCCGCCATCGGGAAGAACGACACCGATTTCAGCTTTGG
TTAAAAGGAATCGCCAGATGGGATTCCGGGTTGACCAAGCTACAAACATAGTTTTTGGTT
TTGCTTAAAAGAGGTCGCGAAAAGATCTCATATTTCAGTTTTGGTTAAAGGAGGTCGCCA
GAAGGGATCTCATATTTTGGATTTGATTAAAGGAGATCGCCGGAAGGGGTCTCATATTTC
GGCTTTTGTTAAAGGGAATCGCCGAGATGGGATTCCGGTTGATTGGGGTTTCAAACATAG
ATTTTTTTGGTTCGGTTAAAGGGGATCGCGAGATGGGATCTCGGGTTAGCCCAACCACAC
ACAACATAATGGTTACGGTTAAAGGGGATCCTCGGGTGGGATCTCGGGTTAGCCCAACCA
CATAAAGAATTTTGGTTCGGTTAAAGGGGATCGCCGGATGGGGTCTCGAGTTAGCCCAAC
CACACATAAGATAATGGTTCTGGTTAAAGGGGATCGCCGAGATGGGATCTCATGTTAGCC
TAACCACACGGGTTTTTTGGTTCCGGTTAAAGGGATCGCGAGATGGGATCTCGGGTTAGC
CCAACCACACACGGAATAATGGTTCTGGTTAAAGGGGATCGCCGAGATGGGATCTCGGGT
TAGCCCAACCACACGGGATAATGGTTACGGTTAAAGGGGATCGCCGAGATGGGATCTCGA
GTTAGCCCAACCACACACAGATTTTGGTTCGGGTTAAAGGGGATCTCCGAGATGGGATCT
CGAGTTAGCCCAACCACACACAAGATAATGGTTTCGGTTAAAGGGGATCGCCGAGATGGG
ATCTCAGGTTAGCCCAACCACACGGGATAATGGTTCCGGTTAAAGGGGATCGCCGGATGG
GATCTCAAAGTTAGCCCAACCACACAAAGATTTTTTGGTTCTGGTTAAAGGGGATCGCGG
ATGGGATCTCGGGTTAGCCCAACCACACGGGATAATGGTTCGGTTAAAGGGGATCGCCGA
GATGGGATCTCGGGTTAGCCCAACCACACACGGATTTTTTGGTTACGGTTAAAGGGGATC
GCTAGATGGGGTCTCAGGGTTAGCCCAACCACACACAGATTTTTTGGTTTTGGTTAAAGG
GGATCGCCGGATGGGATCTCGGGTTAGCCCAACCACACACGGGATTAATGGTTCTAGTTA
AAGGGGATCGCTGGAAGGGATCTCGGGTTAGCTCAACCGCAACACAAATATCGGCTTTGG
CTAAGGGAAATCGCCGGATGGATTTCGGGTTGGCCAAACTACAAATATAGATTTTTAGTT
AAAAGGGATCGTCGGAGGGGATCTCGGATGAATGCCAGGTTAATCTAATCGAAGTTAGAG
GTCAAGGGATCACCAGATTGGATCTCAAGATGACTAAGTTTTGATCTTTGTTTCGGGTTG
AAGGGGAATTGCTGTAAAGACAGTTTCAGATGGATCAAGCTTCGACAATATCAGTTTCGG
AAGTTCAGTTTTGTTTATCTTTATAAAACTTACTGCGCAAAACCCAGGCTGCTCCGTAAG
CATTATAAAGAGGGGCATCTGTTGTAACCTATTTTTGGGTCCCCCCACAAAAATAAATAA
AAATATAGCCGGAAGAAATTAGAAAAATAATAAGAGGTGGGAGCGCTCGAAAGAATCAGA
AAAATTGATTAAGGAGGTGCGAAATGCAAGGAGTGAACTTTTGACAAGTATATTCTTGAA
GGGGAGAGCCCTGTTGGAAGAGAAAATTAATTTGAAGAGAAAAGGGCCAAAATTGGATGT
TTATGGACTCAATTGGATTTTATTGAAGGTTTATTTGAATTTATAGAGGTTTTGATTGCA
AGGAAAGTTGAGTTTTAAGTCAATTTAGGCTTTAATTGGAAGAAATTAAAGTTCGGGTCA
AATTATAATTTTTGAGAGTTGATTTGGTTAAATCAAGGGCTTAATTGCATAAATATTGAA
GTTTAATGGCCAATTAGGGATGAAATTGCATAAATCCGAGACCAAGGACCATATTGCAAA
AGGCGCGTAACTCCGGGGTCGAAGATGAAGTTATACAGGACTAAATTGCATCAAATCGAA
GTTTTAGGGTCAATTAGGGAATACTGTCGAACGAAACTGAAAATCTGAGGACTAAACTGA
ACATTGGCAAAGAAATGCTTATTTTTTTATCAAAACGGCGCCGTTTTGCATTTAAAAAAA
AAAAAAAAAAAGATCACTGATCACTGTTCACTGTCTTCCCCGCCGAGCTGCCCGAGTGGC
CGACTTCCAGGCGTGTTTTCTGCCTCGTTTGGCCCCCAAATCCGACAAAGCATGCACCAA
CATGTCCACATGAAACCCCTTTATCCCGGAGAATGGTCCGGTCGGGTCGAAAAAGTTAGA
AACGGCTCCGTTGAGTGGCTCAAAGTGGCCACCTCGGGCAGTTCACAGCCTTGAGCTGCC
AAATTTGGCAGCTCGAGGTGCACACTTTGAGCCAACGGTTGTGATGCTTCCCAACTGAAT
CAAGGGCTGTAATTTTTCCACAACGTAGACAAGATTGCCCTCTTCCACTTCCTATAAATA
GAATCGGATTTGATGATCTGACGGGGGGGAAAAATTCGGGTCCAAAGTCAGCCAAAAACC
AGCATTTTCGCCCAATTTCTGCAGATTTTTCTTCTTCTTTCTTCCTTCCTCCACCACTGG
AAACAGCAGCACCACTGCCGCCGTCCGGGACCCACCAGCCTCTGCCTCCAGCAGCACCAG
CACCAGCACCACCTCCAGCAGCAACACGAGCGACGCACCGCCTCCTCCGCGCCGGGTAAT
TCTTCTTCCCCCTTTTACTGCATTTTGTTTTGATTTCTTGCATGCGGAACGAATAGCGTT
CTGCATGCAGGAGGGTGGGGGGAAAATAATTCCCCCTCCAGCATTGTTTGCTGGGCCAGG
CTGGTCCCGGCCCAGCCCAGTCTTCCGGGCGGGTGCAGCCCGGAAGAAAAGGAGATTGTT
TGGGCCGAGATTGGCCCAATCCATTTTGGGCCGAAATCGGCCCAACACCTTTTGGGCCGA
GTCCGGCCCAGTTGGTTGGGCCGGACCAGCCCATCCCATTTAATATTATATATTATATAT
ATTATATTTTGTATTTATTTATATATAGTTATATGTATATATATATAAATTACGAAAATT
CTGCAAAAATTATTTAAAAAAATATGTGATTTTGTGGTAATTTTATTACCGTATTTTGAT
CAATATCAATTTGTATTTTTTATACTATAGAGATACAAATTCGTATTAAAATACCCGGTT
TTCGTCAAAACATCGAGATTTTCAAAATAAAAAATGTCTTTTGCTTTCAAATTTTTTCTA
AAATATCTTTTAAATATTGTTGATTTTTCTGCATATTTTTATCGAAGTGGATTAATATTT
GGTTGTATTTTTATACCGTAAGGATACAAACCCAAGTATTAAAATACCCGATTTGCGTCA
AAACAAAAAATACATATTTTTTTAAAAAAAATGTTTTGTTTTCATGCATACGGCCTAGTC
TCTCCAATATATATATATATAAATATTATAACATCATATTTTCACACAACAAAGGAAATT
TCAAAAACAATATATGTATTAGCATGCATTTTGGCTTTAATAACCAGTTTATTCAAGCCA
TGAGAACTAGGCCAATATTTCAAAAATTCTAAAAAAATCTTTTTGTCTTCTTTTAGTATT
TGGGATTACGAATTTATACGTAAAACGTATTCCCCGATATTAAAAATATGGTTTTTTAAC
ATAGACGTTAGAACGGTTAGGTTTTACCCGATAAGATAAGGACCTCCTTATTGAGGAGGA
CTTTTCTTGAACTATAGACGGACCAACAACTAGGAAACACAACGAGACCTTGAATCTTAT
CGACGGATAAACAATGCAGCTTACCTTAGGTAGGGCGTATTTGGGGTGCTAATACCTTCC
CTTTACGCAACCGGTCCCCGTACCCAACTCTCGAGACCAGTTAGGGTTCCTAGTGACCAA
AATACTAGGTGGCGACTCCCATTCCATTTTCTACCAACAAAAGACAATATTTTCTTGTCT
CCCCACATTTGCCGGATAGATACCATATACACATTTCCTAGATTTTAAGGTGGAATATTC
GCGCGACGCCGCGTACACGCGACAAAGCTTGGAAAAAGCTGAAAAATTTATATGCTAGCC
GATCAAGAACTCGGGCTATGCAGTTAAAGGAGGAACTTACCTTAATCCAACGTGGACACC
GGTCAATTACTGAATATCTCCATCTTTGTGAAGACCTTGGCCGATGAAATAGCCATTATT
GATCACTCAATTTCGGATGATGACCTAACGCTTTATGTATTGAATGGTTTAGGTTCGGAA
TTTCGGGAGATTGTAGCGCCTATTCGAGCCCGAGAATCACCACCGACATTTGAGGAGTTG
CATGATCTCGCTGGTGGGACATGAGGCATATCTCGAGGCGCTTGGAAACAAGAACGCAAA
GACCTAGTAGCTTCCGCCAACTACACAAAGACGAAGCCTTCTAATTATAGAGGGAGTCAA
CAGTGGTCCCCCAAACCAAGTGACAACCCCCGGGGGTATCATGGTTCCAACACAGCAGAA
ATTTTAGTGGCACTCAACGTGATGGACGTCATTTTAATTCCCGCGGAACCAACAACTTCA
ATCGACGTTATCAGCCCAAATGCCAAATATGTGATCAATTTGGTCACGTTGCAAAGTCCC
GTCCTCAGTTTCATCCACACACTATATCTGTCAATTGTGCCACAACCTCTACCGGGAAGA
ACAACAATTGGTTACTTGATTCGGCCTGCTTCACATAATATCACGGGTGATCTTTGAAAT
TTATCTGTTCATTCCGAATATGATGGAACTGATGAAGTAATACTCGGTGATGGCTCAGGT
TTGGCCGTCTCACATGTTGGTTCTTTGAATTTACAGTCTACCCACCGAAACTTTACACTC
CATGACACCCTCTATGTTCCAAATCTTCACAAAAATTTAATTTCTGTTCATCATTTTACC
AAACAAAATAATGTTTTTGTTGAACTTCATCCTTTTCATTTTTTTGTGAAGGACGCGACC
ACGGGGCGATTCTACTAAAAGGAGCGTGTAACAATGGCATCTATATCTTTCCGGATTCAA
TGGTGATACCCAAAAAGGTTGCTAATGTGCATGAACGGACTTCCATTGATGGATGGCACA
AGCGTCTTGGGCATCCTTCACTCAAAATTGTTCATCATCTTGTTAAGAATTTTTCCCTTC
CCATTTCATCGCAAAAAAATTTTCATCTTTATGTCATTCTTGTTCCATTAATAAAATACA
TCAACAATCCTTTCATGACACCAGTCTTCAAAGCCATGCACCCCTTGAACTTATTTACAC
GGATGTGTGGGGTCCAACTAGTTATACCGGAATTGATGGTTCAAGATACTACCTTATTTT
TGTGGATCACTATACAAAATATATTTGGTTCTATCCAATGGCAACTAAATCCGGTGTCTC
TAATATTTTTCCACAGTTCAAAAAGTTTGTTGAAACCCGTTTTCAAAAATCAATCAAAAC
ACTCTACTCTGACAATGGAGGTGAGTTTATTGCTTTAAAATCTTATTTCTCACGTCATGG
CATAACTCACTACACCATTGCTCCATACACCCCTCAACAAAATGGCGCTTTAACGTCGTC
ACCGTCACATTGTGGAAACGGGCCTTACACTACTTCAAGATGCAAATCTTGATTTTTCAT
CTTGGCCCTATGCTTTTCGGGACCGCATCCTACCTCATAAACCGACAGCCCACACCACTC
CTGCAACACAAATCACCTTTTGAAGCTCTTTTTCATCAAACCCCAAGTTATTTAAAATTA
AAAAAATTTGGCTGCATTTGTTATCCCCTCACACGTCCCTATAATTCCAATAAAATGCAA
CCAAAATCCGGAGCATGCATTTTTCTTGGTTATTCCTCTACTCAAAATGCATATAAATGT
TTTGATCCTCATTTACAAAAATTCTTTATCTCTCGTCATGTGTTGTTTGATGAAACTCAA
TATCATTGCACCTCCTCACAAATTCTGTCCAAACCGGTTAGTCCAGCTAGTCATCAAGTC
ACTCCCCGCATTTTGGTTTTCCACGGATCGTTGTGCCACCACCAATGGTCTCCACAACAC
CCAGCCTCATCACTCGTCTCCGGAAGACTCCCCGCCATTGTTGCATCCTCCCCAGGTAAT
TTCAATACCCCTGTGTCTTCGTCAAATTTGGAACAACACCCCCCTCTTCACCCTACCGAA
CCGCATAGTCCCACTCCTCCACATACTATTGTTTCCAGCCCTATCCCACCGTAAATCCTC
CTCCTCACACCCGCACCATGACCACACGCTCCATGAACCAAATCTTCAAACCAAAACAAC
TTCACACGGTAACCAAACACCCTCTTCCCCGGACCTTAGAACCAACTTGTGTGAGCCAAG
CCATTACTCAACCTCCTTTGGCGTGAGGCTATGTCAAGTGAACTTACTGCACTAATGAAA
CATGGAACATGGGACCTCATGCCATTACCTCCCAACTGTGCACCCGTGGGTTGCAAATGG
ATCTTTCGGGTTAAAAGGAATGCAGATGGCTCTGTCGATAGATTCAAAGCCCGCCTTGTT
GCTAAGGGTTTCCATCAACGTCCGGGGGGTTGATTATACGGAGACGTTCAGCCCGTAGTA
AAACCAAGCAACTATACGCGCCGTATTATCTATTGCGATCATGCGTGGTCGGGAATTACG
TCAAATGGATGTTAACAATGCATTTCTTAATGGTGCATTAACCGAAACCTGTCTTCATGG
TGCGGCCTCCGGGATTCGAGATTTATCCAAACCTAACCATGTCCGCAGGTTGAACAAGGC
CATCTATGGCCTTAAACAAGCACCTAGAGCTTGGCATACAAGCACTCGAACCGCTATTCT
TAGGATGGGATTCCACACCTCCAAGGCCGACTCTTCTCTATTCATTTACAGCCATGAATC
CATTCTCGCTACTTACTAGTTTATGTTGATGATCTTGTCATAACGGAAACAATCCCGCTC
TTGTGACCACCTTCATTCAACTGCCTAGGAGATATGTTTTCTCTCAAGGACATGGGACCT
CTTCACTTCTTCTGGGTGTTGAAGTCATTCCCACCAAGGCCGGCTTGTTCCTCACACAAC
ATAAATATATTCGTGAGCTCCTAGCTAATAGCAACATGAGTGGTGCCAAAGATATCTCCA
CGCCTGTCCACATCACGTCACTTCACTGGTTGATGGCACCGCTGCGTGGACAAAGCCTCG
TAATTTTGCCGCATTATGGGCAGCCTTCAATACCTCTCTTTGACACGCCCGGATATTTCA
TTTGCAGTTAACAAACTCTCTCAATTTATGCACAAGCCCACTACAACTCACGTAGACAAC
CAAGCGGCTTCTACGATACTTAAAACAAACTATTTTCTATGGTATTCGAGTTCACGGAGC
TGGACCTTCGGTGTTACACACATATTCGATGCCGACCGGGCCGGGAATGTGGATGACCGC
ACGTCGACGTCTCGCATACATTAGTTTCCTAGGACCTAATCCCATTTCATGGACATCCAA
GAAACAGAGAGCGGTTGCACGCTCCTCAACGGGAGGCTGAATACGGCACCGGCTAATGCG
GCCTCGTAAACAATTTGGTTGTCCACTCTCTTCAAAGAACTTGCATTTCCAATCCAAGAA
TCTCCTCTCATGTTATGTGATAATCTAGGAGCCACGCACCTCAGCTTTAATCCAGTGAAC
CATTCACGCATGAAACATAGTCTAAATATGTCTCTATTTAGGAAGGATTTAATGCATTAA
TCCTAGGATGCAAATCCCTACTGATTTGCGGTAAAAAAAAACACAAAAGGAAACTGCAAT
ATTCCGATTTTGTGTTGGTGCTTTACGTCGATTTCTTTCCAGTTTTAGAGGAGGGTGTGG
CTCTTTTCTTTTCTTCCATAGGGCCAGTTGCTCCCTTTGAAATGAGGCAAGAAAAAAACG
TGGTTGCGACTCCAAAAATCAGGCATGATGATAAAGGAAAAACGGCAGGAATTTGCAATA
AAAAAGGAAAGAAATCGGATGGAGGGTGCAAATTTGCAAAGTCTCATTTTCCTTATTCGG
CGTGGAAAAAAATCCAGTCATTTATGATGATCCAGCCCCCTCTCCGACTTTCAATATCAT
TCTTCAATTCAAATCCCTCATTTTAACACTTTTCAATTCAGTCCTTGGTCCAAAAAAATC
CTTCGAATCATCCCACGAACTTGGGCTATATCCTTCCCGCGCGGAATTTTCGCCTCACGT
TAGATATTCAAATGGAAATATCTTGAGCTTCGATATTGAAATCAAGTGATTCAAAAGCCC
AAATTCATCCAAGCTTCTAGGACTAAAACTTTGATGAAGAAGTCGAAGTGAGATAAAATC
TTTTTACAGAACAGAATCTAGCAGTAATTTGGTTGGTCGAAAGGGATCTCCGGGTCTAAC
TCAAAAACTGACGAATGCTGAGAATTCCGATATGACCGAGAGTATGAAATAAGAACAAAA
ATCACAAAAACTAGGCCAAAAATAGAGTTTTTTAGTGCGGACTCGGGTCAATATCCTTCT
CGCGCGCGAAATCTCTACCTTCACGTTAGATATTAAAACGGGAACATCTTGAGCCTCTGA
TATCGAAATCGAGTGATTCGAAAGCTCAAATTCATCTACGTGTCTAGCACTATAACTTTG
ATGATGGAGTCGAAGTGAGATAAAATCTTTTTACATAACGTAAACCGGTAGTAATCTAGT
TGGTCAAAAAGGTTCTTGATCCGACAATACCGAGCATCCAAATCGGATCGAGAATCTGCT
CTAAGAAAAATGATCCCTAGGACCTAATAAAGGTGTACGTCAATTTTTCAACAAGTAATG
AGTGACAGAATATACCTAGGATGGTCGGATATCGTACGAAACCGAGTCGAATTAGAGCCT
AAGTTGAAACAAAAAATTGCGGAAAAGCAGTAACTATTTTTTTAGTACAAATTTCGATGG
ATTTATTCAACCTTAAAGACTAGATAAAAAAGAACGAATTTAGCATTATGAAGACTCCGA
TCAACCTAAGAAAAACCCGATGATTTTGGTAGTAAAGGGGAAGGATAAAAAAAAGCAAAA
AACAAACTCAAACAAGGTTAAAAAAACAAAATATTTCTTTCGTGCTTTTGTCAATCTTCC
GGCGAATATGAGCTAAACTCCTACACTCGTTCAAAAGAGGTATACACCGTCTCCAGCACG
TGGGGTCCAAAATCGAGTAACAACAGGACACACCGACGTATTTCAAAGGGTTGTCCATTA
AATGCACGTCTGACCGCGTCATCTTGCCGACGGAATTACCGACGGACCACGAAAAATATG
GAGGGTCATTAAAAATTTTGGTGCGAGATTCAAAATTTACCTACAGATTTTTAACACATC
ACCGACGGAATAAATTAAAATAATAATTAATTTTATATCCGTCGGTGAAGCCGTCGGTAA
AACTGCCATATAAGTTCAAGTGACCGCCCCTTCAGTTCATTTTTTCTTCTCCTTTGTTTC
TCACCTTAAGATTTTGATTTTTTTCCTCTCCATTCTTCAAAGCTTTCACCTCCAATCTCT
AGCAAGTTTTCTTCATCATCTTCATTAGTTTAAAAGGTTAGTGTTTCCTCTATTTCATTT
TACTTTAATAGTTTTTTTTTTGCTATTTTTTTAGTTATTTTTTTTTGTTTTGGTGTATTT
TTTGTAATGTAGATAAAGTCTATATTTGTTTTTGCATAATTCATTGCTAAAGTCTATAGT
TTGTTTTTTGAATTTATTGAATATTTTTTATTGTTGTATTGGCATAATTATTATTAGTTA
ATTTGTTGAATATTTATTGTTAATGTTGAATTTACCATAGAATTAGTAATTGAATATGTT
GGAATAATTATTAATTTTACTTTATTATTGCATGATTTGTGTTTAATTTTTTCCATTTAT
TTTGATTGTTATTCTAGAGTTTTTTTTTTTAATTTATTGTTTTGTTGTATTGGCATAATT
ATTGAATAATTTGTTGAATTGTAATTGTTAATGTTGAATTTACCTTAGAATTAGTAATTG
AATATGTTGGAATAATTATTAGTTTTACTCTATTATTGCATGCTTTGTGTTTAATTTTTT
CCATTTATTTCGATTGTTATTCTAGAGTTTTTTTTTAATTTATTGTTTTGTTGTATTGGC
ATAATTGTTGAATAATTACTTGAATTGTAATTCTTAATGTTGAATTTACTTTAGGATTAG
TAATTGAATATGTTGGAATAATTAGTATAGATTGGGTAAATTGGTTGTGGCTATTGTTAA
TATGTGCAGGTTTGTGGATTTGGGTAGTATCCGGTATAGGGGAGGTCTTTGTCGAATTTT
TTTTTTACATTTGAATTTAATTATATAATTATTTGTATCAAATTATGTAGATGCGTAGAA
CGAAAACCGTAGCTGGTCGCTCAAGTGAGGTCGCAACTAGTTCGTCTAGCAACGAGGATG
ATATTTCCTTAGGTGCCGCTCAAGAAGAGGCACCTACACCACTGCGCCGTCAACCGATGT
CGCCTCTTCCGCCGGTACTTCACAGTATAGAGGAGGCGTGCCTTTGCAGCGGAATCAATT
TAGCCGCAAGTACGAGGCACAAGTGGAAGGACGACCTTTCAATGTAAGTTTGTTAAGGTT
TTAGTTTTTTTTTTTAAAATTACAACATAATTTATGAAGTAATCACTATTGAATTTATTT
CATTTATTTTCGTGTTCACAAACATTGAAGCCGCCCGAGTAATATCATCGGCGTTTAAAT
CATCGATGGAGATTCCATCGTTTCAATGGAGTCAAATATCCAAGCATCCCGAATGGATGC
CTCAAATCAATGCATGGTTTGCGATTTCGGGTTGGTGTTAATTTATAATTTTCAGCTTGT
TTCTAATAAATTATTAATATAATTGTAAATAAATTATTGTTTTTATTTAAACTTGTTTAT
TTATACACAACACAAATTCTTTGGGACAAGTGAGCATAACACCGTTGTGAGGAGGGTGTG
GGAAAATCACGCGGCAACTAGGTAAGATCGAAAACAATACAGATTTTTTTTAGACAAAAA
ATTATGTTTCGAAATGTAATTTTTGGTTGCGTGAAGTAGGTTGCGTGATTTTTGGTATGA
AGCACGAGAAAAAGGCAAAAAAACCCGCGAGGGATAGGGGTTTCAAGGCTGGAACGATGT
TGCGGTTTGGAAGGATTTCAAACCGATATACATCCCGGAAGATATATGGCCGCACTATCT
TGAGCACGTGACGTCTGAGCGGTTCACACGACGCTCACAGTCCGGCGTTGGCAACCGGAA
TCGACCAATTCATGGCGGGGTGACAACGCACACTGGCGGCTCCGTTCGTTTGCCGCACAT
GCGAAACGGATGGTAAGATTAATTTAAATGAAATATATCGTTAAATTCAGTTGTTGTTAA
TATATCTTTTTTCATTATAGGTCAGTGTCTCTTAGACGTGAGCCGAGCCCGATGGAGCCG
TTTGTGGAGACGTATGTGTGGAGTCAAGATCGCCGGAAGGGGGCGCAATCAGGTTCGTTG
ATAACCGTGCTCAAGCATTTCGTGGTATGTTTGTTCAACCATTTTATTTTGTAAGTTATT
ATGTAAGTTATTATGTTTATTTTATTGAATATGATGATTACTTTTTTTTTATTTTCAGGA
GACCTATAATAATCGGTTGAGGGAGAGATACGGGGACGATACTTTGACCCATCCGAAATT
CAATCCGGATTTGTGGATGGAGGTTGGCTCGTCGAGTGGACCCGATAAAAATCGGGTTTA
CGGGCTCTCCAACACTACGGCCGACAACTTGCGGTCGACCCGTAGTGTTTCAACCGTTGG
GAGCTCCCAATCAATATCGAGCTCCCAATCTAAGGAGTTCGTGGCCTTGCAAAGAACACA
CGGCTCGACTCACCGAGAAATACGATAACCTAAAAGCGGAGTACGCACAACTCAAAGCGT
CTCATGCACAACAAAGAGTGGAACAAAGAGCGGAGTCTGAGCAACTCAAAGCGTCTCAAG
CACAACAAAAAGCGGAGTATGAAGCGGCTCATGAACAACAAAAAGCGGCTTATGAACAAG
CTTTGTGAAATGATTATGAACTTGTCAAATAGCGGAACATGTGCGCCTAATCGTTTTTGG
CCGTATAACCACCAGCCTCCGCCAGGATCTCCTCCTCCAGCTCCACCTTTATATTAATTT
GTAATCAACATTATTTACCTTTAAAACTTCATTTAATATTTTTCTTGAAACATATTCAGT
TTCTAATGAATATTATTTAACTTTGTTTTTTATGTTTAATATAAATTTTATTTGCATAAT
TGGTTTGTATTACAATTAATTTATATAGTTTTATATTATATATTCTAAATAATTTTTTAA
AAACAAATTAAGAAAAAAACAATTACCAAGGATTTTCCGACGGATGAATTCGGTCGGTAT
TTTAAACACCCATCGACAGACTTACCAACGGATTTAATCCGTCGATTTAACAAGTAGCTT
CCACATTTACCGATGAATTTACAGACGGACAAATTCAGTCGGTATTTCATACTATCACCG
ACGTAGTTACGAGACGGATAGTTTTCGTCGGTAAATTGCAATATCACCGACGGATTTTTA
TTCCGTCGGTATATTTCAAGCGGGAATCTTTTTTTTTTGCGCGCAAATTCCGTCTGTAAA
ACCATCGGCAAATGGTTTTTTTGTTTTTCCGACCGAAATAGCGACGGAAGCGGGAATCAT
CGACGAAGGTAAAGCCGACGGACGTAATCCGTTGGTGACGACGTCGGTAAAAAAATCACC
GATGAAATTCTAATCACACACCGACGGAATTGGTCCGTCGGTAAAACTGTGAAATCTTGT
AGTGTTTTCCCTCTTTTCTCATCTTCTTTCCCTTTTCTTATCTCCCGTCGGCCCTCACTC
GAATTTTCAGATCCCTCTTTCTTTTTATGTTTTTTTCTAATAATATTTTTTATTCATTTA
TACGTACTTTTAAGCCTTTAAGATTTTATTATCTTTTTCTATTCTCTTTTATTTTCAAAA
CACCACAAAAAAAACATGAATTTATATTAAATACTGTAAAAATAACATGTATTAAGCTAA
AGAATACAAGTGTCTTTTATCTTTTGTAATATTGAAACAGAGTTGGTTGGGTAATATGGA
AACTGACTGTAGTTCTACTCTCTTTCATATGTGTTCTTTTTTCTCTTTCCCTCTCTTTTT
GGTGTTTTATTTTTAATATTTTCGTACTTGTAATGATTTATTATTCTTTTAATCACACTT
AAACTATATTTATAACATATTTGTGTTTTGACGAGTGGAAATGGGAAAGTGATTTTACTT
ACATATTTCTGTTTCCATACCTATTCCCTCTTCACTCCCCCGCTCTCTTTTGCACTTTTT
TTTTTTTTTAATATTTACATCTAATGATTTATTATTTTTCTTTTAAAACACACTTAAAAA
GTTCAAGTCGTCACACATATGTTTTACTTGTGATTGGTATTTGAAATTGAGGTTGAATTT
TTTTATATTAATTTTTTAATATTTATGAATTATTTTAATATATTAATATCAAAAATGAAT
TTTATAAAATAAAAAATATTATTTTAATATTTATTATTTAAAAAAATATTTAAAAAAACA
AATAATACTATATTTAAGAACACCATTTTAGCATCAAAATCACGTCCATCTTTTTTAATT
AAGGAGTTCAATAAGAAAAGGTATTGTCGCACGTCAAGAAATCCGCGCGGCATCGGCTGG
CGATTTTTCTTTGTCGTGTTGCTTGATTTGATTCGTTGGGAGTCGCCGGGTCTGTGAGGG
TGACGGCTGTTGTTGGGGTTGTCTAGGGTGAGAGAACGACTAAGGGCGGGGGGCGGCGTT
ATGGTTTGTAGGAAAAAGGACATGAGGGATCCGCTAAGAGAGGGGAAAGTGCAGGGGAGA
GGTTTGTGGCGGAGTGGTTTGCTCCGGTTAGAGGGGTCTGTGTGGGGGGAGAAAGATTCC
GTGGAGGCTAATTTACGAGAGGGAAGGTAGAGTGGTGAGCAGCGGCTCGTTTTTGCCAAA
AGAGAGGAAGGGCTGCGGCGTGGGCAGAAAAAAATCAAAGCCGGGGAGGGGCGGCTGTGT
TTGGAAGAAGAAGATGGGTTTCAGGGTTAGGGTTTTTGTTGCTACCCAATTTTTGACCCA
TGTTTTGATAAATTTTCAGAAAAATCCAAAAATAGCGAAAAACATTGAAAATCCAAAAAA
ATACATTTTTGATATATTTGCATCGTTTTTAGCATTTTTAACGTCATCTCAAAAGAATTT
AAATTTTCAAAGGTATTTGGAACGCGTTCAACTTTTAACGCGTAAATTTTATGACCACTG
ATTTGTCTTGTTGAGTTGACGTTGATTTTGCTCACTTTCAAAAATACAAAAAAATAAGAA
AAATCAAAATTTACAAAAAAAAAGAGGAAAAGAGAAGGAAAGGAAAAGTTGAGGGACTAG
TTTGAAAACCTAGCAAAACTTTTCCTATAAATACCATGCTACACTGAATTTCCAAGGGGG
GGCAATTTTGACAACATCAGAAAAAAATACAAAAAAACCTAACCCTAAATCGATCTTTTT
TTTCCAAGAGGAGCCGCCCCCCACGTTTTGGTTTTCCCTTTCCAGCCGGTTCCAGCATCT
TCTTCTTCCCTCAAACCGGCACCGTTTTCCTGCTCCTTCTCGCCCAAACACAACCAGCCT
TCCCAGTCTGTCATCCGCCGAACACCAGCAGTGAAGGAAGACAAACCAGCACCGTAGCCT
CCCTTCTTTTTTTCCTCTCCATCGTCTTCTCCTCCAAAAACAGAGACCGGCCACTCCCCT
TTGCCCTCTGGTTTCTTCTTCTTCCAAAGACGGACGGCCCCTCCCCGTGAAGCACCGTCT
TCCTCCAGCGGACCCGGTTGCTCCACCCAGCAGCCTCCACAAAGCGGCTCCCTTCTTCCG
CGGCTCCAACCCGGCTCCAGCAAAGCAAAAACCACGAACAACACGGCGAAGGAAGACCAC
CAGCGGCCCCGTTCTCACCAAGGTGAGCCAAGCGGCCCACACACGCGCGCCCGGGGCAAC
ACTTTCGTCATCTCCTTCAACCGGTCAGAAACAGCCCTTCTCCAAAGCAACGGCACCCAC
GAGACCCACGACTTCCCTCTTCACCGAGAAGACCATTTCTTCTCTCAACAAAGTGACGGA
CGAAGCCGACCCACCTCCAAAGCAAGCACCTTCGGCGGTGCCCACAGATCGGCCACCAGA
AGCAGCGGCCCGATCTCCTTCACCGCCGGCCGCTGCCTCCAAGACTCCTTCTTTGCCGGT
ACATGGAACAAGGGAGAAGAGGATGAGCAGAGCGGCTGATCCGCAACGGCGGCACCCAAA
AGAGGCCGTGGCGGATCCGAAAAAAGGAGAGCCGGAATTGTTTGTGTTGTTGGTTTACTT
TGCGGTGATCGGGAGATGCACCGCCGGTACGGACGAGAAGAGAAGAAGGAGACGATCCCG
ATCTACTAGCTTGCTGGTCTTCACCGGCGGCGGCGCGTGAACCCACGCGCCGCCACCGTT
CTTCGCGACTGCTTTGTTAAAACTGCGAAGTCCTTCCCCGCAATTTACGGAGTTTTAGGG
ACCATTTTTGTAATTTTTAATTTATGTAATGTAATTTTTGTTTAGTGTTGAATTTTTTTA
ATTTGTAATGTGGATGAAAAAAAAAAAAAGAAAGAAAAAGAAAAGAAAAGAAAAAAATAT
AGTGAAAGTGTATGTGTGTTTGTATTTTTTTTTATGAATGTTTTTTTTATGATAAAATTG
CAAGAATAAAGAAGAATTTAAGATTTTGATTTACTCACGGATAAAGAATTATGAACTTAC
ATGTAAGTCGTATTTCTAAAATTCGATGAAAGAACAGAATTTTTAAAACTTCTTTAACAC
ATCAAGTCCACGAGCGGCTTACCTCGGGTAGGGTGCGTTAGGGGTGCTAATACCTTCCCT
AACCACAACTAGTCCCTTACCCGTGAATCTCTGATAAGACCAGTACCCGGGTTTCCTAGT
AGCCTTCAATAAATTACTAGGTGGCGACTCCAACGAACCAATCAAATCAAACGACAAACA
GAAAAATCGCCAGCCGATGCCGCGCGGATTTTATGACGTGCGGCAGTTTTCTTTTTGTAT
TTTTTTGTTTTTCTGTTTCAAAATTGCCCCCCACTTTTTTAAGTGTGTTGAGGAGACCAG
TATTTATAGGTAAAAATGTTGCTAGGTTTTCAAACTTGGTCCCTGAACTTCCTTTTTTTT
GTAAATTCATTTTTTCTTATTTTTTTGTATTTTTTGAAAACGAGCAATATCAACATCGAC
TCAATAAGGAAAATCAATGATTTTAAAAATAACGCGTTAAAAGTTGAACGCGTTCCAAAT
ATGTTTGAAAATTTAAATTCTTTTGAGACAATGCTAAAAATGCTAAAAATGATGCAAATG
TATTAAAAACGTATTTTTTGGATTTTCAATGTTTTTCGCTATTTTTGGATTTTTCTGAAA
ATTTATCAAAACATGGGTCAAAAATTGGGTAGCAACAAATGCCCCCTCTTTACAATGCTT
ACGAAGCAAAACTCCTCAATGTTTTGCATTCCCATCTGGCAACCTCATTCAACTAGAACT
AAAAAATATGTGTAGCTCGGTCAACCTGAAATCCCATCTAGCGATTCCCTTTAACCAAAG
CCACATGAGATCCCATCTGGCGACCTTATTAAACTGGAACTAAAAATATGTGTAGCTCGG
TCAACTCCGAAATCCCATCTCGGCGATTCCCTTTAACCAAAGCTACATGAGATCCCATCA
AGCGACCTCATTAAACCGGAACTAAAAAATGTGTGTAGCTCGGTCAACCTAAAATGCCAT
CTGGCGATTCCCTTTAACCAAAGTTACATGAGATCCCTCTCGCGACCTCATTAAAGTGGA
TCTAAAAAATGTGTGGTAGCTCGGTCAACTTCGAAATCCCATCCGGCGATTCCCTTTAAC
CAAAGCTACATGAGATCCCATCTAGCGACCTCATTAAACTGGAACTAAAAATGTGTGTAG
CTCGGTCAACTTGAAATTCCATCGGCGATTCCCTTTAACCAAAGCTACATGAGATCCCAT
CCGCGACCTCATTAAAGTGGAACTAAAAAATGTGTGGTAGCTCGGTCAACCCGAAATCCC
ATCCGGCGATTCCCTTTAACCAAAGCTACATGAGATCCCATCTCGGCGACCTCATCAAAC
CGAAACTAAAAATATTTGTAACAAAATGGTCTCATTGTAATGGGCGAACTACCCAGTGGA
AAGAATGTGAAAAACGGTCTCATTATGATGGGTGACCTACTCAAATGGAAAGAATGTGAC
GTGCGGTCTCATTATAATGGGTGACCTACCCGAGATGGAAGATAGAAAAAATATGAAGTG
GTCTCATTGTTATGTGTGACTTACCCAAATGGAAAGAATGTAAAGTGCGGTCTCATTATA
ATGGGTGACCTACCCAGATGGAAGATAGAAAAAATATGAAGTGGTCTCATTGTTATGTGT
GACTTACCCAAATGGAAAGAATGTAAAGTGCGGTCTCATTATAATGGGTGACCTACCCGA
GAAAAAATGATGGTCTTATTGTGATGGGTGACCTACCCGGAAAAAATGATGAAAGGTGGT
CTCATTATAATGGGTGACCTACCCAGGTGGAAGATAGAAAAAATGTGAAGTGGTCTCATT
GTTATGGGTGACCTACCCAAATGGAAAAAATGTGAAGTGCGGTCTCATTATAATGGGTGA
CCTACCAAGAAAAAAATGATGGTCTTATTGTGATGGGTGACCTACCCAGAAAAAATGATG
AAAGGTGGTCTCATTATAATGGGTGACCTACCCAGGTGGAAGATAGAAAAAATGTGAAGT
GATCTCATTGTTATGGGTGACCTACCCAAATGGAAGATGATAGGCAGTCTTATTATAACG
GGTGACCTTCCCAAAGATAGAATGTGACTTACCTGGCAAAAAGACTTAGTTGGAGCAATC
CTGATAGGATAAAGCTGACAAACTTGGCACCTTCTCCGGTTCCAGGTTAATTTGAAGACT
CCTATTGATGACAGGGGTTAATCTCCTCGTTTCTTTGAGATTCTCCTACGCGGGGTTCAT
CTCATTCTCTTCTCGTTCCAGGATCTAAACCGATTCTTTGTCATCATCAACTCAATGATT
CTTTCTTTGTCCACAATCTTGCTTGGACTTCATTGAGGATCTTTCTATAACAAATCACAA
GTATGTGCAATGCTTTGAGGTTAGATGACATGCATGCATCCTTACGATTCGGAATATAGG
TCCCCCCTCTTCGATGTTCCATCATCACGGGGTGCCTTTGTTTGCATTCCCAAGCTTTCT
TTGTTATTTTGATGCATTGGCTTATTCATGTGCTAGCCATCCACTCATTTGTAAATGTAG
TGCCCATCCTAGGCCGTCCATGACGACATTCGCTTCTCGTTGTTTATCAAGCTTGACTCT
GCCCCCTAGTGTGGTGTTGCTTGATTCATCATGAAGATCTTAACCGATCATTCATCCTCT
ATATTATCCTGAGAATTGTTCTCTCATTGATTGTGCGCATCGTGCCAACACCATCATGAT
TGTCAATCAGTCATAAACTTGCCTCAAGTCTGAAACAATACTCTTCAAGTATATGTTATC
ACCCGTCTTCATGGAAATCATCCAGTCGTCCAGACATGCATCTCATAGCTGGCAGTGAAA
AGGTCTTTGTGGTATGCTCAATGTTCTTTCTCATGGATTCCTCTCAGCTTTGTCAAATCG
GATAGTGGAAAGAAATGTCTTGACATCATCAATGATGTTCATGTTATCACCCATATTCAT
ATGGTGAAGTGCGCATTTGAGCTCCAAAATAGATGGTCTCACAGTCAGTCTTGGTGGCGT
GCATCTTTCTAACATTCATTCCAATGCAACTATTCGATAACATTTGTCATAGCCATGTTT
CAAAGGGTAACCCCAAGATGAAGATGCGAGGTTATCCCTCAATTGCGGCGTTGTTTTCAA
TTGCTTCGCTGGAGTTCACTAGATCATGGAATGTTTTTGAACAATATTGCCCCGGTGTGA
TCTGAATGTGCTCTTTTATTGATTATCTTTCTTTGAACCACATTGTCCTCCGTTCATCGG
TTCTTCATTTAATCATCTTTCTTTGCCCCCACTAATCGAATCTTGCTTGTTTTCCTTCTC
GGGATCCACCGTATTGCCCCCAAAGTGTCTCAACTTTTCAAGGAGTATTGAGAAGAGTTG
ATGTCATTTCATGTCAAATATTTCGAGACTCGATCGATGTTCTTCATTGTTCGACAATCT
TTCTTGTTCGGAATCAAAGGAGTGTTGAGAAGAGTTGATGTCATTTCGCTGAGGATTTTG
CAAATTCAATTTGTTCGACAATCTTTCTTGTTCGGAATCAAATCTCATACTTCAAATGTC
ATGTCTATTCAAGTCTAATTGTTGAAATGAAATCGAGAGAGATATTAGTTTTGAAAAAGA
TCTTTTAAAAATCTAGCTTTTGGTCAAAGACCCAACACACGTCATTCAATGCGGTCCTTT
GATTGTCTTGTATTTTGAAAACGAAATGGCATTTGCCATGGTTCTTTGTGTCCGCTTTAA
ACTCGATTTTGGGTATATCTTTTGATGGTACGTGATGAGGTGACATTTTTATGAATTTCA
AAAACAAGATGATTAGGCTTTATCAAGAAAGGTTGTTTCTTTTCTTAGCATTTATTTTAT
CAACATACATAATAACCGGTAGCTTAATTCATGAAGTCACGACCCTTATAGAAAAGCTCT
TCCAGTTTTGAGAGCGCCATTTATCGGTTTAGATTACTTACTTGATCGAAAAGGGCTTTT
AAAAGCATGTAATGCGGGCTATGGTTCATGGCTATGAAAGAAAGGGAATTCACGGGCTCA
AAAGGTGTTTGAGGGTTTTAAGGACCTAGGATCAACATCAACTATTCATCAACTTTTCTT
CTCTTGTTGTCTTTGTAGAGGAAATGACATATAACTATGTTAACTTTAAATATAAGCATT
CTCTTACCATAGATCATAATGCAAATCCAGCTTTTTCTTTGATGAATAGCCGAGTCTAAT
CATTGATACCAAAAGACAATGTTTGTAACTCAGAGTTTTTTTTACGGTATTGAACTTTGG
CGTATGCTATGTCTTTTCTTAATTGAAAGCTCTTTTCCTCTTTCTAGACTTGATAGGCGT
TCTCCTTCCTTGATCTTTGACTTGCCTTTAAGTGTTGGCAATTTGCACTCTTTTTCTATT
TTTTTTCTTTGTCTTTTTTTTATCGTCTTCCTCAAAGTTTTATCACATGCCTTCAGTCTA
TGCATCCTTTCTTTTAGCCCTCTCTTAATTGTTAGACTTTTATTCTTAGCTTTCCCCTTA
TCTATTGATTCCAACATTGTCTTCATCTTTACTAACAAAAATCTCTTATTTGCCCCCAGT
GTGGGGTGTGATCCCAGTCAGGGTTTCTTTTGAAAAAAAATATTCCATCAGGCTCAAATG
AGGATTGCAAGGGATATATATCTTTAGAAAGCGAAGGGATGAACAAAGATGGCCTTTTCT
CATTTCAAGCAAAGTCGGTTAGAATCGATAAATTTTGACCTCATCTAGTGTAATGATTAG
AACTTGTAAGAGTCATGATTCTAGTCCATAACTTTTGAATCCACTACATGTCATTATGCA
TACTGCTAAAACTAGCTATATGATGCGTGGTTCGGTTTCGGGAGGTATGAGTTCAAAATT
GTTTGGTCACCTCATGTCATTTTCAAGCATCAAGTCATTTACGCAATCAAAACACTTTTA
ATGTTCATGATTAAACTTTGCATGTTGGAGTTTGATCAAACATATTTTGTCAAAATACCC
TTTGAAAGAAGCATCTCATGATTTCATAACAACAAAGAGACACAACGAAAAGACATGTTT
CGTTGAAGGGTGAGATGTGATCCCAAAACAAAATGCAGAATGGCAAAAATTCCATAACAA
CATGATTGACAGTTCAACGCCCTTCTTGGATCAACTATTCTAGCAATATTTGTGTTTCGC
CGAGCAATTTCGATCACATGTCATTCTAAGGATGTTCTGGTGAAAATATGGCCGATAACA
TCATCTTTCACAAACTCAACTCGCTTCTTGCTCACCATCATCCGGTCTCGATTCTTGAAA
TTCTTGCAAGCTGTTCAATTGAAATGGCCGAGGAGCCCATAATGATTTACACATCTCATC
GGCTTATACCACTTAGGAAACGGTGGTTGCATGTGATTTAACGGAGTCGAGGCAACAAGT
CTAGAATCGCGGATCTTTGGTAGACAAACTTGAGTGGCGGTGGGATGTCAATCTTGGCAA
AGATATTTGAGCGGTTGATATTATGGCAAGACTGACTAGGCAAAATAAGCGAGGTTTCTC
AATTGAGAGTCATCTTCGATTCAACACTCATAATTGTTCTGGAATCCATGGTAGATCCTT
CAATCTTTCCTCTCTTCATCGATTGTTCAATTCCTTCGGCAATCCTTACAGCAGCATGAT
GTCAATCCTCCAATGTTGTTATGATTGTTTGAGGATTGTTGGAACCTCCCATCAGCTAGG
TAATCTTGGTAGCGTACAACACCACCGCTACTGACACGTGGAATCATGCCTTATCTCTTC
TATAGGAGAAAATGATGAAGATGAATCTCCTCTATTTCTTCTTTGATTTCTCTCGAACAG
TCCGACAAACAAGCACAATAGAGGGAGTTACGTTATGTGGAAGTTTTAGTCTTCTTCATG
TTTTTCGGTCTAAGCATGTCTCTTCTCTCTACTTTTACATTTTAATACTAACGGTGTTAG
GAGGAAAATCATAGATGATTTGAAACTCTTTGTATTCCTTCTTGGATTTCCCACTTGCAG
ATCCACAAACGGATTCCGCGAGAGAGCTCGCTACGTTGAAGTTTGATGATTGCTCATGTT
TTCGGGACTAGGTCGACTCTTCGGCCTACTCCGGTGTTTCGGTCTTTGGACCGATGAGAC
AAATTTTTTAGCATGTGAAAGTACTGCATCCCCTCTTGCATTCCCAACTTGCGAGCCATA
AACCGATTTTTGTAGAGAGCTCTACCATATTGAAGTTTGATGATTGCTAATATTTTCGAG
CACCGGGTCGACTCTTACGCCTACTACAATGTTTCTTTGGTGCCCTTTGGTGGGAGAAAG
TTTCAAAGCATATGAAACTACTACACCCCCTCTTGCATTCCCCACCTTGGCGAGATCCAC
AAACAAATCTCTGAGAAAGAGCTACGCAACGTAGAAGTTCGGTGTCTAATCATGGTTTTT
TTTTTTTTACATCTTGTGCTCCTGAAGCTGGAATTGAGCTCACGGTTGGGGTAACTTCAA
AGAAGGCTAATGCACCATGCACAAAAGGCTAGCGTTATTTGGTGTCATTGGAAGATGTGG
AGGCGATGAACAATTAATAGGGCTGACTAAACCGAGAAACTTGAGATTATCTTTCATTGA
TGATTGAAGGCGTTGTTCTTGTTCATGAGCGAAATGAGGGAGAGGTGGTGTCACTTCGGT
GTTCATGGCCCATACTAGTGGAGTCTTTGAGGAGAGAAGCCAATGATGTTTTCCTTATGC
GGGACATGGACGGACGGTGCTTCCACGGGGAGCGTGCGGACATTCCCTTTCCACTCTTGA
AGTTCGGCACTTGTTCAAGCGGATCGAGTTTAGCTACTTCACATTTTGATGCTCTCGATT
TCCTTTTGACAAACGGTCTCTCACCATCCCTTTTCTTCATTTTCCATCTTTTTTTCGAGT
CCGTATAGTAGACATCGAGTGAGGGAACCAACTTTTCATCCGGTACATGCATGACAAATG
TATGAACATGTAATCTATATGATGAACTCGCCCTTCAAGGGGTGACAATATGGTCGTAAC
TCTTGTATGATGGAACAAGAATCGTGATTTTTGCCCAAACTCTATAATGAAAATTTTCGA
AGTGACGGCCATTGTGTCACCTACAAGTCTTGAGTTCAAGATGCTTCAAGAAGGGTTTGC
CACGATGCAAATAACGATAGCACATACAACCTAATGACAGGTTCTATTCATTATGTGAAC
ATGGGTAGGTTTCTACTTGGTCTCAAAAGGGTCTCATATCGCCGGTGACGTTCTTCGTAA
AGACGGTATGGGGGCGTTGTAAGGAATAGTTAAGGCACGTATACCCACCATTACCAATCG
GGCACTCGGATATGAGTTGGGTGTTTCACGCATCCGAACCACGACCAATAGTCTTAGGGC
GGATCGCTAGTTCCCCACCTAACCTAGAAGCTTGTGTGTGCTTTCAAAAATAAATACGGG
TGATGCATGAGACAATTCTATCAAATGCATGGAAAAAAATATTAACAAAAAGATAAATAT
GCAAAAACGTAAACACATCAAATACAAAAAGCTTAGTCCAATAATGTCGGAAACAGTACC
TTCCCCGGTGGAGTCGCCATTCGCCGCACGTCAAGAAATCGGCGCGGCATCGGTGGCAAT
TTTTCTTTGTCGTGTTGCTTGATTTGATTCGTTGGGAGTCAGTTGGGTCTGTGAGGGTGG
CGGCATGTTGTTGGGGTTGTCGGGGGTGAGAGAACGAGTGAGGGGGGCGGCGTTATGGTT
TGTAGGAAAAAAGGAGATGAGGGATCCGCTAAGAGAGGGGAAAGTGCGGGGGAGAGGTTT
GTGGCGGAGTGGGCTGCTCCGGTTAGAGGGGTCTGTGTGGGGGGAGAAAGATTCTGTGGA
GGCTAATTCTACGAGAGAGGGAAGGTAGAGTGGTGAGTGGCGGCTTGTTTTTGCCAAAAG
AGGAGGAAGGGGCGGCGTGGGCGAAAAAAAAATAAAAGCCGGGGAGGGGCGGTAATTGTG
TTTGGAAGAAGAAGATGGGTTTTAGGGTTAGGGTTTTCTTTTTGTATTTTTTTGTTTTTA
TGTTTCAAAATTGCCCCCCACTTTTTAAGTGTGTTGAGGAGACCAGTATTTATAGGTAAA
AATGTTGCTAGGTTTTCAAACTTGGTCCCTCAACTTCCTTTTTTTTGTAAATTCAATTTT
TCTTATTTTTTTGTATTTTTTGAAAGCTTGAGCAATATCAACATCGACTCAATAAGGAAA
ATCAATGATTTTAAAAATAACGCGTTAAAAGTTGAACGCGTTCCAAATATCTTTGAAAAT
TTAAATTCTTTTGAGACGATGCTAAAAATGCTAAAAACGATGCAAATGTATTAAAAACGT
ATTTTTTGGATTTTCAATGTTTTTCGCTATTTTTGGATTTTTCTGAAAATTTATCAAAAC
ATGGGTAAAAAATTGGATAGCAACGGGTATAGTACAAAACGTCATGCTATTTCCCTATAA
ATAGCCTTCCTTCGATGATGATTTAGGTACTCGAGCATCAAAGTACTAATCTCGAGCATT
TGTCTCTATTTCATTCAAGAAAATGGAAACCCAACAAGAACATTTAACAGCAAACACCAA
TCAACAAAACAATTCTTCGCTTCATTTTAGATAAATTACAGTAAAAATATATATAAGTCA
TTGTTCACTCAATACTATAAATACAGGTCTTTAACTATTTGAAAAGTTTTTATTTTTTTC
TATTTTACAAAAAAACTAAACAAATTCTTAGATTATTTTTAGAACAGTATTTTGTTTTGC
CATCTAATAAAACAAAAGACCTTTGATGATTTAGATAATCAACCAGCAATTAAAGAACTG
GCCTCTAGTTCATCTAAAAAAAAATGGAAACCCAAGCACATTTAACAGCAAGCAGTAATC
GCCAAAACAATTCTCGTCCAGAGGCAAATTTCCCACCAAGCTTCTGGGGTTGTAGCTTCG
CTTCATTTTCTTTCCCACAAGCGGTAAATTACTTCTCTTCTATATATGTATAGCAGTATT
AAGAAAATTTAAGTTTCAAAACTATATACAAGCTATTAGAGCCATTAGATTTGTGAGATC
CATCATCCAATTCTGCTCTAAGATTGTAATCTGATGTTTTACAATTTGTTTCTAATTTTT
TTAATTGAAGTAGTTGCACTTTTGTCTAGCTGTTGATTGCTTTTATTTTAAACAAAGAAT
TCATCTTTTGATAGAATAAAATTCTTTTTTTTCCATATAGTTTCCAAAATTTTAATAACT
GTTTAATTAGTTCAGATAAACTAGAGATTAAGTTATAACTAAATCTTTTTTTTTATATAT
ATATAAAGCAATCATTTTAAAATCTAATTAATAAGACAGTTGATTCTTACTGAATATTTC
AATGCAGGAATTCGAGTCATACAGCCGAAAAGTAGAACTGTTGAAGGAAAATGTGAAGGA
CATGCTGACGGCATCCAAAAAGGATACAGTGGAACATATTGAATTCATTAATCAGTTATG
TCGGCTTGGTGTGTCATATCATTTTGACGACGAGATTGAAAACAGCCTTAAAGAAATTTT
TTATGACCTTCCTAATCTTCTTGAGAAGCATGACTTTGATCTCTACACTGTGTCACTACT
ATTTCGAGTCTTAAGACAGCATGGATTCAAAATGCCTTGCGGTGAGCGCATACTTCCACT
TTATAGCCTTTCAAACTTTAATTAACATCTCAAAAATTATTTCTTGAACGGTACTTTAAA
CTCTGCTAAATCTTTCTTTCACAAGAAGTAATATATGGTCAAATTAATTAAGATTATTAA
AAAAAGGACTAGAACAGTCCAAGAAGTTATTGTGACTAGCAAAACTTCCGTGAAACTAAA
TAAATATTCTTTCATAATCCACAAACATCTTTTGAAAAGTGGCTAAAATTTGTATTGTGT
TTTTCTTATGAAACATCAGTTGTGTTCGACAAGTTCAAGGACACCAATGGAGAGTTTAAG
AAAACAATCATCAACGATGTTATAGGCATCCTGAGCTTGTATGAAGCTTCATTTTTAAGT
GTGCATGGAGAACAGGTACTGGATGAAGCTCTTGTTTTCACAAAGGCAAACCTGGAGTCT
TTGGCTATGCAATCAAGCCCACGTCTAGCAGACCATATTAGGAATGCTTTGATCCGGCCC
TTTCACAAAGGCGTACCAAGAATAGAGGCTAGAAAATACATCTCTTTCTACGAAGAAGAT
GAGTCTCGCAATGACACTCTACTCAAGTTTGCCAAGATAGATTTCAATCGGGTTCGGTTA
ATACATCGACAAGAGCTATCCATTCTCTCGAGGTAATTTTTTGTTCGAGTTCGAGAGAGA
CATCGAGACTAAGTTTCTATTGGAATTTATTTACTCGGTTGCTATTTACATTTTAGGTGG
TGGAATGATTTAAATTTTGCTGAGGAGTTTCCTTATGCAAGAGATAGAATTGTAGAGATC
TATTTCTGGGCAAATGGTGTCCATTTTGAGCCTCAATATGCTTTCTCTCGGATGATGGTC
ACGAAATATACAAAAATTGTATCACTGGTAGATGATACATATGATGCATATGCATCTTTT
GAAGAAATACAACATTTTACTAATGCAATTGAAAGGTTTGTTTCTTGTTACCTCATAGTC
TGTCTTTCTCTTCTAAATCTTTCATAAACAAAGAAGTCAATACAAAGATGTTCAGGAAAG
GAAATGTAATTTTCTGTTTCAATTTCAGATGCAGCATGAATGCTATTGATCAACTACCTG
CCGATTACATGAAAGTTCTTTATAGAGCTCTTCTGAATCTTTTCAACGAAACTGAGAATG
ATATGGGAAAGCAAGGAAGATACTATGCCTCATAATATATTATGTGAAGGAAGCAGTATG
AATATTTTTCCAGTCTCATGCTTTCTTTTACTATTTCTAGCATAATACATTGTTATTGTA
TATATTTTAAGTGAAATATTGCATAGGTTTTACCACACAATCTTTGTTTTATTTGTATGC
TATTAGTTCAAAGAATTGGTGAGAGGCTACCATGCGGAGGCGGAGTGGGCAGATAAACGC
CATGTCCCAACTTTCGATGAGTATGTGCGCAATGGATTAGCCACAAGTGCTTATGGGGTA
ATTATGGCAGCATCCGTCCTTGGAATGGAAGAAGTTGCAGGAGGGGAGGAGTATGAATGG
CTAAAAAGTAATCCAAAAATTATTAAAGCTGGAAAGATGATCGGTCGTTTGATGAATGAC
ATTGTGGGCCACGAGGTACGATGTCAGAATTCTTAAGAATGAAAATTACTAGATACATCG
AGAATTGTATTCTCATATCTTATATAAGCAAGGAACCAATTTTGAAAATTATTTACAAAT
TCTTTCTTTTAAATGAAAAAGTATTAGTTCATCTTATGATATACTTAATAACTTACAAGA
TTTTTCAATTATTTCGTGCATCAAAAAAATTGAACCAAGGTTAGAAATCGAGAATTGTAT
TCTCATGACTTTCTTTCTTCTTAATATTTTTGTGTTTAGAATTTTTTCACGTTAAGTTTA
TTTTCTAAAAACTATAACATCGTTTATATATTTTGAAGGATGAACAAAAGAGAGGAGACT
GCGCATCCGGTGTTGAATGCTATATGAAACAATATGATGTATCGGAGAAGAAAGCAATTG
AAGAGATACAAAAGATGGACGTTAATGCGTGGAAGGATATCAATGAAGATTGCATGAGGC
CAACTAATGCTCCAATGCTTCTCCTTCAACATTTTGTTAATCTTATTCGAGTTACAGATG
TTATTTATGGGAATGATGACGATGCCTACACAATTCCATCAAGTTTAAAAGATTATGTCA
CTTTATTATATATTGAGCAAGTCCCTCTGTATGAATAATGGTGTAGAATTCATACTTTGA
GCTCATGGTGGAACTCTCTATGAATGTTGTCGAATGTATTGTAATAAAACGAGCAGTGAC
TCGTGGATATTATATGTAATATTGGATCTAGTGTGTATTTTGATATGTATTGAATTTGAT
AATTGAGTTTGAATTTGATTGAAAAGATTTAAACTTTGCAGTGGTGCATGATCCATTCTT
AATTTATATATTATTCTTATATTTTTTGTATATATTTTATATAGGATCGGTGATTCTAAC
ACTCTTTCTCACTTGTAACCTATCTTTTAAGGTTTATCTAATAGACCAAGCTTCAAGATC
TTCACTAGATTCCAAATCGTTTACAGGTCCCTTATTTTATTAAATTTGATAACTAAGTTT
TGATTTCATTTTAAAAAATGCATTTTATTATTATTATTATTATTATTATTATTATTCATC
TCCTCCTTAGTTGCAATAGTCATCATATTCTTTCTGAAAATGTCATTATATACTTTTTAA
AAGTATAATTTGCCACTTCCAAAAAAAAACATCATTAAAGCAGCTGGACATTAAATTTGC
TTTTTTCTCAAAGCATTTCTGTTTTTGAATTTTTTTTTTCATTGTGGATAATTTATTCAT
GCTTGCTTATGCTTTGTCGACACCTCTTGAGGTTTTCTTGCATGTATAATCTTAATTATA
ATATTTAAGTGTTTAGTTGCATCTAATGTTCTTTTTGATGCCTTGATCTTTGTTTGTTGT
GTATTTGCCACCTTTATTCCAATTATTTTTTTATGATTCTTTTGAGCTGCAATTTTGCAC
GTTTTACGTTGTCTAGGTTTTTTTTCCCCGAAACGTTGTTTTGTCATTCTTACATTCCTT
GCCAGATTTATTATTTTATGCAAGTCTTTGGTCTCCTTTGCATTCATGGATCCAAACCAA
TACGGTTTGCATTTTTTTTTACCTTTTTTCTTTTCTTTAGTCTCAATATTCATCATCATC
CTTGCCATTAACCCAATTAGTTTATTTAGTTTCTTTGTTTTCATGTAAATTTCAGCTCCT
TTATGCCTGCGATCATACACCCTTCTCTCAGATTTATAAGTTGAGAAATTATTCTTATTG
CCTTGCTTGATCATACCATATATTAATTTATTTTGACCTTGGGATGGCCTTCGTCAGATT
GCATAACACGTCAAGGGTTTTTTCCGCATGTCATTTTCCTTTTGTTCCAAGCCACTTAAT
CTTTGCCCAGGCCTTTATTTCTTCTTTGATATCTTATTATCTTTCAGATAGAGATTTTCC
CTGTTCCCATGTTTACCTTCGCTTCACCGTGACTTCAAAGGAGCAATGCCACACCAACAA
TCCTCCCAAAACCTGGTTGTCCGCCCATTACTAGGTTTGAAACAAACGATGGAATTGAGA
GTTGCACTTAATCTTGCCGAGGAAAATGAACTCTGAATAGCAAGCCACGTAGGGGACAAG
ATGGCAGTTAAAGGATGGAAGGCCATTGCTAAATAGTGGTCTGTATTTATTCAAAATAAT
CTCCTGCCACCCGCCAACATTTCCACCATCAAGGTGCCAAATCCAAGTTTTTCCCTTGTA
GAGAACCGAGCCCCAATCCTCCATGATCTTTCAGTTTAATAACCTTATTCCATGCAACTT
TACACATTTCACTAACGTCTGAGCTTCCACTCCAAAGAAATCTCCCAAGGATGGAAGAAA
TTGTCTTAATAATGCCTTGTGGCATTAGAAAAACAAACATATAAAAAAGTGGCAAAGAGC
TCAAAACAGACTTGATCAAGCAGAATATTCTCCGCGCCATACTCAGCAAAGATCCTTTCC
ATTATCCTAGTTTACCCTCAATAGATGTTAACAGTGGCTTCCAGGTCGATAATCTGCACG
GATTCGCACCCAAAGGCAAGCCTATATGAACATAGCAGGAAAATGATCATTACAACAGAA
AATACCCCTAGCAATCCTTGAAGTAAAGTTCTCATCTAGATTAATGCCAATCAGAGAACT
CTTGTAAAAATTAACTTTAAGCCCTGAAATAATTTCATACCAGCGTAGAATCCTTTTGAC
ATGTTGAAGGGATTCATAGTCAGAGTATCACCTACATTTTGCAGATGAGTGATGAAACCA
TTAATCCACTAAAGTATCCGATTGAGGAGGCTCTGTTAAAAAAAACTGTCAGACCTTCCA
ATGCAATGGAGAAAGAGGATCACCCTGCCTCAACCCCCTCTGACCTCTGTAAACTGAATT
CATTGGTAGGAGACCCATTGATAAGGACAGCCATCTTTGGAATTGGAAAGACACTCATAA
ATTAAACCCCTCCAGTGGCCATTAAAACCCATGTAACCCAAAGTTTCATCAAGGTTCTCC
CACAGGATGGAGTCAAAAGCCTTGTGAAAATCCACCTTAAACAAAAAAATGTGGCATCTC
TTTTTTTAATTCCATGAACTACCTCGTTTGCTATTATAAAACCGTCTAGAATCTGCCGCC
CCGCAATAAATGTTGACTGATTCACACTTATAATATCTGACATAACAGTCCTCAGCCGAG
AAAAAAGCAGCTTCGCCATAGTTTTGTAAAGACCATGTGTGTGGAATTACTGCTACAGTA
AAAAAGAACCCTTTCCTCCCCAGACCTCCACCACCAAATCCACCTCCACCACCAAGCCCG
CCACCTCCTTCATCCTCAAAAGAACCCTTTCTAGAACCGGATTCTGTAACGCATTGTCTT
CATTTTGACAGGAGGGGATATCAGTCACAATTTGGAAATCTAATAGTTTGAAGGTTTCTG
AAAACCCTCCTCAGACCTGTCAGCATCGCTGGCCGATTTCGCATTCTTCCACCGTTGGAT
TAACATGAATTTTGGGTAAGTTGTGTGTCACTATAGTTCCCACATCCTGACCAGAGAGAT
CGTTCATATTTGAATCCACTAGAGAAATCCTACCGTTTGAAAATTTCTGGGCAAATCACT
CTCGGAACAGTCAGAATCGCCGGCTTATTTCTTCTCTTTCTACCGTTGGATCCATCTGAA
TTTTGGATATGTGATGCGTATGGTCGTATTACACAATCGGAACGGTGGAGATGAGATGGA
ACGCTTCCAGCAAAGAGTTATGCACGCTCAACAGTGGTCCATCAATCTCAGGTCAGTTTT
GGTCTAACTCCGATCTAGGGAGATCCAACCGTTAACTTAAGCTGATATTTGGATATGTTC
TGCATAAGATGTGTTTTTACCGTTTCACCGTTGCGCTTTGTTATTTGGTGAATTATTGGT
GAGTAATTGCTGTTTGAAGCTCTGCCCAGAATCTGTCATGGCTTCCAATCCGAAACTTCA
AACCCTCAAATCTAACACCACCCACTCAATCACTAAACAACCCACAAACCATCACCAAAA
CATCCAAAATACAGCCTCCTCAACGCAGGTTAGGTTTCTAAAATCCCATGAATCAACAAA
CAATCAAAAATCCCTTTCCAATAGCCACCTCCACCTTGACCCAAAAAATCAACCACCCCC
TAAACACATTCACAATATTCCTAGCCCAAAAACCCGAATAACCACTCTTTTAACATTTCG
GTGCCACAAATTTACTTTGAAGGTTTCCCAATATGGGCTGATTACCATCGCATAAAGGCT
TCTTTTAACAAGTTTGGCTCGTACTCAAACTCTATGTATCCAGGCGTGTCAACAAATCGG
GGAGTCTTTTTGGTTTTGTAACAATAGCATCAAACTTTTTCGATAAAGTTTTGCTAGAGA
GTGTGAATGATATTTGGTTTGAATATCACAGACTAAAGGCCAATTTTTCCAGACACTATA
AAAAGATTCCAAGAGATAACAAAGCTCTTGACAGATCAAAACCCAAAACAACTATAAGAG
TGCCTATTAGTGAAAGAGATGAAAGAAGTTACAAAGAGGTACTCAGTGAAGGAAAAGTGG
AACAAATACTTCACTTGTGGCTTCTCGACCAAAGGATTACTTTGAAAAACTCTCCATTGA
TATTGAAGAAGAGGATTATGCTTGGCTAAAGAGATGTCTTCTGGGAAAAATAAAAAAAGG
ATCCAATTACTCTTCTATACGTTTGGATCGATCCAAGATGATATAGATTTTTTTGTTTGC
GCTTTCTTGGGGCATCTCGGGTCCTTGTGATTTTTGATAATAGAGACATATTAATGGAAT
CATGGAGGAAGAATAATAAATGTTGGGATGTATTTTTTGAGGAAGTTCGCCCCTGGGTTG
AGGCGACACAACTTTGAATCGGATGGCCTGGATAACAATAACAAGTCTACCCATTATAGG
GTGGAATTGCGAGATGCCTCACAAAGATTTTAGAAAGATGCGGCCGGATGATAGGTTATG
ATAAAACTACTCTCAAGCATTTTGAACTATCACGATTACGGATCCTCATTGGTACACAGC
TGGATAAGGTGAATAAGGTGATTGTTTTGCAACTCAATAATCAAACATATCGGGTTAAGA
TAGAAGAGATGGACCGGTTACATTACCCAATTGCTAGCTCTATTTCATACACCATGGATG
ACTTTCGGACATCCCTAGAGCAAGGGATGAGGATGATGAGGAAGACTCGGTTGATGTGGG
TGATGGCGTAGACACAAATGAGGACGAAGCGGGTGTGGCTCCATCGGTCACGAGGACTCT
TGGGGGCGGCGGCAAGGTGGGAAAATTCAGATCGGCACGGGATGGAGACAAGCTATCAAC
TTCGACGATAGCTCTCTTATCATATTTAATGCTCTTCATCTGGATGTGGTGCAAGATCAA
CATCTTTGCCTCATCTTTAAGAGATTTCGGAAATTATGGCATACAATCTTTCTTTTTCGA
CGGCCGACTATATAAAAGTAGTCCCATTCCCAATGCTCTTACCGTATATACGGGACGGGG
CACTCCTATTTTGAGAGAAGATGCTAGAAACCCTGCAGTGCCTTGGACCTTGACTCCCTT
GTATTGGCCCGGATTGAAAGCCCAATTTATGGCGGTGGATCTCAAAGCCCATCTGACGTT
CTCTCTATTTCATTTGGATCAAACAATGATTTAGCCCTTCAATCAACATACAATCCTCAA
GCCATAGTAATTCTGGAACCGCAACACATGAATCACCCAGTCATTTTACACTCTGATGCA
AACACAAAAGAGAGTGCAATTGCTCTATCTCGCAAAAACAAGAAGGAAGTTGCGATGTAT
AAAGATGATTACGGTGATGGAAGTTTGAATGAAACGGTCAATACGAGTGAGATGGATTCG
AGGACTCAACAATACGGAGGTGTAACGGGAGGAACTTGCTAGCTCATGACGAAAACAATA
AACTTTCGAGGGTGATGAGGTTTGTTTAATGCGCAAATAGGAGAGGTTTTGCAGATTGAA
AAACCTCACAATTTAGATGACTTCACATCCTATATAAATCGGCAAAGGTGTAAAGAGAAG
GCCGATTGGGAAGCATCCCCGGTGAGCGAGATGTTCCTCTTTGTTACGTAAGGATTTTAA
ATCTCTTTTCTTATGCAGATTCTTTCATGGAATTCTTGTGGTTTGGGGTTAGCTAGAAAG
AAGAGGACAGGTTTCAAAGTTAATCGGGGATTTTGATATAGAGGTTTGTTTTTTGTTTGA
AACTAAGTTACAAAGTTACTCGGACAGATTGATTTTTCAATTATGGAGCGTCGGTAATGT
TTCTTGGTTTGGTAATGAGGGTGAAGGTACTAAAGGGGGCATTACGGCTATGTGGGATAA
CTCTAAGTTTGCGGTATCATCGGTGGAGTATGGTCATGGTTGGATCGGGTTATTTGGGCG
GAATATCTTGACGGGCTTGCAATCAAGGCGGACGGACTTCTTCTTTGGAAGGACCTTCGT
ATTCTAAAGGCTGCTTTTGAGTGTCCTTGGTTTTTAGCGGTGACTTCAATGAAACTATGT
TGCGAAGTGACGAAGCGGTGGCTTCATTAACAAGGTGGGTTCAACAACTTTTAGACTTTT
TATTGATGATTGCAACCTAATCGAGTACAACATGTCGAGGGTTTGTACACCTGGTTTCGT
GGGGGATCCATGAGTAAACTAGACCGTATTTTTTCTAGTCCTTGTTGTCATTTGCAATTC
CCCCTTTTTTCTCTTCGACGACTTCCAAGAGGGTTCTCTGATCATTGCCCTTTAATCCTA
GGGGTTTCACTTGCGAGAAAAAGGTTGGATTCCTTTCAAATTCATGGATTGTTGGCTCCA
TCATCCAAATTTTAAAGATATCGTAAAGGGTATATGGGATGAAGCTTGCAATGAATTTTC
GGGTCGGTTCAAGCTCATTAAGAAGCTCGACTTTATGGCAACTCGGCTAAGACGGTGGAA
TAGGGTTGGTTTTGGGCATCGGGAGCGCTTTGTCATTGATCCAAAGCAATATTTCAGCTA
TAGAAAAGAAATCGGAGTATGGGCAATTATCTACGGCAGCGGGAGAACTCGCTTGATTCA
TTGATCAAGAAACAAGTGGCAATGTAACTTGCATATAGAAAGCATGTGGCGTCAAAAGTC
TCGCCAAATTTGGTGTCGCCGGGCGATCGCAACACGCGTTTCTTCCATCTAGTTGCTAAC
TTCGGGAGGGCTAAAAACCATCTCCGAAAGTGGTTCATAATGGTTCTGTTGTTGAAGGTT
TACCGGTCATAAAAGATCCGGCAGTTAACTTCTTCTCCAACTTATTCGAAGTCGATAGAT
TCCGAATTGGTTTAGGGCTGTTGGTTTTAAAACACTCTCGGCTTCTTCTTGACTAGCTTG
GAGCGAGATATCACTTTGGAAGAATTAAAGCGAGTGTTTGGGATTGTGATGGGAGCAGAG
TCGGGTCCAGATGGTTTCAATTTTAAATTCTACAGGCTTGCTTGGAATTTCATTGCGAGA
TGATCTGTTAGACCTGGCCAAGAATTTCTTCAAAACAGGTAGGCTTCTAAAAGGAGTCAA
TCATGCTTATGTTCATCTAATTCCGAAGATAGCTTCCCGAGTTGGCTTCAAAGATTTCGG
GCCTCTTAGTTTGATTCATGGCATTTACAAGATAATGGCTAAGGTTCTTTCTAGCCGTCG
AAAGCGGTTATGCATGACCTTATCGGTGAGAATCAAACGGCTTTCTTGGCGGGGAGGCAA
ATAATTGATGGGTTTTTGGTTGCCAATGAAGCGGTTCATTCCTTGAAAAGACACGAGTGC
CGAGCCTTATCTTTAAGGTGGATTTTCACAAAGCTTTCGATAGTGTGCGGTGGGATTATT
TAGAGCGGGTTATGAGGCATATGGGTTTTGGTGAAAAATGGATTAATTGGATCAACACTT
GCATCTCCACTTGCAAAATTATCGGTGCGATTAACGGATCTCCTTCTAAGGAATTCTTGA
TGGGCCGTGGGATTCGCCAAGGTGACCCCCTTTCTCCATTCCTTTTTCTAATACGGCGAG
AGGGATTATCTGTTTTGTTTCAAAGAGCAACTTCAAATGATCTTTTCAAAGGTATCCCTT
TTGGAGACGGCTTTTACCTCGATCACCTACAATATGCGAGACGACACTTTGATCTTCATG
CCTGCTAATCTTCATATGGTCAAAACAGTTAAAAGGATCTGTTGTGGTTCGCTATTTGTT
CGGGTTTGCACATTAACTTCCATAAAAGCTCTTTAATTGGCATAAATGTTGGGGAAGATA
CTTGTGCTAGTATGGCATATTCAGTCTTTTGCAGATTTGATTTCTTGCCTTGCTCTTATC
TAGGCATGCCTTTAGGATCCAATCCTAAAAGATTGTCTACATGGAAGCCTATTATTGAGA
ATTTCGAGACGAAAGTTGAGCATGTGGAGAGGTCGTATGCTTAGTATGGCGGGACGTATC
TGCCTAATAAAAAGTGTCTTGAGTTCATTGCCGTATATTATATGTCTTCTTTTCTTATGC
CGAAAGGTGTACGTAATATACTAACATCTATTCAACGAAGATTCTTGTGGTGCAGGTGGC
GAAGCAAAAGAAAATCTGCAAGGTACGGTGGCGTATTGTTGTGAAAGCTAGAAAAGAAGG
AGGCCTCGGGTTGGGTTCTTTAATGTCAAAAAATATATCCATGCTTTTCAAATGGATATG
GAGGCTAAGTTTACCGAGACCATGCCTTATGGAAACGGGTAACAACCCATTTTTACTCCC
CAACTTTCGAGAATGGAATCCCAAAATTGCATGGTCATATTTCCCCATTTTGGAAAGACG
TTTTGTCAATCTTGGATCCAAACGGTGTCATCGGCTTAGTATTGCGTGAAAACATTAAAT
TTAAGATTGGAGATGGATCCTCCATCCTTTTAAATCGGGTCGACGTGTGGATAGGATCAA
ATGCTTTACGTAGCATTTTCCCTAAGCTTTACCAAATTTCTACTTTTCGGAATGGTTTGG
TTAATGAGATGGGTCAATGGGTGAATGATCAATGGCGATGGAATTTGGTTTGGCGTAGGA
AGCTCTTATCTTATGAAGAGCAACAATATCATCATTTGCTCTCAATCTTTGGAGCCAACG
ATAATTCGTCAAGGAAAAGATGACAAACTTATATGGCCATGCAATTTTGATGGAAGCTTC
TCGGTTAAATCGTGTTGCACCCTAATTGACAATACCTCCTCTGCGAGATAGAGTCTTGAA
GCCAATGTTTGGATTAAAGGCCCCCCCCGAAAGTTCGGGTGTTTCTACGGTTGGCGATAC
AGGACAAAGTTAGTACAAGAGCTTTTCTTCATCAACGGGCTGTTTTGTGCGCCACACAAG
CTTCATGTGTCTTTTGCGGCTCAAATTTGGAAACCTCAGAGCATCTTTTTATACATTGTA
ACTTTTCTAGGAGTGTTTGGATGAAAGTTTTGGATTGGTGGGGTATCCAATGTTGTTTAC
CGAGAACAATTGACTTGTCACATGCAGTGGCCCGAAATGGTACAAGGCAAATTCCAAAGA
TCGGCTTGGAGATTAATTTCAAGTAGTACTATTTGGGGTATATGGTTCTTTGAGGAACAA
AATTGTTTTTGAGGAGGGAACTATAAACTTGTTTGATTGTTTCTCCACCATCCTTCATCG
GGTTGCTATTTGGTTGCATACTCAAGATTCAAATTTCAATTATACGGAAATGACCTCTTA
AGATCTTCGATGGCATCAAATTATGGTGTAATAAGAAATCTTAGGTAGTCTTCTTGTTGT
TTCTTGTAGTAGATCGGTTTTTTTTCTTTTTTTTTTCTTTTTTTTTTATCTCTTGTATTT
CTCTTTGGCTATTCGCTTTATAGCCTTTTCAATATACTCTCGATGATTATCAAAAAAAAA
AAAAAAAAAAACCATGTATGAGACTGATAGGCCTCCACACAGAAAAACTTGCAGGATTTT
TATTCTTAGGAATTAAAGCAACAAAAGAGGAGCTAATAACTTTAGGTAACCTACAGGTTC
TGAAGAACTCTGTCACCATCAAGAAAATCTCTTGTTGAGTAAATGCCAAGTCTTTTTGTA
GAAAGCAAAATTGTATCCATCAGGCCCTGGAGCTTTAGAGTTATCACAATCCCAGACGGC
TCACTTCACTTCCTCTATATCTGGAGCTCGGTCCAACCAATCCGAAACTGCCAAAGATAT
TTTTTTGAACCCCAAGCTACCCGTAGAAATTCTAGGCATGGTCGGCTTTGTGAAGAGATT
AGAATAAAAATCCACAACAGCATCTTTGATTCCTTTAGGAGTAATCAAAATCCTTCCTTC
ATGCTCAATCCGAGAAATCTTAATCCTAGCCTTGCGCATACTAGCTGATATATTGAAAAA
TCGAGTGTTATTTCACCCAATTTACACCAATTCAGACGAGATTTCTGCCTCCAGATATCC
TCCATCCCCCTACTGATATCCCAACGCTCTGAAGAAATAAACTTAATCCTTTCTTTTTCG
GACTCAAAAAGGAGGCCAGTTATCACCTAACTTTTCAAGAGACCTGAGTTCTTGCTCAAC
TCCAACAAGCTTGAGATTCTGATTTCAAAACACTGTTTTGTTCCAGATACAAAAACTTTT
ACCCATAACAGCAAGCTTCATAATCAATCTGAAATCCCCTGGAAAATCTCTGCAACTAGC
ACCCCAATAATTCTCAAAGTCCTTCATAAAATTAGGATGAGAAAACCAACTATTGAGAAA
CTGAATAGGTTTCCAGCCCCAATATGTCTTAAACAGTTCCATATTCACCCAATGTATCTG
AAACAGTTCCTATGTCAGCCACAAATTTGGTCTTACGGTATTTACTTCGGGTAACTATAG
GATGCTCCACTGATGTATGTTCAGGCTCATGTTGAGAATTTTCAGCACCCACCGCCGGCT
CTACTGAATGTTCTTTATTGTCCACATCCAACTCCCCTTCTATAGCAAAATCATGTTCCA
CTGCCACTCTCACATCTCCTGTAATTTCTGGAAACATTAATTCAGCATCACAACATTGTT
CATTTGAATCGTCTCTGTTTATTAAGACAATAAAATCATCTGAACACCCATCTGATTGCT
CACCACAGGTATCATCGTGTGGTCTAGATTCTAGAACTGATTCAGCAACTATGTCCACCT
CTACATCCTGTTTTAAAAATTCAGAATCATCCACATCCTCAATCCATGGTCTGAAGGAGT
TCAAATTGAAATTAATATACTCAAGGTCAGGGGCTGTTCACAAATTATTTCCTCCATATG
TAAATGGTATACCTTGTCATCTAATTTGAGATCAAGGTCCTTCTCAATCTTCGGAGCTAG
CCTAGTTGCAATTAACAACCTTATTCTGTCAAAATGACAAAGGCATTAACTTTTTCTATG
AAACCCACTATCTACCCAAAGTCTACAATCAGTCTCTTCAAACAAGCCATATTCCATCAT
AGCAGCGGCAACCCGTCCATTCTTTTCCAAGGAAACCTGTCAATGGGGCAATATGTGGGC
AGCCAAGCACTACCAGAAAACCGGAGAAAAGCAACGGAATTACCGACGGAATTTTTCCGT
CGGTAATTTATACCGACGGAACTAATTCCGTCTCAAACTCTGCCGGTAAATACCGACGGA
ATTACCGACGGGGTATACGGTTCGTGCGGAAAAATGCAACGGCGCGGTGACGTCGGGCGA
TTTTACCGACGGAAATTACCGACGGATTCAAACTGAGATAGTCGTACAGTGACGTGGCGC
ATTCACCGACGGAATCACCGACGGACGTAATCCGTCGGTGATTCCGTCGGAAAAAACGAC
TATATGACCCATCTGCCGACACTCTCTTCTTCCTCTGTTTCTCCTTCTTCTTCTTTCCCA
TCCCACCTCTCCCCTCCCAAAGCTAGGCTAAACACCCATCCCAAACTCTCCACTATTCTC
AACACGAGCACTCGGGTTTCTTATATCTTGTACGTGGTCACAATATCCGTTTCTTGTAGA
TTTTATCATTTTTTTTGTAAGTAAATCTATCCTTTTTAGTTTTAATATTTAATTGTGAAT
TTTATTATTGTTTTAGTATATGTATTTTGTTAACGTTTGTACTTGTTTAATTGTTATTTA
TCAAAGAAACTTGTAGTATGAATATTGTATAATATTTTTGTAGTTGTTATAGTTTGTTTT
AGATTTTATCAAATTATATTTGTTTGTAAATTGTTGAAATTTTGTTTGAATTACACCGAA
TTAAATGTGTCGTTGTGATGAAATAAATAATTAATAGCTTGTTTAAGTGTCTTGTTTAAT
TGTTATCAATTATATTTGGAAGTTGTGATTTCTGTAAATTTATATATGTATAAATTTGTA
TGTATGTATGAACGTTGATAGTTGATAATTGATAATGAATATTTAACATAAGTGTTGTTT
TAGTTTGTTGGATAATGTCGGGGAAAACCAATATTTTTGTTATGTTTTATAGAGGTTCAA
TAGAAGTCATGGATGATCGTTCATGGATGTATCGGGACTCACCCCAAGGATTGCGGAGGA
TGGATTATTGTAACGGTGTCCAGGGTTTTATTAATTTCGCAACATCTATTCCGAGGAATT
TTCTTGATGGCGGTATTAGGTGTCCATGCGGGAAGTGTAAAAATTTAAAGTTTCGCATCA
AGATGTTGTAATGATGCATCTTCTAACCAAAGGGTTCATGGAAGATTACTGTGTTGGTAT
GCTCATGGAGAACTATTTGTTCCGATGAGAGCATGGAAGAACAAGTGGTTGGGTCAACTT
CTAGTGCTAGCAACATGCATGAAGTTGGAAATGAGAACGAGAATCCTTACGGGAATATGG
TTATGGATGCAATGAGAATGAGTGAAGGTAATGTCGGGGAATGTCCAATCGTAGAAGAAG
AACCTAATGCGAGATGCAGCAAGGTTTTTTGATCTGTTGAGAGATTCGACGAACCATTAT
GGGATGGCTGCACGAACCACGGTAAATTATCGCCGTAGCACGGTGTTCACCATCAAGTCG
GATCACGGGTTGAGTGAGGCCGGTTATGACAAGATTATTGAATGGGCGAGAAGCATTTTA
CCGAAGGGAATAGGTGAAAGAGAACTTCTATCTTGCCAAGTCCATGATGAAACCCCTCGG
TTTAGGATACCCGAAAATTGATATATGCCCTAACTTCGCATGTTATACTACCTTGAAAAT
TCCGAGATGACCGAGTGCATGACATGCGGGCATTCCCGTTACAAACCCCAGAACCTGGTA
GAGGGAAGACTCTCGTGGCATATAAAAAACTTAGATACTTCCCAATCACACCTAGGCTGG
CAGAGGTTATTCATGTCACCAAGGATCGCTGAGCACATGACATGGCACCAATCACACCAC
GCGGTTGATGGAGTGATGGTTCATCCTTCGACGGTGAAGCCCGGAAACACTTTAACAGTA
TGCATCCTCCCTTTTCAAGTTGAATCAAGGAACGTGCGTCTTGGGTTGTGTACGGACGGA
TTCAACCCCTTCGGGTCATTTGCTCCTTATTCTTGTTGGCCGGTCATACCGACGGTTTAT
AACTTGCCACCGGGGATGTGTATGAAGTTTGGAGTTCATGTTTTTATCTATGGTCATACC
AGTCCGAGCAGTCGGGGCGGAATATAGATGTTTGTCTTCGTCCGTTGATTGATGAGTTGA
TGCAATACCGACGGCATTACCGACGGATCACGCATGGCTGACACGTGTCCGTCCGCACAA
TTACCGACGGAATTTCCGACGTCCAATACCGACGGCATTACCGACGGATCACGCATGTCT
GACACGTGTCCGCGTGCTCGTTTACCGACGGAATTTCCGACGGCATTGCCGACGGATCGA
AAAGTTTGGCGGGATTTTCCAAACTTTTCGGTGCGAATTTCAATTAATTTCCGACGGAAT
TACCGACGGAAATTAATTGCACCGACAGCAATTAAATTCCGTCGGAAATTCCGTCGGAAA
TATTGCTTTATAAGCACCTGACTTTGGTCATTTTCTCCCCTTCTCCTCTTCTCCCTTTCT
CCTCTTCTCCCTTTCGATCTCTTCTTCTCTTCTCCTCTTCTCCCTTTCTCTTCTCCCTTG
CTCTTCTTCTCTCATTTATATTTAGCTTTTAGAAGGATTTTATTGTTTTGGTGGTAGTTT
TAAAAGGTATGTATATTTTTTTCTTTATCTTTTTATTTTTTTATTTTAATTATGATTATT
TTTTTTGGTGTTCTTTGTTTTGTATATTGTTTGTAGATAACATCTTAAATTCAACACATT
ATTAAGGTAAGCATTTTTTATTCCCAAATTTATTTTGAATTGATATAATGTTTTTTTGTT
TTGTGTTTATGTTGTGTGTTGTGTAGTGTTTTTTAGTTTTTTAATTTTATTTATTAATTT
TAGTTTTTTAGTTTTGATATTATTGTTTGTATTGCTATAATTGTTATTGTTGAATTTATG
TTAAAAATGTTAATTTATATATATAATTGTTATTGTTGATTTATTTTAAAAATGTTAATT
TATATATATAGAATTGCTTTTTAATTAGTTTATCTTAATTTAGGATATTATTGTTTGTAT
TGCTATATTATTGTTGAATTTATGTTAAAAATGTTAATTTATATATATAATTGTTATTGT
TGATTTATTTTAAAAATGTTAATTTATATATATAGAATTGCTTTTTAATTAGTTTATCTT
AATTTAGGATATTATTGTTTGTATTGCTATAATTGTTATTGTTGAATTTATGTTTAAAAT
GTTAATTTATATATATAATTGTTATTGTTGATTTATTTTAAAAATGTTAATTTATATATA
TAGAATTGCTTTTTAATTAGTTTATCTTAATTTAGGATATTATTGTTTGTATTGCTATAA
TTGTTATTGTTGAATTTATGTTAAAAATGTTATATTAATCCGTAAATTTGAATGTATGAC
TTTAATCTAATGTTTGTAACTCTAAGTACCAATTTAACAATGAATGTTCATAGTTGTAAT
TCTATATGATGTTATTGAAAAAAATGTTGTGTTGATGATGATGAGTTGGGTTGAGATCCA
GGATGATTGGATCGGGATGTGAAATAAAATTGGAAGTGTAATATGATTTTGTCGACAACT
TGGGACCCCCGGCACGGGGGAGACTCTGTCAAATTTTTTTAAATAATCGAAGTTAATTAT
GTAATTATTCGTATACATTTGTGTAGATGCGTAGAATGAAATCTACAAGCACGTCGTCGA
AGACGGTTGCGGCTAGTTCTTCTAGCGGCGAGGAGGATGTATCCTTAGGTGCGATCACGG
CGAGGAATCTACGCCAACTTGTGATCTTGCCTCTTCTAGCGGTTTCACGGCGCGAAGCGG
TGTGCCTTCACGGCGAGGTCAATTCACCCGCAAGTACCGGGCACAATGGAAGGATGACCT
CTCAATGTAAGTTTGTTTAGGTTTTAGTTTTTTTTTTTATATACTTATAACATAATTTAT
GAACAACTAATTAATATTAATTACTACTTTTATTTAATTTCAGGTTCACAAACATTGAGG
CTGCAAGGACTATAACATTGGCGTTTAAATCGTCGATGGAGATTCCATTGTTTCAATGGA
GCCGGGTTTCCAAACATCCCGAGTGGAAACCTAATATCGATGCATGGTTTAAGCGATTTC
GGGTCGGTGTTAATTTTTAATTTCCGGCTTGAATTTAATAAATGATTTTTATAATTTTAT
ATCTTGTACTATTTTTATTTTATATGAATTATTTATATACACGGAACAAATTTGAGTGGG
ATAGGACGGACAACAATGTTGTGAGGAGGGTATGGGAGAATCACGCGGCAACTAGGTAAC
ATCAAAAATAATATTTATTTTTGTTTTATAATTTTATTTTTTAAATTCTAATTTGTTACT
ATGGAAGTAGGTTGCGTGATTTTTGGTATGACACCCAAAAAAAAATCAAAAAGACATGCG
AGGGATAACGGTCTTGAAGGATGGAATGAGGTGGCGGTTTGGCGGGAATTCAAACCGCCA
TTCATCTCGGGGAAATATGGACGGCATATATTGAGCACGTGACCTCAGAGCGGTTCTCAC
GACGCTCACGATCCGCGCGCCGACAACCGGAACCGGCAAATTTATGGTTCGGTGACCACG
CACACTGGTGGATCCGTCCCATTCAGCGCACATGCAAAGCGGATGGTAAGATTAATTTTA
ATGAAATATATCGTTAATTAATTTGTCGTTCCTTATAATATATTTAACTTTCAATCTATT
TTTTCCTTACAGTGCTGCGTCTCTTGGACGTGAACCGAGTCCAATGGAGCTGTTTCTAGA
GACGCATGTGCGGAGTCAAGACCGCCAAAAGGGGGTGCGCGGTTCGTGGACAACCGTGCT
CAAGCACTTCGTGGTATGTTCGTCCATTCATTTTATTTTGTAAGTTATTATTTTCTTGAA
TTGCATCTTGAATTGCATTTGATGATTTTTTTACCGATGGAATTTTCGGGAGACCTATAA
TAGCCGGTTGAGGGAGAGATATGGGGACAATCCGTCGACCCATCCAGATTTCGATCCGGA
TTTGTGGATGGAGGCGGGATCGTCTGGTGGACCCGATAAAAATAGGGTCTACGGGCTCTC
CAACACTACGGCTGACAACTTGCATTCGACTTGTAGTGTCTCAACTGTTGGAAGCTCTCC
ATCGTATCGAACACCCAGTCTCGAGGAGTTCATTGCGTTGAAACAACAATATCAACAACT
CTCGACGAATTATGATGAGCTCCGTCAAATAGTCATGGAGATGAGATCAAAGATGGGTGA
CGATACTTGTGCGGCTTCCTTTTGGCCGTATGGTCCTGGGAACAACCAGCCTCCTCCTCC
TCCGCCTCCTCCTCCCACTCCGCCGCTATTCTAGTTTAATTTTGTTTTTTAAACACATTA
AATTTGTAATGAATATTATTTAACATTACTTTTACATTTTTAATGTTTAATGCATTTCTA
TTTGTTTATTAAGGTTTTTTACAATTAATAAATTATTTTTTTTTATATATTTTAAATACC
TACCGACGGATATACCGACGGATATTACCCGTCGGTATTTAACGAGAGAGTTGCCGAATA
ATTACCATCCATGCCATTATTACCGACGGCATAACCGACGGATAATATCCGTCGGTGATT
AAATTCCGACGGACTTACCGATGGATACAATCCGTCGGTATTACACGAAGAGTTGCAACA
AAATTACCAGCAATGCCATAATTACCGACGGACAATCCGTCGGTAATGCCGTCGTAATTA
CCCTTGAAATTACCGACGGAATAAATCCGTCGGTATTGTTCCCGCGGGAAATTTTTTTGG
CGCGCACGTGTATCCGGTCTGTAAACCGTCGGTGTTTCCGTCGGTAGGTTGTTTTTTTTA
TTTGCGACCGAATTAGCGACGGAATTGGGATTTACCGACGACTGTTTTACCGACGGACGG
GGTCCGTCGGTGAGTCCGTCGGTATTATTTTTACCGACGGATTGCATTGCTGTTACCGAC
GGAATGAGTCCGTCGGTAAAACTGGATAATGTTGTAGTGAAGGGCGTAATTCATCAAAAT
AGGCTGTCCATAATTGGTATTCTTCATAAAAGGCATCCATCATATCACTCTCTGATTTGA
AAACGATGAGAACTTGAGTAGCCCCCAAGAAACAAAAGCCATTGAATTGTATTCCATCAT
CAATGAGGGACTGCCTGATGGATCAAAAATTAAAACCTTCAGAGATTGCACCAATGAGAC
TACACTTCAGCCAAGACATGTCTTCGTCACCCACCTTATCCAATAAAACAGGCGTTACAT
ATTGTTCCAATGTTGCTTTTGGAGAAACATCCGTGTTGATAGAATTGGTATGGCTAATTG
GCAAGTTACAGCTGCCCAATATTGGCCGATCATCATTACTGCAAGCTGGACTACTTACAA
CCATGGCATAACTTCTGGTGCCCATCTCCTTAATTGCATTGGTTTGGGTGTCACTGACTT
AAAAATCTTTGGTATAACCCTTGGAGTAGAATCATGGCGTGCTAGATTAGCTCTTAGTTT
GTATTCACCAAACCATATTCCATTCAAATTGAGCAGCAGAGATTCCGAATCACAAAGGAT
TGTCAATGTGACAAAACCAAAATGCCAATTCCTTTTGTTCTTCCGGCATGAAACAAACAA
ATTTATTACAGTACCATATATGTTGATGTTACAACTTCATTGTTGAAGTTTCAGTCATGG
TTCAAATGCTAGCTGGCAGTAGGCATTGATACACGTGCTAAGAAGTTGTTAGAGTTAGTT
AGCAACAAAATAAATCGTTTCATGCATGTTAGAGGAATATATAACCGCTGTCAGGATTAC
ATAAAGGCACGCAAGAATACACAGAACCATTTCTTCTTTCATTTCTCCGTCTCATTCTTC
TCTTTACCCTGTTATCCTTCTCTTCTGCTTACTTGTTAAGCCAAGCTTAACAATTGGTAT
CAGAGCCTGCACTACTATAACAATTGGCCGTGCAATTCACTAAACCATGGTGGAGAATAA
TAAACTGAAGGTTGTTGCTACCCAATTTTTGACCCATGTTTTAATAAATTTTCAAAAAAT
TCAAAAATAGTGAAAAGCATTGAAAACCCAAAAAAATACATTTTTAATACATTTGCATCG
TTTTTAGCATTTTTAGCATCGTCTCAAAAGAATTTAAATTTTCGAAGGTATTTGGAACGC
GTTCAAATTTTAACGCGTAAATTTTATGATCACCGATTTTCTTCATTGAGTCGACGTTGA
TACCGCTCGTTTTCAAAAATACAAAAAAATAAGAAAAATCAAATTTACAAAAAAAAAAGA
AAAAAAGTTGAGGGACCAATTTTGAGATCCATGCAACATTTTACCTATAAATACTGGTTC
ACAACTCAAACAAAGGGGGGGTAATTTTGACATCTTCAGAAAAAAATACAAAAAAAAAAC
CTAACCCTAAACCTACATTTTTTTCAAGGATAGCCGCCCCCCCCTCCCCTGGATTTTTTC
TTCTCTTCTCCGGAGCCCGGCCACTCTCCTCTTCACCAAACACTTCCCCAAGGCCAAAGC
CGCCTTCCCCCTCCTCGGCCATTCTTTCCTTCTCCTTTTTCCCCGCCGCTCACCATCGCC
TTCAAGCTCCCTTCCCTCGGCCAAAAATCCAGAGAACAAAAGGAGCGGCGCACCTCCCTT
TCCTCCCCACGGGATCCTCCCCCCCTCGGCGGCTCCCTCCGCCCTCCGCGACCTTCATTC
CCTCCGGCTCCTCCCCGCTTGGCGGAAAATAGCTGCAAGCAACCCCGCTTGGATTTTTTG
GCCTCCACACCGTAGCCCCATCTCCTACCTCCTCTCGAGAAACAAACAAACCAAACAGCC
GCCCCTGGTTTTGATTTTCTTCTCCGACCGACCGGCGGCCATCACAGGCCACTACCACCG
ACAGGGGTGAAGACCCTCCAGCGGCGGCCCCCCACACGGCGTCGCCTGCCGATCCGGCGC
CATTTCCCACGAAGACCACCACCGGCGAGAGAAGGGAAGGGAGAAGAAGGCTGGCGGCCA
CCTAAAACAGAGGAGATTAGGAAAGAAAAAGAAACGACAGATCGCCCGAACGGAGAAAAA
GAGAGACAGATCCGAAAACAAGGAGGAAGAAATTAAAACCTACTGCCTTGTGTGTTTTTC
TCCTTTTGCAGGTGACAGTGATTCTCGCTGCCAGTGAGGGGAAGAAGAGGGGAAGCCGCG
ACTGACCCCCTGTTGTTTTGGAGTTCCAGCGGCGGCGCGTGAACCCACGCGCCACCAGTG
ACGGTGGCGCGTGGAGCAACGCGCCGCCATTGTCCAGCACTGGTTCCCGCGCCCAGAAAC
CTTCCAACACTGTTCCTGGTTGTGCAGAAGACCTTCCCCGTAAATTCCGATTGTTTTGGG
GTTATTATTGTAATTTTAATGTAATTTTTGTTTAGTGTTTAATTTATTGTATTGCGAACT
GTGTATGTTAAGAAAAAAGAAAAGAAAAGAAAGAGAAAATAATAATAGAAAAAGAGATGT
GTGTGTTTGTGTATTTTTTTTTATGTATGTTATTGAATAAAAAAAAATGAATTTAATATT
TTTAATTTATAAGCACAAATATCTAAAGGACGGATAAAAATCATGTTGTATTTTCCATGA
AATTGTAGAACATGTATCTACATATATTTTGGGAACCAATAACTGATTTATCAAATCCTT
AGAATTGGGCTAAAATTTTATTTTTAAAAATACATTGAATTCATGAAGCAGCTTACCTCA
GGTAGGGTGCGTTAGGGGTGCTAATACCTTCCCTAACCACAATCAGTCCCTTACCCGTGA
ATCTCTGACAAGACCAGTACATCAGGTTTCCTAGTAGCCCTTAATAAATTACTAGGTGGC
GACTCCAACGAACCAATCAAAACGAAGAAACGAAAAGATCGCCAGCCGACGCCGCGCGCT
GATTTTTTTTTTTTTTTTTCGACGTGCGACGAATGGCGACTCCTTGGGGAAGGTATTGTT
TTCAACATTATTGGACTAAGCTTCGTGTATTTGATGTGTTTATGTTTTTGCATTGTCTTG
TTTTATTTTTGTTTTATTCATGCATTTTGTAGAATTGTCTCATGCATCACATATTTTAAT
TTTTTAAAGCACACACAAGCTTCAGGGTTAGGTGGGGGACTAGCGGCTTACCTTACGACT
TTTAGTCAAGGTTTAAGTTTGTGTAAACCCCAACTCTTCGTTGAGTGCTTAGGCGGTAAC
AGTTGGTACATGTGCCATCTCATTGCCTACTGGGCCCCTATATTGCCTTCAAGAGGGTGA
TCACTAGGACAACGAGAGACCCTTTTTAGAGACCAAGTAGTAAACCTACCTTTTGTCTCA
CTTAAAAAGATTAGAACCTGCCTTTAGGATGTGTGCTTCGTATACATTGTTTTGCATCAG
GGCAAACCCTTCTTGAAGCATCTTGAACTCAAGACTTTTGGGTGACCCAATGGCCGTCAC
TCGAGAAAATTTTCATTGTAGAGTTTGGGCAAGAATCAAGATTCTTGTTTCATCATACAA
GAGTTACGACCATATGTCACCCCTAGAAGGGCAAGTTCATCATATAGATTACATAATCAT
ACATTTATCATGCATGTACCGGGTTGAAAGGTAGGTCCCCCACACAAGCTGTGCTACACG
CGAATGAAGAAAGATGATAGAAGCGAAGAAAGTTGTCGAGATAGAGGCTCATTGTCAAAA
TGAAGTTAAGAGCATCAAAGGTGAAGTAGTTAGACTCGAGATCTCCTGAACAAGTGTTGA
GCATCAAATGGAAAGAGAATGTCTCGCACAGTCTTCGTGGAAACACTTGCTTGTCCACGT
CCAAGTGAAGGCTGCACCTCTCCTTTTAAGTCCTGAACAACAACAGCAATGCCTTCAGTC
ATCAACTAATGACAACTTTGGTTCTTGTTCAGTTGCACTGCTAATTGTTCATCGCCTTCA
CATCTTCCAATGGCACTAAATAATTGTTAGCCTTCGTGCATGGTGCATTAGCCTTATCTG
AAGTTACCCCCACTTGTGAGATCAATTCCAGTTCAACATGATTAGACACCGAACTTCTAC
GTGGCGAGCTCTTTTTCGTAGAGATTTGTTTGGGGATCTGCTAGTGGGAAATGCAAGAGG
GAATGTAGTATTTTCATATGCTACAAAACTTTGCCCCATCAATTTCAGAACCGAAACACT
GTAGTAGGCAGTAAAGCCAGACTTGAGCTAGAAAACAGGAGCAAATATAGAACTTCACCG
TGGCAGAGCTCTCTCTGCGGAAATCATTTGTAGCTACGCATGTGGAGAATCCAAGAAGGG
ATGCGGTAGTTTCGATCATCTATAATTTTCTCTCATCGGTGTTAGTTTGAAAATGCAAAA
GTAGGGAAAAGAGAAGAGACCTCGGCTGAAAAATAGAAAGAAGATTGAAACTTCAACGGA
GCGAGCTCCCTCTACAGTGTCTGTTTGATGCACCGTCAGTGAGGAATCAAAGAGGAGACA
AAGGAGTTTTAGATTCATCAAGTTCTCCCCTAGTTGAGACAACGCATGATTTCACACATC
AGCAGTGGCGGTCTTTGCATGTTTACGTGCTGCCGCCAAGATTACTTAGCTATTGGAAGG
TTTCCAACAATCCACAAACGACCACAACAACATGGGAAGATTGACATGATGTTGTGAAGA
TTGTCGAAAGAATTGAACGAGCCATGAAGAAGTGAAAGATTGAAGGTTACGCCATGAATT
CGAGAACAATGAAGAGAGATGAATAAGAAGATAACTACGAAGGCGGAAAACCTTATTCAT
GTGGTTTAGCCGGTCTCACTGTAGCATCAATTGCTCAAGTACCTTTGTCGGGATTGACTT
CCCTTTGCCATTTGAGTTTATTTACCAAAGCATCTCGCGATTCTAGACTTTCACCTAACG
CTTATTTGTTAAATCCCATGCAACCATTGTTTCCTAAGTGGTATAAGCCGACGAGATGTG
TAAATCATTATGGGCTCCTCGGCCATTTCAATTGAACATTTGCAAGAATTTCAAGAATCG
AGACCGGAAGTTGGTGAGCAAAAGACGAGAGGAATCTGTGACGAGTGATCGGAATTGCTT
GGCAAAACAGAGATATTGCCAAAGAGGCTGATCTAAGAAGGGGTTAAACTGTCAATCATT
TTTGTTATGGATTTTGCCATCTTGCATTTTGTTTTGGGGTCACATCTCATCCTTGAACGA
AACATGTCTTTCCTTTGTCTTCATGTTGTTTTGAAATCAAGAGATGCTTCTTTCAAAGGG
TATTTTTACAAAATATTTTGATCAAGCTCCAACATGCGATTAAGATTAATCAATCTGAAG
ATTAAAAGTATTTTGATTGCGAGAAAATAACTCGATGCTTGAAAATGACATGGGTGACTA
AACAATTTTGAACCCATACCTCCTGAAACCGAACCACACATCATGTAGCTAAATTTTAAC
AAGTATGCATAATGACATGTAGTGGATTCAGTAGTTATGGACTCGTGAATCATTGACTCT
TACAAGTCCCAATCATTACACTAGATGAGGTCAAAATTTATCGGTTCTAACCGACCTTGC
TTGAAATGAGAAAAGGCCATCTTTGTTATCCTTTCGCATTTCTTGAAATATTATCCCTTG
CGAGTCCCATTTTGAGCCTGGTAAAGTATTTTCTTTCAAAAAGAAACCCCGACTAGGATC
ATACCCCACCACGGGGGCAAATGAGAGATATTTTGAAGACACGATAGGATTAATGGATAA
AAGAAAGGCTTAGAACAAAAGTCCAATGATTAAGAAAGTGCTAGAAGAAGAAAAGCCATA
GATTGAGGGCCATCCAAGAAAACTTTGAGGAAGGCTATGTAAAAGTCAAAAAAGAAAGAA
AGAAAGAAAGAAAAGTGGAATGGAAGGAGAAGACCTATCATTTCTAAGAGGAGCAAATGA
AATTTCAATCAAGGAAAGGCACAACAAATGCCAAAAGTCAACACCAGAAAAAAATCAAGT
TTCAGGTATTTTGGTGTGTCTAGGATGAAGCCTCCCGATGTCTTCAAAAAGATTAGATTG
ATTATTCATCAAAGAAAAGTGGATTTTCATTATGACTTATGTTAAGAGAAATCTGATCTT
TGAGATTAACAATGTCATATGTCACTTTCTCTACAATGACCATAAGAGAAAGAGAGTTGA
TGAATAGTTGATGTTGATCCTAGGTCTTTGAAACCCTCAAACACCTTTTGAGCCCGAATG
TTCCTTTCTTTCATAAGCCATGAACCATAGCCTGCATTACGTGCTTTAAAAAAAAGCCCT
TTTTAATCAAGTAAGCAATCGAACCGATAAATGACGATCTCAAAACTTGAAGAGCTTTTC
CATAAGAGTCGTGGCTTCATGAATTAAGCTCTTGGTTATTATGCATGCTCGATAAAATTG
GTGCTAAAAAAGAAAACAATATTTCTTGATGAATCCTCAAGTTTTGACTTGAGTCTTTTG
TTTCTTGAAATTCACGAAGGTCACCTCATCATGAGACCATCAAAAGATATACCCAAGATC
AAATATTAAAACTGACACAAAAAACCATGAAAAAAGTTATTTTAATCTTACAACGGGTCA
TTTTTGTTTTTCGAAATACAAGACAATCAAAGGACTGCATTGAATAGTGTGTGTTGGATC
TTTGACCGAAGAAACTTGATTTTCAAAAAAAAATACTTTCAAAAGCGACATCTCTCGATT
TCATTTCAACAATTAGACTTGAATAGATATGACCGTTGAAATATGAGATTTGATTCTAGA
ACAAGAAAGATTGTGAAATAAGAACATCGGGCGAATTTGCAAAATCCTTGACAAGAATGA
CATCAACATTTCTTGACATTCCTTGAAAGTTGACCACACGGGGGCAATACGGTGGACCTT
GAGAAGGAAAACAAAACGGTATTCAGATCGGTTTGGGGCAAGGAAAGAATCGAATGATGA
GTTGGCGAAGTCCATCAAAGTCATTCTGGCGATCACAAAAACCATTTGGTTATAGACGGA
AGAATGAGCATGTTCGGATCATATTAGGGGCAATGTTGTTCAAAGACAATCCATGATTTA
GTGAACTTCAAGCAGCAATTGATGGGCAACTTTGCACTTGAAGTATATTTTCATATCTTC
ATCTTGGTTTATCATCCCCAACATAGCTATGACTTTTGAACGATGTTATCACATAGTCGC
ATTTGAATGAATGTTGGAAGGATGCACCCCTAAGACCGACTGTGGGGCCATTTGTTTTGA
AGCTCAAATGCGCACTTCACCGCATGAATATGGATTGAACATCATTGATGATGCCGGTGC
AGTTCTTTTCATGATCCGATTTGACAAGCCGAGAGGAATCCATGGAGAAGAACATTGAGT
TTACAATGATGAGTTTTTTATTGCAAGCTATGAGATGCATGTCCGGATGACTTGGCAATT
TCCAAGAAGGTTGATGATAACATATACTTGAAAAGTATTGCTTCAATTGGAGGCAAGTTC
ATGGTCGGTCGACCATCTTGATGGGTGTTGGCATGATGCATACAACCAATCGAAAGATAA
TTTTCAGAAGAATCCAGGAGAGAAAATCCTTCATGATGAATCAAGCAACACCACACTTGG
GGGCAGAGTCAAGCTTGATAAACAAGGAGAGCGAGTAACCGTCGAAGACAACCTAAGATA
GGCACCGCATTTACAAGCCGAGGAAGGCTAGCACGCAAATGAGCCAATGCATCGAAAGAA
CAAAGAAAGCTTTGGAATGCAAACAAAGGCACCCTATGACGATGGATCATCAAAGGGGGG
ACCTATATTTCGCATCAGGTAAGGATGCATGCATGTCATCTAACCTCAAAGCATTGCACC
TACTTGTGATTTGTTACAGAAAGATTCTCAATGAAGTCCAGCAAGATTGTGGACAAAGAA
AGAAATCATTGAGTTGAGGATGACAAAGAATTGGTTTAGATCCTGGAACGAGAAGAGAAT
GAGATGAACCACCCGGTAGGAGAATCTCAAAGAAACGAGGAGATTAACCCCGTCATCAAA
AGGAGTCTTCAAGTCAACCTGCAACCGAGAAAGCGCCAAGTTTGTCGGCCTTATCCTGCC
AGGATTTGCTCCAACTAAGTCTTTTTGCCAGGTAAGTCACATTCTATCTTTGGGTAGGTC
ACCCGTAACAATGAGACCATTTTTTTTGAAAAAAACATCATTTTTCTAGGTAGGTCACCC
ATCACAATGAGACCACCATCTTCCATTTGGGTAGGTCACCATTATAACGCGACCACTTCA
CATTTTTCTATCTTCCACCTGGGTAGGTCACCCATTATAACACGACCACTTCATATTTTT
TTTATCTTCCATCCGGGTAGGTCACCCATTATAATGAGACCGCACTTCACATTCTTTCCA
TTTGGGTAGGTCACCCATCATAATGAGACCGTTTTCCACATTCTTTCCACCTGGGTAGGT
CACCCATTACAATGAGACCATTTTGTTACACATATTCTTTATTTTGGTTTAATGAGGTCG
CGGATGGGATCTCATGTAGCTTTGGTTAAAAGAAATCGCCGGATGGGATTTCGGGTTGAC
CAAGTTGCACACTCTTTTTTGGTTTTGATTGAATGAGGTTGCCGAGATGGGATCTCATGT
AGCTTTGGTTAAAGGAAATCGCCGGATGGGATTTCGGGTTGATCGAGTTACGCACTTTTT
TTGGTTTTGATTTAAAGGAGGTCGCGAGATGGGATCTCACGTAGCTTTGGTTAAAGGGAA
TCGCCGGATGGGATTTCGGGTTGACCGAACTACACACACGGATTTCGGTTCTGGTTAGAG
GGGATTGGCGAAAGGAATCTCAGTCTATCCTAACCACAGAAGCTCTGGTTAGAGGGGATC
GGCGAAGGGATCTCGGTCTAGCATAGCCACGAAGAGACTTTGGTTATGGTTAAAGGGGAT
CGGCGAAGGGATCTTAATTTAACCTAACCCACGGAGGATTTTGGTTCGGTTAGAGGGGAT
TGGCGAAAGGAATCTCGGTCTATCCTAACCACGAGAGGATTTTGGCTGCGGTTAGAGGGG
ATCGGCGAAGGGATCTCGGTCTAGCCTAGCCACGAAGAGACTTTGGTTATGGTTAAAGGG
GATCGGCGAAGGGATCTTAGTTTAACCTAACCGCAAAGGATTTTGGTTCGGTTAGAGGGG
ATTGGCGAAAGGAATCTCGGTCTATCCTAGCGCACACGGGAGTTTTGGTTTTGGTTGAAG
GGGATCGGCGAAGGGGTCTTAGTTCAGCCCAACCACACGATTTTGGTTCCGGTTAGAGGG
GATTGGCGAAAGGAATCACGGTCTATCCTAACCATACGGGAGTTTTGGTTACGGTTAGAG
GGGATTGGCGAAAGGAATCTCGGTCTATCCTAACCATAGAGGATTTTGGCTCCGGTTAGA
GGGGATCGGCGAAGGGATCTCGGTCTAGCCTAGCCACAAAGAGACTTTGGTTATGGTTAA
AGGGGATCGGCGAAGGGATCTCGGTTTAACCTAACCGCAAAGGATTTTGGTTCCGATTGG
AGGGGATCGGCGAAGGGATCTCGGTTCGGCCTAACCATACGGGAGTTTTGGTTCGGTTAG
AGGGGATTGGCGAAAGGAATCTCGGTCTATCCTAACCACGAGAGGATTTTGGCTGCGGTT
AGAGGGGATCGGCGAAGGGATCTCGGTCTAGCCTAGCCACAAAGAGACTTTGGTTATGGT
TAAAGGGGATCGGCGAAGGGATCTCGGTTTAACCTAAGCGCAAAGGATTTTGGTTACGGT
TGGAGGGGATCGGCGAAGGGATCTCGGTTCAGCCTAACCATACGGGAGTTTTGGTTACGG
TTAGAGGGGATTGGCGAAAGGAATCTCGAGTCTATCCTAACCACGAGAGGATTTTGGCTC
TGGTTAGAGGGGATCGGCGAAGGGATCTCAGTCTAGCCTAGCCACGAAGAGACTTTGGTT
ATGGTTAAAGGGGATCGGCGAAGGGATCTTAGTTTAACCTAAGCGCAAAGGATTTTGGTT
CAGGTTAGAGGGGATTAGCGAAAGGAATCTCGGTCTATCCTAACCACACGGGAGTTTTGG
TTCGGTTAGAGGGGATTGGCGAAAGGAATCTCGGTCTATCCTAACCATACAAGATTTTGG
TTCCGGTTAGAGGGGATTGGCGAAAGGAATCTCGGTCTATCCTAACCATACGGGAGTTTC
GGTTACGGTTAGAGGGGATTGGCGAAAGGAATCTCGGTCTATCCTAACCGCACACTGGGG
ATCGGTTACGGTTGAAGGGGATCGGCGAAGGGTCTCGGTTCAACCCAACCACACGAATTT
CGGTTCCGGTTCGAGGGGATTGGCGAAAGGAATCTCGGTCTATCTTAACCGCACACAAGA
GTTTTGGTTCTGGTTGAAGGGGATTGGCGAAGGGGTCTCAGTTCAGCCTAACCACGCAGA
ATTTAGCTTTGGTTAAAGGGAATCGCTAGATGGGATTTCAGGTTGACCGAGCTAGACACC
AATTTTTGTTCTTGTTAGATCGCCGAGATGGGATCTCGAGGTAAACCCAATCAATAGGGC
GGGTCGCCGTGAAAATAGACCCGTGTGAGTGTGTGGGCGCAGGTCGCCCCTGAAAATAGA
CCACTTTGAATATGTGTGGGCGGGTCGCCGTGAAAATAGACCGGTGTGAGTGTGTGGGCC
GGTCGCCCCTGAAAATAGACCACTTTGAATATATGTGGGCAGGTCGCCCCTGAAAATAGA
CCACTTTGAATATGTGTGGGCAGGTCGCCCGTGAAAATAGACCAGTGTGAGTGTGTGGGC
CGGTCGCCCCTGAAAATAGACCACTTTGAATATATGTGGGCAGGTCGCCCCTGAAAATAG
ACCACTTTTCATATGTGTGGGCAGGTCGCCCAAGATAAAAAGATCATTTTCTTTTTCTTT
TCTTTACAAAGCTTACTATGCAAAACATTGAGGGGTTTTGCTTCGTAATCATTGTAAAGA
GGGGGCATCTGTTGCTACCCAATTTTTGACCCATGTTTTAATAAATTTTCAAAAAATTCA
AAAATAGTGAAAAGCATTGAAAACCCAAAAAAATACATTTTTAATACATTTGCATCGTTT
TTAGCATTTTTAGCATCGTCTCAAAAGAATTTAAATTTTCGAAGGTATTTGGAACGCGTT
CAAATTTTAACGCGTAAATTTTATGATCACCGATTTTCTTCATTGAGTCGACGTTGATCT
TGCTCGTTTTCAAAAATACAAAAAAATAAGAAAAATCAAATTTACAAAAAAAAAGAAAAA
AAGTTGAGGGACCAATTTTGAGATCCATGCAACATTTTACCTATAAATACCGGTTCACAA
CTCAAACAAAGGGGGGTAATTTTGACATCTTCGAGAAAAAATACAAAAAAAAAACCTAAC
CCTAAACCTACATTTTTTTCAAGGATAGCCGCCCCCCCCTCCCTGGATTTTTTCTTCTCT
TCTCCGGAGCCCGGCCACTCTCCTCTTCACCAAACACTTCCCCAAGGCCAAAGCCGACTT
CCCCCTCCTCCGGCCATTCTTTCCTTCTCCTTTTTTTCCCCGCCGCTCACCATCGCCTTC
AAGCTCCCTTCCCTCGGCCAAAAATCCAGAGAACAAAAGGAGCGGCGCACCTCCCTTTCC
TCCCCACAGATCCTCCCCCTCAGCAGCTCCCTCTGCCCTCCGCGACCTTCATTCCCTCCG
GCTCCTCCCCGCTTGGCGGAAAATAGCTGCAGCAACCCCCGCTTGGATTTTTTTGGCCTC
CACACCGTAGCCCCATCTCCTACCTCCTCTCGAGAAACAAACAAACCAAACAGCCGCCCC
TGGTTTTGATTTTCTTCTCCAGCCGACCGACCGGCAGCCATCACAGGCCACTACCACCGA
CAGGGGTGAAGACCCTCCAGCGGCAGCCCCCCCACACGGCGTCGCCTGCCGATCCGGCGC
CATTTCCCACAGAAGACCACCACCGGCAGAGAAGGGAAGGGAGAAGAAGGCGCGGCCACC
TAAAACGAGAGGAGATTAGGAAAGAAAAAGAAACGAACAGATCTGCCCGAACGGAGAAAA
AGAGAGACAGATCCGAAAACAAGGAGGAAGAAATTAAAACCTACTGCCTTGTGTGTTTTT
CTCCTTTTGCAGGTGACAGTGATTCTCGCTGCCGGTGAGGGGAAGAAGAGGGGAAGCCGC
GACTGACCCCCTGTTGTTTTGGAGTTCCAGCGGCGGCGCGTGAACCCACGCGCCACCAGT
GACGGTGGCGCGTGGAGCAACGCGCCGCCATTGTCCAGCACTGGTTCCCGCGCCCAGAAA
CCTTCCAACACTGTTCCTGGTTGTGCAGAAGACCTTCCCTGTAAATTCCAGATTGTTTTG
GGGTTATTATTGTAATTTTAATGTAATTTTTGTTTAGTGTTTAATTTATTGTATTGCGAA
CTGTGTATGTTAAGAAAAAGAAAAGAAAAGAAAGAGAAAATAATAATAGAAAAAGAGATG
TGTGTGTTTGTGTATTTTTTTTTTATGTATGTTATTGAATAAAAAAAAATGAATTTAATA
TTTTTAATTTATAAGCACAAATATCTAAAGGACGAGATAAAAATCATGTTGTATTTTCCA
TGAAATTGTAGAACATGTATCTACATATATTTTGGGAACCAATAACTGATTTATCAAATC
CTTAGAATTGGGCTAAAATTTTATTTTTAAAAATACATCGAATTCATGAAGCAGCTTACC
TCGGGTAGGGTGCGTTAGGGGTGCTAATACCTTCCCTAACCACAATCGAGTCCCTTACCC
GTGAATCTCCGACAAGACCAAGACATCGGGTTTCCTAGTAGCCCTTAATAAATTACTAGG
TGGCGACTCCAACGAACCAATCAAAACGAAGAAACGAAAAGATCGCCGGCCGACGCCGCG
CGCTGATTTTTTTTTTTTTTTTTCGACGTGCGACAAAGGTAGTTGAAGAACACTGCAAAA
AGTTTGATAAACAGCTACAAAACCATCACTTAAAATGGAAAAAAAATCTATGGAAGAAAG
TAAAGAACGTTGGCTGGAGCAAGGTAAGAAGATTAATCAGTTGGTTATACAGATGGAATC
GTTGTTCTCACAGTTCCAAAATTTCTTCGCTGATCAAATAGCGAGAAAGGAGACTGGAGC
TAATTCAAAAGGTGTTCTGGCTACACTAGAATTGGTAGAGAAGCAGGGATGAATACCTTG
TGGAGGAATATCACTAGGAAACAAGAATCAGTATAAAGGAGATCAGGTGATAGGATAAGA
ACAAAGTAGGACAAGATATAACATACCACTACCTAGAGTAGAACTGCCAATTTTCACAAG
GGAGGGGGGATCCTCGCGGATGGTTGAGGAAATATAGAAAATATTTCAAGATCAATTCGG
TACTTGTACATCAGTGGGTAGAAATGGTCTCATATTATCTGGAAGGAAGGGCAGATGTTT
GGTTTGAGGGGCTAATAAGAGGGAATGAGTCATTGATTAGTTAGGAAGAATTTTCTTAGT
CTATTTGCAGAAGGTTTGGTAGTAGAGATGACATTGTTGAGGAATTCAACAAACTAGTAC
AAGACAGAAGCGTGGATGATTATGTAGAAAGGTTTGAAGAATTGAAATCATTGATGACTG
CTCTTAATCTATCATTACCGGAGTCATACTATGTCTCTAGCTTCATTAGTGGGCTGAAGA
ATGTATCAAGCAAATGTTGAAGATCTTGAAATTATTAAATGTGTTAATGGCATTTGAACA
GGCCAGATGGCAAGAAGAATCTAACAATGCATTAACCAGGAAGACCAAATCGCTACAACG
AATCAACACTCCATTCAGCAGTGGGAGAATAACAAGTAATGTTCCAGCCAAAACTTTTAG
TCAGTCCAGGACTAAAGGTGTGAAGTCAATTCCAGATAGTTTGTTCGAACAAAGAAAAAG
ACTTAGACAGTGCTTTAAGTGTGGTGATAAGTATATGTCGGGGCACAGATGCAATGCTAA
AGGCTTACACATGATAGAGGGAATAGAGGAAGAAGAGAACGAAGGTATGATGGAACTAGA
AGAAACAATGCAAGATGGAGATAAAGAGATTAACAAGATAATGAATTTGGGCTATCATTA
AATTCCCTTGCTGATAGTGGCACCTACAATACTATCAGGATTAAAGGAGATTGTCAGGGA
AGAGACCATATAATCCTAATAGATAGTGGTAGTATGCATAGTTTTTATTGATGAAAACAT
GATTAAGAAGTTGAATGTTGTTACCGGTAAAACCACATAGTTAGTAGTGATTGTGGCTAA
TAAAAATGCCATGCTATGTAAGGATTACCAAGGTCAGAATGAAGAAATGCTATTATGGTG
GTGGTTGGTAGGCTCACTAAATATGGGCATTTCATTGCGCTAGCTCATCCCTTCATAGCA
CAATATATTGCACAGTTGTTCTTATATCACTTTTACAAGTTCCATGGTTGCCTGCAACTA
TTGTCACGGATAGGGACAAGGTCTTCAATGGTATATTTTGGAAGGAATTGTTCAAAAAGT
TAGGGGTTCGATTGATGATGAGGACGGCCTATCACCCACAAACGGATGGTCAATTTAAAA
GGGTGAACCAGTGCTTAGAAACATATCTTCCATATATAACTATGCATCATCCATAGTGAT
GGTATCATTGGTTATCTTTTGCATAGTGATGGTATAATTCCAGTCATCACCTAGCCTTGA
GAATGAGTCATTTTCAAGCTCTTTATGGCTATGCTCCTCCCTAGAGAGAATGGATTACTC
AAGAACCTACCCCAGTAGTTGTAGTAGAGGCACAAGATGAAGCAAATGGCAGACAGAAAC
AGAACTGAAAGGGAATTCTCAAAGAGTGATTGGGTTTTCCTGCTTCAAATTAGCGAAAAG
ATTGGGAACGTGGCTTATGAGTTAGGGTTACCGGAGGGAAGCTTAGTGCATCCTTACTTA
AAAAGAAGATTGGAGACGAAGCAGTAATATCTTCTAGGTTGCCGGTGTGAGATAAAGAAG
GAAGAATGCAAATCGTTCTTGTAGCTCTGCTGGGTAGGAAATTGACGAGGAAAGGCATCT
AGGCAGTGATAGTAGGTTTGACTCAGTGGTCCAATCTCTTTCCAGAAGATGCAATTTCCT
AGGGAGGATCTTGAAGAACTTCAAAAGCAATTTCCAGAGTACAATACGCAGCTCATGGCT
GGAATAAATGAGCGTTCTTGTGGATCAGAATGCATTTAAGGAGGGAGTATTGTTACAGCT
TCATTGTTACAGTTTCAGTGACGGTTCAAATGCTAGCTGGCAGTCGACATTGATACACGT
GTTAAGAAGTTGTTAGAGTTCGTTAGCAACAGAATAAATCATGTAATGCATGTTAGAGGA
GTGTATAACTGCTGTCATATAATAAATTGACATAATCTTTTAAACTTAATGGGATTGTGT
TATAACAGGTTATGCACTCGCTTCTTTTTTATTACAAGAAAAATTATAATGATGTATGCA
GATATATGTCGACTTTGTATTTCTGAGTCAGAAACTACAACTTACATCCTTTTTCGTTGT
TTGGTGTCTTGGAAATTTTGGAATAAAATAGTTAGTTGTTGGGGTGTTTCATGATGCATA
CCTCTTACATTGGACGATTTGTTTCATCAATGGCAAAGATTGATTAAAGAAAACTTTAAG
CAACAAGTTTGGCAAGGACTATTCTATGGAATAATTTAGATTTTCTAGCATATAGGGACA
AATTCATATTTGATGTAATTATACTGGATTGAGAATTTGTTTTCCACAATTCTGTATCTT
GGATTCATTCTTATAATTCAAGTTTTTTTTATCTTGTGTTTGAAAATAATATAAATCATA
TCTTGGAACTTTACTTAATAGTTTATGTTATTGGATTAAGATGGTTCTTTGACATAGTAT
CAGAGCCTTGATGACCAACTGATCATGAGTTCGAATCTCACCATCCTTATTTATTTGATA
AAAGTCAAGCACAAGGTAATGTGAGTCTATGCAAGTTTTCAAGCCTAAATGACTTTTACT
TAAGGGAGTATGTTAGAGAATAATTTTACCTAATAACTTAAGTTATTGGGTTGAGATGAT
TCTTTGATATACCGATATGAATTTGTTAAGAAATATGGAGTGTATAGCAGATTGGAGTAA
TTAGTACTTATAACTTGTTATTCTACCATAGCTATTATATTATCTTTTCTTTGTCTCCCT
GAATTTCGATGACCAGCTTAATATAATTCTTCGGTATTCATAAAAAAAAAAATATATATA
TATATATATATATATATATATATATATATGAGATAACAAGAAACAAACCTTGCAGTTGCA
TTAGTAAAATGTTGTATTTCTTCAAAAGATGCATATGCATCTTATTTATCATCTACAAGT
GATACAAATTTTGTATATTTCGTGACCACCATCCGCGAGAAAGCATATTGAGGCTCGAAA
TGGATTGCTTTTGCCCAGAAATAGATCTTTATAATTCTATCTCTTGCATATGGAAACTCC
TCAGAAAAATTTAAATCATTCCACCACCTAAAATGTAAATAGCAACCGAGTAAATAAATT
CAAATAGAAACTTAGTTTGATATTTCTCTCTAACTTAAACAAAAATTACCTCGAGAGAAT
GGATAGCTCTTGTCGATGTATTAACTGAACTCGATTGAAATCTATCTTGGCAAACTGATA
TGGATACAAATGTGGCCAGTCATCAAACGTGGCTAACATCTCCAGAATATGGGTACAAGA
ACGTGGGTTCATGCGGGGAGTTCATGACCCGAGTGTTGTCTCGGGAACGTGGGTTCATGC
GGGATAATTCATGCATTACTGCAGAGTGGACAACGTGATCCGTAGTAATGGATTAGTGGT
GTAATTAATTCCTTGTTAATTGTTTGTCATTCTGTTTTGTTAATTATGTTTTCTTAATTC
CTGTTATGTATGGCTATAAATGCCAATTGGTAATTGAATAGAACTATGCAGAAAATTAAT
CCAATTATCACGATTCTCTCCCCTGTCTTCCTTCTTCCTTCTTTCTCCTTAAATTAATTC
TATCAGTGGTATCAGAGCAAGGTTCTCATAGCTTCAATCATGGATACTCACCGCAAGTCA
AATGCGGAGTTTCGCAACGAAGTTAATGAAATCCTACTTTGACACGAGTCAAGTTTCGAT
CAAGTTAATGCTACACTTCAAGCAGTATTGACAGAGCTCCAAGCTCTTCGTACTACCCGC
AACCTCAGTAGTAATTCACCTGAAATTAATCCCTCTGCTAATGAAGAGTCTTCACGACAA
CAACCAACTCACTCTCAACCAGCTAACCATCATCAACATCACAATCTCAAGTTATCCTTT
CCAAAATTTGGTGGAGATGATCCTATCGGTTGGATTTACAAGGCGAGCAATATTTCGAAT
TTCAAAACATTATGCCAAACCAGCGGGTTCGGTTAGCCTCTTTCCATCTAGAGGGCATTG
CTTTACGGTGGCATAGGTGGTTGACCAAGTTTCGCGGGCCGCTAACGTGGGAGGAGTTGA
CCAAGGCGATACAACAACGGTTCGGTCCAACAGACTATGAAGACCCATCGGAAGCTTTGA
CTCGTCTTAAACAAAACACAACGGTGGCAGCATACTAAGAAGCTTTTGAGAGACTCTCAC
ATCAAGTTGATGGTCTGCCGGAAAATTTCTTAATTGGTTGTTTTATTGCGGGACTTCGGG
ATGAGATTCGTTTGGATGTTAAAATCAAACAACCTCATACCCCGGGCGGGAGACAATAGG
AGTGGCGAGGTTGATTGAGGAACGAAATCAGTTGCACAAGAGAGCCCCTCTTCCAATAAG
GGCAGGACCAATTCCAGTGATAACAAAAGCATCACTTAACCCCACGGTTGGAGTGTTGGG
GCCACCACAAGGCCAAAGAATTAATTCAAGTTCCAACCCATCATCAACACCTTTTCGCAG
GATTACTAATCAAGAGGCCAGAGATCGTAGAGAGAAGGGCTTATGTTACTATTGCGATGA
AAAGTTTGTTCCAGGACATCGTTGCCAACGTCCACAGTTGTTTATGATTTGGGACTCTCC
TGACTCCTGCACTAACGAGATGGCTAACGACCAGTTAGAAGTGGAAAATGAAATCATTCC
TGAGATTTCTTTCCATGCCATGACTGGAACCGATCATCCACAAACTGTGCGTGTCATAGG
GCAGCTGAAGAATAAGAAGGTAATGTTGCTGGTAGATGGAGGCAGTACTCACAATTTCAT
TGATGAAGCTATTGTTTCTAAGTTTGGTTTGCCAGTGAACCGGGAGAAGAAATTTCAAGT
TATGGTGGCTAACCGAGAGAAGATAGATTGTGTGGGGTAGTGTCGGGCACTCACCATCAA
CATTGAAGGTTATCCAGTCACTGCTGATTTTTACATCCTTCCTGTGGCAGCATGCCAACT
CGTGCTTGGAGTGCAATGGCTGGAAACCCTTGGTCCTGTGGAGATGGACTATAAGAAGCT
GACCATGTCTTTCACAGAAGATGGTGTATCTTATACTTTCCATGGAATCAAACCAACGAG
CATCGCAGCCTTGACTGAGAAGGAACTTTATGGCTTGCAGGGTGTTGGTTGTTTCTTCCA
AATAACACCAACTGCAAGCAATGTTCAGAAACCTTCTTATTCGCCTGACATGAGCTCACT
TTTAGCTAAATATTCTTCAGTCTTTGCAGCCCCTACAGGATTACCACCCCCACGAATGCA
TGATCATCAAATTCCACTACAACCACAAACCGTGCCCGATAAGTGTCCGACCTTACGAGA
TATCCTTATTATCGAAAACCGAAATTGAGAAAATGGTGCAAGAGTTTGCTACAAACTGGA
CTGATAAGACCAAGCAACAGTCCATTTTCCTCTCCTGTTTTGTTAGTGAAGAAACCGGAT
GGAGCATGGAGGTTCTGTGTAGATTACCGTGCTTTGAATGATATTACAATCAAAGATAAG
TATCCTATTCCGGTGATTGATGAATTATTAGATGAACTTCATGGATCAAAAATTTATTCG
AAATTGGATCTGCGTTCCGGTTATCATCAAATCCGAGTACGCGAGGAAGATGTTCCTAAA
ACAGCTTTTCGCACTCATGAAGGTCATTACGAGTTTGTAGTGACGCCGTTTGGCCTCACC
AATGCGCCAGCAACATTCCAAAGCCTCATGAATGAGCTTTTTCGCCCTCATCTTTGAAAA
TTCATCTTGGTGTTCTTTGATGATATTCTTGTATATTCAAAATCATGGGAAGAACACCTT
ATGCATTTGCAAACCGTACTTAATATATTGTCCACTAACTCCTTGTTTGCAAAGGCGGAG
AAATGTTGTTTCGAGTTTTACGGGTGGACTACCTGGGGCATCAAATTTCTGCACAAGGGG
TATCAATTGATCCCAAGAAAATTCAGGCAGTACTGGATTGGCCGAAACCAACAACTGTGA
AAGGGATGCGTGGCTTCCTCGGGTTGGCTGGATATTATCATAAATTTATACGTCACTTTG
GTGGGATATCAACTCCTCTAACACAGCTCTTGCAAAAAGACAGCTTCCACTGGACAGCGG
CAGCAGAACAGGCCTTCAAACAACTCAAAGAGGCATTAACGACACCACCTGTTTTGCGCC
TTCCTGATTTCACCCAACAATTTGTTGTGGAATGTGATGCAAGTGCAATTGGTCTGAGTG
CCATTCTGACTCAGAATAATCAACCATTGGCATATTTCAGTGAGGCGTTAAAAGGGTCAG
CCTTGGCATTATCCACCTATGAAAAGGAAATGCTAGCCATCATCAAAGCTGTTAAGAAAT
GGCATCCTTATTTTGTTGGGGAAGACGTTCTTGTTCGCACAGACCAAAAGAGTCTTAAGT
ATTTGTTGGAACAACGAATTACTACTCTCTGCTCGCCGACACGATGGTCGCCAAAGTTGC
TTGGTTATGATTACAAGATTGAATATAAACATGGACTTGAAAATCAAGGTGCATACTCCT
TATCCCGTGTCGTGGAATTCCAATTTTTATCTCTTTCTTTACCCTTGGCAGATTGGTGGT
CCTTGCTGCAACATGAGGTCCTTGAAGATCCTTTTTATCAAAAGTTACTGTAGCGGGGCT
CTTCTTCACTCAATCGGTCCCCATAGCGGGATGGTGTATGGTTTAAGAAAGGCAAGGTTT
TCTTGAATCCCGTTTCTCCCTTCATTTCCAAGGTATTAGCCTATGGTCATTCATCTCCAG
TCGGTGGCCATTTTGGATATCACAAGACTCTTGCTCGTATTAAACACAATTTCCTCTAGT
CTGGCATGCGTGGGATGGTTAAAGACTACTTGAAAGAATATGATGTCTGTCAACGATTCA
AGAACGATTGCATGAAACCGTCAGGCTTGCTTCAACCTTTGCCAATTCCTACCAGAATAT
GGACTGATATTTCAATGGATTTCATTGAAGGCTTGCCATCCTCTAACGGGTATTCTGTTA
TCATGGTTGTTGTCGACCGTTTGACAAAGTATGCTCATTTTGTAGCATTAAAACACCCTT
TTTCTCTTTGCAACCGTTGCTAAAGCTTTTATCACCAATGTGGTTCGCTGCATGGAATTC
CAACGTCGATTGTTAGTGATCGTGACAAGGTGTTTCTTAGTTCTTTTTGGCAGGCATTGT
TCCAATTACAGGGTACTCAACTATGCATGAGCTCAAGTTATCACCCGCAATCCGATGGCC
AAACTGAAGTAATGAACCGCACCTTGGAGCAATATCTCCGTTGCTTAGCTGGTGATCAAC
CAAGAAAGTGGGTGGAATGGCTTTCATGGGCAGAATACAGTTACAACACTGCTACTCATT
CGTCCACCAAATTAACCCCCTTTGAAGCTGTTTATGGAACTCCACCTCCAACCTTGTTGA
CGTATGTTCAGTACTTCTCGTATTCAAGCGGTGGATGAGTGTTTACGTGATCGCGATGCC
ATTTTAAAAGACTTAAGGCATAATCTTCGGTGGCTCGAGAATCGCATGAAGTGTCAAGCG
AGATCAACACAGCGCGATATCTCATTTAATGTGGGGGATTATGTGTATTTGAAGTTGCAT
GTCGGTTCTTTGCGAAAGTATCACGGGTCGGGTATTCGGGCTTCCCCGGCTTCCTTGCAT
TCGATGTCTCTGCTTGTCTTCCCGAGCACGAAGCAATCTTGGATCGAGAACCATTCGTAA
GGGAAATTATCGCCCCAAGTCTGAAATTCTAGTCAAATGGAAGAATGCTCCTACAGAAGA
TGCAACTTGGGAGAATGAGTGGTGTTTCAGTAAGTCTTATCCTTCCTTTATCCTTGTGGA
CAAGGATTCTTAAGCGGGTGGGAATGATATGGATACAAACGTGGCCGGTCATCAAACGTG
GCTAACATCTCCAGAATATGGGTACAAGAACGTGGGTTCATGCGGGGGTTCATGCAGGGA
GTTCACGACCAGAGTGTTGTCTCGGAACGTGGGTTCATGCAAGATAATTCATGCATTACT
GCGAGTGGACAACGTGATACGTAGTAATGGATTAGTGGTGTAATTAATTCCTTGTTAATT
GTTTGTCATTCTGTTTTGTTAATTATGTTTTCTTAATTCCTGTTATGTATGGCTATAAAT
GCCAATTGGTAATTGAATAGAACTATGCAGAAAATTAATCCAATTATCACGATTCTCTCC
CCTGTCTTCCTTCTTCCTTCTTTCTCCTTAAATTAATTCTATCACAAACTTGAGTAGAGT
GTCATTGCGAGACTCATCTTCTTCGTAGAAAGAGATGTATTTTCTAGCCTCTATTCTTGG
TACGCCTTTGTGAAAGGGCCGGATCAAAACATTCCTAATATGGTCTCGCTAGACGTGGGC
TTGATTGCATAGCCAAAGACTCCAGGTTTGCCTTTGTGAAAACAAGGGCTTCATCAGTAC
ACTGTTCTCCATGCACACTTAAAAATGAAGCTTCATACAAGCCCAGGATGCCTTTAACAT
CGTTGATGATTGTTTTCTTAAACTCTCCATTGGTGTCCTTGAACTTGTCAAACACAACTG
ATTCATGAAAGAATAATTTTACTGTTCGAGTTGTTTTTTTAATAATCTTAATTTGACCAT
AGATTACTTCTTGTCAATGAAAGAAAGATTTAGCAGAGTTTAAAGTACTGTCCAAGAATT
ATAGTTCCCACATCGACCGAGAGCGATCGTTCATATTTGAATCCACTAGAGAAATCTTAC
CGTTTGAAAATTTCGAGCAAATCACTCTCGGACAGTCAGAATCTCCTGCTTATTTCTTCT
CTTTCTACCGTTGGATCCATCTGAATTTTGGATATGTGATGCGTATGGTCGTATTACACA
TTTGGAACGGCGGAGATGAGATGAAACGCTTCCAGCAAAGAGTTATGCACGCTCAACAGT
GGTCCATCAATCTCAGGTCAGTTTTGGTCTAACTCCGATCTAGAGAGATCCAACCGTTAA
CTTGAGATGATATTTGGATATGTTCTGCATAAGATGTGTTTTTACCTTTTCACCGTTGCG
ATTTGTTATTTGTTGAATTGTTGGTGAGTAATTTCTGTTTGAAGCTACGCCGAAATCTGT
CATGGCTTCCAATCCGAAACTTAAAACCCTCAAAGCTAACACCACCCACTCAATCACTAA
ACAACCCACAAACCATCACCAAAACATCCAAAATACAGCCTCCTCAACGAGGTTAGAAAA
TCCCATGAATCAACAAACAATCAAAAATCCCTTTCCAATAGCCACCTCCACCTTGACCCA
AAACAACAACCACCCCTTAAACACATTCACAATATTCCTAGCCCAAAAACCCGGAATAAC
CACTCTTTTAACATTTCGGTGCCACAAATTTACTTTGAAGGTTTCCCAATATGGGGTGAT
TACCATCGCATAAAGGCTTCTTTTAACAAGCTTGGCTCGTACTCAAACTCTATGTATCCA
GGCGTGTCAACAAATCGAGGAGTCTTTTTGGTTTTGTAACAATAGCATCAAACTTTTACG
ATAAAGTTTTGCTAGAGAGTGTGAATGACATTTGGTTTGAATATCACGGACTAAAGGCCA
ATTTTGCAGGACACTATAAAAAGATTCCAAGAGAGAACAAAGCTCTGACAGATCAAAACC
CAAAACAACTATAAGAGTGCCTATTAGTGAAAGAGATGAAAGAAGTTACAAAGAGGTACT
CGGTGAAGGAAGAAAAGTGGAACAAATACTTACGCATGTGGCTTCTGGACCAAAGGATTA
CTTTGAAAAACTCTCCATTGATATTGAAGAAGAGGATTATGCTTGGCTAAAGAGATGTCT
TCTGGGAAAAATAAAAAAAGGATCCAATTACTCTTCTATACGTTTTGGAGTGATCCAACA
TGATATAGATTTTGTTGGGTAGCGCTTTCTTGGGGCATCTCGGGTCCTTGTGATTTTTTA
TAATAGAGACATATTAATGGAATCATGGAGGAAGAATAATAAATGTTGGGATGTATTTTT
TGAGGAAGTTCGCCTGGGTTGAGACTGACACAACTTTGAATCGGATGGCCTGGATAACAA
TAACAAATCTACCCATTATAGGGTGGAATTGCGAGATGCCTCACAAAGATTTTAGAAAGA
TCGGCCGAGATGATAGGTTATGATAAAACTACTCTCAAGCATTTTGAACTATCACGATTA
CGGATCCTCATTGGTACACAACTGGATAAGGTGAATAAGGTGATTGTTTTGCAACTCAAT
AATCAAACATATCAGGTTAAGATAGAGGAGATGGACCGGTTACATTACCCAATTGCTTGG
CTCTATTTCATACACCATGGATGACTTTCGGACATCCCTAGAGCAAGGGGATGAGGATGA
TGAGGAAGACTCGGTTGATGTGGGTGATGGCGTAGACACAAATGAGGACGAGGCAGGTGT
GGCTCCATCGGTCACCAGGACTCTTGGGGGCGGCGGCGGCGGGTGGGAAAATTCGGATCC
GGCACGGGATGGAGACAAGCTATCAACTTCTCGACGATAGCTCTCTTATCATATTTAATG
CTCTTCATCTGGATGTGGTGCAAGATCAACATCTTTGCCTCATCTTTAGAGAGATTTCAG
AAATTATGGCATACAATCTTTCTTTTTCGATGGCTGGCTATATAAAGAGTAGTCCCATTC
CCAATGCTCTTACCGTATATACGGGACGGGCACTCCTATTTTGAGAGAAGATGCTAGAAA
CCCTCAGGTGCCTTGGACCTTGACTCCCTTGTATTGGCCCAGTTGAAAGCCCAGTTTATG
GCGGTGGATCTCAAAGCCCATCTCGACGTTCTCTCTATTTCATTTGGATCAAACAATGAT
TTAGCCCTTCAATCAACATACAATCCTCAAGCCATAGTAATTCTGGAACCGCAACACATG
AATCACCCGGTTATTTTACACTCGATGCAAACACAAAAGAGAGTGCAATTGCTCTATCTC
GCAAAAACAAGAAGGAAGTTGCGACGTACAACGATGATTACAGTTGATGGAAGTTTGAAT
GAAACAGTTTTCAAAGTTAATCAGGGATTTTGATATAGAGGTTTGTTTCTTGTTTGAAAC
TAAGTTACAAAGTTACTCAGACAGATTGGTTTTTCAATTATGGAGGCGTCGGTAATGTTT
CTTGGTTTGGTAATGAGGTGAAGGTACTAAAGGGGGCATTCTAGCTATGTGGGATAACTC
TAAGTTTGCGGTATCATCGGTGGAGTATGGTCATGGTTGGATCGGGTTATTTGGGCAGAA
TGTCTTGACAGGCTTCTTAGGGGCGGTGGTAGGTGTTTATGCCCCTTGCAATCAAGCCGA
CAGACTTCTTCTTTGGAAGGACCTTCGTATTCTGAAGGCTGCTTTTGAGTGTCCTTGGTT
TTTAGCAGGTGACTTCAATGAAACTATGTTGCGAAGTGACGAAGGTACAGTGGCTTCATT
AACAAGGTGGGTTCAACGGCTTTTAGACTTTTTATTGATGATTGCAACCTAATCGAGTAC
AACATGTCGGGAGGGTCTCGTACACCTGGTTTCGTGGGGGATCCATGAGTAAACTAGACC
GTATTTTTTCTAGTCCTTGTTGTCATTTACAATTCCCCCTTTTGTCTCTTCGACGGCTTC
CAAGAGGGTTCTCTGATCATTGCCCTTTAATCCTAGGGGTTTCACCTGCAGAAAAAGGTT
GGATTCCTTTCAAATTCATGGATTGTTGGCTCCATCATCCAAATTTTAAAGATATCGTAA
AGGGTATATGGGATGAAGCTTGCAATGAATTTTCAGGTCAGTTCAAGCTCATTAAGAAGC
TCAACTTTATGGCAACTCGACTCAGACAATGGAATAGGGTTGGTTTTGGGCATCAGGAGA
CTGCTTTGTCATTGATCCAAAGCAATATTTCAGTTATAGAAAAGAAATCAGAGTATGGGC
AATTATCTATTGCGAGAAGCGAGAACTCGCTTGATTCATTGATCAAGAAACAGTGGCAAT
GTAACTTGCATATAGAAAGCATGTGGCGTCAAAAGTCTCGCCAAATTTGGTGTCGCCTGG
GCGATCGCAACACACGTTTCTTCCATCTAGTTGCTAACTTCAGGAGGGCTAAAACCATCT
CTGAAAGTGGTTCATAATGGTTCCGTTGTTGAAGGTTTACCGGTCATAAAAGATGCGGCG
AGTTAACTTCTTCTCCAACTTATTCGAAGTCCGATAGATTTCGAATTGGTTTAGGGCCTG
TTGGTTTTAAAACACTCTCGGCTTCTTCTTGACTAGCTTGGAGCGAGATATCACCTTGGA
AGAATTAAAACAGAGTGTTTGGGATTGTGATGGGAGCAAGAGTCCGGGTCCAGATGGTTT
CAATTTCAAATTCTACAGGCTTGCTTGGAATTTCATTGCATGATGATCTGTTAGACCTGG
CCAAGAATTTCTTCAAAACAGGTAGGCTTCCAAAAGGAGTTAATCATGCTTATGCTCATC
TAATTCCGAAGATAGCTTTCCCAGTTGGCTTCAAAGATTCCAGGCCTCTTAGTTTGATTC
ATGGCATTTACAAGATAATGGCTAAGGTTCTTTCTAGCCATCCGAAAGCGATTATGCATG
ACCTTATCAGTGAGAATCAAACAGCTTTCTTGGCAGGGAGGCAAATAATTGATGGGTTTT
TGGTTGCCAATGAAGCAGTTCACTCCTTGAAAAGACACAGAGTGTCGAGCCTTATCTTTA
AGGTGGATTTTCACAAAGCTTTCGATAGTGTGCAGTGGGATTATTTAGAGCAGGTTATGA
GGCATATGGGTTTTGGTGAAAAATGGATTAATTGGATCAACACTTGCATCTCCACGGCAA
AATTATCAGTGCTGATTAATGGATCTCCTTCAAAGGAATTCTTGATGGGCCATGGGATTC
GCCAAGGTGACCCCCTTTCTCCATTCCTTTTTCTAATAGCAGAGAGGGATTATCTGTTTT
GTTTCAAAGAGCAGCTTCAAATGATCTTTTCAAAGGTATCCCTTTTGGAGATAGCTTTTG
CCTCAGTCACCTTTAATATGTAGACGACACTTTGATCTTCATGCCTGCTTATCTTCATAT
GGTCAAAACGGTTAAAAGGATCTGTTGTGGTTCGCTATTTGTTCGGGTTTGCACATTAAC
TTCCATAAAAGCTCTTTAATTGGCATAAATGTTGGGGAAGATACTTGTGCTAGTATGGCA
TATTCAGTCTTTTGCAGATTTGATTTCTTGCCTTGCTCTTATCTAGGCATGCCTTTAGGA
TCCAATCCTAAAAGATTGTCTATATGGAAGCCTATTATTGAGAATTTCAGACGAAAGTTG
AGCATGTGGAGAGGTCGTATGCTTAGTATGGCAGGACCTATCTGCCTAATCAAAAGTGTC
TTGAGTTCATTGCCAGTATATTATATGTCTTCTTTTCTTATGCCGAAAGGTGTCTGTAAT
ATACTAACATCTATTCAACGAAGATTCTTGTGGTCTGGAGTGGCGAAGCAAAAGAAAATC
TGCAAGGTTCAGTGGCGTATTGTTGTGAAAGCTAGAAAAGAAGGAGGCCTCGGGTTGGGT
TCTTTAATGTCAAAAAATATATCCATGCTTTTCAAATGGATATGGAGGCTAAGCTTACCA
GACCATGCCTTATGGAAATAGGTAACAACCCATTTTTACTCCCCAACTTTCGAGAATGGA
ATCCCAAAATTGCATGGTCATATTTCCCCATTTTGGAAAGACTTTTTGTCAATCTTGGAT
CCAAATAGTGTCATCGGCTTAGTATTGCGTGAAAACATTAAATTCAAGATTTGAGATGGA
TCCTCCATCCTTTTCTGATCTGACGTGTGGATAGGATCAAATGCTTTACGTAGCATTTTC
CCTAAGCTTTACCAAATTTCTACTTTTCGGAATGGTTTGGTTAATGAGATGGGTCAATGG
GTGAATGATCAATGGCGATGGAATTTGGTTTGGCGTAGGAAGCTCTTATCTTATGAAGAG
CAACAATATCAACATTTGCTCTCAATGCTGGAGCCAACGATAATTCATCAAGGAAAAGAT
GACAAACTTATATGGCCATGCAATTCTGATGGAAGCTTCTCAGTTAAATCGTGTTGCACC
CTAATTGACAATACCTCCTCTGCGACTGATAGAGTTTTCGAAGCCAATGTTTGGATTAAA
GGGGCCCCTCCGAAAGTTCAGGTGTTTCTCTGGTTGGCAGTACAAGACAAAGTTAGTACA
AGAGCTTTTCTCCATCAACGAACTGTTTTGTCTGCCACACAAGCTTCATGTGTCTTTTGC
ACTCAAATTTGGAAACCTCGGAGCATCTTTTTATACATTGTAACTTTTCTAGGAGTGTTT
GGATGAAAGTTTTGGATTGGTGGGGTATCCAATGTTGTTTACCGATAACAATTGACTTGT
CGCCTTCTGCGGTGGCCCGAAATGGTACATGGCAAATTCCAAAGATCGGCTTGGAGATTA
ATTTCAAGTAGTACTATTTGGGGTATATGGTTGCTGAGGAACAAAATTGTTTTTGAGGAG
CGAACTATAAACTTGTTTGATTGTTTCTCCACCATCCTTCATCGGGTTGCTATTTGGTTG
CATACTCAAGATTCAAACTTCAATTATACAGGAAATGACCTCTTAAGATCTTCTGATGGC
ATCAAATTATGGTGTAATAAAAAATCCTAGGTAGTCTTCTTGTTGTTTGCTGTAGTAGAT
CAGTTTTTTTTTTTTTCTTTTTTTCTTTTTTATATCTCTTGTATTTCTCTTTGGCTATTC
GCTTTATAGCCTTCTCAATATACTCTCGATGATTATCAAAAAAAAAAAAAGTACTGTCCA
AGAATTAATTTTTGAGATGTTAAGATTTAATTTTTCCTCTGGAATTAATTAATGCTCTCA
TAGTGTCAAAGAATTAATTTTGGAGACGTCAATTAAGGTTTGAAAGGTTATAAAGTACTG
GAAGTATGCGCTCACCACAAGGCATTTTGAATCCATGCTGTCTCAATACTCGAAATAGAA
GTGATACAGTGTATCCTTTTTGGAAGATCAGGAATATCATAAAAAATCTCTTTAAGGCTG
TTTTCAATCTCGTCGTCAAAATGATATGACACACCAAGCCGACATAACTGATTAATGAAT
TCAATATGTTCCACTGTATCCTTTTTGGATGCCGTCAGCATGTCCTTCACATTTTCCTTC
AACACTTCTACTTGTCGACTGTATGACTCGAATTCCTGCAGTGAAATATTCAGTAAGAAT
CAACTGTCTTATTAATTAGATTTTAAAATGATTGCTTTATATATATAAAAAAGAGTTAGT
TATAACTTAACTAATTATTAAACAATTATTAAAGTTTTGGAAACTATATGCTTAATCCAA
AAAAAAAAAAGGAATTTTACTCTATAAAAAGATGAATTCTTTGTTTAAAATTTGAAAATT
TTAAGTTGAAAAAAGGTTTTACTTGCAGGTAAGGGATACTTTGTCATACCCGGGCATCAC
GATCATTGTTAAAAAAAAAAAAAATAGTAATTGTGATGTTCAGGTGTGACAAAGTAACAG
CCATGAGAACAATGTGAATTCATATATTAGGGCACTTAATTTAATCAATGATGATGTTGC
AAGATTTGAAAGTGTATTTACCATTTCAGTCAGTTTCCCATTACTATGTATCCTCTGTGT
GAAGCCTCAATCTCACCCTCTATGTTATTAAATATTTCAAATGGATATTTTAATTCCAAG
TACATGAGTTAAAGTCACCCATATTTGTTATCATTATGTTAGGATTGTTGAATTTCAATA
TTAATTAGGATTTAAATTTATAAAATTTAAAATTCATAAGAATTCTAATATTATTAAGAC
TTTACAGTATTAAGATTATTATCAGTTGGAGTTTTAACAATTTTCATCATAGACTTGCGA
TTTGGATTGTTTATATGTATTTTTGAAAATACTTTCTTGAAAATTACGGCTAATTAAAGT
GCCAATATTTTAATTTTAAATATGTTATACATAGGATTGTTTATATGTATTTTTGAAAAT
ACTTTCTTGAAAATTACGGCTAATTAAAGTGCCAATATTTTAATTTTAAATATGTTATAC
ATAGGATTGTTTATATGTATTTTTGAGAGGAAAAATTATTATATATACTTAGTGCTTCAA
ATCATTCATAAGTTATGCTAACAATTTCTCATATAAGAGAGACTAGGAGATGCTAATGTG
GGGAGAATGCTAAACGATGAATCCAAGTGGGTGGGAGCCATTCCAAAGTGTTTTGGACAA
GAAAATTTTTAGTGAAGAGAATTCCAACTACCTCATTATATTTATACAACATTCACAAGT
GTTTGTATATACACTACATTTACACCTTTTTTATAAAATGATGGCGTGTGTTTCTTATTA
TTGTTCAATTTTAGTCTAATTTAACATGTGTATAGCTAGTGACTTTTATTTTTCTCCTCA
GAGATATACACTTCAAGTAGGTAAGCCGCCTCCATTTATTCTTCGATATCAACATTTTTC
ACGAAACTTCAAATCAGCACTTCATACTGTATGGCATATTATACTTTGTCACATCAGGAC
ATCACGGTCACTATTAAAAAATATAAATTTAAATGATGATCGTGATGTCCAGATGTATTA
AAATAACAGTCATGAGAACATTCCAATCTTTGGTGATGTAACAAAATAACATCATATGCA
TTTTTATTTTTTAGGTTTAACGTGGGTGTCCGGGCCAGCTTGTGCGTACCTCGACTAATC
TCACGGGCCCTGAAGTTAACGACCATGTAAGAAACTCTATAACAATAATCTAATTTAGAA
AATAATTAATTTGTCCTTGTAGTCTTAGAAAATAGTATTTAATCCTTATGTTTTCATATT
TATCTATGATTTAATCTTTTACATCCATTCATCTTCTTATTATTTTAATCTTAAAAAAAC
ACATATCATGAATATTAATTCAAAATAAACAAAATGTTTAAAAAATATTTTACCATCACA
CCATTTTTTTTAATAAAACAATAACATATTTGATCAACTTAAATTTAATGGCCTAACCAC
ACTATAACAATTATGTAAAAATTAAATTTCAAAAACTCAAGCTCATATAGGAAAAAAAAA
GTATACATTCAAATACAAATTTAAAATAATCCTAGAGATTTACAAGCTATCATTAACAAA
GCACAAGGTTAGTTTTTTTTAGGTACATGTTCATGCAATAATACATTAATGCTCCTCTAT
ATTTTATTTTTTAGACCCACAAGCCATTATAAAATATCAGGTAAACAAATAGATTTCATT
AGACAATATTATGGTTTACTTGATGCAACTATCCTATCCAATAAGTATCTAATCTTATTC
TCATTCAACTCTTGTTTTTTTATGTAATTCCATTGATTATGATTGGGTTTCATTATGTAT
TTTAATATCAAAAGTTTGATATTAAAATCTACTGAGGTAAGTCTTCCCTTAGCTTAAATT
TTAAATTAAATTATATAAAAGTTAATTCAGAATAAATTATTTAATTTAATAAGTTCAAGA
CAACTTGAATAATTAAGTAAAAACAATACATAATTTTTTTAAAAAACTTTAAAACAATAA
TTTTTTTTAATATTAAAACGATACCAGATTGGATCGATATTAATTAGTCACCTGCGACCT
GGATCATAGACTTCAATAGAGTTAATAACTTTGTTATTTTTATAAATTATTTTTTAAACA
AACCCCACGATGGAAGAACATTTTTGTTATAGTCAGACTTTTCAATCTGTTGAAGCTTTT
ACATGACAGTGCTAATCCGAAGTTGCATATAAAATAGAATAGGCGACCTCAGCCATTACC
TAATGCAGATGTTGAAATTAAGTTTAACTTATAATGGCAATTACTTTATGCAAAAAATAG
ATTAAAATGAAGGAAACTCTTAACATGATTTCTATTTGTTTATCTTAAAAAATCAATACC
AAATACAAATTATGACTTTCTTTTTACCTTTTAAAAGTGATTTAAAAAAAATATTTTTTC
TTTAAAGAAAAAAGGAGCAGCTTTTGTTAACTTCTTCTGGTAAAGTGGTAAGATAGAATC
GAACTCACTTTGCAAGCATGATGTGATGGTGGGATAAAAACAGTGCTGATCAACACTTGT
GATGTCTTTTATTGCCGTATGTAATTGCATGTGACCCTTTTTCCTGATCAGCACGTGCGT
TGTCTGTACACAGTAAAGATTGATTTAATGCTGGAACAAAGCACAAGATTAGTTTTTTTA
TATCTGTGTTCATGCCATAATCCATTGATGCTCCTCTATATTTCATTTTTTAGACCCACA
AGCCATTATAAAATATTAGATAAACAAATAGATTTCGTGAGACAATATTATGGTTTACTT
GATACAGCTATCCTATTCCCAATCTCATTCTCTTTCAATCCTTGGTTTTTTTATGTTTGT
CTGTATTTGTGAATTACTCCATTGATTATGATTGGGTTTCATTAGGGATGGCTGTAACAT
CCTAAGTATTATTTTTTAAACAAACCCTATGATGTGAGAACATTTTTGTTATAATCAGAC
TTTTCAATCTGTTGAAGCTTTTACATATTAAAAGTCAAATGTGTTAAAAAATAATGCTAA
AAAATGCTAAAAATAATGCAAATATATCAAAAATATATTTTTTGAGTTTTCGTTGTTTTT
TGTTAGTTTTGAATTTTTCAAAAAACTTATCAAAAAGATGGGTTAAAAATTAGGTAACAA
CATCGGGTCTGTTTTATTGAAAACCGGCCCTGTAATTGACTCGAAAAAACCGGTCAACCC
AACCGAGTCTACATGCTAAAATAAAAAAATGTTACAAAAAAATTCCACACAATACAATTA
ATGATGGGATAGTATATTTTAAGACTAAATTGAGGTTTTTAAATTACCTTTAAACATAAC
ATGATTTTAATAGGTGCACTATATATCTTTTGAATTTATTAGAAGTAATGTGTAATGTAA
AGTATGAACCTATCATTATGTAATTCTAATACTATATAAATAAAAAAATTGACTAGAAAA
ATTATATCAAATTCTCTACTTTATTAGTGTTCATTTTCTTCTCTTTTTTGTTTTAATATA
TCTTTTGAAATAATTTAAAATAAAAATAAAAATTTAAAATATAATTCTTCTGAACTCCAA
AACACACGCATGCTCCCTCAGCAACCACCACGAAATTACCTCTCTAAATTCCAGCTCAAT
TATTGTTTGCTCTTTGACAATTATTGCTTTGCTAAAAATTTGCAAGAAACTTTCTCAATT
TTTTTCTATTTTCTTTTTATCATGGAAACTTTAAGTCACATATCCACCTGCCACGAAATT
ACCGATAAGTTATATTTTAGAGTTTATTTTAATAATTTAAATTTTAACAAGTAAAAGATA
TAGCCTTATGATAAAATGCATTTTTAAAAATGAAATTATATTAAAATAAGCATACAAGAT
TGTTCAAATTATTAATTAATTATAATTAACTTTATATCTTCAGAGGAAACAAAAGGGAAG
GATAAAATTATATTCCCCATAACGATAGACCTAACCCACTTTCCAAACCAGTCCCCTGGT
AAATAGAATGATGATCCCATAAATTGCTTTTTTCCTTTCCAGCCCGTCAAGCAATTTAAA
AGTAGTTTGAAGTATCATTAAACCTGAAAAAAATGAACAACTGATAATAATATAATTGGG
ATTTAAAAACAAATTCTTAAAAAAACCATATAAAAAAAATTTGAAACCAATTAGTTTTTT
TTTTTAAAAAACCAAAATAAAACATGCTATGAAAACAAATTAAAATAAACAAAATACTTG
AAAACAATCAACTCAACCCTTTCTTCGTAAAAAAGAAAGTGTATCATTGTCTTAAAGTTT
TTCAAACTTCCAATATAAAGAGAGAAATAAATAAATAAATAAAGCAAAGAAAACAATACG
ATAAATTTAAACTATACTAAATTTGCAGCTTTTCACTCTACAGTGAAAGTTTGATTTTGC
ACTTGGTAGATAAATTTAGGTTTAGGAGTATAAATTTTTTTTTATATAATTACACTAAAG
AAGAATATCAATTGGTAATTTTACATTTTTTTTATAATAAAATTATCAAATAACCCTTAA
AAAAAATCCTTTCGGTTTAGGGGTTTTTTATTTTTTTTTCATCTCAATTCCTTAAATGTC
CCTAAAAATTCTATTTACTATGGATGCAAGGTTATTTTAGATTTTTTGATATATTTTTTT
ATAAATTCTCATGTAGGGTTAGAGGTGATTTGGTATTTTAATATTAAAATTCATATTAAA
ATTTAAAAGTTGTTGGTGTTTCCCGCACCTTTTGGGTGGCGCCTACGGCGTCCGTGTAAA
ACCGAATGTTACCGCCTTAGGCAGCGTTCGATGTGTTTCACCACTATTGTCAGTGGTGGG
ACACAAGTTTTTTGATGGCACATAGAGGAGTGCGCGGAGGAGCTCCTTCCTCTTTTCCCT
CTCTCCACCTATAAAATCATGTTGACCATTGAAAAAACAAAAACCAAAGAAAGTCTAGCT
ATTTGTTTGTTAAGTTAAATTAGGTTCTTATTCTTTTGATAACAATGCATTTGGTCTTGA
GTTATTTATTAAGTTAATTGTTTTTTCATTTTTATCCATTTACTTTTTGTTTTTATATTA
GATTTGGTCCTTGTTTTTTTAACTGCAATTTTCTTGTTTCCTCTTAAGTCCTTTATTGAA
TTAAATTTTCTTTGGATTTTATCCCTTGATATTTTATTTTTATATCAAATATGGTCTTCA
TTCTTGTCATTGTTATTTTTAGTTATTTTTATTATTTTCTTAATTGAAATTGTTTTTTAA
TTTCATCCCATATGATTTAGTTTTATTTACCTTTTGTATTAAATTTGGTTCTTTTTCTTT
TCAAATCTATATATTTTTTTAATTTTTTTAATTTCTTTTTTCAAGTTTATCCCAAATTAT
TTTGGTTGGTTTAGAATTTTACATTATTATTTTTTTATTTGTCTTTTACATTGTGATCTG
GCCTTATGATTGTGTCATAAATTATAAAAGTTGGACTGGGATGACTTCAGTTATTTTTTA
TTATTTTTAGAAATTTCACCCTTCAATTCAATTATATATATATATATATATATATATAAG
GTTTGACGCTTAATTTTTTATTTCTAATTTTGATTCTTAGTATGTTATCGAATTTTGATT
TGTTTTCAATTTCATTCTTAAATCCATAATCTTGATTTTTTTAAAAAACATTAGCCCTCA
TTCTTTTGATTTTGATTTTTTATTTTCAATTCATTTGTTGCTTTACAAATGCAGTTCTTC
CAATTTAGTTACTAATTAAGATCATGAGTTTGAAAAGTTAACGCAGGGTTGATATCGTTT
TCTTTTTCAGCCTTCGAAGCTATTCATTTCAAAAAAGAACTTCATTATTTCCTTTAATTT
TCTTTTCAATCAAGTTAACCTTATTTCATAATTTAGATGAGAGGTTTATCCGGGTGCTCA
AAGTTGTTTTAGAAGTTTTTTTTTTAATTTTATCCTTTAAAATTCATTTTTTAAAAAAAT
TAAAATTTGTTTTTGTTATGTTTTTTTTTCTATTGGATTATCTTGTTCGCATAATATTAT
TACTTATAGGTTTTAACAATCTCTTTTAGTTTTACTTGTGCTTTTTTTTTAACATATATA
TATATATATATATATTTTTATCATTCTATAATTTGATTTATAATGCAGTCCTCTTTTATA
TATGGATCAAGACAACAATATCATTCAAATGTTAGTAATAGAATAACTTACATGTTTTTC
AAGTTTCGTAGAATAGTAGTGGAATAATGTTTTTAATATTTAAAAATTAAAAAAGTACAA
TGTAACTGTTTTGCACAGAGAGAAGAACGGTTCAAGAGGGAACAATAATGTTAGCGCGTA
GCCCAGTTGTTGCAACCAAATTCCAGTACACGCTTGATGTTGATAGTTTCTGAAAGCACT
TGCGAGCAATCTTGTTTTTTCAATGCTGCCATTTAGCAAGTGAAGTGAAGTACTGTAGCT
TGTCCCATTAATAAAGATGTTTTTAAAGCAAATTCAAGTTTGAGAAGTTAAATTATATCT
CTTGGAATTACAATCTCAGTAATTTTATTTTTTTTTAACTTGCCCGCACCTCGACTAATT
CCACGGGCCTTGAAGTTAACGACCATGTAAGCCTCCAGTGGTCATCATATTAGTAACCAC
ATGACTCGAACCTGAGACCACCAGAGGAGCAAAACTTCTTGGTCCCAAAATTTTACCATT
GAACCACCTACTAGATGGTTACAATCTTAGTAATCTTTTTTTTTTACGGGGTGTCCGGGC
CGCCTTGCGCGCACCATGACTAATTACACGGCCCACTGAACATCCTGCAAGCCCAGTGAG
GATGACAAGCGTGCACAGTGAGGCTCGAACCCTGGTGCAGAGGAAGGGAACAAGTCCCTG
CCACCGCTAGGCCAACACCTCAAGTGTCAATCTCAGTAATCTTTTTTTTTTATTAACGTG
GGTGTCCGGGCCAGCTTTCGCGCACTCCGACTAATCCCACGGGCCCCGAAGTTAACGATC
ATATAAGCCTCCAGTGGCCATCATATGAGCAACCACAGGGCTCGAACCTGAGACCATAGA
GGGAGCAAACCTCTTAGTCCCAAGCTCTTACCACTGGGCTACCACCTAGATGGTTGTCAA
TCTCAGTAATCTTAATGTGAGGAGTGATGGTCTTATTGAATTATCATTTGTTAGGTAACT
AAGATTTTGGCATGGCCATCGGTGAGAAGAGAAGCAAAAGCAGCAGCAATCCATGAGGAT
CATCACCATCCTATCGCTTTGCCGTACTGTTTATCTTCTTGTCATCGTTCAAAGGAACGC
AAAAAGACATTCCAAGTGTGAAGCGTATTATTTTCATGAAGTTTTTCAAACTTCCGATAT
AGAGAGTGAAATAAAGAAAAGGAAGCATCTTTCTTGTTCCCTTTCCCTTTTTACATGGCA
TACTCGATGGAAAAAAAAACACCCCATTTAAACTGTTTTTGTTTTTGAGATAATTTTTAT
AGTTGTGGTTTAAAAATAGTAAGTTTAAAAAAAGTGTTGTTAGGTATGGTTAGTTGGATT
TAGATACATGTTTGGTAAAAATTATGGTTGAGGTTTATGTGTAGTAAAAAATATGTATAA
AATGTTTGGTTGTAGTTGCTTTTCAAAAGTGATTTTTACTTGGAAATGCATCAAAATAAT
TTATTTTTTTATTTTTAAAAAATTATTTTTGATATCAGAGCATCAAAATGATTTGAAAAT
ATATAAAAAAATTAATTTGAAGTAAAGAAAAAAATTAAAAAATTTCAAATTTTAAAAAAA
GTGCTTTTGAAATGCAAAACCAAACAAAGTTTTACGAAACTCAGTTAAAATGTTTGGTAA
CCGTAGATACTGCATTGCTAATAATTATAAAAAATCATGTGCAAATTATACAAAATCTTG
CTTTAAGTTCTTGTAACCTCGCTTTGGGATTAATTTGTGAGAATAAGAAAATCATGTGTA
AATTATACAAAATTTATTATTAATCATCGATATATATTATAGGTCATCAATATTAAATAA
TGGCTTATTTTCTAGCATATCAGTTTAATCCTAAAAATACACATATCATGAATACTAATT
AATTTAAAATAAACAAAATATTTAAAAAATCTTTTAGTATCACACTTTTTTAAAAAAAGA
ATAAAATAACAACATAACATAATTGATGAACATAAATTCCATGGCCTACATAAATTCCAT
GGCCTAACCACACTGTGACAATTATATAAAAATCAAATTTTAAAAAATCAACCTCATAGA
AAAAAAAGGTATATATTGTGAAGACAAATTTAAAATAAACCTAGAGATTAACAAGCTATC
ATTAATAAAGCACAAACTTAGTTTTCTTATGTCTATGTTCATGCAATAATCCATTGATGC
TCCTCTATATTATTTTTTAGATCCACAAGCCATTATAAAATATCGGATAAACAAATGGAT
TTCATGAGACAATATTATGGTTTACTTGGATACAGCTATCTTATCCTATAAGTATCTAAT
CTTATTCTCTTTCAACCCTTGTTTTTTTTATGTACTTCTGTATTTGTGAATTACTGTATT
GATTATGATTGGGTTCATTAGGGATGACTGTAACATCGCTAGTATTATTTTTTAAACAAA
CCCTCTAATGGAAGAACATTTTTGTTATAATCAGACTTTTCCAATATGTTGAAGCTTTCA
CATGACAGTGCTAATACGAAGTTGCATATAAAATAGAATAGGCGACCTCAGCCATTACCT
AATGCAGATGTTGAAATTAAGTTTAACTTATAATGGCAATTACTTTATGCAAAAAATAGA
TTAAAATGAAGGGGAAACTATTAACATGATTTCTATTTAGAGTTTGGTAAATGAAAGGTC
TATTTTTTGCCTATGGTAGATGACAAGATTTTCATGTAAATTGTTGTTACTCAATTTTGG
ACCCCACGTGCTGGAGACGGTGTATACCTCTTGTCGCACGTCATAAAATCCGCGCGGCGT
CGACTGGCGATTCTTTTCGTTTGTTGTTTGATTTGATTGGTTCGTTGGAGTCGCCACCTA
GTATTTAACTGAAGGCTACTAGGAAACCCGGCAGTGGTCTTATCGAGATTTACGGGTAAG
GGACTGGTTGTGGTTAGGGAAGGTATTAGCACCCCTAACGCACCCTACCCGAGGTAAGCC
GCTTCGTGGACTTGATGTGTTAAAGAAGTTTTAAAAATTCTGTTCTTTCATCGAATTTTA
GAAATACGACTTACATGTAAGTTCATAATTCTTTATCCGTGATCAAATCAAAATATTAAA
TTCTTTTTTATTCTTACAATTTTATCATACAAAAAAACATTCATAAACAAAATACAAATC
ACAGATACATTTTCACTATATTTTTTCTTTTCTTTTCTTTTTCTTTCTTTTTTTTTTTTT
ACATCCACATTACAAATTTAAAAAAATTCAACACTAAACAAAAATTACATTACATAATTT
AAAAATTACAAAAATGGTCCCTAAAACTCCGTAAATTGTGGAAGGACTTCAGCCGGCAGA
ACGTTGCCGCAGAGAACGGTGGCGGCGCGTGGGTTCACGCGCGCCGCCGGTGAAGACCAG
CAAGCTAGTAGATCGGGATCGTCTCCTTCTTCTCTTCTCGTCCGTACCGGCGGTGCATCT
CCCAATCACACGCAAAGTAAACCAACAACACAAACAATTCCGGCTCTCCTTTTTTTCAGA
TCGCCACGCCTCTTTTGGGTCCGCTTCGTTGCAGATCACCTGCTACCGCTCATCCTCTTC
TCCCTTGTTCCATGTACCGGGCAGCAAGGAGGCCGGGAGGTCGGCGACCGACGGTGAAGG
AGATCGGCCGTCGCCGCCGGGTGGCCTGGCCCAGGCACCGTTGAAGGTGCTTGCTCGGAG
CTGGGTCGGCTTCCGTCCGTCACTGTTGAGAGAAGAAATGGTCTTCTGCAGCTGAAGAGG
GAAGTCGTGGGTCTGTGGGTGCCGTTGCTGGAGAAGGGCTGCCGCTGACCGGTTGAAGGA
AATGACGAAAGTGTTGCCCCGCGCGCGCGTGTGTGGGCCGCTGGCTCACCTGGTGAGAAC
GGGGCTGGGTGGTCTTCCTTCGCCGCCGTTGTTCGTGGTTTTTTGCCGCTGGAGCGGGTC
GGAGCTGTGGAAGAAGGGAGCCGCCGTGGAGGCCGTTGGGTGGACCAAACGGGTCCGCTG
GAGGAAGACGGTGCCGCTTCACGGGAGAGGCCGTCGCCGCTGGAAGAAGAAGAAGCCAGA
GGGCAAAGGGGGAGTGGCTGGTCTCGTTTTTGGAGGAGAAGACGATGGAGAGGAAAAAAA
AAGGGAGGCTACGGTGTTGGTTTGTCTTCCTTCACTGCTGGTGTTCGGCGGATGACAGAC
TGGGAAGGCTGGTTGTGTTTGGGCGAGAAGGAGCAGGAAAACGGTGCTGGTTTGAGGGAA
GAAGAAGATCCGGAACCGGCCGGAGAGGGAAAACCAAAATCGTGGGGGGCAACCGTTTGG
TTTGTTTGGCCGCTTGTATGGGGGAGCTCGGAGACGATGGGGCCGGTTGAGGGAGAATGA
AAGGAAAGGGAGCAATGTGGAGAAAAAGGAGGGGGGCCGCAGTGTCGGAAGTGAAAGGAG
CCAAGCTCTTGGGCGGCCGAAAAAAGAGAAAATTTTCCAACGAGGAGGGGGGGCGGCTCG
GATGAGGGAGAAGAAAGAGTTAAAAGTTTTTTAGGTTTTTCTCCCTTTTGTGTTGCCTCT
CCCAAATTACAAAATGACCCCCCTCCCGGTATTCAGTTTTAGCATGGTATTTATAGAAAA
AGTTTTGCTAGGTTTTCAAATTAGTCCCTCAACTTTTCCTTTCCTTCTCTTTTCCTCTTT
TTTTTGTAAATTTTGATTTTTCTTATTTTTTTGTATTTTTGAAAGCGAGCAAATATCAAC
GTCGACTCAATGAGGAAAATCAATGATTTTAAAATTTCCGCGTTAAAAGTTGAACGCGTT
TCAAATACCTTTGAAAAATTTAAATTCTTTTGAGACGACGCTGCAAAGTGCTAAAAACGA
TGCAAATGTATTAAAAATGCATTTTTTGGGTTTTCATTGTTTTTTTGCTATTTTTGGTTT
TTTTCTAAAAAATTATCAAAAGATGGGTCAAAAATTGGGTAGCAACACCTCTTTTGAACA
GAGTGTAGGAGTTTAGCTCATATTCGCCAGAAGATTGACAAAAGCACATAAAGAAATATT
TTGTTTTTTTGAAACCCTGTTTGAGCTGTTTTCTGCTCTCTTTATCCTTCCCCTTTGCTG
CCAAAATCGTCAGGTTTTCTTAGATTGATCGAAGTCTTCATAATGCCAAATTCATTCCTT
TTTTATCTGGTCTTTAAAGTTGAAAAAATCCCTCAGAATTTGCATAAAAAAAAATGGTTC
TTTGTTGTCGCAATTTTTGTTCCAACTTAGGCTCGATTCGACTCGGTTTCGTACGATATC
CGACCATCCTAGGTATATTCTGTCACTCATGATATGTTAAAAAATTGACGTACACCTTTA
TTAGGTCCTAGGGATCATTGTTCTTAGGGCAAATTCTCGCCGATTCGGATGCTCAAGCAT
CGTCGGATCAAGAACCTTTTTGACCAACTAGATTACTAGCAGATTCTGTTCTCTCTAAAA
TGATTTTATCTCACTTCAACTCCTTCATCAAATTTGTAGTCCGGGACACGTAGATGAATT
TGAGCTTTTGAATTGCTTGATTCCGATATCAGAAACTCAAGATATTCCTGTTTGAAATCT
AGCGTGAAAACATAGAATCTTGCCGCGAGAAGGTTTCAGCCGAGTTTGGTTGCAATTTTG
TTATTCAAAACGAATTTATCTCACTTTGAATCCTTCATCAAAGTTATAGTCCGGGACACG
TAGATGAATTTGAGCTTTTTGAATCACTCGATTTCAATATCAAAAGCTCAAGATATTCCC
GTTTGAATATCTAGTGTTGAAAGCAGGGGATTCGACCGCGAGAAGGATTTTTGCCCAAGT
TCGCGGGACTGATTCGAAGGATTTTTTTGGACCAAGGACTGAATCGAAATGTGCTAAATT
GAGGGATTGAATTGAAGAAGGACATTGAAAGCTGGAGAGGGGGGCTGGATCATCATAAAT
GAGAGGATTTTTACCACACCGAATAAGGAAAATAGGACTTTGCAGCTGTTGAACAATAAA
AACAGAGAGATACACTGGAAGATAAGAACGAATGAGATAATATTATTGAGCTGGACTGAT
ATGCTTTATATAGGCAGATCAGTTACGTAAAAATAGAAACTAACAGTTGCTTCCATTATT
CTAGCCACAGAATACTAACAACTTCCTATAATTAGTAAAACAATAATTGAAACTAACGAA
CTGCAAAAGAATAGGACAACTTTGCTGACTTGGTCAGTTTATTTTAACAAGTCTGGTGTT
GATATTTTAACATCCCCTCTCAACACCAGCATCTTCTCTGTTAATCATCCCGAGCTGTCG
ACAGAAATCTTCAGACTTATTACTGCTCAAGCTTTTTGTAAACAAATCTGCAACTTGATC
CTTTGTGTTAACATGCTTGAGCTCAATTTCTTCTTGTAAGACCTTCTCCCTGGTAAAGTG
ATAGTGCACTTCTACGTGCTTGGTCCTTGCATGGAAGACTGGATTTTCAGCCAAACGTAT
GGCTGATTGGTTGTCATAGTATAGTGTGACTGCTGCTTTTGTTGACTGATGCAAATCTTT
TAGCAACCGTATGAGCCAAGTACTCTCTTGTGCTGCCATTGCTGTGGCTCGATATTCTGC
TTCCGTTGTTGATAAAGACACCGTTGGTTGTCTTTTGCTGCACCAAGCAACTGCTCCCCA
TCCAAGCATAAAAACATAGCTAGTAGTTGAACGTCGAGTGTCATGATCACCTGCATAATC
AGCATCACAGAATCCAACAAGTTTGCAATCTCCATTTTTCTTGTACAGAATGCCTTCATT
GAGTGTCCCCTTCACATATCTTAACACTCGACGAACTGCTTCCAAATGTGGCTTCTTTGG
ATTTTGCATGTATCGACTCAACAAACCAACTGCGTGGGAAATATCTGGTCTGCTTAAAGT
TAAGTAGATCAAGCTACCTACTAATTGTCGATACATTGTTGCATCTTCTAAGTCCTTTCC
TTCGAGAGCACAAACCTTTGCATTTAGTTCCATCGGAGTTGAAACTGGTTTACAATTAGA
CATTCCAAACTTTGTCAAGAGCTCCCTGCAATATTTCTTCTGATGAAGAACCAGTCCTTC
ATAAGTATAATCAACTTCTAGGCCAAGAAAATGCTTGAGCTGGCCGAGTTCTTTCATTTG
GAACCGTATGGACAAATTCTCTTTTGTTAAGAGAATTTCTTCTTCATAATCTCCTGTTAC
AATTAAATCATCCACATACACTAACACAATAGCTATTTTTGTGTTTAAGAACTTGACAAA
CACACTACAATCTGCAGATATTACTAAATAGCCACTATATGTTAGGAATTCAGCAATTTT
TCCATACCAGGCTCTTGGAGCTTGTTTAAGGCCATATAGTGCCTTTCGTAGCTTGCAAAC
ATATTCTGGATGATCTTGATTCTCGAATCCCATTGGTTGAGACATGTAAATTTCCCGATC
CAGTCCTCCATGTAAGAAGGCGTTCTTTACATCCATTTGCCACAAGTTCCAGCTTTTGTT
AGCTGCAAGTGCAAGTAGAACCCTCACCGTTGTAATCTTTGCAACTGGACTGAAAGTTTC
GTCGTAGTCGAGTCCATACTGTTGAGAAAACCCGCGAGCAACCAGACGTGCCTTGTATCT
TTCAATTAATCCGTCTGTGCGACGTTTAATTTTATAAACCCATTTGCATGAAATAGGCTT
CACATCTGTCGGCTTTGGTACAAGCACCCATGTCTGATTTTGTTCCAATGCAGCAAATTC
CTCTTCCATGGCTTTATTCCACTCCACGTGAATTTGTGCATCTTCAAATGTCTCAGGTTC
TGCTGCAATTTCTTCTTCTGGTATTGCAGCATTATCATATTTAGGATTTGGCCTTCTAGT
TCTTGTTGACTGTCGAGGTTCAACTGATCTGCTATGCTCTCCTTCTTCTTCACTAGGACG
ATCATACACGCCTGTTTGCCAAGGATGTCTGCTGCTCTCTTCTTCTTCTTCACTTGTTTG
GCCTTTGTCCTCAACTGAAACTTCTCCCTCACCTGATTCCAGTTGAAAATGGATAGGGTG
CAAGGAGTCTGAAACTGGTTTTGTTTCTGTTTCTGCTGGCCACCATGAAGAAGCTTCATC
AAACACCACATTCCGTGATGTATAGCACTTCCCAGTCAGAGCATCACAACATTTCCAGCC
TTTTCTTTGACTGTCATAACCCACAAAAATACACTTCACAGCTTTCTTATCAATTTTGCT
ACGTAAATGATCAGAAATAAACACATAGCACACACACCCAAAAACACGAAAGTAGCTGAC
CACAGGTTTCATGTTCCATAATTTTTCAAAGGGTGAAAGGAAACATAACCGTTGTTGTGG
AAGCCTGTTGATCACATACGCAGCAGTCTTCATGGCCTCTGCCCAGAAACGTCTAGGGAC
ATTTTTTGTGTGGAGCATGCATCGACAAATTTCTGTGAGGTGCCTGTTCTTCCTTTCTGC
GATGCCATTCTGTTGTGGGGTGTTGGCACATGTGAATTGATGACTTATTCGATGACTCTG
TAAGAACTTGAAGAATTCATCTGACATATATTCTCCTCCATTATCCGTGCGTAGAGACTG
AATATGTTCACCAATTTCTGCTTCTGCTGCACTTTTGAATTCTTTGAATTTTGAGAATGT
TTCAGATTTCTCCTTTTGAAAATATACCCATACATACCGTGAAAAGTCATTAATAAAGGT
CACCATGTACTTGATTCCACTGAGAGATGCTTGTTTCACCGGGCCAAACACATCAGAATG
AACCAATTCTAATGGTTTCTTGGCTTTGAATTTTGACTCTTCATACGGCAATTGGTGTGC
CTTTCCATATTGACATCCTTCACATACCACATCTGTTTTTACTTCAAGTTGAGGAAGACC
TTCCACCATTGATTTCTTCATCATCACAGCTAGCTTGGAATAGCTGACATGACTCAACCG
TGAGTGCCATAAATCTGGTGTTTCATTCTTCCTGGTTTTATTTATGTATGCAGTTTCTGC
TGACATTACATAGACTGATTCTCGCCTCTGACCCTTCATTAGTGGCTCCTCTGTAACCTC
AAGATTGTGATAAACTCTCACATCTTGTGGTCCAAATAAAACATAATGCCCGGCCGATGT
TATCTGTGACACCGAGAGAAGAATTTTCTTCATACCTGGAACATGGTAAACCTTCTGAAG
TGCCACTTCATTGTCACTGTGATAGTTAGAAACCATTGTATTACCAACGTGAGCTATTGG
TAACTTTGAATTGTTGGCTGTTATTACCACACGATTTCCCTTGTATTCTGTCAAATTCTG
CAGCTTCTCCTTATCTCCAGTCATGTGATTTGAACAGCCGGAGTCTACAATCCAGTCACT
TTCATAATCAATTTGATCAAACATATTTGTTGTGAAGGCTTGTTCATCATCTTCTCCTGC
TATAGATATTGTCTGAATATCCCATTCGGCTTCAATTCTGGTATTAACAACATCACACAG
AATCGTTGTTACAGTAAGAGCCAGTTCATTGTCTTCTTCCTCTGTGACAAGTAGTGCCTC
TGCATCCCATTCATCTTCAACTTTAGAGGTAGCAACATTACTCTCCATGTATTGTTTCTG
CAAATTGCAGACTCTGGCCATATGACCTCTCTTCCCGCAATTGTAACATTTTCCTTCAAA
TTTCTTGTTGTTGCTTTGATTTTTCCAGCCTCCCATTGCACGGTTGCCTCCTGCACCTTG
ATGACTTTTGATCTTGTCACCGTACTTTTTCACTCCACCATTTCCATACTGCTTAAAATT
CCTGCTGCCTTTGCTGACGTAGAGTGCTTCCTCTTCACCCTTGGTTGAAGCTCCTCCCAT
TTGCTTAGCTAAGGCTTCTTGTCCAGCAAGCAAATTCTCAAACTCAACAAGTGATGGTTG
GTTTTGCCATCCTTGTACTGCAGCAACAAAGCTTCTGAATTCTGGACGTAAACCATGAAT
GATTATTCTTTTCATCCTGGTTTCACCAATTGGAGCTTCTGTATCCAATTCAGAAATCTC
TCTGCATAAAGTCTTCACTTTATGAAAGAACTGGGCAACAGGAAGCTCACGTTGAGCTAC
TGACAGCAGTTCACTCTCCAGTAGTTGAAGTTTTGTGTCATTCTTCTTGGAGAATAGCTT
GGCAAATGTATTCCAAGCTTCATGAGGAATTTTGGCATCTCGAATATGTTCCAGCACATC
TTCTTCTATTGTAGTTTTCAAAGCAAACATTGCTTTGCCTGCCTTTATCTTCCATTTTCG
TAGAGTACCGCTTGCATCTTCAGCCTCTGGTTGTGTAATTTCACAACCACTCACAACTTC
CCACAAATCTTGGCCCTGCATGTAAGACATCATGCATGTTGACCAAGTTTTGTAGTTCTG
ATTGTTGAGCTTTTTAATCCCTCCAATGACTTGAAGATCACCCATCTCACTCTCTCTTTT
TCTCACGTGTTTAACTCTCACAAACCAGAAACACAGATCTCTTTTTAGCAAGGCTCTGAT
ACCAATTGTTGAACAATAAAAACAGAGAGATACATTGGAAGATAAGAACGAATGAGATAA
TATTATTGAGCTGGACTGATATGCTTTATATAGGCAGATCAGTTACGTAAAAATAGAAAC
TAACAGTTGCTTCCATTATTCTAGCCACAGAATACTAACAACTTCCTATAATTAGTAAAA
CAATAATTGAAACTAACGAACTGCAAAAGAATAGGACAACTTTGCTGACTTGGTCAGTTT
ATTTTAACAAGTCTGGTGTTGATATTTTAACAGCAGCTGCACCCTCCATCTGATTTCTTT
CCTTTTTTTCTCTGCTGTTTTCCTTTCTCATCACGCCTGATTTTTGGAGCTGAAGACCAC
GTTTTTGTTGCCTCATTTCAAAGGGAGCAGCTAGCCCTATGGAAGGAAAGAAAAGAGCCA
CACCATCCTCTAACTAGGAAAGAAATCACTGCTGATCACAAAATCAGAATCAAACATTCT
GGTTTTTTATTTCTGCTCACCCGAGAATACACCCTAGAGTTAATGTAATATTTGTTTCCT
AAATAAAGCCGTGTATAGGCTATATAGAAGCCTCGGCTGCTGACCTAAAAGAGGAGGTGG
AAAAAAGCAAAAAGGAGAGCAGAAAAAGAGAAAAAGAAAGGAGAGAACAGAGAAAAACGA
GAAAAGAAAGACAAGAAGAAACGAGAGAGAGGCAGGGCAGAGAAAGCCATAAGAAGGATA
CTGTCGAAAGCAAGGAAAAACACAGAGGCAAGGGCGACAACTCCACCAGCACAACACGCC
TTCATCGCCATCATCTTCGTCATCTCGAGAGAAAGCATCAGCAGAAGGAGGGAAAACGAA
CAGAGACCAAAACCGGCGTGGCCTATCTGTTTCGCTGTCCCGAGAAGCAGCAATCATTGG
CTGAGCGCAGAAGCTTCAGCACCTGTCATCTTCGTCCGTCTCAGTGCCAGCTTTCAAGAA
AAGGAAAGCAGGACAGAGAAGAAGGGAAAGAGAAGAGAAGAAAACAGGGAGAAGAAAGGA
GAAAGAGGCAAGCAACACAGGAGAACGCCAGACGAACGCAGGCAACGGAGGACTGAAAAA
AGGGCATCGCCAGCAGACCAGGTAAGCTTTCTTTTATTCCCAGCTTTTGCATGCATTTTG
AGTTGCATTTGTTACTGTTCAAGTGAAATTTAATTCACTTGAACAGTAACCGGGCAAGGC
ATGTGTATTTATTTTTTTTGTGTGTTTTTTTTTATATTGTAAAAATAGAAATCTATGAAA
AAGAGAGCACGTTTTGATACCACGTTTTTGAGACCGTTTCAAAAGAAAAGGAGATTTATG
ATTTTCTGTCATATTTATTTTAAGGTCTGGTTTTTCTTTTGTATTGTAAAAAAATAAAAA
TCTCGTATTTAAAATACCGGGTTTTCGACGCAATGTGACAAATATACATATATAGCAAAA
AAAATTTGTTTTCTTGTGTGTTGCATACGGCCAATACCTAACATATTTTGAACGTTTTTT
TATATACAAAAAATATTGAAAGTTTTGAAAATGTGTTTTCGCATGGATTTCGTAAACACA
ACAAAAATATTGTTTTCTTGCATTTTGGATTTTACAACATGTTTGTAAAACTCCAAAGGG
TATTGGCCAATATTACAAAAAATATAAAAATCTTATTTTGGGGGAATTCATCTATTATTC
ACCGCTAATGTTTGGATAAAGAAATCCTTAAAGGACGAATATCCAAAATATTATTGGGAA
TAATTTGTTATTATTCACTGTTAATATTTGGATAAAGAAACCCGGAGTTATAAATATCCA
AAATAATTTTCTAGGAATAATGAATCCGCACACATCCTTGAAAGAAGCCTTGATTATAAT
CGAGGACATTTCAAATTTTTTTACTCCACGGTTTACGAGCCGTGAGAGTATAAAACACTA
AGACAAAAAAAATAGGTTTTTAAAGCACCCTAGATTTCTAAATTTTTATCCCTCCTGTCG
CACCCTCCCGAGAGCTCGACGTCGCGGCGGCACTTCCTCCGTAGCGGGGATTCGAAGTTG
GGGTCTTTACTGTTGTGAAAAAGGGAGTCGCCACCTAGTATCATGGTCACTAGGAAACCT
AACCGGTCTTTCAGAGATTCTAAGGCAAGGGACTGGTTGCGTAAAGGGAAGGTTTTAGCA
CCCCTAGTACGCCCTACCTAAGGTAAGCCGCTTGGTGTTTGATTTGCCTTATAATTGTTA
TGGTGTTGATGTTCTCTAATCCCATCGGTTTCCTAGGATAAGTCTCGCTCGATGAATGAA
AACTAGGGTGCTTTAGAAACCTATTTTTTGTCTCGTAAACCGTGGAGTAAAAAGAATTGA
AATGTCCTCGATTATAATCAAGGCTTCTTTCAAGGATTTGTGCGGATTTATTATTCCTAG
AAAATTATTTTGGATATTTACCACTCCGGGTTTCTTTATCCAAATATTAACAAGTGAATA
ATAACAAATTATTCCCAATAATATTTTGGATATTCGTCCTTTAAGGATTTCTTTATCCAA
ACATTAGCGGTGAATAATAGATGAATTCCCCCCCCAAAATAAGATTTTTATATTTTTTGG
AATATTGGCCAATACCCTTTGGAGTTTTACAAACATGTTGTAAAATCCAGAAATGCAAGA
AAAATGATTTTTGTTGTGTTTAAGAAATCCATGCGAAAACACATTTTTAAAACTTCAAAT
ATTTGTTTTTTATATAAAAAACGTAAAAAAAATGTTAGGGTATTGGCCGTATGCAGGAAA
ACAAAACATTTTATATTTTATATTTTTTTTTGATGTCTCGACGAAAACCGGGTATTTTCA
TACCGGACTTGTATCTTTATAGTACAAAAATACAACCTTGCAGTAAAATCACAGATTTTT
TAAATACATCTTTGAAGAAAACTTTTTAAATGGGCCAGACCCGGCCCAAAAGGAAAATGG
GCCGAAATCAGCCCAAAAATAAAATGGGCCTACTTTCTACAGGGCTGGACTCGGCCCAGC
CCAAACGCACAGTAACATGTTAATTAATTTTCCGGTTCGTGCACATGCACAGTAACCCCG
TTTTCACACATTAACAAAGCAAACCGCATGCAAAAGACCACGATTCTTGTTCAAGTGAAT
TAAATTTCACTTGAACAAGTGCAAACACAAAGCAAAAAATTACACAAGGCGGGAGTTACG
GCTCAATCAAAGTTGGCGGATTATTGTTCAAGTGAATTAATTCACTTGAACAAGGCACAC
AAGGTGAAATGCATGCAAAGAGAATTAAAATGCATGCAAAGAGACCCGTTATCGTTCAAG
TGAATTAAAATTCACTTGAACAAGTGCAAATACAAAGAAAACAAATGCACACGAAGGTGA
AGAGAACAAACCCGGAGACGAAGAAGCATGCCGCGTTCGTCTGTTTCCAATCTTTTCCTC
ATGTCCTGTATGTTTTTCCTGTTTTTCCTTTCCTCTATGCCATTGTCACTCTCTCTCCTT
CTGGTTTTCTGCACTTCTTCTTCCCTGTTTCGCGGGTTTTATATGCAAGAAAATGAAAGC
AAAGACCAAAAAAGATGATGAGCCGGTGCGGTTGGTGGTGTTGCCGCGGCCGCTCTTCCT
CCTCTCTAGTGTTCCGCTGCTTTCGCCTTTCCTCCTCGTCGGTACGTGCGTTGGTGCGGT
TGGTGGTGTTGCCGTGGCGCTCTTCCTCCTCTCTAGTGTTGTCTGCCTGCCTTTCCTCCT
CGTCGTGCGGCTGCCTGGTGCGGTTGGTGGTGTTGCCGTGGCTGCTCTTCCTCCTCTCTA
GTGTTGCTCGCTGCCGCCTTTCCTCCTCGTCTCCGTGCTGCTGGTGCGGTTGGTGGTGTT
GTCGTGGCTGCTCTTCCTCCTCTCTAGTGTTGTTGCCGCTGGGATGGAGGAGATGATGAG
GTCGTTGGCGCGCCGGTGCGGCCCCGGCGTTGCCGCCGCTCTCTCCTCCTGGTGTTGCTG
CTGCTGCTGGGATGGAGGAGATGATGGGGTCGTTGGCAGCGCTGGTGCGGCTCCTGGCGT
TGCCGCTGTTGCTCTCCTCCCGTGTGTTGCCGCGCCGCCGGGATGGAGGAGATGATGAGG
TGATGAAGGAGATGATGAGCTGGCGGTGGTGTTGGCAGTCTTGGTGCGGGCCGGGTGGCG
TTGCTGCTGGCCGCTCGTCCTCCCGATGTGGCTGGTTCGGATGTAGAAGATGCGGTGCAA
ACAGGGGTGAAAACCTTTGCTTTATCGCTTTGAAACCCGAAGAAAGCCTTCCTTTTTTCC
TCTCTCGTTCTCTTTGTTTTTTTCTATGCCAACCCTCTCTGCTCTTTACTCTTCTCTTCG
CCTCCTCCTCCCTCTGCTGGAAGGAGAAGAAAGCAGTCTGTTATATATGCCGAACCGGAG
ACCAACCTCACATTCTTTCATCTCCACCGTCTCGTTTAGGGAAACAGTCCCAGTCCTTAG
ATGATGATGAGGGCGTTGGCAACGTTTGGCAGAGAAGGCTGTGTCGTGTGCAGGGAAGAA
ATGGCCAAGAGAGGGGAATGGCCAAGCGGGGGAACTGGTTTTGGGTGTTCTCTCCTTCTC
CTTCAAAAACTGAACTCTCTCCTCCTTCTGTTTTCCAGCCCTCTCCCCCTCCCGTCTTCC
AAAACTCTTTTCCCCTTTTCCTTAATTAAATGTGAGCGGTATACCAGTGGAGCGGGCTCT
GTCGCATGCGCATGGGGAGCAGGGGACACCAAGCCAGGGCAGCCTGCGCTGCTCCCACGC
CTGCGCTGCTCCCCACTCCTGAGGGTCTCGGGCAGCGGCATGCACATGGGAGGAACGGTG
TCTACACCATTTTGGTTTTTTTCTTTTTTTTTTCTTTTTATTTTGGTGGGGACCCAAAAA
TAGGTTACAACGAGATGCCCCCTCTTTATAATACTTACGGAGCAACGGGGTTTTGCGCAG
TAAGTTTTATAAAGATAAACAAAACCGAACTTCGAAACCGATATTGTCGAAGCTTGATCT
ATCCGAAACCTGTCTTTACAAAGCAATTCCCCTTCAACCCGAAACAACGATCAAAACTTT
GTCATCTTGAGATCCCAATCGGCGATCCCTCGACTTCTAACTTCAATTATATTAACTTGG
AATTCCATTCGAGATCCCTTCTCGGCGATCTCTTTTAAAAAATTATATTTGTAGCTTGGC
CAACCCGAAATCCCATCCGCGATTTCCTTTAGTCAAAGCCGATATCTATGTTGCGGTTGG
GCTAACCCGAGGTCCCTTCGGCGACTTCCTTTAACCGGAACCAAAATCCCGTGTGTGATC
TTATTACGACGGGTGACCCAAGTGGAGAGAAGGGAAGAGTGGTCTCATTCTTATGGGTGA
CCTACCCAAGGGGAAGAATGGCCTCATTATAATGGGTGACCTACCCAAGTAAAAAAATGG
AGAATGGTCTCATTCTAATGGGTGACCTACCCAGAAAAAATTCTTAGAAAACTCCACGCT
TTTCTAAGAAACGGTCTCAATATCGTGTGACCGGCCCATCTTAAAATTCTTAGAAAACTC
CACGCTTTTCCAAGAAACGGTTTCAATATCAGTGCTTAGGCCCCTCTTAAAATTCCTAGA
AAACTCCACGCTTTTCTAAGGAATGGTCTCAATATCGGGTGACCTGCCCATCTTGAAGAT
TCTTAGAAAACTCCACGCTTTTCTAAGAAACAGTCTCAATATCAGGTGACCGACCCATCT
TAAAATTCCTAGAAAACTCCACGCTTTTCTAAGAAACGGTTTCAATATCAGGTAACCGGC
CCCTCTTAAAATGCTTTAGAAAACTCCACGATTTTCTAAGGAATGGTCTCAATATCGGGT
GACCTGCCCATCTTAAGATTCTTAGAAAACTCCACGCTTTTCTAAGTAACGGTCTCAATA
TCAGGTGACCGGCCCATCTTAAAATTCTTAGAAAACTCCACGCTTTTCTAAGAAACGGTT
TCAATATCAGGTAACCGGCCCCTCTTAAAATTCCTAGAAAACTCCACGCTTTTCTAAGGA
ATGGTCTCAATATCGGGTGACCTTCCTATCTTAAGATTCTTAGAAAACTCCACGCTTTTC
TAAGAAACGGTCTCAATATCGTGTGACCGCCCATCTTAAAATTCCTAGAAAACTCCACGC
TTTTCTAAGAAACGGTTTCAATATCGTGTAACCGGCCCCTCTTAAAATTCTTTAGAAAAC
TCCACGATTTTCTAAGGAATGGTCTCAATATCGGGTGACTCGCCCATCTTAAGATTCTTA
GAAAACTCCACACTTTTCTAAGTAACGGTCTCAATATCGTGAGACCGGCCCATCTTAAAA
TTCTTAGAAAACTCCACGCTTTTCTAAGAAACGGTTTCAATATCGTGTAACCGGCCCCTC
TTAAAATTCCTAGAAAACTCCACGCTTTTCTAAGGAATGGTCTCAATATCGGGTGACCTT
CCTATCTTAAGATTCTTAGAAAACTCCACGCTTTTCTAAGAAACGGTCTCAAAATTAGGT
GACCGGCCCATCTTAAAATTCTTAGAAAACTCCACGCTTTTCTAAGAAACGGTTTCAATA
TCGGGTAACCGACCCCTCTTAAAATTCTTTAGAAAACTCCACGCTTTTCTAAAGAATGGT
CTCAACATCGGGTGACTCGCCCATCTTTAAGATTCTTAGAAAACTCCACGCTTTTCTAAG
AAATGGTCTCAATATCGGGTGACTCGCCCATCTTAAGATTCTTAGAAAACTCCACGCTTT
TCTAAGAAACGGTCTCAATATCAGGTGACCGGCCCATCTTAAAATTCTTAGAAAACTCCA
CGCTTTTCCAAGAAACGGTTTTAATATCAGGTAACCGGCCCCTCTTAAAATTCCTAGAAA
ACTCTACGCTTTTCTAAGGAATGGTCTCAATATCGGGTGACCAGCCCCTCTTAAAATTCT
TTAGAAAACTCCACGCTTTTCTAAAATGTGGTCTCAATGTCGGGTGACCTGCCCGTTATA
AGGTTTTTTAGAAAAACTCCACGCTTTTTCCTAAAAGTAGTCTCAATGTCGGGTGACCTG
CCCATTTTAAATCTCAAAAGAAATCATTTTACCTCAAGGAATGATACAGTGCTAGCTCAC
AAATCTCCTCCGCAGTTCCATTGACCTTAGATTCTCGTATCTCGGTGGTTCCCAAACACT
TGGAACTATTTTGGCTTTCGCCACAACTTTCTCCCAGTGTTAATGTTTATGACAGTATAG
TATGCATGCTTTTGTTACCTATTTTGGAAACATAGGTTCCTCTTTCTGTTGTAGACTTAT
TGAGCTCTTGTTTCCATTTGTTTGTCCGACTCGTCTTCTTGAAACGGAATATGCTCCACG
CGCTATACTTCCTATCCTCTTGGTGGAGAGATCTCCAATTCCTTACGAGGCCCTTTCTTG
CTCCATCGAGTATTGTCTTTTATTTAAAAGGAAAACTCCAAAGATTTGGTTTTGTTCATG
AAAACCGAAACTTTCAATGCAATTGACAATTCTCATAACGGATGCTTTTTTAGAAGTTTT
TATGATGATACCCCTTTGGGCTTTGGTTCACTATGGACCCCTATGTGCACTTCGGTGCGC
TCCTTGCCCCAGTGTGGTGTGCAAAAACATGTCAAGTTTAGATTTGATTTGGTTCTCTCC
AATTGATGGAGTCATCTCCTTAGTCATGCGTTAAAAACAGTTCTTTTAAGTAAAAGATTT
CAACTGCTATGAGATCATACGTTTTATGAAAAAAGGTTCTTTACAAAGAGAATTCATGGC
CGAACTTTATTATTGACCGGGGATCATAGTTTTTCTTTATAGAGTTATCATTCACAAGTT
TAACTAGATCTTCTCCATCCATCCTAGATAACAAATAAAGCTCCTCTCGAGAATGTTTTC
TTTAACACGTAAGGGCCTTCCTTGTTTGGCGCCCTTTTACTTTGATCCTCTTCTGGTAAA
GGCCATATTCAGTACAAAATCTCCTTCATGGAATCCTCGAGGTCGGGCCTTCTTATCATA
TGATTAGGCCATCTTTGATGATGACAGATTGCAGCTAATCTCTTTTCACTGATCATATTC
AACTATTCATATCTAACTTTTACCCATTCCACCTCTTCTAAACTTAGAGTCCAAAAATCT
TAATGAGGGGTTTTCCACTTCTAAAGGCATTATCGCCTCCATTTCCCCATCATATTCAAC
TATTCGTCGAGATGATTTCTTATGCAAAGTTTCCCCATCAAGATTGAAATCCATTTCCAA
CCTTTTCAAAGTCTTCTTGTTGATTTTGGATGCCCCCATGGGATATGTCTGGTTTTTTGG
ATGAAATTCTTGATATCATAGTACCAAGAGTTTCCATCTATTTCCCTCTATACTGAGCAA
CAATGAGTGGGTTATTTCGATATTACTATGTACCGGTTGTACCTTGTGCCCAAAGTCTAT
TCTAGCCATAGAAGTTAATGTGACCAAAGCATCAAGCAAAATGTTTTCCTTCCATTCCTA
AATGGGTGAACTTTATTTCCTCAACTTCTCTAGCCAATTTAGACGGGTATTCTTGGTAAG
GTCCCAACTTCTTGTCCTTGGTTTGCCCTTTTCCTTTCACTTGGCAAATAATCAAAATTG
GATATTGTTGTTATTACACCCATACACATTTATTTTTCTAATATTCAGCTCCAATGCCAC
CTCTAAAACGAGAATGCAAGCTTCATACTCCTATGTTGTTATTGCACCCAAAGCGCAACT
TAACTAAAACCGAATACTACTTTTAATTAGGAGAGATTATCATTGCATCAGCTCTATTAC
CACATACGTTTACAACACCATCAAAGTACATAGTCCACCAATCTAATTTTCCTTCCTCAA
CTGAAAACACATCTTCATCGGGAGGTACCGCTTGATTTTCTCGAAAGCTTCTTCACACTC
TTATTACAAATTCCGAGATTCTTCTTCCTTAACAATCGAAGATTGGGTCACAAGTCATGG
TTAATTGGGATATAAACCGAGCAATGTGATTCAACCTTTCTAAGAACTTTTTTTTTACAT
CCTTCTCATCCTTAGGAGTTGGCATAGATTGAATAGCCTTTACTTAACCAAGGTCCACTT
CTATCTTTTTGTCACTCATCATAAATCCCAACAACTTCCCGGATTTCACCCCGAATGAAC
ACCTTGCATGGTTAAGCCTCAACTTGTACTTCCTTGGTCTTTCAAACAATTCCTTCAATA
TTTGGACATGATTCTCTCCCTCTCTAGATTTAGCAATCATGTCATCCATGTATCATGTCG
TGAAATAGAGTTACCATGGCCCTTTGGTAGGTGGCCCCAACATTCTTCGACCAAAATGGC
ATGACCTTGTAACAAAAGGTTCCCCATGGTGTTACAAATGTTGTCTTCTTCTTATCCTCT
TACGCCATTTTTATCGATTGTAGCCCGGAAATCCATCAAAATATATGGAGTTATATGCTT
TGCATTGTCAACTAACATCTCTATACGTGGTAGACAAACCTTGATTTTATCTTCCTTTTT
GTGTAATACCACTATGTTGGACACCCATTGTGGATATTTGACTACCTCTAAAAAATCGGT
GTTCCATTGCTTTTCAATTTCTACCTTTACTTTTTCTTAACCGATTTGCATCCTTCTACT
AGTGGTACCCTATACAAACCAGGCACATCCTTGTAAGACCAAGCAAAAATATCTATATAA
TCTTGAAGTAACCAACTCTTCTCTTTCTTTAGGAGTGATCATAGTCCATATCTTTAATTT
TTCTCTTATTTTTTCATTGCCCGTATCTATGGTTTCAAGCTCCTCTCTGGCGGGTTTCCG
AGCTTGTTCATGTTGTCCTAGTTTCATCCACTTCTTCCTCTTCTATAGCTACTATGTATT
CTAGAGTTTGGCCATTCATTCTCAGTGTAAAGTGTAGATGTTTGTTTTGAAAGATCCGAT
TTGAAAACGGAAAGTGATGTGTAAAAACATCAAGATGAACTTTTGAAAATGCATGATCTC
ATTAAAGGAAAAAATTGTCTTAAAAGATTTGCTTGAGCAAACCGATTAGGTGCGCAACAT
CGTTCCAGACTCCATTAAGCTTTCTTTGATACTGACCTTTTGGGTGTAACCTTTCTTCAT
TTTCCATCCTTTTCTTTAATCGAGTGTTGTGGATTCTAGAAGGAGGATCTATGTTTCTAG
GTCTCGATGTGTGCATAGATGTATAAGAAAATGCATGACATAATGCATGATTGTCATAAG
AATGCTTTGCATATTGGGTATGGATGCAGCCTTCTTGTGAACGAATAACGGCCACCACCT
TATAAACATAGGCTCTCTTGTCACATTGCTAGAGTACTTGCCTTTCAAGTCGTTTGCTTG
AATCATGTTCACCCAGAGACAGATTTTGCATAAGAAAATGGGTCAATGCCTAATGCTTGA
TAAGTTTGTTACCTTTCCTCCATAAACTCTCTAGCCAAAGATAAAAAGGCAAAGCCGCGG
TTCTCAATCTTCCTTAGAAAGGCATCGGTTTTAGCTAGGCTTCGGCGCTAGCGAATCTTT
GTCCCCTCCCACTTTTCATGCATGGATTCTAATAATCCGAGCATGCGCAGCAACTTTGTC
CATTTGCTCATTTGTCTTGGTCATCTTTTTTATGAGCAACATATTGGTTTTGTTCAAAGC
AGCATTGTTAGCGTCTATTTGATCCTTGTATTTTTCCATTGCTGCTAGCTTATTGTCCAA
ATACTTCACCTTTTCGCGCTCCTTGTCAAGTTTTATCCTCATAACTTTTATCTCATTCTT
AACCGCTAACTTTGCTTCAATAGCCTTAAACCTTTTCTTTTACTCTCTTCCTTTACAATC
TCCATCAAATGGTTTTCCAACTCTATATATTTCTTGTTCAAATCCTCATACTTCCCAATC
CTATCCATCAGTTCGAATTGAACTTGTGCAAATTTTTCTTGGAAATATTCCTGCACTTCA
TTGGCAATCGTTAAAGTCAATCTCCATTGCTTCAAGTTCGAGCAACTTTGCATCCAATCC
AAACTCATCCCTTCTAGATCCTTCTCACTTCTTTTCTAGCAATCTTCTCTTCACTTAGCT
TTAACTCAAGCTTTGTTATTCTCGTGTCTCTAGATTGTGTTTGTTCATCTAGAAATGCTC
TTCTTTTATCTTCTTCCAGCAATCATTTCTTCCAACATTGCCTTGTCTTCTCAACTTTTG
CTCAACTCTGTTCGAAGTTGTTCAACTTGTCTTCTCAACTCCTCTTCATTATTGACCCTT
TTCCTCTTAATAGGCTCTTCTACAGTTTGGGGAGATTTGACCCCTACACAAGGCATGGCT
AAAGTAGCTAAGTCTCTCCATCTTACATATCCTTCGCTTGCACTTGAACCCTTTAAACCT
TCTATCTCAACCAAAACCAGATGCTTCCAATCTTGTTTGATGATCTCCAAAACTTCTTGT
GCAATGGGATCTTTGAACAAACCAAAGAATTGAGCAATTCCTATAGTCCTTGGAACAAGC
GCATGCCCCCAAGCTGCCTTACCACCGGGCGGGAGCATAACTCACATAACCCGTAATCCC
TATCAATGGTACCCAACGCTCTTTGTCCACAACTCATTAGGACTTTCCCTGTCGTCACCC
ATGGGGCTCTCCACTTAAAATCACTATTAGGCAAACCTTCTAATTTGTCAACCCAACCTT
GGTTGTCTAGATCTCCCCATTCTTCTTCTTCTACTAACTTCGGGGGTCTTTGGGTGAACC
ACCAAAAATTATTGAAGACAGGTTTTTTTGTTTCGATATGGCTAACCATCCGGATATACA
ACAACTACGTGCGAGCATCTCATTGCCCCTTTTCCGGTCCTCCTACAATGATTAAGCGTC
AAGATGGTTTCGAGCTAAAATAGCAGCCACTGGATTGATTTGTGTATTCTCATACTCTAC
ATAAGCAAAAGCGGCCTCCAAACTCACTAAACCCGTCTCGACTTGGGAACAGCACAAGGC
CAAATATGCCCAAGGCAATCAATCTCTCTTTTTCTAATCCGACTTCTTTTCCAGTTCAAT
TTCTAGCATCCTCCATTTCGAATCCGGTAGCATTCTTTTCCAAAAACTTTTCCAAGTTGG
AGATTCTGAGCAGTTTTGACAATTCGGGGATGATCTTGTCCGATCTCAAAGGCAAATAAA
TCGATACTGATTGTTTGGAAACTCGTCAACATCCCATATTCCTCCATAGTGGGACATAAG
TCTATGCTTCCAAAAGAAAAACACCGGTAGTCTGGATCCCAAAAATGAATTATAGCTCGC
ACAGCTGGGTTTAAAACTTCTACCTTTGCAATTTCCATCAAACGTCCGTATTTATTAAAA
AATGCATCCTTATCCATATCCGAAAGTGATTCGTTAACTTGTTCACCTCATTCATAATGC
AATTCGGGTTCTTGATTGGTGACGGTTTCTTAGCATTGCTTCTAAGGCAGTCTCCTTCAG
TCAATTGTGACAGTTCAGAATTTTTCCCATATTCTATGATGGAAAATTTAGTAATGGTGG
CCATTTCGATCACAAGTCCTGGAATTCAAAATGCCGGGTTTAGACTTGTTTTGATGTAAT
AGATATTATGGAGCATACAACCTTAAGGATAGGTTCTAGTTCCTTTACGTGAGACATAGG
GTAGGTTTACTACTTGGTCTCTAAAAAGGGTCTCTTCTTTGTCCCAGTGATCGCCCTCAT
AAAGGCAATATGGGGGTTCAACAGATAGTGGGATGGCACATGTACCAATCACTATCAGTC
TAAACACTCAGCAAAGAGTTGGGGTTTACACAAACTTAAACCTTGACTCAAGTCATAAGG
CAAGCTGCTAGTCCCCCACCTAACTTAAAGTTTAATGTGTGTGCTCTCGACAAGATAGTA
ATAATATAAGTGATGCATGAAAGGGTGCAATAAAATCTATATCCATAGTTGATATACCAT
GCATGATAGGATGTAAAGATGCATGCTAAAGCTTTTAAACAAAGTATCATTCATAGTAAA
AAAAAACAACAACACATGGCATAACAAAACAAACAAAAAAACAATTACCAAGCTTAGTCC
AAGGGTCCCCAGTGGAGTCGCCATCCTGTCGCACCCTCCCGAGAGCTCGACGTCGCGGCG
ACACTTCCTCCGTAGCGGGGATTCGAAGTTGGGGTCTTTCGTTGTGAAAAGGGAGTCGCC
ACCTAGTATCATGGTCACTAGGAAACCTAACTGGTCTTTCGAGATTCTAAGGCAAGGGAC
TGGTTGCGTAAAGGGAAGGTTTTAGCACCCCTAGTACGCCCTACCTAAGGTAAGCTGCTT
GGTGTTTGATTTGCCTTATAATTGTTATGGTTGTCGCACCCTCGCAGCGGAGCGCGGCGT
CGCGGCGACCATCGGTTGGTTTCGGGGTCTTTTGTTTTATTTGTGTAAAAGGGAGTCGCC
ACCTAGTATTATGGTCACTAGGAAACCTAACTGGTCTTTCAGAGATTCTAAGGCAAGGGA
CTGGTTGCGTAAAGGGAAGGTATTAGCACCCCTAGTACGCCCTACCTAAGGTAAGCCGCT
TGGTGTTTGGTTTGTCTTATAATTGCTATGGTGTTGGTGTTTTTCTAATCCCATCGGTTT
TCTAGGTTTTGATTCAAACTAAAATCATCGGGATAGAAATCCAAGGAAGTTCCATGTGCT
TTAAAAGCTCATTTTCCCCTTAGTTTTTCAAGAGTTTGCGACTCGTAAATCGCGAGGAGG
GACAAAAATTTAGAAATCTGGGGTGCTTTAAAAAAACCTATTTTTTTTGTCTTAGGGTTG
TAAACCGTTGAGTAAAAAATTGAAATGTCCTCGATTATAATCAAGGCTTCTTTCAAGGAT
TTGTGCGGATTTATTACTCCCAATAATATTTTGGATATTCGTCCTTTAAGGATTTCTTTA
TCCAAACATTAGCGGTGAATAATAGATGAATTCCCCCCAAAATAAGATTTTTGTATTTTT
TGGAATATTGGCCAATACCCTTTGGAGTTTTACAAACATGTTGTAAAATCCAGAAATGCA
AGAAAACAATTTTTTTGGTGTTTAAGAAATCCATGCGAAAACACATTTTTAAAACTTCCA
ATATTTTTGTACGTAAAAAAACGTTCTAAAACATGTAAGGGTATTGGCCGTATGCAACAC
ACAAGAAAATATTTTTTATATATATATTTTTTTTTTGTCAAAAAGCAAACATCACAATTA
GGCATAAACACCAAAATGGAAAGTAGCAAGCCATCATTCATATTACAAGAAACTTGAAAC
AATTCGTAACAAAAATCGTTCAAAGCCAAATCGGCTTAAAATTCCGTATACTAGAAAAGA
CTAAGCCCATATGCATGAGGGAGCCAAAGTTTTGAAACCGAAATTTTGGAATCCAAATCC
TACCGCATGTGTCCATGAATCATGACCTATTTTCTTTTTACCAATCCGGAGAAACTGGCA
TACTAGTTTCATACAAAAAGGAAAAGCTTGGGACGGCATGCTTTTATAACACAATTATAT
CACGAACTAAAAACTAAAGAAAACCCGGGCCGGCTATTTCAATTTAAAAGCATGGAAGGA
TACGAACAGAAAAGGGGCTGATGATAGGGAGCTGATGATGAAGAAACAACAGCCCCCTTC
CCCGGTTCCTCGCCCGAAACAAAGCGAAAGAAAGAAAGAAAAAAAAACGGAACACCAAAG
GCTAGCCCTCTTAACATAGTCACTCATCTAAAACTCAAAAACTAACAAACGGGAACAAAA
CAAAGCGAGCGTTCATTGTATAGTAAAAATAAACCGAAACTAGAAAGCAAGGAAACAACG
GGTGCAAAACATTTAAAGGCAACAAAGGAGAAGATAGTTAAGACTTACCCGTAGGGTCTC
ACTGTTTTTATTTTCTCGAGAAGATGAAATGAAACTAAGCGAACGTTTGTTTTCTCTATT
CTCCTCTCTTCTCTCGCAACAACACCGGAATGCAAGACAGAAAACTCCCTCTATTTACTC
GTGTTTTTACTCTGTCTCTCTTGTTGTTTTTTTTGTCTCTCTTTCTTTGTGTTTTCTCGT
CCCTTACTCTGTTTTTCTCCTCGTTTCTGCTCTTTTTCTCCCCGCCCCGGCTAGGTCATT
AGAGGGGTTTATATATAGTCTAACATGTCTCTATTTAGGAAAGATTTAATGCATTAATTC
TAGGACGTAAATCCCTACGATTTGTAGTAAAAAAACGCAAAAGGAAGCCGCCATATTTCG
ATTTTGTGCTCGGTCCTTTACGTCGATTTCTTTCCGGTTTTAGAGGAGGGTGTGGCTCTT
TTCCTTCCTTCCATAGGGCCACCTGCTCCCTTTGAAATGAGGCAACAAAAACGTGGTCTT
GAGTTCCAAAAATCAGGCGTGATGAGAAAGGAAAACATCGGGGAGAAAAAAGGAAAGAAA
TCATTGGAGGGTGCAACAGCAAGGTCTTATTTTCCTTATTGGTGTGGTAAAAATCCTGTC
ATTTATGATGATCCAGCCCCCTCTCCAGCTTTCAATGTCCTTCTTCAATTCAATCCCTCA
ATTTAGCACATTTCGATTCAGTCCTTGGTCCAAAAAAATCCTTCGAATCGGCCCCGCGAA
CTTGGGCAAAAAAATCCTTCTCGCGGTCGGGAATCCCTGCTTTCAACACCAGATATTCAA
ATGAGAATATCTTGAGCTTCTGATATTGAAATCAAGTGATTCAAAAGCCCAAATTCATCT
ACGCGTCTAGGACTACAACTTTGATGAAGGAGTCGAAGTGAGATAAAATCGTTTTATAGA
ACAGAAACTGGCAAAGTAATCTAGTTGGTCAAAAGGGATTTCGGGTCTAACTCAAAACCG
ACGAATGCCGAGAATCCCGATATGACCTGAGAGTATGAACTAAGAATGAAAATCACAAAA
ACTAGGCCAAAAATAGAGTTTCTTTAGTGCAGACTCGGGTCAATATCCTTCTTGCATGAG
AATTCTCTACCTTCACGTTAGATATTCAAACGGGAACATCTTAGGCCTCTGATATCGAAA
TCAAGTGATTCAAAAGCCCAAATTCATCTACACGTCTAAGACTACAACTTTGATGAAGGA
GTCGAAGTGAGATAAAATCTTTTTACATAACAAACCTGGTAGTAATCTAGTTGGTCAAAA
AGGTTCTTGATCCGACAATACCGAGCATCCAAACTCGACTCGAGAATCTGCTCTAAGAAA
AATGATCCCTAGGACCTAATAAAAGGTGTACGTAAATTTTTCAACATGTAATGAGTGATA
GGATATACCTAGGATTGTCGGATATCGTTTAAACCGAGTCAGAATCGGAGCCTAAGTTGG
AACCAAAAAATTACGACAAAGTTGAGAACTATTTTTTAGTGCAAATTTCGAGGGATTTAT
TCAACCTTAAAGACCAGATAAAAAAGAACGAATTTAGCATTATGAAGACTCCCGATCAAC
CTAAGAAAACCCGATGATTTTGATAGTAAAGGGGAAGGATAAAAAAGAGTAGAAAACATG
ACTCAAACAAGGTTTCAAAAACACAAAATATTTCTTTCTCGTGCTTTTGTCAATCTTCCG
CGAATATGAGCTAAACTCCTATACTGTTTAAAAAAGTATACACCGTCTCTAGCACGTGGG
ATCCGAAAATGAGTAACAACAGATGCCCCCTCTTTACAATGCTTACGAAGCAAAAACTCC
TCAATGTTTTGCATAGTAAGCTTGTAAAGAAATAAAAGGTCTTCTTGGCTTGCTAAGTGA
TCTACTCATCCAAAGACTTCACTTCTTTTCTTTTTCCTTTTTTTATAGAAAATTGGTCTA
TTTTCATGGGCTACCCCGCCCTTTTGATTGGGTTAACCTAAGATCCCCTCTAGCGATCTC
CTTTAACCAAAGTTAAACTCGTGTGTGGTTGGGTTAACCTGAGATCCCATCTGGCGATCT
CCTTTAACCAGCCAATACAAAAATGTGTGTGTAGTTTTATTATGACGGGTGACCTACCCA
AAATGAAAGATGGTCTCATTATAACGGGTGACCTACCCAAAATGAAAGATGGTCTCATTG
TGATGGGTGACCTACCCAAGTGGAGAGAAGGGAAGAGTGGTCTCATTCTTATGGGTGACC
TACCCGGGGGGAAGAATGGCCTCATTATAATGGGTGACCTACCCAGGTAAAAAAAATGGA
GAATGGTCTCATTCTAATGGGTGACCTACCCAAAAAATGGTCTCATTGTGATGGGTGACC
TACCCAGGTGGAAAAGAGGAAGAGTGGTCTCATTCTTATGGGTGACCTACCCGGGGGGAG
AATGGCCTCATTATAATGGGTGACCTACCCGGATAAAAAAAGATGGAGAATGGTCTCATT
CTAATGGGTGACCTACCCAAAAAATGGTCTCATTATGATGGGTGACCTACCCAAATGGAA
AAGGGGAAGAGTGGTCTCATTCTTATGGGTGACCTACCCGGGGGAAGAATGGCCTCATTA
TAATGGGTGACCTACCCAGGTAAAAAAATGGAGAATGGTCTCATTCTAATGGGTGACCTA
CCCGAAAAAAATGGTCTCATTGTGATGGGTGACCTACCCAAGTGGAAAATGATGGTCTCA
TTATGATGGGTGACCTACCCGGGATGTAAGAGAAAATGATTTTAGAAAGGGGTCTCTATA
TTCGGAGACCTGCCCGTTTTATTTTTTTTATTTTTTTTTATTATTATTATTTAGAAAAAC
TCCATGCTTTTTCTAGGGAATGGTCTCAACATCGGATGACCCGCCCGTTTTGAATTTCAA
AAGAAAACATCTTACCTCGAGGAAATGAAACAAGTCTTTGGTTCATAATTCATATTCTTT
TCCGTAGCTACGTTGACTTAAGACTCTGTCTCTTAGTGATTCCCAAAAACTTGGAACTAA
TTTGGCTTTCGTCCCACCTTTCCCTGCCATGTTAGTGTTATGACAATATAGCATGCATGT
TTTTGTTACCTATCTTTGGAAACATAGGTCCCCTTTCATTGTAAACTTCTTCGAGCTCTT
GTTTCCATTTGTTTGTCCAACCTTTTCTCTTGAATCGGAATATGCTCTGCACACTATACT
TCATATCCTCTTGGTGAAGAGATCTTTGGTTCCTTATGGGGCCCTTTTTTGCTCCATTGA
GTATTGTCTTTTATTATCATTTTAAAAGGAAAACTCAAAAGATTTGGTTTTGTTCATGAA
AACCGAAACTTTCAATGCAATTGGCAATTCTCATAAAAAGATGCTTTTGTAGAAGTTCTT
ATGATGATACCCCTTTGGGCTTTGGTTCACTATAGACCCCAATGTGCTCTTAGTACACTT
CTTGCCCCCAGTGTGGTATGCATAAATATGCCAAGTTTAGATTTTATTTGCTTCCCTCCA
ATTGATGGAGTCATTTACTTAGTCATGTGTAAGAAAAGAGTTTGTTTAAGTGAAAGATTT
CAAATGCTATGAGATCATGCTTTTTATGAAGAAAGGGTTTTTTTTTTTTATATATATAGA
GAAAATTCATGGCCAAACTTTATTTTATTGATTGGGAGATTACGGAATACATCAAGCGTA
ATATTTCCTTACAGTCGGAATTCACCGGCCTAACTAGATCTTCTCCATCCATTCTAGATA
ACAAAGCAAAGCTCCTCCCGAGAATGCTTTCTTCACCACGTAAGGGCCCTCATAGTTCGG
CGCCCATTTACTCGATCTTCTCCGGTAAAGGCAATATTTTCTTCAGTACAAGATCTCCTT
CGTGGAATCCTCGAGGTCGAACCTTTTTGTCGTATGATTTGGCCATCCTTCTTTGGTAAA
GTTGATGATGATACATTGCGGCTATCCTCTTTTCACCGATCGATTAATTTTGTTCATATC
TAACTTTTGCCCATTCTACCTCTTTCATTTCGAGTCTACCAGTATTCTCAATGAGGGGAT
TTCCACTTCTAAAGGCATAATCGCCTCCATTCCATATACCAACGTGTACGGGGTGGCTCC
TGTTGAGGTTCGGATCTGCGGTGCGATACGCATGAAGGGCAAATGGCAACATCTCATGCC
AATCCTTATAGGTGACTACCATCTTCTCGAATAATCTTTTTGACATTCTTGTTAGCGGCT
TCTACCGCACCATTCATCTTTGGTCTATACGGCGAAGAGTTGGAATGCTTGATTTTCCAC
TTAGCGCAGAAGTTCTATTATCATCTTGCCATTGAAATTCTGGGCATTATCGGTTATAAT
CTTTTCGGTGGACCATATCGACAAATCAGATCTCTCTCAATAAATTTCTTCACTACTTTT
TGCGTCACATGAGCAAATGACCCGGCTTCTACCCATTTTGTAAAGTAGTCGATAGCCACG
AGAATAAACCTATGACCATTGCTGGCTTTTGGGTTTACAGGTCCAATCACATCAATTCCC
CACATCGCGAAGGGCCATGGAGATGTCAAGTTAAATAGAGGAGTTGGAGGGGGTTGATTT
TGTCACTGTATACTTGGCACTTATGACATTTTCGGACATAGTCGATGCAATCCTTTTCTA
ATGTCATCCGAAAGTAACCGGCTCTTTGTATCTTCCTAGCCATCACGTGTCCATTAGCAT
GGGTTGAGCAAATCCCTTCATGGACTTCTCGTAACGCGCTTTTTGCCTCAAATTCATCCA
AACATCTCAACAAAGTCCCGTCGGATGATTTCTTATACAAAATCTCCCCATCAAGATAAA
AATCCATTGCCAACCTCCTCAAGGTCTTCTTATCGATTTTGGATGCCCCCATGGGATATG
CCCGGTTTTGGATGAAATTCTTGACATCATAGTACCAAGGGTTTCCATCCACTTCTCTTT
CGACCGAGCAACAATGAGCTGGGTTATTTCGATATTGATGTGTACTTGGTTGTACCTTGT
GCCCAAAGTCTATTTTGGCCATAGATGCTAGTGTAGCCAAAGCATCCGCAAAACTGGTTT
CCTTCCCTTCCTAGATGGGTGAACTCTATTTCCTCAAATTCTCCGGCCGGTTTAGACGGG
TATTCTTGGTAAGGCCTTAACTTCTCTTCCTTGGTTTGCCATTCTCCTTTTACTTGGCAA
ATGATCAGCATTGAGTCTCCATATACATCTATCTTTCTGATGTTTAGCTCCAATGTAGCC
TCCAAACCGAGAATGCAAGCTTCATACTCCGCCGTGTTGTTGGTGCACCCGAACCGTAGC
TTAACCGAAACCGGATCTTGCTTCTTATCAGGAGAGATTATCACCGCACCCGCTCCGTTA
CCACATACATTTACAGCACCATCAAAGTACATAATCCACCAATCTGATTTCTCTTCCTCA
ATTGCAAGCACATCTTCATCGGGAAATTCAAAGTTTAATGATTCATAATCTTCCATAGCA
TGGTCACCAGGTGATCGGCAATAATACTCCCTTTTACGGCTTTCCTTGTCATATATACTA
TGTCATACTCAGCCAATAGAACTTGCCATCTTGCAATTCGGCTCGATAAATAGGGCTTTT
CACAAATGTACCTCAACGGGTCTAATTTGGAAATTAACCACGTAGTGTGATACAACATAT
ACTGACGTAATCTCTTTGCGGCCCATGTCAAGTGCGCAACACAGACTTCTCAATCACAAG
TATACCTAGACTCACATTCCGTGAACTTCTTGCTCAGGTAATAAATGGCCCTTTCCTTCT
TTCCGGTTTCATCGTGTTGCCCAAGCACACATCCCATTGCTGTTTCTGTTACTGTTAGGT
ACAATATTAATGGCCTTTTCGGTACGGGAGGAACAAGCGAGGGTGGATTCAACAAGTACT
GCTTGATTTTCTCAAAAGCCTCTTCGCACTCTTCATTCCAAATTCCAGGGTTCTTCTTCC
TTAACAAACGAAAGATCGGGTCACAAGTCGTGGTTAATTGGGATATAAACCGAGCAATGT
AATTCAACCTTCCTAAGAAACCTCTCACATCCTTCTCGATCCTGGGAGGTGCCATAGATT
GAATAGCCTTTACTTTGTCGGGATCCACTTCTATCCCTTTGTCACTCACCACAAATCCCA
ACAACTTCCCAGATTTCACCCCGAACGAACACTTCGCCGGGTTAAGCCTCAACTTATATT
TCCTTAGTCTTTCAAACAATTTCTTCAATATTTGGACATGATTCTCTCCCTCTCTAGATT
TAGCAATCATGTCATCCACGTATACTTCAATCTCTTTGTGCATCATGTCATGAAACAAAG
TCACCATAGCCCTTTGGTAGGTGGCCCCAACATTCTTTAAACCAAATGGCATGACTTTGT
AGCAAAATGTTCCCCATGGTGTTACAAAGGTTGTCTTCTCCTTATCCTCTTGCGCCATTT
TTATCTGATTGTAGCCCGAAAATCCATCCATAAAGGAATATGTGGAGCTGCGTGCTGCAT
TATCAACTAACATATCTATGTGTGGTAGAGGGAAATTATCTTTAGGGCTAGCTCGGTTTA
AGTCCCTAAAGTCCACACAAACTCTGATTTTACCTTCCTTTTTAGGAACCACCACTATGT
TTGACACCCATTGTGGATACTTGACTACTTCCAAAAAACCAGCGTTCCATTGTTTTTCAA
TTTCTGCTTTTACTTTGATTAAGACCTCCGGATGAGTTCTCCTCAACTTCTGCTTAATCG
GTTTGCATCCTTCCACCAGTGGTATCCTATGTACTACGATATTCGTATCCAAACCAGGCA
TATCCTCGTAGGACCAGGCAAAGACATCTACGTAATCTCGGGCGGTGCAATCAATTCTTC
TTTCTCTTCAGGGGTGATCAAAGTCCCTATTTTCAGCTCTCTCTTGATTTCTTCATTACC
CACATTTATGGTTTCGAGTTCCTCTTTAGCGGGCCTCCAAGCTTGTTCATGCTGTTCTAT
TAATTTTGTGAATTCCCCTATGTTTTTCTCCTCCCATTCCTCATCTTCTACAGCTACTAT
GTATTCTTTAAAGTTTGGCCATTCATTCTCAATGTGAAGTGCAGGTGTTGTTGTGGAGGA
TCCGCTTTGGGGTTCCTGAAAGCGGGAAGTGATGTGTAAATGCATAGTAAGACATCAAGA
TGAATTTTGAAAATGCATGATCTCATTAAAAGGAAAAGATTGGCTCAAAAACAAAAATAA
AATCCAATTGACATCTTGAGCCTCGATTGTCAATGAATAAAAACAAAACAAAACGAAAAA
AAAAAAACAACATAGATAAAATTATAATCCAACAAATCATTGTTGATTACATTTTGAAAA
CCAATGGAGCTTCTTGGGTCTCCCAATTCCGGAACTTCTCTCCTTCGGCTAGCTTTCGAA
TGAAAGTCCTGGTGACTTCTTCCAAAGTGTGAATGGTTAATTGTGGCGGCTTTTCATCCC
TTCTTCCGGATTCAATTTTCTCAAGCAATGTCCTTGACTTGATCTTCCTCTAGAGTGTTT
ATGTTCATTGAAGAAAGCTTCGAAGGAGGTTTCCATGTCCTTTATCGCTGCATCACATAT
GCAGCCTTTGGAAACGAAATCCCGATTGAAGGGATGGCTAAGCTTTCTTCTTCGGGCTTC
CTTCCTTCAATCCTAGCCATTCTCTTCTCCCTTCTTGCACCAAGCAGCCTCGCTTGTAAT
CCTCCTTCTTGGGCTTATATCCAAGCCCAAACCTCTGTTCTGCAGACTTTTGGTTTGATT
ATATCCACCCATTCAAGCCTTCCTTTCTTAATGTCATATGGGAAAGGAATCTTGTGTTTC
AAAAAGCTTTTAGCGGCCATTTTGGTGGCCTCCGAGATTTACGGCTTCCTCACCACGGTG
TTCTCGGGCACCCACTCCGTATTCACAACCTCAAATGCATGAAGGTTTCCATCCTTACAA
TCTTCAGCTTCAATGAATGGAACCGCCACATTTCTTACCATTGATATAGTCTCCTCAACC
TTTAACAAGTAACTGAACACCATTGGCAATGTACTTCAAACATTGATGTAGGGAGGAGGT
GACAGCTCCTGCAGAATGTATCCATGGCCTTCCTAACAACATACTATAGGAAGGGTGGAT
ATCCATCACTTGAAGGGTTACTAGAAAGACTTGTGGACCCATGACTAGTTCGACCTCAAT
TGTCCCTATCACTTGCCTTGGTGAGCCATCGTACGCTCTAGCCATCATCACACTGGGTTG
CATGTGTGAGGGATCTACTGGCATTTCATCCAGCACATGCCTTGGTAACACATTAAGGGC
CGAGCCATTATCGATGAGAACTTTACCGATGAGACAATCTTTGCATCGGACTGTGACATA
CAAGGGCTTGTTATGTCCAGTTCCTTCAGTGTCAAGTTCATCTTCTGTGAAATATAAGTA
ATTGGCGCATGGATCCTCCCTACTATATGCTCCATAGTCTTTTGTTCAATATCTTGGGGT
ACGTAGGCCTCATTCAGTACTTTTTGCAAAGCATTACGATGCGGCTCGGAGCCGAGTATT
AATGACATGATGGAAATCTTGGCGGGGGTCTTCTTCAACCGATCCACTATACAAGACTCA
CTATGCTTCATCAATTTCAAAAACTCATTTGTTTCTTCCTCAGTCACAGGTTTATTCACC
TCAAACTCTTTATCGAGGTCCAACACCTCCTTGCCCTTAGCCTTTCTTTGTTTCTCTAGT
TCTTCAGGTGTGAAACAACGACCACTCCGAGTTAGTCCACTTATCTCAGTTCGGAACAGC
GGCAAAGGAGTTTCAATATTCGAGGTATAACCATAATCTCCAGGCATCACTCCATAGTCT
ACTTTGTTTGCATATGAGGGCTTAGTTAATACCAATTTTGAGAGCCCATTAGCTGTTGAT
TGGACTCTACATTTCCCCTGATTCTCTATCATCTCGATCTCTTCATTATCTCTTGCAGGC
CTCAATCCTTAGCTCTCCTAAAGTTAGCATTCTCGCAACCTTTTGATGAAACTCAATGCA
TTCATCAATGTGATGCCCTTTCTTTTTATGGAAGGGGCAAAAATCATTTTCCCTCACGTA
ATGTTCGAGATGGTTTCTCTATATGTCCAGATTGTACCAACATCTCGTATGCCTCGCCAT
GGTCACTTTTAGCACCTTCTCTTTGCTACCGACCTCCATAGTATTCACTCCACTACCACC
TACAGCATGTTTGGGTAGAGGGTTTGAATTCACATTAGGTGAATCCTCGAAAGTGACCCA
TCCAACTTTGATCAGTTGCAAAACCTTCCTTTTAAAAGCAAAGCAAGCCTCAATGCTATG
ACTGCGTGACCAGCATGGTATTCACAAGTCACCTCGGGGTTGTACCAGGCAGGGAAAGGT
GGTTGCATAGGTGGTACGGGTAGGGGAGCTATCTGCCCAATACTCAACAGCTTGGCATAC
AACTCTTTTAAGGTTATTGGTAAAGGTGGTAATTGTTCTTCCGATGGTCGGTTGTCTCTT
CTTTGGTAATTGCTTTGGTTATTTGCTTGGGAATTTTGTTTGATTGGGTTGGTTTGGGAT
GGAGGGTTTGGCAAAATTGATACTGGTGACTTGGGTGGTAGGTGTTTGGTAGTTTTTGCT
TCTCCCTTTGTATCCACCTTCTAGGTTATTCACCTCATTTTCTTTCTTTTTCCCAATGAA
ACCTCTCTTCTCTATAGGTTCTGCAATTCTCCCACTTCGGATTCCTTGTTCAATCCTCTC
AGCAATCCGCACCACATCATAGAAATGTTGTCTTGAACTACCCATAAGGTGTTCATAGTA
TGGAGCCCTAAAAGTATTAGCAAAACGGTGTCACCATCTCCGTCTCTATTAGTGGAGGTT
GTACATTGATAGCTTGGTCACGCCACCTTTGAGCATAAACCCTTACGGACTCTTGATTTC
CTTTCTCCATGGTAATTAGACTGGTCCTATCGGGAGCAATCTCAAGATTAAACTTGTATT
GCTTTAAGAAAGCATCGCAAGTCTGTCCACTTCTTGATCCTAATATTGTCCAACCTCATA
TACCAACTAAGGGCCGATCTGTCAGGCTATCCGGAAGAAGTAAATCAACATTTTATCATC
GTGGATAACTTCGCCATTTTGTTATAGTAAGAACGGAGATGGGTCTTTGGGCATTCCATC
CCGGTATACTTAACAAACTCGGCACCCCGAACTTCTTTGGAATAACAATGTTAGGCACCA
AACATACTTTGACCCTAATTGGGTCAAATAAATCATTTCCTTCAAGCTGCCCTTAGCCTC
TCTTCTAGTGCGGTCCACTTATCATACCCTTCATGATTAGAGAGTTTGACGTCATGTGGG
TCCTCGTTTGTTAAATCCATTGTAATAGGGATTTGGATGGGCCGAGTGGGATTAGGATCT
TGCTTATTTGGTGTATTTGCCCCCATGTTTATAGGTGCGACGGGAATTTGAGGCTGCTGC
TTGGTGCTTCATCAGGTTGAGTAGACGTTCCCTCTCCATCTCTGGCTCTCAACATTTGCT
CTAACATACTGGTTAGGTGCGCCACATCATTCCGAACTCCTTCAAGTTCTCTTTGGTACT
GAGCTTCTGGTTGTGACCTTTCTTCGTTTTCCATTCTTTTTCTTTGTCGAGTGTTGTGGA
TTCTAGAAGGGGGACCTATGTTTCTTAATCTGCGAGATGCGTGCATAGATGCATGAGAAA
AATGCATGATTGAGAATGCTTTGTATATTGGGTATGGATGCAACTTTCTTGTGAACGAAT
AATAGCCACCACCTTATAAACATAGGTTCTTTTGTCACATTGCTAGGAGTACTACCTATC
AAGTCGTTTGCTTGAATCATTTTCACCAAGAGACAGATTTTGCATAAGAAGATGGGTCAA
CGCCCTTTTCATTAATGCTTGATAAGTTTATTACATTAATAAATAAAAAGGAAATACAAA
ATTTATTAATCCCTTTCCTCCACAAACTCTCTAGCCAAAGGTAAGAAGGCAAAACCACGG
TTCTCAATCTTCCCTAGAAAGGCATCGGTTTCAGCTAGGCTTCGGCGATAGCGAATGATG
TCCCCTCCCACATTCCGCGCATTAATTCTAATAATTCGAGCATGTGCAGCGGCTTCATCC
ATTTGCTCATCTGTCTTGGTCATCTTTTCTATGAGTAACATATTGGTTCTATTCAAAGCG
GTGTTGTTGGCGTCGATTTGATCCTTGTGTTTTTCCATTTCTTGCTAGCTTCTCGTCCAA
ATACTTCACCTTTTCACGTTCCTTGTCAAGCTTTATCCTCATAACTTTTATCTCATTCTT
CTTAACCGCTAATTCTGTTTCAATAGCCTCAAAACCTTTCCTTTTATTTTCTTCTTTTGC
AATCTCCATCGAACGGCTTTCCAACTCCATATATTTCTTGTTCAAATCCTCATACTTCCC
AATCCTATCCATCAATTCAAACTGGACTTGTGCAAATTTTTCTTGGAAATATTCTGCACT
TCCTTGGCAATCGTTAAAGTCAATCTCCATTGCTTCAAGTTCAGAACAACTTTGCATCCA
ATCCAAACTCATCCCTCTTAGCTCCTTCTCACTCCTTTCCCTAGCAATCTTCTCCTCACC
CAGCTTTAACTCAAGCTTTGTTATTCGCGCATCTCTAGATTGTATTTGCTCATCTAGAAA
TGCTCTCCTTTTATCTTCTTTTAGCATCATTTCTTCCAACATTGCCTTGTCTTTTCTGCT
TTTGCTCAACTCGTCCAGAAGTTTTTCCACTTGTCTTCTCAACTCCTCTTCATTATTGAC
CCTTTTCCTCTTAACGGGCTCTTCTATAGTTTGGGGAGATTTGGCTTCTACACAAGGCAT
GGCTGAAGCAGCTAAGTCTCTCCATCTTGCATATCCTTCACTTGCACTTGGATCCTTTAA
ACCTTCTATCTCAACCAAAACCAAATGCTTCCAATCTTGTTTGATGATCTCTAAAACTTC
TTGTGCAATGGAATCTTTGAACAAACCAAAGAATTGAGCAATTCCCATAGTCCTTGGAAC
AAACTGCATGCCCCCAAGTTGCCTTACCACTAGGGCAGGAGCATAACTCACATAACCTGT
AATCCCTACCAATGGCACCCAACGTCTTTGTCCACAACTCATTAGGACTTCCCACCGTCG
TTACCCATGGTGCTCTCCACTTAAAATCACTATTAGGCAAACCTTCTAATTTGTCAACCC
AACCTTGGTTATCTAGATCTCCCCATTCTTCTTCTTCTACTAACTTCGGGGGTCTTTGGG
TGAACCACCAAAAATTATTGAAGACGGTTTTTTTGTTTCGATATGGCTAACCATCCAGAT
ATACAACAACTGCGTGCAAGCATCTCATTGCCCCTTTTCCGGTCCTCCTACAATGATTAA
GCGTCAAGATGGTTTCGGCTAAAATAGCAGCCACTGGATTGATTTGTGTATTCTCATACT
CTACATAAGCAGCGGCCTCCAAACTCACTAAACCCGTCTCGACTTGGGAACAACACAAGG
CCAAATATGCCCAAGGCAATCAATCTCTCTTTTTCTAATCCTGACTTCTTTTCCAGTTCA
ATTTCTAGCATCCTCCATTTCAAACCGGTAGCATTCTTTTCCAAAAACTTTTCCAAGTTG
GAGATTCGAGCGGTTTTGACGGTTCGGGGATGATCTTGTCGATCTCAAAGGCAAATAAAT
CCGATACGGATTGTTTGGAAACTCGGTCAACATCCCATATTCCTCCATAGTGGGACATAG
GTCTATGCTTCCAAAAGAAAAACACCGGTAGTCCGGATCCCAAAAATGAACTATGGCTCG
CACACTTGGGCTTAAAACTTCTACCCTTGCAATTTCCATCAAACGTCCGTATTTATTAAA
AAATGCATCCTTATCCACATTCCGAAAGTGAGTCGTTAACCTGTTCACCTCATTCATAAT
GCAATTCGGGTTCTTGATTGGTGACAGTTTCTTAGCATCGCTTCTAAGGCGTCTCCTTCA
GTCAATTGTGACAGTTCAGAATTTTTCCCATATTCTATGATGGAAAGTTTAGCAATGGTG
GCCATTTCGTTCACAAGTCCCGCAATTCAAAATGCCTTGGGGGTTAGACTTGTTTTGATG
CAAAAGATATTATGGATCATACACCCTAAGGATAGGTTCTAGTTCCTTTACGTGAGACAT
AGGGTAGTTTTACTACTTGGTCTCTAAAAAGGGGTCTCTTGCTGTCCCAGTGATCGCCCT
CGTAAAGGCAATATGGGGGTTCAGCGAGATAGTGGGATGGCACATGTACCAATCACTATC
GGTCTAAACACTCAGCAAAGAGTTGGGGTTTACACAAACTTAAACCTTGACTCAAGTCAT
AAGGCAAGCTGCTAGTTCCCCACTTAACTTAAAGTTTAATGTGTGTGCCCTCAAAAAAAA
AAAAAAATAATCATAAAGTGATGAATGACTATATCATGTATGACAGAATGTAAAGATGCA
TGCTAAAGCTTTTAAACAAAGTATCATTCATCTAAAAAAACAAAAAAACAACATAGAATA
AACAAACAAATTACCAAGCCTAGTCCTAGGGTCCCCGATGGAGTCGCCATCCCTGTCGCA
CCCTCGCAGCGGAGCGCGGCGTCGCGGCGACCATCGGTTGGTTTCGGGGTCTTTTGTTTT
ATTTGTGTAAAAGGGAGTCGCCACCTAGTATTATGGTCACTAGGAAACCTAACTGGTCTT
TCAGAGATTCTAAGGCAAGGGACTCGGTTGCGTAAAGGGAAGGTATTAGCACCCCTAGTA
CGCCCTACCTAAGGTAAGCTGCTTGGTGTTTGGTTTGTCTTATAATTGCTATGGTGTTGG
TGTTTTTCTAATCCCATCAGTTTTCTAGGTTTTGATTCAAACTAAAATCATCAGGATAGA
AATCCAAGGAAGTTCCATGTGCTTTAAAAGCTCATTTTCCCCTTAGTTTTTCAAGAGTTT
GCGACTCGTAAATCGCGAGGAGGGACAAAAATTTAGAAATGCGGGGTGCTTTAAAAAAAC
CTATTTTTTTTGTCTTAGTGTTGTAAACCGTTGAGTAAAAAATTGAAATGTCCTCGATTA
TAATCAAGGCTTCTTTCAAGGATTTGTGCGGATTTATTACTCCCAATAATATTTTGGATA
TTCGTCCTTTAAGGATTTCTTTATCCAAACATTAGCGGTGAATAATAGATGAATTCCCCC
CAAAATAAGATTTTTGTATTTTTTGGAATATTGGCCAATACCCTTTGGAGTTTTACAAAC
ATGTTGTAAAATCCGGAAATGCAAGAAAACAATTTTTTTGGTGTTTAAGAAATCCATGCG
AAAACACATTTTTAAAACTTCCAATATTTTTGTACGTAAAAAAAACGTTCTAAAACATGT
AAGGGTATTGGCCGTATGCAACACACAAGAAAATATTTTTTATATATATTTTTTTTTTTT
GTCAAAACGCAAACATCACAATTAGGCATAAACACCAAAATGGAAAGTAGCAAGCCATCA
TTCATATTACAAGAAACTTGAAACAATTCGTAACAAAAATCGTTCAAAGCCAAATCGGCT
TAAAATTTCGTATACTAGAAAAGACTAAGCCCATATGCATGAGGGAGCCAAAGTTTTGAA
ACTGAAATTTTGGAATCCAAATCCTACCGCATGTGTCCATGAATCATGACCTATTTTCTT
TTTACCAATCCGGAGAAACCGGCATACTAGTTTCATACAAAAAGGAAAAGCTTGGGACTG
GCATGCTTTTATAACACAATTATATCACGAACTAAAAACTAAAGAAAACCTGGCCGGCTA
TTTCAATTTAAAAGCATGGAAGGATACGAACAGAAAAGGGGCTGATGATAGGGAGCTGAT
GATGAAGAAACAATGCCCCCCTTCCCGGTTCCTCGGTTCGAAAACAAAGAAAGAAAGAAA
GAAAAAAACGGAACACCAAAGGCTAGCCCTCTTAACATAGTCACTCATCTAAAACTCAAA
AACTAACAGCAGGAACAAAACAAAGCGAGCGTTCATTGTATAGTAAAAATAAACCGAAAC
TAGAAAGCAAGGAAACAACGGGTGCAACAGATTTAAAGGCAACAAAGGAGAAGATAGTTA
AGACTTACCTGCAGGTCTCACTGTTTTATTTTCTGCAGAAGATGAAATGAAACTAAGCGA
ACGTTTGTTTTCTCTATTCTCCTCTCTTCTCTCGCCAACAACACCGGAATGCAAGACCGG
AAAACTCCCTCTATTTCTTGTGTTTTTTACTCTGTCTCTCTTGTTGTTTTTTTTTGTCTC
TCTTTGCTGTGTTTTTCTGTCCCTTACTCTCTGTTTTTCTCCTCTGTTTCTGCTCTTTTT
CTCCCCGCCCCCGGCTAGGTCATTAGAGGGGTTTATATATAGTCTAACATGTCTCTATTT
AGGAAAGATTTAATGCATTAATTCTAGGACGTAAATCCCTACTGATTTGTAGTAAAAAAA
ACGCAAAAGGAAGCCGCCATATTCGATTTTGTGCTTTGGTCCTTTACGTCCGATTTCTTT
CCAGTTTTAGAGGAGGGTGTGGCTCTTTTCCTTCCTTCCATAGGGCCATTGCTCCCTTTG
AAATGAGGCAACAAAAACGTGGTCTTGAGTTCCAAAAATCAGGCGTGATGAGAAAGGAAA
ACATCGAGAGAAAAAGGAAAGAAATCGGTGGAGGGTGCAATTTGCAAGGTCTTATTTTCC
TTATTCGGTGTGGTAAAAATCCTGTCATTTATGATGATCCAGCCCCCCTCTCCAGCTTTC
AATGTCCTTCTTCAATTCAATCCCTCAATTTAGCACATTTCGATTCAGTCCTTGGTCCAA
AAAAATCCTTCGAATCGTCCCGCGAACTTGGGCAAAAAAATCCTTCTCGCGGTCGGGAAT
CCCGCTTTCAACACCAGATATTCAAATGAGAATATCTTGAGCTTCTGATATTGAAATCAA
GTGATTCAAAAGCCCAAATTCATCTACGCGTCTAGGACTACAACTTTGATGAAGGAGTCG
AAGTGAGATAAAATCGTTTTATAGAACAGAAACTGGCAGTAATCTAGTTGGTCAAAAGGG
ATTTCCGGGTCTAACTCAAAACCGACGAATGCCGAGAATCCCGATATGACCGAGAGTATG
AACTAAGAATGAAAATCACAAAAACTAGGCCAAAAATAGAGTTTCTTTAGTGCGGACTCG
GGTCAATATCCTTCTTGCGTGCGAATTCTCTCGCCTTCACGTTAGATATTCAAACGGGAA
CATCTTAGGCCTCGATATCGAAATCAAGTGATTCAAAAGCCCAAATTCATCTACACGTCT
AAGACTACAACTTTGATGAAGGAGTCGAAGTGAGATAAAATCTTTTTACATAACGAAACC
GGTAGTAATCTAGTTGGTCAAAAAGGTTCTTGATCCGACAATACGAGCATCCAAATCGAT
CGAGAATCTGCTCTAAGAAAAATGATCCCTAGGACCTAATAAAAGGTGTACGTAAATTTT
TCAACATGTAATGAGTGATAGGATATACCTAGGATTGTCAGATATCGTACGAAACTGAGT
CGAATCGGAGCCTAAGTTGGAACCAAAAAATTACGACAAAGAGAGAACTATTTTTTAGTG
CAAATTCTGAGGGATTTATTCAACCTTAAAGACCAGATAAAAAAGAACGAATTTAGCATT
ATGAAGACTCGATCAACCTAAGAAAACCCGATGATTTTGATAGTAAAGGGGAAGGATAAA
AAAGAGTAGAAAACAGCTCAAACAAGGTTTCAAAAACACAAAATATTTCTTTCGTGCTTT
TGTCAATCTTTCCTGGCGAATATGAGCTAAACTCCTATACTCTGTTTAAAAAAGTATACA
CCGTCTCTAGCACGTGGGGTCCGAAAATGAGTAACAACAATGGTGTTGATGTTCTCTAAT
CCCATCAGTTTCCTAGGATAAGTCTGCTCTGATGAATGAAAACTAGGGTGCTTTAGAAAC
CTATTTTTTGTCTCATAAACCGTGGAGTAAAAAGAATTGAAATGTCCTCGATTATAATCA
AGGCTTCTTTCAAGGATTTGTGCGGATTTATTATTCCTAGAAAATTATTTTGGATATTTA
CCACTCCGGGTTTCTTTATCCAAATATTAACGGTGAATAATAACAAATTATTCCCAATAA
TATTTTGGATATTCGTCCTTTAAGGATTTCTTTATCCAAACATTAGCGGTGAATAATAGA
TGAATTCCCCCCCCCAAAATAAGATTTTTATATTTTTTGGAATATTGGCCAATACCCTTT
GGAGTTTTACAAACATGTTGTAAAATCCGAAATGCAAGAAAAATGATTTTTGTTGTGTTT
AAGAAATCCATGCGAAAACACATTTTTAAAACTTCAAATATTTGTTTTTTATATAAAAAA
ACGTAAAAAAAATGTTAGGGTATTGGCCGTATGCAGGAAAACAAAACATTTTATATTTTA
TATTTTTTTTTGATGTCTCGACGAAAACCGGGTATTTTCATACCGGACTTGTATCTTTAT
AGTACAAAAATACAACCTTGCAGAAAATCACAGATTTTTTAAATACATCTTTGAAGAAAA
CTTTTTAAATGGGCCGGACCCGGCCCAAAAGGAAAATGGGCCGAAATCAGCCCAAAAATA
AAATGGGCCTACTTTCTACGAGCTGGACTCAGCCCAGCCCAAACCACATGACTGGTTACT
GTTTAACGCACAGTAACATGTTAATTAATTTTCCGGTTACTGTGCACATGCACAGTAACC
CCCGTTTTCACACATTAACAAGCAACCGCATGCAAAAGACCACGTTACTGTTCAAGTGAA
TTAAATTTCACTTGAACAAGTGCAAACACAAAGCAAAAAATTACACAAAGTGCGGGAGTT
ACAAGTTCAATCAAAGTTGGCGGATTACTGTTCAAGTGAATTAATTCACTTGAACAAGTG
CACACAAGGTGAAATGCATGCAAAGAGAATTAAAATGCATGCAAAGAGACCCGTTCATCG
TTCAAGTGAATTAAAATTCACTTGAACAAAGTGCAAATACAAAGAAAACAAATGCACACG
AAGGTGAAGAGAACAAACCCGGAGACGAAGAAGCCGTTTGCGTTCGTCTGCGTTTCCAAT
CTTTTCCTCATGTCCCGTATGTTTTTCCCTGTTTTTCCTTTCCTCTATGCCATTGTCACT
CTCTCTCCTTCGGTTTTCTCGCACTTCTTCTTCCCTGTTTCGCGGGTTTTATATGCAAGA
AAATGAAAGCAAAGACCAAAAAAGATGATGAGCTGGTGCGGTTGGTGGTGTTCGCGTTTG
CTCTTCCTCCTCTCTAGTGTTGCCGCGTCGCCTTTCCTCCTCGTCTGTGCAAGCTGGCTG
GTGCGGTTGGTGGTGTTGCCGTGGCTGCTCTTCCTCCTCTCTAGTGTTGCTGCCGCGCCT
TTCCTCCTCGTCGTGCGTACCGCTGGTGCGGTTGGTGGTGTTGCCGTGGCTGCTCTTCCT
CCTCTCTAGTGTTGTTGCTGCTGGGATGGAGGAGATGATGAGGTCGTTGGCAGCGCTGGT
GCGGCTCCTGGCGTTGCTGCTGCTGGCTCTCCTCCCGGTGTTGCCGCTGCGCCGGGATGG
AGGAGATGATGGGGTCGTTGGCAGCGCTGGTGCGGCTCCTGGCGTTGCTGCTGCTGCTCT
CCTCCTGGTGTTGCTGCCGCTGCTGGGATGGAGGAGATGATGAGGTGATGAAGGAGATGA
TGAGCTGGCGGTGGTGTTGGGCGATCTTTGGTGCGGCCGGGTGGCGTTGCTGCGGCCGTC
GTCCTCCCGATGTGGCCGCTGGTTCGGATGTAGAAGATGCGGTGCAAACAGGGGTGAAAA
CCTTTGCTTTATCGCCTTTGAAACCCGAAGAAAGCCTTCCTTTTTTTCCTCTCTCGTTCT
CTTTGTTTTTTTCTATGCCAACCCTCTCGCTCTTTACTCTTCTCTTCGCCTCCTCCTCCC
TCTCCGTCTGGAAGGAGAAGAAAGCGATCCTGTTATATATGCCAGAACCGGAGACCAACC
TCACATTCTTTCATCTCCACCGTCTCGTTTAGGGAAACAGGTCCCGATCCTTAGATGATG
ATGAGGGCGTTGGCAACGTTTGCGAGAGAAGGCTGTGTCGTGTGCGAGGGAAGAAATGGC
CAAGAGAGGGGAATGGCCAAGCGGGGGAACTGGTTTTGGGTGTTCTCTCCTTCTCCTTCA
AAAACTGAACTCTCTCCTCCTTCTGTTTTCCAGCCCTCTCCCCTCCCGTCTTCCAAAACT
CTTTTCCCCTTTTCCTTAATTAAATGTGAGCGGTATACCAGTGGAGCGGGCTCGTCGCAT
GCGCATGGGGAGCAGGGGACACCAAGCCGTGGCGGCTGCGGCTGCTCCCACGCTCGCGCT
GCTCCCCACTCCCGAGGGTCTCGGGCAGCGGCATGCACATGGGAGGAACGGTGTCTACAC
CATTTTGGTTTTTTTCTTTTTTTTTCTTTTTATTTTGGTGGGGACCCAAAAATGGGTTAC
AACACCTCCTCCTTGCGATTCACGAGTCGCAAACTCTTGAAAAACTAAGGGGAAAATGAG
CTTTTAAAGCACATGGAACTTCCTTGGATTTCTATCTTAATAAATTTAGTTTGAATCAAA
CCTAGAAAACTGATGGGATTAGAAAACACCAACACTATAGCAATTATAAAGCAAACCAAA
CACCAAGCAGCTTACCTTAGGTAGGGCGTACTAGGGGTGCTAATATCTTCCCTTTACGCA
ACCAGTTCCTTACCTTAGAATCTCTGAAAGACCAGTTAGGGTTCCTAGTGACCAAATACT
AGGTGGCGACTCCTTTATTTACAAAAACAGAAAACGACCCCGAAACCAACCGATGGTCGC
CGCTCCGCTGCGAGGGTGCGACATAAATAATGTACTAAACAAATCCAATTCAATTGAATT
TTCCTTCGTTTCCTTCTGATGTCACTCTCTTAATGATTAAAGATTTGCGAAATAATTGAC
CGATATGGATACAAACGTGGCCGGTCATCAAACGTGGCTAACATCTCCGGAATATGGGTA
CAAGAACGTGGGTTCATGCGGGGAGTTCACAACCAGTGTTGTCTCGGGAACGTGGGTTCA
TGCGGGATAATTCATGCATTACTGCGAGTGGACAACGTGATCTCGTAGTAATGGATTAGT
GGTGTAATTAATTCCTTGTTAATTGTTTGTCATTTGTTTTGTTAATTCTGTTTTCTTAAT
TCCCGTTATGTATAGCTATAAATGCCAATTGGTAATTGAATAGAACTATGCAGAAAAGTA
ATCCAATTATCACGATTCTCTCCCCTGTCTTCCTTCTTCCTTCTTTCTCTTTAAATTAAT
TCTATCGGTGGTATCGAGCCTGGATTTTTAACCTCCCGGCAATAACCGCAGACCCAAATG
CACATGCTGGATTCATTGAGCCACCCGAGAAGGGTCCCGCCGCCAAGACATTGGCTCCCG
CCATAAGACCTACCGCCAAAGGTCCAATGGCGCCCAATGAACCACGTCTAGGGTCTCCGG
CAAGCGTAAACGGTGTACACCAAGCCAAATGCCATCACACCTTCTAGCGGGGATGCTCCA
AATCCTGTCATTTCCTCTCGCAATTGTGTTGGTTGGAACATGCTGTCCTACGGTGGCCAC
TTTCAAGAAAATGCAAGCCATAACAGAGGCCAACATCTCGAGAAATCCAGGAGAATAGAG
CAGTTGGCACATTAATGCGTCCTCCAACAGCCATGCCAAATGTGACAAGCAGGATTCACA
TGCCCTCCGGAGGCATTTGTAGCAATGTACACAGCCGATGAGAGTGCAAAAGCATTCGCA
ATTGCGACTATCACTAGGCTGGATGGATCTGCTGCCGCCGCGCCTCGGCAATAATTTCCT
TGAAGCCATGGCAGATCCTACAACCGCAAAAGAGGCCCATGCCAAGCAGTCTTTTTTTCG
CCATCGATTTTTCCTCGAATCACTTCTTCCATGGCATCCGATAACCACACATGAAGGGGG
AATTGTGCCGATTTAGCAATTGCACCGGAAAATAATAGGAAAGCGCACAAGGTAACAAAT
AAAAAATGAACCTCATTATCATTATTATAAATCAAGTTATTCAATATTTCATTGCTGCAA
CATGAGGTCCTTGAAGATCCTTTTTATCAAAAGTTACTGCAGCAGGGCTCTTCTTCACTC
AATTAGTCCTTACAGTTGCGGGATGGTGTATGGTTTAAGAAAGGCAAGGTTTTCTTGAAT
CCCGTTTCTCCCTTCATTTCCAAGGTATTAGCCTATGGTCATTCATCTCCAGTTGGTGGC
CATTTTGGATATCACAAGACTCTTGCTTGTATTAAACACAATTTCCTCCGGGTCCGGCAT
GCGTGGGATGGTTAAAGACTACTTGAAAGAATGTGATGTCTGTCAAAGATTCAAGAACGA
TTGCATGACACCGTCAGGCTTGCTTCAACCTTTGCCAATTCCTACCAGAATATAGACTGA
TATTTCAATGGATTTCATTGAAGGCTTGCCATCCTCTAACGGGTATTCTGTTATCATGGT
TGTTGTCGACCGTTTGACAAAGTATGCTCATTTTCTAGCATTAAAACACCCTTTTTCTGC
TGCAACCGTGGCTAAAGCTTTTATCACCAATGTGGTTCGCCTGCATGGAATTCCAACGTC
GATTGTTAGTGATCGTGACAAGGTGTTTCTTAGTTCTTTTTGGCAGGCATTGTTCCAATT
ACATGGTACTCAACTATGCATGAGCTCAAGTTATCACCCGCAATCCGATGGCCAAACCGA
AGTAATGAACCGCACCTTGGAGCAATATCTCTGTTTGCTTTATCGGTGATCAACCAAGAA
AGTGGGTGGAATGGCTTTCATGGGCGGAATACGGTTACAACACTACTACTCATTCGTCCA
CCAAATTAACCCCCTTTAAAGCTGTTTATGGAACTCCACCTCCAACCTTGTTGGTGTATG
TTCAGTACTTCTCGTATTCAAGCGGTGGATGAGTGTTTACGTGATCGCGATGCCATTTTA
AAAAACTTAAGGCATAATCTTCAACTGGCTCGAATTGCATGAAGTGTTAAGCGAGATCAA
CACAGCGCGATATCTCATTTAATGTTGGGGATTATGTGTATTTGAAGTTGCAGCCTTACG
GGAGACTTCGTGGCCTTACGCTTATCTCGAAACTTTCTCCCCGTTTCTTTGGTCCCTATC
GATTATTGGCAAAATTGGTCCGGTTGCCTATAAATTATCATTGCCCCGTGTGCTCCCAAA
TCCATAATGTGTTCCATGTCGGTTCTTCGCGAAAGTATCACGGGTCGGGTATTCGAGCTT
CCCCGCAGCTTCCCTTGCATTCTAATGTCTCGCTTGTCTTCCGGAGCCCGAAGCAATCTT
GGATCGCAGAACCATTCGTAAGGGAAATTATCGCCCCAAGTCTGAAATTCTAGTCAAATG
GAAGAATGCTCCTGCAGAAGATGCAACTTGGGAGAACGAGTGGCGTTTCAGTAAGTCTTA
TCCTTCCTTCATCCTTGTGGACAAGGATTCTTAAGAGGAAGATATTTGTCGGAAATAGAG
TTCAAACAAGCACACAACTATGTTCTATTTAATTGTGATGAGCTGAGACCTTTTATTCAA
GTAAGTTTATACTAATTAAACTTTGTTAGTAATATACTGTTAATTATATATTGTAATATC
ATACACTCATTATCACTTGCAGTGCAACATCGTCAATATTTGCTCTCCAATAACTCACAG
TGACCGAATCCCAGATCTTTCAATTACAAGATGAGCAGTTTGCCACGTGGTTCAGAACAC
ATGTAAGCACTATCACAAACTCATTCTAACTTGCAAAATTATTGTACGTATGCATGTCAT
TACGAGATTCTCGTTCATTTACTGTTTGTTGATGTACATTACATACAAGGTTTATCAAAT
GGGAAGGAGTGCACCTAACTCATTGTCTTCACTAAGCCTGGGGCCTGAAAGAAAATGTAA
GTGCTACAACGGGTATTTTGTCAATGGATATGTTTTCCATACTGAAGAATATGGGCAAGG
AAGAAAGACATACAACAGCGGTGTTTGTATTAAGGGATCCACTAGTAGTGAGTTAGAAGT
TGACTACTATGGTAGATTAGAAGAGGTCGTCGAACTGCAATATCATAACGAGCAGAATAT
AGTGTTTTTATTCAAATGCTATTGGTATGACACGACTAACAGAGGAATCAGAGTTGATCC
ACACTATGGTCTGGTCGAAATCAACTCAAAAGCTAGACTCCGCAACATAAACGATGTCTT
TGTTTTCGCAAAGCAATGCATGTCAACAAGTTTATTACACATACACCCACATACACCCTG
TTGTTACTCATTTTCGGACCCCACGTGCTAGAGACGGTGTATACCTTTTTTAAACAGAGT
ATAGGAGTTTAGCTCATATTCGCGTAAGATTGACAAAAGCACGTAAAGAAATATTTTGTG
TTTTGAAACCTTGTTTGAGCTGTTTTCTGCTCTTTTTATCCTTCCCCTTCACTACCAAAA
TCATCAGGTTTTCTTAGGTTGATCAGGAGTCTTCATAATGCTAAATTCTTTCTTTTTTAT
CTGGTCTTTAAGGTTGAATAAATCCCTCGAATTTGCACTAAAAAAATAGTTCTCGTTGTC
GTAATTTTTGGTTCCAACTTAGGCTCCGATTCTCGACTCGTTCGTACGATATCTAACCAT
CCTAGGTATATTCTGTCACTCATGACATGTTGAAAAATTGACCTACACCTTTATTAGGTC
CTAGGGATCATTGTTCTTAGGGCAGATTCTCAATCAGATTTGGATGCTTAGCATTGTCAG
ATCAAGAACCTTTTTTGACCAACTAGATTACTGCCAGATTCTATTCTCTAAAACGATTTT
ATCTCACTTCGACTCCTTCATCAAAGTTGTAGTCCTAGACGCGTAGATGATTTTGGCTTT
TGAATCGCTTGATTTCGATATCAGAAGCTCAAGATATTCCTGTTTGAATATCTAACGTGA
AGGTAGAGAATTCTCCCGCGAGAAGGATATTGACCCGAGTCCGCACTAAAAAAATTCTAT
TTTTGGCTTAGTTTTTGTGATTTTTGTTCGTAGTTCATACTCTCGGTCATATCGGGATTC
TCGGCATTCGTCGTTTTTGAGTCGACCCGGAAATCCCTTTTGACCAACTAAATTACGCGC
CAGTTTGTGTTCTATAAAACGATTTTCTCTCACCTCGACTCCTTCATCAAAGTTGTAGTC
CTAGACACGTAGATAAATTTAGGCTTTTGAATCGCTTGATTTCGATATCAGAAGCTCAAG
ATATTCTCGTTTGAATATCTGGTGTTGAAAGTAGGGATTCCTGACCGCGAGAAGGATTTT
TTGCCCAAGTTCGCGGGACTGATTCGAAGGATTTTTTTGGACCAAGGACTGAATCGAAAT
GTGCTAAATTGAGGGATTGAATTGAAGAAGGACATTGAAAGCTGGAGAGGGGGGCTGGAT
CATCATAAATGACAGGATTTTTACCACACCGAATAAGGAAAATAAGACCTTGCAGCTGCA
CCCTCCAGCTGATTTCTTTCTTTTTTTTCTCTGATGTTTTCCTTTCTCATCACGCCTGAT
TTTTGGAGCTGAAGACCACGTTTTTGTTGCCTCATTTCAAAGGGAGCAGCTGGCCCTATG
GAAGGAAAGAAAAGAGCCACACCCTCCTCTAAAACTGGAAAGAAATCAGACGTAAAGCAC
CAGCACAAAATCAGAATATTGCAGCTTCCTTTTGCGTTTTTTTACTGCAAATCAGTAGGG
ATTTACGTCCTAGAATTAATGCATTAAATCTTTCCTAAATAGAGACATGTTAGACTATAT
ATAAACCCCTCTAATGACCTAGCAAGAGGCGGCAAAAAGATAGCAGAAAGAGAGTAGAAA
ACACAGCAAAGAGAGACCAAAGAAAAAAAAACGCAAGAGAGGCAGAGTACAAAAAACACA
CAGTAAATAGAGGGATTTTCTTTATTGCATTCGGTTGTTATTGTGAGGAAAGAGGAGAGC
AAAAAGAGAAGACGGAGAGGGAGATTTGTTGTTAAATCTTGACAGCAACGTGTGCTTGGT
TTTCCATTTTCATTTTCTGCAGAAAAAAACGTTGAGACCTGCAGCCCATAGCTGAATTAT
TTCATCCACTTCAGTATCTCTATTTTCTTCCGTCAGTTACCAATATACAAGGAGCTGCAG
GTATAAGTCCCAATCTCTACTCCTTTGTTATTTTTATACTAGGCATTCGTTGGTTATTCG
GTTGTAAAACTTTCTTCCCTTTGAATAATTGGTTCTGTTTAGACAAAGCCAACGCTTGCC
CATTATTCTTTCATGATGTTGGAGTTTAGCGGCAGTCCATGTAAAAGGGGCTGCCTTCAT
GTTGAACGTTTACATTTAGGGACCTTCACTGTGTGTATTCCTTGTGCCGCTGGAGAAGAG
ATTAGCGGGCCATGGCTTTTACATTTAGAGAACATGCTTCCAGTTTTTATTTTTATTTTT
ATTTTCCTCTTGCTGTCTGCGTGTGATCGTTACGTTGGGTTTTAGTTTTGTCAAAGAAAG
GGGTTTATAGAGATGAACACTGTCACTAAATTCTGTTTTTATTTCTCTCCAGTTATGATT
TTTTTAGTTGCTTTAAGCTTTCTTGTAAATTTTAGAATATATGTGACGATTGGTTACCTT
TAATTGTGATTAACTGTGATGCTTATGTTTCGATAAAAAAAATCTGTTTTCTTGTGTTTT
GCATACGGCCAATACCCTAACATGTTTTGAATATTTTTCTTATATACAAAAAATACTTGA
AGTTTTGAAAATGTGTTTTCGCATGGATTTTTTAAACACAACAAAAATTATTTTCTTGCA
TTTCTGGATTTTACAACATGTTTGTAAAACTCCAAAGGGTATTGGCCAATATTCCAAAAA
ATACAAAAATCTTATTTTGGGGGAATTCATCTATTATTCACCGTTAATGTTTGGATAAAG
AAATCCCAAAGGGATGAATATCCAAAATATTATTGGGAATAACTTGTTATTATTCACCGT
TAATGTTTGGATAAAGAAATCCTTAAAGGACGAATATCCAAAATATTATTGGGAATAATT
TGTTATTATTCACTGTTAATATTTGGATAAAGAGACCCGAAGTGGTAAATATCCAAAATA
ATTTTCTAGGAATAATAAATCCACACATATTCTTGAAAGAAGCCTTGATTATAATCGAGG
ACATTTCAATTTTTTACTCCAGGTTTACGAGCCGTGAGAGTATAAAACACTAAGAAAAAA
AATAGGTTTTTTTTAAAGCGCTCTAAATTTCCTTAGATTTCTAATTTTTTTGTCTTTCCT
CCTTGCGATTTACGAGTCGCAAACTCTTGAAAAACTAAGGGGAAAATGAGCTTTTAAAGC
ACATGGAACTTCCTTGGATTTCTATCTTAATAAATTTAGTTTGAATCAAACCTAGAAAAA
CTGATGGGATTAGAAAACACCAACACTATAGCAATTATAAAGCAAACCAAACACCAAGCG
GCTTACCTTAGGTAGGGCGTACTAGGGGTGCTAATACCTTCCCTTTACGCAACCAGTCCC
TTACCTTAGAATCTCTGAAAGACCAGTTAGGGTTCCTAGTGACCAAATACTAGGTGGCGA
CTCCTTTATTCACAAAAAAACAAAAGACCCCGAAACCAATCGAGGGATCGCCGCGCTCCG
CTCGCGAGGGTGCGACACACCCCTTCATTTAGAAAGGATCGATCAAGAGTGGATTGGTTG
TCCGTTTTAAAAACGAAACCCCGGGGTCTTGTCGAGGTTTTTCAGGATGAGAACGAAGAC
ACAAGTGTGCGAGATGAAGTCTTTCAAGTTAGTGAGGTGGTTGAACCATATCGAGTTGCT
CCTTCGATTGAATTGGAAGAAAATTCAAATTTTCGTGTTTTCGATGATAGTTTTGTTGAT
GTTGACGCAGAGGAGTTGAATTTTGTTTTGAGCTCTAGCGGACAAGCAAATATCGATGAA
GAAGATGATATTCATATTGAAGATTGCAATGAAGGTGATGACAATTCAATTGATGACGAA
GAAGAAGAAAATTCTGACTAACTACCAAAATGAAGCCCTATGTAAAACCCTTTTTTTCAT
GTAATTTAGATTATGGATGATATATTTTGAAACACAAAATATTTATTACTTAAAATAATT
AGTTGAAATGCCATAATTACGAAATAATTACTTGAAATAATTATTGATCATGGATGATAT
ATTTTGTGACATGAAACAATTACTTGAAATGCCACCACATCACCGACGGACTTAAGTCCG
TCGGCATTTCACAGAGAGTTCGAAAACAATTACTTGAAATGCCACCACCTCACCGACGGC
ACCACCGACGGACTTAAGTCCTTCGGCATTTCACAGAGAGTTCGAAAACAATTACTTGAA
ATGCCACCACCTCACCGACGGCACCACCGACGGACTTAAGTCCTTCGGCATTTCACAGAG
AGTTCGAAAACAATTACTTGAAATGCCACCACCTCACCGACGAACTTAAGTCCGTTGGCA
TTTCACAGAGAGTTGGCAAACAATTACTTGAAATGCCACCACATCACCGACGGACATGTC
GCACCCTTGCGGCGGAGCGCGGCGGAGCGGCGATCCTCGATTGGTTTCGGGGTCTTTGTT
TTGTTGTGTAAAAGGGAGTCGCCACCTAGTATTATGGTCACTAGGAACCCTAACTGGTCT
TTCAGAGATTCTAAGGCAAGGGACTGGTTGCGTAAAGGGAAGGTATTAGCACCCCTAGTA
CGCCCTACCTAAGGTAAGCTGCTTGGTGTTTGGTTTGTCTTAAAATTGCTATGGTGTTGG
TGTTTTCTAATTCCACCAGTTTTTCTAAGTTTGATTCTAACTAAATTTATTAAGATAGAA
ATCCAAGAAGATTCCATGTGCTTTAAAAGCTCATTTTTCCCTTGGTATTTCAAGAGTTTG
CGACTCGTAAATCGCAAGGAGGAGGGACAAAAATTTAGAAATCTAGGGCACTTTAAAAGC
CTATTTTTACCTTAGTGTTTTATACTCTCACGGCTCGTAAACCGTGGAGTAAAAAATTGA
AATGTCCTCGATTATAATCAAGGCTTCTTTCAAGGATGTGTGCGGATTTATTATTCCTAG
AAAATTATTTTGGATATTTACCACTCCGGGTTTCTTTATCCAAATATTAACAGTGAATAA
TAACAAATTATTCCCAATAATATTTTGGATATTTGTCCTTTAAGGATTTCTTTATCCAAA
CATTAGCGGTGAATAATAGATGAATTCCCCCCAGAATAAGATTTTTATATTTTTTGAAAT
ATTGGCCAATACCCTTTGGAGTTTTACAAACATGTTGTAAAATCCAGAAATGCAAGAAAA
CAATTTTTTTGTTGTGTTTAAGAAATCCATGCGAAAACACATTTTCAAAACTTCCAATAT
TTTTTGTATATAAAAAAACATTGAAAATATGTTAGGGTATTGGCCGTATGCAACACACAA
GAAAACAAATTTGATATATATGTATATTTGTCACATTGCGTAAAAAAAAAAAAACGGGTA
TTCTAAACACAAGACTAATATTTTTTACAACAAAAAAAATTCAGACCTTAAAATAAATAT
ACCAAAAAAATCATAAATCACTTTCTCTTTCTTTTATTTTTTTTAAGAAAAAAAAAGGGG
GGGGGTTCTGGCTGGGTCACTTGCCCAAGCAAGTGACCCGGCTGGACACAAAAGGGGTGC
AGCTCTCTTTTGTGAATGGAGAGCTACTGTTCAAGTGAATTAATTCACTTGAACAGTAGA
GACCCATACATTACAAAGAAAAAGACCACATTAAAGTGCAAATACAAAGCAAAAGAAAGC
ATGCAACAGGTGAATAGAAAACCAACCTGGAGACGAAGAAACTGCAGTGGCGTTGGAAGA
GTGATGGTTGCTGGGTCTGCGTCTGTCCTTCTTCTTATGTTCTGTGTTTGGGTCTGCCTA
TTGCCTCCTTCTTTACTCTGCGCCTCCGTCACTTTCTCTACTGATTCCTAACTTTCTTTT
CCCGTTTCTGCAGTTTTTATTTGCAGAAAACAAATGGAGCAAAGGCGTCTTTCTTGTTTT
TCTTTTGCTGTCTCTCTCCCGTTCTCTATTCTCTCCTCTCTTTTCTTATTTTTCTGCTCT
CTTTTTCCTATTTTTCTGCTCTCTTTCCCCTCCCCCGTTAGGTCATTAGAAGGGCTTATA
TATAGTCTAAATATGTCTCTATTTAGGAAGGATTCAATGCATTAATCCTAGGACGCAAAT
CCCTACTGATTTGCAGTAAAAAAACACAAAAGGAAACTGCAATATTCTGATTTTGTGTTG
GTGCTTTACGTCTGATTTCTTTCCAGTTTTAGAGGAGGGTGTGGCTCTTTTCTTTCCTTC
CATAGGGCCAGCTGCTCCCTTTGAAATGAGGCAAGAAAAAACGTGGTTGCAGCTCCAAAA
ATCAGGCATGATGATAAAGGAAAAACAGCAGGAATTTGCAGCGAAAAAAGGAAAGAAATC
AGATGGAGGGTGCAGCTGCAAAGTCTCATTTTCCTTATTCGGCGTGGAAAAAAATCCAGT
CATTTATGATGATCCAGCCCCTTCTCCAGCTTTCAATATCATTCTTCAATTCAAATCCCT
CATTTTAACACTTTTCAATTCAGTCCTTGGTCCAAAAAAATCCTTCGAATCAGTCCCGCG
AACTTGGGCTATATCCTTCCCGCGGCAGAATTTTCTGCCCTCACGTTAGATATTCAAATA
GAAATATCTTGAGCTTCTGATATTGAAATCAAGCGATTCAAAAGCCCAAATTCATCTACG
CTTCTAGGACTAAAACTTTGATGAAGAAGTCGAAGTGAGATAAAATCTTTTTACATAACA
GAATCTAGCAGTAATTTGGTTGGTCGAAAGGGATCTCCGGGTCTAACTCAAAAACTGACG
AATGCTGAGAATTCTGATATGACTGAGAGTATGAAATAAGAACAAAAATCACAAAAACTA
GGCCAAAAATAGAGTTTTTTTAGTGCAGACTCGGGTCAATATCCTTCTCGCGGCAGAAAT
CTCTACCTTCACGTTAGATATTAAAACGGGAACATCTTGAGCCTCTGATATCGAAATCGA
GTGATTCGAAAGCTCAAATTCATCTACGTGTCTAGCACTATAACTTTGATGATGGAGTCG
AAGTGAGATAAAATCTTTTTACATAACAGAAACTGGTAGTAATCTAGTTGGTCAAAAAGG
TTCTTGATCTGACAATACTGAGCATCCAAATCGGCGAGAATCTGCTCTAAGAAAAATGAT
CCCTAGGACCTAATAAAGGTGTACGTCAATTTTTCAACAAGTAATGAGTGACAGAATATA
CCTAGGATGGTCAGATATCGTAGTAAACCGAGTCGAATTAGAGCCTAAGTTGAAACAAAA
AATTGCGACAAAGAACCAGAACTATTTTTTTAGTGCAAATTCTGATGGATTTATTCAACC
TTAAAGACTAGATAAAAAAGAACGAATTTAGCATTATGAAGACTCCTGATCAACCTAAGA
AAAACCTGATGATTTTGGTAGTAAAGGGGAAGGATAAAAAAAAGCAGAAAACAGCTCAAA
CAAGGTTAAAAAACAAAATATTTTTTTCTGTGCTTTTGTCAATCTTCTGGCGAATATGAG
CTAAACTCCTACACTCTGTTCAAAAGAGGTATACACCGTCTCCAGCACGTGGGGTCCAAA
ATCGAGTAACAACAGGACACACCGACGTATTTATATCCATCGGTAAGTTGTCGGCGGGTC
AATTTTACCGATAAAATTCCTGACGGATCGCGTGAATTTCAAAGGGTTGTCCATTAAATG
CACCTCTGACCGCGTCATCTTGCCGACGGAATTACCGACGGACCACGAAAAATATGGAGG
GTCATCAAAAATTTTGGTGCGAGATTCAAAATTTACCTACGGATTTTTAACACATCACCG
ACGGAATAAATTAAAATAATAATTAATTTTATATCCGTCGGTAAAACTACCATATAAGTT
CAAGTGACCGCTCCTTTAGTTCATTTTTTCTTCTCCTTTGTTTCTCACCTTAAGATTTTG
AGTTTTTTCCTCTCCATTCTTCAAAGCTTTCACCTCCAATCTCTAGCAAGTTTTCTTCAT
CATCTTCATTAGTTTAAAAGGTTAGTGTTTCCTCTATTTCATTTTACTTTAATAGTTTTT
TTTTTGATATTTTTTTAGTTAATTTTTTTTTTTTGGTGTATTTTTTGTAATGTAGATAAA
GTCTATAGTTTTTTTTGCATAATTCATTGCTAAAGTCTATAGTTTTTTTTTTTGAATTTT
TTGAATATTTTTTATTGTTGTATTGGCATAATTATTATTAGTTAATTTGTTGAATATTTA
TTGTTAATGTTGAATTTACCATAGAATTAGTAATTGAATATGTTGGAATAATTATTAATT
TTATTTTATTATTGCATGATTTGTGTTTAATTTTTTCCATTTATTTTGATTGTTATTCTA
GAGTTTTTTTTTAATTTATTGTTTTGTTGTATTGGCATAATTATTGAATAATTTGTTGAA
TTGTAATTGTTAATGTTGAATTTACCTTAGAATTAGTAATTGAATATGTTGGAATAATTA
TTAGTTTTACTCTATTATTGCATGCTTTGTGTTTAATTTTTTCCATTTATTTCGATTGTT
ATTCTAGAGTTTTTTTTTAATTTATTGTTTTGTTGTATTGGCATAATTGTTGAATAATTA
CTTGAATTGTAATTCTTAATGTTGAATTTACTTTAGGATTAGTAATTGAATATGTTGGAA
TAATTAGTATAGATTGGGTAAATTGGTTGTGGCTATTGTTAATATGTGCAGGTTTGTGGA
TTTGGGTAGTATCCGGTATAGGGGAGGTGCTGTCGAATTTTTTTTTACATTTGAATTTAA
TTATATAATTATTTGTATCAAATTATGTAGATGCGTAGAACGAAAACCAGAGCTGGTCGC
TCAAGTGAGGTCGCAACTAGTTCGTCTAGCAGCGAGGATGATATTTCCTTAGGTGCCGCT
CAAGAAGAGGCACCTACACCACCAGCGATGGAGATTCCATTGTTTCAATGGAGTCAAATA
TCCAAGCATCCTGAATGGATGCCTCAAATGTAATTTTTGGTTGCGTGAAGTAGGTTGCGT
GATTTTTGGTATGAAGCATAGAAAAAGGCAAAAAAACCCGCGAGGGATAGGGGTTTCCAA
GGCTGGAACGATGTTGCGGTTTAGAGGGATTTCAAACCGATATACATCCCGGAAGATATA
TGGCCGCACTATCTTGAGCACGTGACGTCTGAGCGGTTCACATGACGCTCACAGTCCGGT
GTTGGCAACCGGAATCGGCCAATTCATGGCGGGGTGACAATGCACACTGGCGGCTCCGTT
CTGTTTGCTGCACATGCGAAACGGATGGTAAGATTAATTTAAATGAAATATATCGTTAAA
TTCAGTTGTTGTTAATATATCTTTTTTCATTATAGGCTGTGTCTCTTGGACGTGAGCCGA
GCCTGATGGAGCTGTTTGTGGAGACGCATGTGTGGAGTCAAGATCGCCAGAAGGGGGCGC
AACAGTTCGTTGATAACCGTGCTCAGCATTTCGTGGTATGTTTGTTCAACCATTTTATTT
TGTAAGTTATTATGTAAGTTATTATGTTTATTGTATTGAATATGATGATTACTTTTATTT
TATTTTCAGGAGACCTATAATAATCGGTTGAGGGAGAGATACGGGGACGATACTTTGACC
CATCCGAAATTCAATCCGGATTTGTGGATGGAGGTTGGCTCGTCAGGTGGACCCGATAAA
AATCGGGTTTACGGGCTCTCCAACACTACGGCCGACAACTTGCGGTCGACCCGTAGTGTT
TCAACCGTTGGGAGCTCCCAATCAATATCGAGCTCCTAATCTAAGGAGTTCGTGGCCTTG
CAGCAACACACGGCTCAGCTCACCGAGAAATACGATAACCTAAAAGTGGAGTACGCACAA
CTCAAAGCATCTCATGCACAACAAAGAGTGGAACAAAGAGCGGAGTCTGAGCAACTCAAA
GCGTCTCAAGCACAACAAAAAGCGGAGTATGAAGCGGCTCATGAACAACAAAAAGCGGCT
TATGAACAGCTTTGTGAAATGATTATGAACTTGTCAAATAGCGGAACATGTGCTCCTAAT
CTTTTTTGGTCGTATAACCACCAGCCTCCGCCAGGATCTCCTCCTCCAGCTCCACCTTTA
TATTAATTTGTAATCAACATTATTTTCCTTTAAAACTTCATTTAATATTTTTCTTGAAAC
ATATTCAGTTTGTAATGAATATTATTTAACTTTTTTTTTATGTTTAATATAAATTTTATT
TGCATAATTGGTTTGTATTACAATTAATTTATATAGTTTTATATTATATATTCTAAATAA
TTTTTTAAAAACAAATTAAGAAAAAAACAATTACCAAGGATTTTCCTGACGGATGAATTC
GGTCGGTATTTTAAACACCCATCGACAGACTTACCAACGGATTTAATCCGTCGGTATTTA
ACAGTAGCTTCCACATTTACCGATGAATTTACAGACGGACAAATTCGGTCGGTATTTCAT
ACTATCACCGACGTAGTTACAGACGGATAGTTTTCGTCGGTAAATTGCAATATCACCGAC
GGATTTTTATTTCGTCGGTATATTTCAAGCGGGAATCTTTTTTTTTTGCACGCAAATTCC
GTCTGTAAAACCATCGGCAAATGGTTTTTTTGTTTTTCTGACCGAAATAGCGACGGAAGC
GGGAATCACTGACGAAGGTAAAGCCGACGGACGTAATCCGTCGGTGATAACGTCGGTAAA
AAAATCACCGACGAAATTTTAATCACACACCGACGGAATTGGTCCGTCGGTAAAACTGTG
AAATCTTGTAGTGTTTTCCCTCTTTTCTCATCTTCTTTCCCTTTTCTTATCTCCTGCCGG
CCCTCACTCTGAATTTTCAGATCCCTCTTTCTTTTTATGTTTTTTTCTAATAATATTTTT
TATTCATTTATACGTACTTTTAAGCCTTTAAGATTTTATTATCTTTTTCTATTCTCTTTT
ATTTTCAAAACACCACAAAAAAAACATGAATTTATATTAAATACTGTACAAAAATAACAT
GTATTAAGCTAAAGAATACAAGTGTCTTTTATCTTTTGTAATATTGAAACAGAGTTGGTT
GGGTAATATGGGAACTGACTGTAGTTCTACTCTCTTTCATATGTGTTCCTTTTTTCTCTT
TCCCTCTCTTTTTGGTGTTTTATTTTTAATATTTTCGTACTTGTAATGATTTATTATTCT
TTTAATCACACTTAAACTATATTTATAACATATTTTTGTTTTGACGAGTGGAAATGGGAA
AGTGATTTTACTTACATATTTCTGTTTCCATACCTATTCCCTCTTCTCTCCCCCCCTCTC
TTTTGCACTTTTTTTTTTTAAATATTTACATCTAATGATTTATTATTTTTCTTTTAAAAC
ACACTTAAAAAGTTCAAGTCGTCACACATATGTTTTACTTGTGATTGGTATTTGAAATTG
AGGTTGAATTTTTTTATATTAATTTTTTAATATTTATGAATGATTTTAATATATTAATAT
CAAAAATGAATTTTATAAAATAAAAAATATTATTTTAATATTTATTATTTAAAAAAATAT
TTTAAAAAACAAATAATACTATATTTAAGAACACCATTTTAGCATCAAAATCACGTCCAT
CTTTTTTAATTAAGGAGTTCAATAAGAAAAGGTATTGTCGCACGTCAAGAAATCCGCGCG
GCATCGGCGGCGATTTTTCTTTGTCGTGTTGCTTGATTTGATTCGTTGGGAGTCGCCGGG
TCTGTGAGGGTGACGACTGTTGTTGGGGTTGTCTAGGGTGAGAGAACGGCTGAGGGGGGG
GGGCGGCGTTATGGTTTGTAGGAAAAAGGAGATGAGGGATCCACTAAGAGAGGGGAAAGT
GCAGGGGAGAGGTTTGTGGCGGAGTGGCTGCTCCGGTTAGAGGGGTCTGTGTGGGGGGAG
AAAGATTCCGTGGAGGCTAATTTACAGAGAGGGAAGGTAGAGTGGTGAGCAGCGGCTTGT
TTTTGCCAAAAGAGAGGAAGGGCTGCGGCGTGGGCAGAAAAAAAATAAAAGCCGGGGAGG
GGCGGCTGTGTTTGGAAGAAGAAGATGGGTTTTAGGGTTAGGGTTTTCTTTTTGTATTTT
TTTTGTTTTTATGTTTCAAAATTGCCCCCCACTTTTTTAAGTGTGTTGAGGAGACCAGTA
TTTATAGGTAAAAATGTTGCTAGGTTTTCAAACTTGGTCCCTCAACTTCCTTTTTTTTGT
AAATTCATTTTTTCTTATTTTTTTGTATTTTTTGAAAACGAGCAATATCAACATCGACTC
AATAAGGAAAATCAATGATTTTAAAAATAACGCGTTAAAAGTTGAACGCGTTCCAAGTAT
CTTTGAAAATTTAAATTCTTTTGAGACGATGCTAAAAATGCTAAAAATGATGCAAATGTA
TTAAAAACGTATTTTTTGGATTTTCAATGTTTTTCGCTATTTTTGGATTTTTCTGAAAAT
TTATCAAAACATGGGTCAAAAATTGGGTAGCAACAGATGCCCCCTCTTTACAATGCTTAC
GAAGCAAAACTCCTCAATGTTTTGCATAGTAAGCTTTGTAAAGAAAAACCTGTCTTTCTA
TCTACTTAACCACTCATCTAAAGACCTTACTCTTTTTTCTCTCTCTCTTTTTTTCGTTAA
CTTGAGATCCCATCTGGCGATCTCGTTTTCCAAAACCAAAGAATGTGTGTAGCTCGGTCA
ACCTGAAATCCCATCTGGCGATTTCCTTTAACCAAAGCTACATGAGATCCCATCTGGCGA
CCTCATTCAACTAGAACTAAAAAATATGTGTAGCTCGGTCAACCTGAAATCCCATCTAGC
GATTCCCTTTAACCAAAGCCACATGAGATCCCATCTGGCGACCTCATTAAACTGGAACTA
AAAATATGTGTAGCTCGGTCAACCTGAAATCCCATCCGGCGATTCCCTTTAACCAAAGCT
ACATGAGATCCCATCAGGCGACCTCATTAAACTGGAACTAAAAAATGTGTGTAGCTCGGT
CAACCTAAAATCCCATCTGGCGATTCCCTTTAACCAAAGTTACATGAGATCCCTCTGGCG
ACCTCATTAAAGTGGATCTAAAAAATGTGTGGTAGCTCGGTCAACCTGAAATCCCATCTG
GCGATTCCCTTTAACCAAAGCTACATGAGATGCCATCTAGCGACCTCATTAAACTGGAAC
TAAAAATGTGTGTAGCTCGGTCAACTTGAAATTCCATCTGGCGATTCCCTTTAACCAAAG
CTATATGAGATCCCATCTGGCGACCTCATTAAAGTGGAACTAAAAAATGTGTGGTAGCTC
GGTCAACCTGAAATCCCATCTGGCGATTCCCTTTAACCAAAGCTACATGAGATCCCATCT
AGCGACCTCATCAAACTGAAACTAAAAATATTTGTAACAAAATGGTCTCATTGTAATGGG
CGAACTACCCAGGTGGAAAGAATGTGAAAAACGGTCTCATTATGATGGGTGACCTACTCA
AATGGAAAGAATGTGACGTGCGGTCTCATTATAATGGGTGACCTACCCGGATGGAAGATA
GAAAAAATATGAAGTGGTCTCATTGTTATGTGTGACTTACCCAAATGGAAAGAATGTAAA
GTGCGGTCTCATTATAATGGGTGACCTACCCAGAAAAAATGATGGTCTTATTGTGATGGG
TGACCTACCTAGAAAAAATAATGAAAGGTGGTCTCATTATAATGGGTGACCTACCCAGGT
GGAAGATAGAAAAAATGTGAAGTGGTCTCATTGTTATGGGTGACCTACCCAAATGGAAAA
AATGTGAAGTGCGGTCTCATTATAATGGGTGACCTACCAAGAAAAAAATGATGGTCTTAT
TGTGATGGGTGACCTACCCAGAAAAAATGATGAAAGGTGGTCTCATTATAATGGGTGACC
TACCCGGGTGGAAGATAGAAAAAATGTGAAGCGGTCTCATTGTTATGGGTGACCTACCCA
AATGGAAGATGATAGGCAGTCTTATTATAACGGGTGACCTTCCCAAAGATAGAATGTGAC
TTACCTGGCAAAAGGACTTAGTTGGAGCAATCCTGATAGGATAAAGCTGACAAACTTGGC
ACCTTCTGGTTGCAGGTTAACTTGAAGACTCCTATTGATGACAGGGTTAATCTCCTCGTT
TCTTTGAGATTCTCCTACTGGCAGGGTTCATCTCATTCTCTTCTCGTTCCGGGATCTAAA
CCGATTCTTTGTCATCATCAACTCAATGATTCTTTCTTTGTCCACAATCTTCTTGGACTT
CATTGAGGATCTTTACGTAACAAATCACAAGTATGTGCAATGCTTTGAGGTTAGATGACA
TGCATGCATCCTTACCTGATTCGGAATATAGGTCCCCCCTCTTCGATGTTCCATCATCAC
AGGGTGCCTTTGTTTGCATTCCCAAGCTTTCTTTGTTATTTTGATGCATTGGCTTATTCA
TGTGCTAGCCATCCACTCAGCTGTAAATGTAGTGCCCATCCTAGGTCTGTCCATGACGAC
ATCGCTGCTCGTTGTTTATCAAGCTTGACTCTGCCCCCTAGTGTGGTGTTGCTTGATTCA
TCATGAAGATCTTAACCGATCATTCATCCTCTGTATTATCCTGAGAATTGTTCTCTCATT
GATTGTGCGCATCGTGCCAACACCATCATGATTGTCAATCAGTCCTAAACTTGCCTCAAG
CTGAAACAATACTCTTCAAGTATATGTTATCACCCGTCTTCATGGAAATCATCCAGTCGT
CCAGACATGCATCTCATAGCTGGCAGTGAAAAGCTCTTTGTGGTTGTCGCACCCTCGTGG
CGTCGCGGTGACCATCGGTTTATTTCGGGGTCTTTTTTATGTAAAGGAGTCGCCACCTAG
TATTATGGTCACTAGGAAACCTAACTGGTCTTTCAGAGATTCTAAGGCAAGGGACTGGTT
GCGTAAAGGGAAGGTATTAGCACCCCTAGTACGCCCTACCTAAGGTAAGCTGCTTAGTGT
TTGGTTTGTCTTATAATTGCTATGGTGTTGGTGTTTTCTAATCCCATCAGTTTTCTAGGT
TTTGATTCAAACTAAATTTATTAGGATAGAAATCCAAGGAAGTTCCATGTGCTTTAAAAG
CTCATTTTCCCCTTAGTTTTTCAAGAGTTTGCGACTCGTAAATCGCAAGGAGGAGGGACA
AAAATTTAGAAATCTAGGGTGCTTTAAAAACCTATTTTTTTGTCTTAGTGTTTTATACTC
TCATGGCTCGTAAATCATGAAGTTAAAAAAAATTGAAATGTCCTCGATTATAATCAAGGC
TTCTTTCAAGGATGTGTGCAGATTTATTACTCCCAATAATATTTTGGATATTCGTCCTTT
AAGGATTTCTTTATCCAAACATTAGCGGTGAATAATAGATGAATTCTCCCCAAAATAGGT
TTTTTATATTTTTTGAAATATTGGCCAATACCCTTTGGAGTTTTACAAACATGTTGTAAA
ATCCAGAAATGCAAAAAAAAATAATTTTTTGTTGTGTTTACGAAATCCATGCGAAAACAC
CTTTTTCGAAACTTCAAATATATTTTATATATATATATATATAAAAAGGAATTCAAAACA
TGTTAGGGTATTGGCCGTATGCAACACACAAGAAAACTTTTTTATCGAAACACATAGCAT
CACAATTAAACGTAAACACCAAAATGGAAAGTAGCAAGCCATCATTCATATTACAAGAAC
TACAAGAAACTTGAAACAATTCGTAACAAAAATCATTCAAAGCCAAATCAACTTAAAATT
CTGTACACTGGAAAGGACTAAGCACGTATGGATGAGGGAGCCAAAGTTTTGAAACTGAAA
TTTTTAAATCAAAATCCTACTGCATATGACCATGACTCATGACCTATTTTCTTTTTAACA
ATCCAAGAGAAAAAAGTAAACTGCCATGCTAGTTTCATACAAAAAAAAAAGCTTGGGACG
GCATGCTTTCATAACACATATATATCATAGACTAGAAACCAAAACAAAACCTGGCTGGCT
ATTTCAATAAAATGGAAGGACGCGAACAAAAAAGGGAGCTGCTGATGAAGAAAACAAAAG
CCCCTTCCCCGGTTCCTTAATTCTGTCATGTTAGTTTCATACAAAAAAGAAAAGCTTGGG
ACGGCATGCTTTTATAACTCATATATATCATAGACTATGAAACCAAAGCAAGACCTGGCC
GGCTATTTCAATAAAATGGAAGGACACGAACAGAAAAGGGAGCTGCTGATGAAGAAAACA
AAAGCCCCCTTCCCCGGTTCCTTAATTCTGTCAACAGCGAAAGACAGGAGAAAAAAAAAA
CAGAGGCTAGCCAAAGCTTAACATAGTCACCTATCCAAAACTCAAAACCAACGGCAGGAA
CAACACAAAGCAAACGGGCATTGTACAGTCTACAATTGAAAACGAATGTGCAAAACAAAA
AAAGAACAAAACAGATACAAAAGATTTAAAGGCAGCAAAGGAGGAGAAAATTAAGACTTA
CCTGCAGGTCTCACTGTTTTCTTTTCTGCAGAGGATGAAATAAAACCAAGCAAACGTTGC
TGTCAAGGTTTAGTAACAAAGCTCCCTCTCCGTCTTGTTTTTTTCTTTTCTTCCCTCACG
GTGACACTAGAATGCAAACAAGAAACTCCCTCTATTCTGCGTTTTTTTTACTCTGCCTCT
CTTGCGTTTTTCTTTTATTTTTTTGCTCTCTTTCTGCTATTTTTTTGCTCTCTTTTTGCT
ATTTTTCTGCCCTATTTTTTTTGCCGCCTCTGTTAGGTCATTAGAAGGGCTTATATATAG
TCTAAATGTCTCTATTTAGGAAGGATTTAATGCATTAATCCTAGGACGTCAATCCCTATT
GATTTGCAGTAAAAAAAACGCAAAAGGAAGCTGCAATATTCTGATTTTGTTCTGGTTCTT
TACGTCTGATTTCTTTCCAGTTTTAGAGGAGGGTGTGGCGATTTTATTTCCTTCCATAGG
GCCAGCTGCTCCATTTGAAATGAGGCAACAAAAACGTGGTCTTCAGCTCCAAAAATCAGG
CGTGATGATAAAGGAAAAAACAGCAGAGAAAAAAAAGAAAGAAATCAGCTGGAGGGTGCA
GCTGCAAGGTCCTATTTTCCTTATTCGGTGTGGTAAAAATCCTGTCATTTATGATGATCC
AACCCCCCTCTCCAGCTTTCAATGTCCTTCTTCAATTCAATCCCTCAATTTAGCACATTT
CGATTCAGTCCTTGGTCCAAAAAAATCCTTCGAATCAGTCCCGCGAACTTGGGCAAAAAT
CCTTCTCGCGGTCAGGAATCCCTGCTTTCACACTAGATATTCAAACGGGAATATCTTGAG
CTTCTGATATCGAAATCAAGCGATTCAAAAGCCTAAATTTATCTACGTGTCTAGGACTAC
AACTTTGATGAAGGAGTTGAGGTGAGATAAAATCGTTTTATAGAACAGAAACTGGCAGTA
ATCTAGTTGGTCAAAAGGGATTTCCGGGTCGACTCAAAAACTGACGAATGCCGAGAATCC
CGATATGACCGAGAGTATGAACTAAGAACAAAAATCACAAAAACTAAGCCAAAAATAGAA
TTTTTTTAGTGCGGACTCGGGTCAATATCCTTCTCGCGGCGGAATTCTCTACCTTCACGT
TAGATATTCAAACGGGAATATCTTGAGCTTCGATATCGAAATCAAGCGATTCAAAAGCCA
AAATCAAAATCGCGTCTAGGACTACAAATTTGATGAAGGAGTCGAAGTGAGATAAAATCT
TTTTACATAACAGAAACTGGTAGTAATCTAGTTGGTCAAAAAGGTTCTTGATCGACAATA
CCGAGCATCCAAATCTGGCGAGAATCGCTCTAAGAACAATGATCCCTAGGACCTAATAAA
GGTGCATGTTAATTTTTCAACATGTAATGAGTGACAGAATATACCTAGGATGGTCAGATA
TAGTACGAAACTGAGTCAGAATCAGAGCCTAAGTTGAAACAAAAAATTGCGACAGGAGCA
GAACTATTTTTTTAGTGCAAATTCTGAGGGATTTATTCAACCTTAAAGACCAGATAAAAA
AAGAACGAATTTAGCATTATGAAGACTCCTGGTCAACCTAAGAAAACCCGATGATTTTGG
TAGTAAAGGGGAAGGATAAAAAAAAAGAAAAAAATCTCAAACAAGGTTAAAAAACAAAAT
ATTTCTTTCGTGCTTTTGTCAATCTTCGGCGAATATGAGCTAAACTCCTACACTCTGTTC
AAAAGAGGTATACACCGTCTCCAGCACGTGGGGTCCAAAATTGAGTAACAATAGTGGTAT
GCTCAATGTTCTTTCTCATGGATTCCTCTCAGCTTTGTCAAATCAGATAGTGGAAAGAAA
TGTCTTGACATCATCAATGATGTTCATGTTATCACCCATATTCATATGGTGAAGTGCGCA
TTTGAGCTCCAAAATAGATGGTCTCATAGTCAGTCTTGGTGGCGTGCATCTTTCTGACAT
TCATTCCAATGCAACTATTCGATAACATTTGTCATAGCCATGTTTCAAAGGGTAACCCTA
AGATGAAGATGCGAGGTTATCCCTCAATTGCAGCGTTGTTTTCAATTGCCTCTGGAGTTC
ACTAGATCATGGAATGTTTTTGAACAATATTGCCCCCGGTGTGATCTGAATGTGCTCTTT
TATTGATTATCTTTCTTTGAACCACATTGTCCTCCGTTCATCGGTTCTTCATTTAATCAT
CTTTCTTTGCCCCCGCGCTAATCGAATCTTGCTTGTTTTCCTTCTCGGGATCCACCGTAT
TGCCCCCAAAGTGTCTCAACTTTTCAAGGAGTATTGAGAAGAGTTGATGTCATTTCATGT
CAAATATTTCGCAGACTCGATCAATGTTCTTCATTGTTCGACAATCTTTCTTGTTCTGGA
ATCAAAGGAGTGTTGAGAAGAGTTGATGTCATTTCTGCCGAGGATTTTGCAAATTCAATT
TGTTCGACAATCTTTCTTGTTCTGGAATCAAATCTCATACTTCAAATGTCATGTCTATTC
AAGTCTAATTGTTGAAATGAAATCAGAGAGATATTAGTTTTGAAAAAGATCTTTTAAAAA
TCTAGCTTTTGGTCAAAGACCCAACACACGTCATTCAATGCAGTCCTTTGATTGTCTTGT
ATTTTGAAAACAGAAATGGCATTTGCCATGGTTCTTTGTGTCCGCTTTAAACTCTGATTT
TGGGTATATCTTTTGATGGTCTGTGATGAGGTGACATTTTTGTGAATTTCAAAAACAAGA
TGATTAGGCTTTATCAAGAAAGGTTAATTCTTTTCTTAACATTTATTTTATCAACATACA
TAATAACCAGTAGCTTAATTCATGAAGTCACGACCCTTATAGAAAAGCTCTTCCAGCTTT
GAGAGCGCCATTTATCGGTTTAGATTACTTACTTGATCGAAAAGGGCTTTTAAAAGCATG
TAATGCAGGCTATGGTTCATGGCTATGAAAGAAAGGGAATTCACGGGCTCAAAAGGTGTT
TGAGGGTTTTAAGGACCTAGGATCAACATCAACTATTCATCAACTTTTCTTCTCTTGTTG
TCTTTGTAGAGGAAATGACATATAACTATGTTAACTTTAAATATAAGCATTCTCTTACCA
TAGATCATAATGCAAATCCAGCTTTTTCTTTGATGAATAGCCAGTCTAATCATTGATACC
AAAAGACAATGTTTGTAACTCAGTATTTTTTCTGGTATTGAACTTTGGCGTATGCTATGT
ATTTTCTTAATTGAAAGCTCTTTTCCTCTTTCTAGACTTGATAGGCGTTCTCCTTCCTTT
TCTCATTTCAAGAAATATTCCATCAGGCTCAAATGAGGATTGCAAGGGATATATATCTTT
AGAAAGTGAAGGGATGAACAAAGATGGCCTTTTCTCATTTCAAGCAAAGCTCGGTTAGAA
TCGATAAATTTTGACCTCATCTAGTGTAATGATTAGAACTTGTAAGAGTCATGATTCGAG
TCCATAACTATTGAATCCACTACATGTCATTTTGCATACTGCTAAAACTAGGTATATGAT
GCGTGGTTCAGTTTCAGGAGGTATGAGTTCAAAATTGCTTGGTCACCTCATGTCATTTTC
AAGCATCAAGTCATTTCTGCAATCAAAACACTTTTAATGTTCATGATTAAACTTTGCATG
TTGGAGTTTGATCAAACATATTTTGTCAAAATACCCTTTGAAAGAAGCATCTCATGATTT
CATAACAACAAAGAGACAACGAAAAGACATGTTTCGTTGAAGGGTGAGATGTGATCCCAA
AACAAAATGCGAATGGCAAAAATTCCATAACAACATGATTGACGGTTCAACGCCCTTCTT
GGATCAACTATTCTAGCAATATTTGTGTTTCACGAGCAATTTCGATCACATGTCATTCTA
AGGATGTTCGGTGAAAATATGGTTGATAACATCATCTTTCACAAACTCAACTCGCTTCTT
GCTCACCATCATCCGGTCTCGATTCTTGAAATTCTTGCAACTGTTCAATTGAAATGGCCG
AGGAGCCCATAATGATTTACACATCTCATCTCGGCTTATACCACTTAGGAAACAAAGTGG
TTGCATGTGATTTAACGGAGTCGAGGCAACAAGTCTAGAATCCGCGGATGCTTGGTAGAC
AAACTTGAGTGGCAGTGGGATGTCAATCTTGGCAAAGATATTTGAGCAGTTGATATTATG
GCAAGACCTGACTAGGCAAAATAACTGAGGTTTCTCAATTGAGAGTCATCTTCTGATTCA
ACACTCATAATTGTTCTGGAATCCATGGTAGATCCTTCAATCTTTCCTCTCTTCATCGAT
TGTTCAATTCCTTCGGCAATCCTTACAAAAGACATGATGTCAATCCTCCAATGTTGTTAT
GATTGTTTGAGGATTGTTGGAACCTCCCATCAGCTAGGTAATCTTGGTAGCGTACAACAC
CACCGCTACTGAGACGTGGAATCATGCCTTATCTCTTCTATAGGAGAAAATGATGAAGAT
GAATCTCCTCTATTTCTTCTTTGATTTCTCTCGAACAGTGCAGCAAACAAGCACAATAGA
GGGAGTTCTGCTATGTGGAAGTTTTAGTCTTCTTCATGTTTTTCAGTCTAAGCATGTCTC
TTCTCTCTACTTTTACATTTTAATACTAACAGTGTTAGGAGGAAAATCATAGATGATCTG
AAACTATTATACTCCTTCTTGGATTTCCCACTTGCAGATCCACAAACAGATTCCTGCCGA
GAGAGCTCTGCTACGTTGAAGTTTGATGATTGCTCATGTTTTCAGACTAGGTCTGACTCT
TCGGCCTACTCCAGTGTTTCGGTGCTGAAACTGATGAGACAAATTTTTTAGCATGTGAAA
GTACTGCATCCCCTCTTGCATTCCCAACTTGCAGAGCCATAAACCGATTTTTGTAGAGAG
AGCTCTACCATATTGAAGTTTGATGACTGCTAATATTTTCAGACCGGGTCTGACTCTTCT
GCCTACTACAATGTTTTGCTGGTGCCACTGGTGGGAGAAAGTTTCAAAGCATATGAAACT
ACTACACCCCCTCTTGCATTCCCCACTGGCAGATCCACAAACAAATCTCTACAGAAAGAG
CTCTGCAACGTAGAAGTTCAGTGTCTAATCATGGTTTTTTTTTTTTTTACATCTTGTGCC
GCCGAACTGGAATTGAGCTCACGGTTGGGGTAACTTCAAAGAAGGCTAATGCACCATGCA
CAAAAGGCTACTGAGTTATTTGGTGTCATTGGAAGATGTGGAGGCGATGAACAATTAATA
GGGCAGCTAAACCAGAAAGGAGATTATCTTTCATTGATGATTGAAGGCGTTGTTGCTGTT
CATGACTGAAATGAGGGAGAGGTGGTGTCACTTCAGTGTTCATGGCCCATACTAGTGGAG
TGCTGAGGAGAGAAGCCAATGATGTTTTCCTTATGCAGGACATGGACAGACAGTGCTTCC
ACAGGAGACTGTGCAGACATTCCCTTTCCACTCTTGAAGTTCGGCACTTGTTCAAGCAGA
TCGAGTTTAGCTACTTCACATTTTGATGCTCTCGATTTCCTTTTGACAAATGGTCTCTCA
CCATCCCTTTTCTTCATTTTCCATCTTTTTTCAGTCCCGTATAGTAGACATTGAGTGAGG
GAACCAACTTTTCATCCCGGTACATGCATGACAAATGTATGAACATGTAATCTATATGAT
GAACTCGCCCTTCAAGGGGTGACAATATGGTCGTAACTCTTGTATGATGGAACAAGAATC
GTGATTTTTGCCCAAACTCTATAATGAAATTTTTTGAAGTGACGGCCATTGTGTCACCTA
CAAGTCTTGAGTTCAAGATGCTTCAAGAAGGGTTTGCCCTGATGCAAATAACGATAGCAC
ATACAACCTAATGACAGGTTCTATTCATTATGTGAACATGGGTAGGTTTCTACTTGGTCT
CAAAAGGGTCTCATATCTGCCCAGTGACGTTCTTCGTAAAGACAGTATGGGGGCGTTGTA
AGGAATAGTTAAGGCACGTATACCCACCATTACCAAGCAGGCACTCAGATATGAGTTGGG
TGTTTCACGCATCTGAACCCTGACCAATAGTCTTAGGGCAGATCACTAGTTCCCCACCTA
ACCTAGAAGCTTGTGTGTGCTTTCAAAAATAAATACAGGTGATGCATGAGACAATTCTAT
CAAATGCATGGAAAAACATATTAACAAAAAGATAAATATGCAAAAACGTAAACACATCAA
ATACAAAAAGATTAGTCCAATAATGTCAGAAACAGTACCTTCCCCAGTGGAGTCGCCATT
CTGTCGCACGTCAAGAAATCCGCGCGGCATCGGCTGGCAATTTTTCTTTGTCGTGTTGCT
TGATTTGATTCGTTGGGAGTCGCGGGTCCGTGAGGGTGGCGGCTGTTGTTGGGGTTGTCT
AGGGTGGAGAGAGCCACGAGGGGGGGCGGCATTATGGTTTGTAGGAAAAAGGAGATGAGG
GATCCGCTAAGAGAGGGGAAACTGCAGGGGAGAGGTTTGTGGCGGAGTGGCTGCTCCGGT
TAGAGGGGTCTGTGTGGGGGGAGAAAGATTTTGTGGAGGCTAATTTATAGAGAGGGAAGG
TAGAGTGGTGAGCGGCGGCTTGTTTTTGCCAAAAGAGAGGAAGGGTCAGGCGTGGGGCGG
AAAAAAAAATAAAAGCGCGAGAGGGGCGGCTGTGTTTGGAAGAAGAAGATGGGTTTTAGG
GTTAGGGTTTTCTTTTTGTATTTTTTTGTTTATATGTTTCAAAATTGCCCCCCACTTTTT
TAAGTGTGTTGAGGAGACCAGTATTCATAGGTAAAAATGTTGCTAGGTTTTCAAACTTGG
TCCCTCAACTTCCTTTTTTTTATAAATTCAATTTTTCTTATTTTTTTGTATTTTTTGAAA
ACGAGCAATATCAACATCGACTCAATAAGGAAAATCAATGATTTTAAAAATAACGCGTTA
AAAGTTGAACGCGTTCCAAATATCTTTGAAAATTTAAATTCTTTTGAGACGATGCTGAAA
ATGCTAAAAACGATGCAAATGTATTAAAAACGTATTTTTTGGATTTTCAATGTTTTTCGC
TATTTTTGGATTTTTCTGAAAATTTATCAAAACATGGGTCAAAAATTGGATAGCAACAGG
TATAGTACAAAACGTCATGCTATTTCCCTATAAATAGCCTTCCTTCGATGATGATTTAGG
TACTCGAGCATCAAAGTACTAATCTCGAGCATTTGTCTCTATTTCATTCAAGAAAATGGA
AACCCAACAAGAAAATTTAACAGCAAACACCAATCAACAAAACAATTCTTCGCTTCATTT
TAGATAAATTACAGTAAAAATATATATAAGTCATTGTTCACTCAATACTATAAATACAGG
TCTTTAACTATTTGAAAAGTTTTTATTTTTTTCTATTTTACAAAAAAACTAAACAAATTC
TTAGATTATTTTTAGAACAGTATTTTGTTTTGCCATCTAATAAAACAAAAGACCTTTGAT
GATTTAGATAATCAACCAGCAATTAAAGAACTGGCCTCTAGTTCATCTAAAAAAAAATGG
AAACCCAAGCACATTTAACAGCAAGCAGTAATCGCCAAAACAATTCTCGTCCAGAGGCAA
ATTTCCCACCAAGCTTCTGGGGTTGTAGCTTCGCTTCATTTTCTTTCCCACAAGCGGTAA
ATTACTTCTCTTCTATATATGTATAGCAGTATTAAGAAAATTTAAGTTTCAAAACTATAT
ACAAGCTATTAGAGCCATTAGATTTGTGGGATCCATCATCCAATTCTGCTCTAAGATTGT
AATCTGATGTTTTACAATTTGTTTCTAATTTTTTTAATTAAAGTAGTTGCACTTTTGTCT
AGCTGTTGATTGCTTTTATTTTAAACAAAGAATTCATCTTTTGATAGAATAAAATTCTTT
TTTTTTTCCATATAGTTTCCAAAATTTTAATAACTGTTTAATTAGTTCAGATAAACTAGA
GATTAAGTTATAACTAAATCTTTTTTTTTATATATATATAAAGCAATCATTTTAAAATCT
AATTAATAAGACAGTTGATTCTTACTGAATATTTCAATGCAGGAATTCGAGTCATACAGC
CGAAAAGTAGAACTGTTGAAGGAAAATGTGAAGGACATGCTGACGGCATCCAAAAAGGAT
ACAGTGGAACATATTGAATTCATTAATCAGTTATGTCGGCTTGGTGTGTCATATCATTTT
GACGACGAGATTGAAAACAGCCTTAAAGAAATTTTTTATGACCTTCCTAATCTTCTTGAG
AAGCATGACTTTGATCTCTACACTGTGTCACTACTATTTCGAGTCTTAAGACAGCATGGA
TTCAAAATGCCTTGCGGTGAGCGCATACTTCCACTTTATAGCCTTTCAAACTTTAATTAA
CATCTCAAAAATTATTTCTTGAACGGTACTTTAAACTCTGCTAAATCTTTCTTTCACAAG
AAGTAATATATGGTCAAATTAATTAAGATTATTAAAAAAAGGACTAGAACAGTAAAGTTA
TTGTGACTAGCAAAACTTCCGTGAAACTAAATAAATATTCTTTCATAATCCACAAACATC
TTTTGAAAATTGGCTGAAATTTGTATTGTGTTTTTCTTATGAATCATCAGTTGTGTTCGA
CAAGTTCAAGGACACCAATGGAGAGTTTAAGAAAACAATCATCAACGATGTTATAGGCAT
CCTGAGCTTGTATGAAGCTTCATTTTTAAGTGTGCATGGAGAACAGGTACTGGATGAAGC
TCTTGTTTTCACAAAGGCAAACCTGGAGTCTTTGGCTATGCAATCAAGCCCACGTCTAGC
AGACCATATTAGGAATGCTTTGATCCGGCCGTTTCACAAAGGCGTACCAAGAATAGAGGC
TAGAAAATACATCTCTTTCTACGAAGAAGATGAGTCTCGCAATGACACTCTACTCAAGTT
TGCCAAGATAGATTTCAATCGGGTTCAGTTAATACATCGACAAGAGCTATCCATTCTCTC
GAGGTAATTTTTTGTTCGAGTTCGAGAGAGACATCAGACTAAGTTTCTATTGGAATTTAT
TTACTCGGTTGCTATTTACATTTTAGGTGGTGGAATGATTTAAATTTTGCTGAGGAGTTT
TCTTATGCAAGAGATAGAATTGTAGAGATCTATTTCTGGGCAAATGGTGTCCATTTTGAG
CCTCAATATGCTTTCTCTCGGATGATGGTCACGAAATATACAAAAATTGTATCACTAATG
CAATTGAAAGGTTTGTCTCTTGTTACCTCATAGTCTGTCTTTCTCTTCTAAATCTTTCAT
AAACCAAGAAGTCGGTACAAAGATGTTCAGGAAAGGAAATGGAATTTTCTGTCTCAATTT
CAGATGCAGCATGAATGCTATTGATCAACTACCTGCCGATTACATGAAAGTGCTTTATAG
AGCTCTTCTGAATCTTTTCAACGAAACTGAGAATGATATGGGAAAGCAAGGAAGATCCTA
TGCCTCATATTATGTGAAGGAGGCAGTATGAATATTTTTCCAGTCTCATGCTTTCTTTTA
CTATTTCTAGCATAATATTTTGTTATTGTATATATATATATATTAATTTAATTATTGCAT
AGGTTTGACCACACAATCTTTGTTTTATTTGTATGCTATTAGTTCAAAGAATTGGTGAGA
GGCTACCATGCGGAGGCTGAGTGGGCAGATAAATGCCATGTCCCAACATTCGATGAGTAT
GTGCGCAATGGATTAGCCACAAGTGCTTATGGGGTAATTATGGCAGCATCCTTCCTTGGA
ATGGAAGAAGTTGCAGGAGGGGAGGAGTATGAATGGCTAAAAAGTAATCCAAAAATTATT
AAAGCTGGAAAGATGATCGGTCGTTTGATGAATGACATTGTGGGCCACGAGGTACGATGT
CTGAATTCTTAAAATTAAAAATTACTAGATACATCGAGAATTGTATTCTCATATCTTATA
TAAGCAAGGAACCAATTTTGAAAATTATTTACAAATTCTTTCTTTTAAATGAAAAAGTAT
TAGTTCATCTTATGATATACTTAATAACTTACAAGATTTTTCAATTATTTCGTGCATAAA
AAAAATTGAACCAAGGTTAGAAATCGAGAATTGTATTCTCATGACTTTCTTTCTTCTTAA
TATTTTTGTGTTTAGAATTTTTTCACGTTAAGTTTATTTTCTAAAAACTATAACATCGTT
TATATATTTTGAAGGATGAACAAAAGAGAGGAGACTGCGCATCCGGTGTTGAATGCTATA
TGAAACAATATGATGTATCGGAGAAGAAAGCAATTGAAGAGATACAAAAGATGGACGTTA
ATGCGTGGAAGGATATCAATGAAGATTGCATGCGGCCAACTAATGCTCCAATGCTTCTCC
TTCAACATTTTGTTAATCTTATTCGAGTTACAGATGTTATTTATGGGAATGATGACGATG
CCTACACAATTCCATCAAGTTTAAAAGATTATGTCACTTTATTATATATTGAGCAAGTCC
CTCTGTATGAATAATGGTGTAGAATTCATACTTTGAGCTCATGGTGGAACTCTCTATGAA
TGTTGTCGAATGTATTGTAATAAAACGAGCAGTGACTCGTGGATATTATATGTAATATTG
GATCTAGTGTGTATTTTGATATGTATTGAATTTGATAATTGAGTTCGAATTTGATTGAAA
AGATTTAAACTTTGCAGTGGTGCATGATCCATTCTTAATTTATATATTATTCTTATATTT
TTTGTATATATTTTATATAGGATCGGTGATTCTAACACTCTTTCTCACTTGTAACCTATC
TTTTAAGGTTTATCTAATAGACCAAGCTTCAAGATCTTCACTAGATTCCAAATCGTTTAC
AGGTCCCTTATTTTATTAAATTTGATAACTAAGTTTTGATTTCATTTTAAAAAATGCATT
TTATTATTATTATTATTATTATTCATCTCCTCCTTGGTTGCAATAGTCATCATATTCTTT
TTGAAAATGTCATTATATACTTTTTAAAAGTATAATCTGCCACTTCCAAAAAAAACATCA
TTAAAGCAGCTGGACATTAAATTTGCTTTTTTCTCAAAGCATTTCTGTTTTTGAATTTTT
TTTTTCATTGTGGATAATTTATTCATGCTTGCTTATGCTTTGTCGACACCTCTTGAGGTT
TTCTTGCATGTATAATCTTAATTATAATATTTAAGTGTTTAGTTGCATCTAATGTTCTTT
TTGATGCCTTGATCTTTGTATGTTGTGTATTTTCCACCTTTATTCCAATTATTTTTTTAT
GATTCTTTTGAGCTGCAATTTTGCACGTTTTACGTTGTCTAGGTTTTTTTTCCCCGAAAC
GTTGTTTTGTCATTCTTACATTCCTTGCCAGATTTATTATTTTATGCAAGTCTTTGGTCT
CCTTTGCATTCATGGATCCAAACCAATACGGTTTGCATTTTTTTTTACCTTTTTTCTTTT
CTTTAGTCTCAATATTCATCATCATCCTTGCCACTAACCCAATTAGTTTATTTAGTTTCT
TTGTTTTCATGTAAATTTCAGCTCCTTTATGCCTGCGATCATACACCCTTCTCTCAGATT
TATAAGTTGAGAAATTATTCTTATTGCCTTGCTTGATCATACCATATATTAATTTATTTT
GACCTTGGGATGGCCTTCGTCAGATTGCTTAACACGTCAAGGGTTTTTTCCGCATGTCAT
TTTCCTTTTGTTCCAAGCCACTTAATCTTTGCCCAGGCCTTTATTTCTTCTTTGATATCT
TATTATCTTTCAGATAGAGATTTTCCCTGTTCCCATGTTTACCTTCGCTTCACCGTGACT
TCAAAGGAGCAATGCCACACCAACAATCCTCCCAAAACCTGGTTGTCCGCCCATTACTAG
GTTTGAAACAAACGATGGAATTGAGAGTTGCACTTAATCTTGCCGAGGAAAATGAACTCT
GAATAGCAAGCCACGTAGGGGACAAGATGGCAGTTAAAGGATGGAAGGCCATTGCTAAAT
AGTGGTCTGTATTTATTCAAAATAATCTCCTGCCACCCGCCAACATTTCCACCATCAAGG
TGCCAAATCCAAGTTTTTCCCTTGTAGAGAACCGAGCCCCAATCCTCCATGATCTTTCAG
TTTAATAACCTTATTCCATGCAACTTTACACATTTCACTAACGTCTGAGCTTCCACTCCA
AAGAAATCTCCCAAGGATGGAAGAAATTGTCTTAATAATGCCTTGTGGCATTAGAAAAAC
AAACATATAAAAAAGTGGCAAAGAGCTCAAAACAGACTTGATCAAGCAGAATATTCTCCG
CGCCATACTCAGCAAAGATCCTTTCCATTATCCTAGTTTGCCCTCAATAGATGTTAACAG
TGGCTTCCAGGTCGATAATCTGCACGGATTCGCACCCAAAGGCAAGCCTATATGAACATA
GCAGGAAAATGATCATTACAACAGAAAATACCCCTAGCAATCCTTGAAGTAAAGTTCTCA
TCTAGATTAATGCCAATCAGAGAACTCTTGTAAAAATTAACTTTAAGCCCTGAAATAATT
TCATACCAGCGTAGAATCCTTTTGACATGTTGAAGGGATTCATAGTCAGAGTATCACCTA
CATTTTGCAGATGAGTGATGAAACCATTAATCCACTAAAGTATCCGATTGAGGAGGCTCT
GTTAAAAAAAACTGTCAGACCTTCCAATGCAATGGAGAAAGAGGATCACCCTGCCTCAAC
CCCCTCTGACCTCTGTAAACTGAATTCATTGGTAGGAGACCCATTGATAAGGACAGCCAT
CTTTGGAATTGGAAAGACACTCATAAATTAAACCCCTCCAGTGGCCATTAAAACCCATGT
AACCCAAAGTTTCATCAAGGTTCTCCCACAGGATGGAGTCAAAAGCCTTGTGAAAATCCA
CCTTAAACAAAAAAATGTGGCATCTCTTTTTTTAATTCCATGAACTACCTCGTTTGCTAT
TATAAAACCGTCTAGAATCTGCCGCCCCGCAATAAATGTTGACTGATTCACACTTATAAT
ATCTGACATAACAGTCCTCAGCCGAGAAAAAAGCAGCTTCGCCATAGTTTTGTAAAGACC
ATGTATGAGACTGATAGGCCTACACACAGAAAAACTTGCAGGATTTTTATTCTTAGGAAT
TAAAGCAACAAAAGAGGAGCTAATAACTTTAGGTAACCTACTGAATGTTCTTTATTGTCC
ACATCCAACTCCCCTTCTATAGCAAAATCATGTTCCACTGCCACTCTCACATCTCCTGTA
ATTTCTGGAAACATTAATTCAGCATCACAACATTGTTCATTTGAATCGTCTCTGTTTATT
AAGACAATAAAATCATCTGAACACCCATCTGATTGCTCACCACAGGTATCATCGTGTGGT
CTAGATTCTAGAACTGATTCAGCAACTATGTCCACCTCTACATCCTGTTTTAAAAATTCA
GAATCATCCACATCCTCAATCCATGGTCTGAAGGAGTTCAAATTGAAATTAATATACTCA
AGGTCAGGGGGCTGTTCACAAATTATTTCCTCCACATGTAAATGGTATACCTTGTCATCT
AATTTGAGATCAAGGTCCTTCTCAATCTTCGGAGCTAGCCTAGTTGCAATTAACAACCTT
ATTCTGTCAAAATGACAAAGGCAATAACTTTTTCTATGAAACCCACTATCTTCCCAAAGT
CTACAATCAGTCTCTTCAAACAAGCCATATTCCATCATAGCAGCGGCAACCCGTCCATTC
TTTTCCAAGGAAACCTGTCAATGGGGCAATATGTGGGCAGCCAAGGGCGTAATTCATCAA
AATAGGCTGTCCATAATTGGTATTCTTCATAAAAGGCATCCATCACATCACTCTCTGATT
TGAAAACGATGAGAACTTGAGTAGCCCCCAAGAAACAAAAGCCATTGAATTGTATTCCAT
CATCAATGAGGGACTGCCTGATGGATCAAAAATTAAAACCTTCAGAGATTGCACCAATGA
GACTACACTGTTAGGATACTGGCATGCAAACCCGACAAGATAAAAGACAAGGGATAGGAT
AAAATGAGAAATGAGACACACAAGAATTTACGTGGTTCACCCAATTAGGCTACGTCCACG
GGCAAGTATAGAAGGATTTTACTAAGTAATGTGGGAATTACAACCTCTCTCAAGTAATAG
GAGAACAACTAAGAATCTCTCTATTACTAGGAGAAAACACCTCACTTACTCTCTCACAAA
TACCTCACAACTTTGTGGGATTACTCTCTCTTCACTCTCCTCTTCTTCTTCTCTAACTTG
GTGTGCCAAATAAGCTTCAAGGCATTGCCTATTTATAGCCAAGAGTGAGGGGACAAAGGC
CATAAATCATGGCACCAATTATGCCACAAATTATGCCATAAATCATGGCACCAATTATGC
CACAAATTATGCCATAAATCATGGCACCAATTATGCCAACTACTCCACTAATTTTTGTCT
TCCACCAATTAATTAAGTGGTGGCTTTACATTCTCCCACTTGAAGACTTTGATGATTTAA
TCAAGTCTTCACACTTGATCATTTGTGATTCTTCTATCCTTTCTATACTTGCCATCTTCA
TGCCGCTTACGTTTCGCTAAGCCATAAGAGGATCTGCACCATATATACTTATCGGTGTTG
ACTGGTTTGGTCAAAGCATCTCTTGGGTTTTCCTTTGTGTGAATCTTTTGAAAGTCCACA
CTTCCATCTTCCACCACTTCACGAACAAAGTGATACTGAACATCTATGTGTTTTGTTCTT
GAATGAAACGCTGGATTCCTTGCAATATGCAAGGCACTCTGACTATCACAATACAAAGGA
ATCTTCTCTTGTTTGTGTCCGAGCTCCTCCATAAGTTTCTTCATCCATATTGCTTCTTTA
CAAGCTTGTGTAGCTGCCATGTACTCAGCTTCTGTTGTGGATAAAGCTACAACAGTCTGA
AGTTTAGAGACCCACTCACAACTCCTCCTCCCGCAATTATGAACACATAGCCCGTAGTGG
ATTTTCTTTTCTCAAGGTCGCCAAAGCAAAATCTGAATCAACATAACCTCCGACAGTAAA
TTCGACCCTCCATAACATAATGCGGCATCTCGAGGTACCCTTGATATATCTCAAGATCCT
CTTAATAGTATTCCAATGCTCTCTACCAGGATTTGCCATGTATCGACTAGCCGCTCCCAC
CGCTTGTGCAATGTCCGGTCTTGTACATATCATGGCAAACATTAAACTTCCCACCGCTGA
TGCATACGGTACTCGAGACATCTCCATCCTCTCTCGCTTCATTGCTAGGAGACATACTTG
AGGATAATTTGAAGTTAATAGGAAGTGGGGTGGAAATTGGCTTACAATCTTGCATGTTGA
AGCGACGCAAGATCTTCTTCAAATAATTTTTCTGAGAGAGCCAAATCTTCCTCTTACTTC
TGTCTCGGTGAATTTGCATCCCTAGAATCTTGTTTGCCGATCCCAAGTCCTTCATATCAA
ACTCCCTAGCCAACTCGTGCCTTCAATTCTTGGACTCGATCTTTGTTGGGGCCTATCACC
AACATGTCATCCACGTACAACAACAGAATGATGAAAACATCATCTTCTTCAAACCTCTTG
TAATACGTACAATGGTCCGAACTCGAGTCCGTTGTACCCAAGGCTAATTATGAAGGAATC
AAATCTCTTGTACCAACACCTCGGCGCCTGTTTGAGACCGTATAGAGATTTGTTCAACCC
GCAAACCAAGTTCTCCTTGCCTGTTTCAAAAAAACCCTCGGTTGGAGCATATAAATTTCT
TCTTCAAGTTCTCCATGAAGAAATGCAGTTTTCACATCTAGCCGCTCTAGGTGAAGATCA
AATATAGCACACATTGCCAAGACTACTCTCGATTGTAGTAAGTCGTACCACCGGAGAAAA
TATCTCATTGAAGTCTATTCCTTCTTTCGAGCATATCCTTTCACCACCAATCTTGCACGA
TACCGCTCCACTTGATCATTGCCATCACGTTTTATCTTGTAAACCCATTTGTTGCCAATG
GCCTTTCTTCCTTGTGGTAGCGGAACAAGATCCCAAGTGTTATTCTTGTGCAGAGCTTCA
ATCTCCTCTTGCATTGTTGTCATCCATATAGATACATCTCGTGCTTTTGATAGCCTCATG
GAAAGTTGATGGCTCTCCATCCCTCGTTAGAAGACAATATGCAATATTGCTCTCGCAGTA
CTATATTCTCGAGTGCCAAGCCGGTGGTCTTCTTTCACGAGTCGATCGCCGAACTTCGGA
GTTTCGACTCTATTTGTTCTTGCTCTTCATGCTCGATGCGGCTTCGGAAGAAGTATGATT
CTCGAGTATTTTCAATCTGACCGCCGTAGTCTCCTTTAGAATGCTATTATGTTCTTCCAT
TTGCATTTTACCTTCGCAAATATGACATCTCTCGCGATGACTACTTTGTGGGCAAGTGGG
ATCCCACAAGCGATACCCCTTCACTCCATCAAAGATATCCTAAGAATACACATTTTCTCG
GATTTTGTATCCAGCTTGCTAACTTCTTGTGTATTATACATCACGTACACAGGACTTCCA
AATATATGCAATCGAGAATAATCCGTTGGTTTTCCAGTCCACATCTCCATTGGTGTCTTC
ACTCAATTGCGCTTGACGGAGATCGATTTATCACATAAAGTGCGGTATTGATTGCTTCGC
CGTAATGACTTTTCTAGACCTGCAGCCTTCAACATTACTCTTGTTCTATCTAATAGAGTT
CTGTTCATCCGCTCCGCCACTCCATTTTGTTGTGGAGTGTATGCCGTTGTAGACTCGCTT
TTGATACCTTCATGTTGACAGAAGTTATCAAATTCATCACCGGTATATTCTCCTCCATTG
TCAGTCCTCAAACACTTGATCTTCTTTTCGATTCAAGTTCCACCCGCGCTTTGAAAATTT
TAAAGGCCGCGAACACATCCGCCTTCCTTCTAATTGGATACACCCAACATCTCCTGGAGA
AGTCATCTATAAATGATACAAAGTATCTTGCTCCTCCCAAGGATACAACCGGTGCTTGCC
AAACATCGAGTGAATCGTGTCTAAGATGCATTTGCTCTTAGTTGTTGATGTGCCAAACTT
TAACTCCGTGTTGTTTACTTGTAACAGAAGTGCTCACAAAAGGGTAAAGTAACCTTTGTA
AGCCCTGGGAGTAACTTCGATCGTAGAGAACTTTCAAACCTTTCTCTCGACATGTGGCCT
AGTTTTTGATGCCACATCATCGTCTTCTTCTCGCAGGACCGGGCCGATGCGATAGACGCT
TCGCCTCATGATGTGTTTCTCCCATTAATACAAACATGTTTGCAACTGTCTTTCTTGCCT
TTAAAACCACCGCGCTCCTTTGACAATTTTCATGATTCCATTGTCTGTTCGGATCTTACA
GCCAAGACTATCAAATTGTCCTACGGACAAAAGATTCTTCTTCAAGTCTTTCACATGTCG
CACTCCCGAAATAGTGCGAATCAAGCCATCATACATCTTCAATTTGATGGTGCCAATGCC
AAAGAATCTCTACAAGATGATTATCACCCATGAACACTTTGCCTCCAGAGATGGGTTCAT
ATGTTTGGAACCAATCTCGATTAGGAGTCATATGCCATGTTGCTCCTGAATCCATTAGCC
AGACCTCAGTGAGCTCTTCTCTATCTCAGTAAAGATTGTCTGCTTCACTATATAAAACCT
CTCCATCTTCTCGAGGTGCTTGCAACACATCCTTGAGGTTTTGATGACTCAAGCAAGATT
CTCTATACCCTTTTTAAACCAACAATCCTTTTTGAAGTGCCCTTTTCGCCACAGTTATAG
CATTTCACAGCTCTTCTTACTTCTTGATTTGGACCTCCCTTGCCTTTGACTCCCACCGGA
GCCACGCTCCGTTGATCTCCCTCTTGACACCAATAATGCCTCTCGCTTGGTTTGAACTAT
TTCTGTCTCCTTTATTTTTGCGCCTATTTTCTTCTTCCAAGATGGCGGCCGCAACATCAT
CAAAGACTAAATAGTCTCGTGAGGATATTATTGGTTAAGTTGATAATGAGCCGATCATAC
GAACTGGAAGACTTTGAAGTAGAAGCTCTGCACGTTCACTTTCCTCTATTTGTTGACCCA
ACGTAGTGAGTTGTGAAAATAGAGTTCTTATTGTGTTGATGTGGTCAGTCACCATTGTGG
TTTCTGCCATTCGAAGGGTATAAAGTCTCCGCTTTAAGAAAATCTTATTGTGCAAAGACT
TGGACTCATATAGCTTTGTTAGAGTCTCCCATATCTCCTTAGCTGTTTTCTTCTCCGCCA
CACTTGATAATACTTCATCGGCTAATGCTAAATGTATGTTAGCAATAGCATTGCCATCCA
TCTCATTCCATTTTGCATTATCAGTGATCTCTGCGGGTCGATCCCCAATTGCTGCCAAGC
AATTGTCTTTCCTTAAGATTGCCTTGATTCTCATTTTCCACAATGAAAAATTGCTCCCCT
TGAACCTCTCAATCTCGTACTTTGCTGCCATTTTATTCACCGTGATCTATTCAGCTATCA
CCGTTTCACCGATCCGTAACGTATATAGAACTAGTATCGTGTAAATAATACTTCACTAAG
TAAGTTCCCAGGAAAGATTGGAGGGGTCACAAACGGTCCCGCTTAAAACCCAATCTCCTT
AGACAAGAACTTCCTAGCCTCGTATTTATTCACCGTACTGATTTTCTATAGACACCAACA
GTATCGTATGTAAACAGTATCGTATGAATGAATAGTGTCGTAGACGTGAATAGTAACCGT
ATACACGAATGACTTTTGTGTATTAACAACACCAACCAAGAAGGCTCTGATACCACTGTT
AGGATACTGGCATGCAAACCCGACAAGATAAAAGACAAGGGATAGGATAAAATGAGAAAT
GAGACACACAAGAATTTACGTGGTTCACCCAATTAGGCTACGTCCACGGGCAAGTATAGA
AGGATTTTACTAAGTAATGTGGGAATTACAACCTCTCTCAAGTAATAGGAGAACAACTAA
GAATCTCTCTATTACTAGGAGAAAACACCTCACTTACTCTCTCACAAATACCTCACAACT
TTGTGGGATTACTCTCTCTTCACTCTCCTCTTCTTCTTCTCTAACTTGGTGTGCCAAATA
AGCTTCAAGGCATTGCCTATTTATAGCCAAGAGTGAGGGGACAAAGGCCATAAATCATGG
CACCAATTATGCCACAAATTATGCCATAAATCATGGCACCAATTATGCCACAAATTATGC
CATAAATCATGGCACCAATTATGCCAACTACTCCACTAATTTTTGTCTTCCACCAATTAA
TTAAGTGGTGGCTTTACATACACTTCAGCCAAGACATGTCTTCGTCACCCACCTTATCCA
ATAAAACAGGCGTTACATATTGTTCCAATGTTGCTTTTGGAGAAACATCCGTGTTGATAG
AATTGGTATGGCTAATTGGCAAGTTACAGCTGCCCAATATTGGCCGATCATCATTACTGC
AAGCTGGACTACTTACAACCATGGCATAACTTCTGGTGCCCATCTCCTTAATTGCATTGG
TTTGGGTGTCACTGACTTAAAAATCTTTGGTATAACCCTTGGAGTAGAATCATGGCGTGC
TAGATTAGCTCTTAGTTTGTATTCACCAAACCATATTCCATTCAAATTGAGCAGCAGAGA
TTCCGAATCACAAAGGATTGTCAATGTGACAAAACCAAAATGCCAATTCCTTTTGTTCTT
CCGGCATGAAACAAACAAATTTATTACAGTACCATATATGTTGATGTTACAACTTCATTG
TTGAAGTTTCAGTCATGGTTCAAATGCTAGCTGGCAGTAGGCATTGATACACGTGCTAAG
AAGTTGTTAGAGTTAGTTAGCAACAAAATAAATCGTGTCATGCATGTTAGAGGAGTATAT
AACCGCTGTCAGGATTACATAAAGGCACGCAAGAATACACAGAACCATTTCTTCTTTCAT
TTCTCCGTCTCATTCTTCTCTTTACCCTGTTATCCTTCTCTTCTGCTTACTTGTTAAGCC
AAGCTTAACAATTGGTATCAGAGCCTGCACTACTATAACAATTGGCCGCGCAATTCACTA
AACCATGGTGGAGAATAATAAACTGAAGGTAGTTGAAGAACACTGCAAAAAGTTTGATAA
TCAGCTACAAAACCATCACTTAAAATGGAAAAAAAATCTATGGAAGAAAGTAAAGAACGT
TGGCTGGAGCAAGGTAAGAAGATTAATCAGTTGGTTATACAGATGGAATCGTTGTTCTCA
CAGTTCCAAAATTTCTTCGCTGATCAAATAGCGAGAAAGGAGACTGGAGCAAATTCAAAA
GGTGTTCTGGCTACACTAGAATTGGTAGAGAAGCAGGGATGAATACCTTGTATGGAGGAA
TATCACTAGGAAACAAGAATCAGTATAAAGGAGATCAGGTGATAGGATAAGAACAAAGTA
GGACAAGATATAACATACCACTACCTAGAGTAGAACTGCCAATTTTCACAAGGGAGGGGG
ATCCTCGCGGATGGTTGAGGAAATATAGAAAATATTTCAAGATCAATTCGGTACTTGTAC
ATCAGTGGGTAGAAATGGTCTCATATTATCTGGAAGGAAGGGCAGATGTTTGGTTTGAGG
GGCTAATAAGAGGGAATGAGTCATTGATTAGTTAGGAAGAATTTTCTTAGTCTATTTGCA
GAAGGTTTGGTAGTAGAGATGACATTGTTGAGGAATTCAACAAACTAGTACAAGACAGAA
GCGTGGATGATTATGTAGAAAGGTTTGAAGAATTGAAATCATTGATGACTGATCTTAATC
TATCATTACCGGAGTCATACTATGTCTCTAGCTTCATTAGTGGGCTGAAGAATGTATCAA
GCAAATGTTGAAGATCTTGAAATTATTAAATGTGTTAATGGCATTTGAACAGGCCAGATG
GCAAGAAGAATCTAACAATGCATTAACCAGGAAGACCAAATCGCTACAACGAATCAACAC
TCCATTCAACAGTGGGAGAATAACAAGTAATGTTCCAGCCAAAACTTTTAGTCAGTCCAG
GACTAAAGGTGTGAAGTCAATTCCAGATAGTTTGTTCGAACAAAGAAAAAGACTTAGACA
GTGCTTTAAGTGTGGTGATAAGTATATGTCGGGGCACAGATACAATGCTAAAGGCTTACA
CATGATAGAGGGAATAGAGGAAGAAGAGAACGAAGGTATGATGGAACTAGAAGAAACAAT
GCAAGATGGAGATAAAGAGATTAACAAGATAATGAATTTGGGCTATCATTAAATTCCCTA
GCTGATAGTGACACCTACAATACTATCAGGATTAAAGGAGATTGTCAGGGAAGAGACCAT
ATAATCCTAATAGATAGTGGTAGTATGCATAGTTTTATTGATGAAAGTATGATTAAGAAG
TTGAATATTGTTACTGGTAAAACCACATAGTTAGCAGTGATTGTGGCTAACGGAAATGTC
ATGCTATGTAAGGATTACCAAGGTCAGAATGAAGAAATGCTATTATGGTGGTGGTTGGTA
GGCTCACTAAATATGGGCATTTCATTGCACTAGCTCATCCCTTCATAGCACAAGATATTG
CACAGTTGTTCTTATATCACTTTTACAAGTTCCATGGTTGCCTGCAACTATTGTCACGGA
TAGGGACAAGGTCTTCAACGGTATATTTTGGAAGGAATTGTTCAAAAAGTTAGGGGTTCG
ATTGATGATGAGGACGGCCTATCATCCACAAATGGATGGTCAATTTGAAAGGGTGAACCA
GTGCTTAGAAACATATCTTCCATATATAACTATGCATCATCCATAGTGATGGTATCATTG
GTTATCTTTTGCATAGTGATGGTATAATTCCAGTCATCACCTAGCCTTGAGAATGAGTCA
TTTTCAAGCTCTTTATGGCTATGCTCCTCCCTGGAGAGAATGGATTACTCAAGAACCTAC
CCCAGTAGTTGTAGTAGAGGCACAAGATGAAGCAAATGGCAGACAGAAACAGAACTGAAA
GGGAATTCTCAAAGAGTGATTGGGTTTTCCTGCTTCAACCTTATAGACAAAACAGTATTG
CATTGGGGAAGAATCTTAAGCTTAACCCCAGGTATTATGGTCCTTAATTACCAAATTAGC
GAAAAGATTGGGAACGTGGCTTATGAGTTAGGGTTACCGGAGGGAAGCTTAGTGCATCCT
TACTTAAAAAGAAGATTGGAGACGAAGCAGTAATATCTTCTAGATTGCCGGTGTGAGATA
AAGAAGGAAGAATGCAAATCGTTCTTGTAGCTGTGCTGGGTAGGAAATTGACGAGGAAAG
GCAACTAGGCAGTGATAGTAGGTTTGACTCAGTGGTCCAATCTCTTTCCAGAAGATGCAA
TTTCCTAGGGAGGATCTTGAAGAACTTCAAAAGCAATTTCCAGAGTACAATACGCAGCTC
ATGGCTGGAATAAATGAGCGTTCTTGTGGATCAGAATGCATTTAAGGAGGGAGTATTTTT
ACAGCTTCATTGTTACAGTTTCAGTGACGGTTCAAATGCTAGCTGGCAGTCGACATTGAT
ACACGTGTTAAGAAGTTGTTAGAGTTCGTTAGCAACAGAATAAATCATGTAATGCATGTT
AGAGGAGTGTATAACTGCTGTCATATAATAAAGTGACATAATCTTTTAAACTTAATGGGA
TTGTGTAGGCGTCGTCGTCATCCCCATACATAACATCGGTAACTCGAGCAAGGTTAACAA
TATGTCGAAGGAGAAGCATTGAAGCATTAGGTGGCCTCACGCAATCTTCATTGATGTCCT
TCCATCCATTTACGACCATCTTTTGTATGTCTTCCATTGCTTTCTTGTCCGAGACATAAT
ATTGTTTCTTGAAGCATTCAACACCGGATACACAGTCTCCCCTCTTTTTTTCATCCTTCA
AACAAATATAGGATGTTATAATGGTTTGAAAAGAAACTTAGCATGACAAATTCAAAACAC
AAAAAAAAAAAAAGACAAGAATAATCATGAGTAGAGCCCTGGTTTAATTTTGCTAGTGCA
AAATAATAATTGAAAAATTTAGGAGAAACTATTCATTTTATCGTAAGTTGAACTATAATT
AATTTGAATGGAATGTGATATGATTAATTTGATGGGTTCAAAGATAACCTAAACGACTAG
TAAAAATATAATTTGATTCACAAAAACCTAAGACAACATTTAAAAAAAATAGAATAGCAA
CCTATTGGATTGATCTTGACCAATTTAGGACCCGGATTATGAGACTATGATAACCCCCAT
ATAAAGCAAGTCAAAATAAATTATGAAGTTAATTCTCAATCAACCCAGTGTTGAATAATA
AAATAAAAAAATTAACTTGAGTTAACAGTCATGAGAGTGTGATAACTTCATAAAAATTAA
ACAGACAAAATAACATAAGTCAACCTACCAAATTCAAGACCAAGATCATAAGACTGTGAT
AACTCATAAAAAGCAAATAAAAAAAATATGAAGCTTAATTTTTACTAAACTCATTATTGA
AGGTTGAAATTGAAAAAAAAAATCAATCTGAAAATAGGACACAATAAAACAACTTGAGTC
TACCCATATTAACCCACAAAACACGCGATTGAAGTTATAAAACTTAGATAACCTCATAGA
AAGTAAATCAAAATAAAACATGAAGTTTAATTCATAATCAACTTAATGTTGAAGGATAAG
ATTGAAAAAATATGAATTAAAAAAGACAAAAAATACTTGAGTCAACTAGGTTAATCCACT
AAACCCGCGACTCGACTCATGAGACCAAGATAACCTAATAGAAAGAAAACTAAAATAAAT
CATTAACAATAAACTAAAATAAATGGTACTTTTATTGTGCACCACCTTAGAAAACACTAA
TAATTTCAATCATGTTTTTATTCCTTTCTAAATATATGTTTATTTTTCTAATTTTATATT
TCAACATTTGATTTAGTGAATAATGAGCTTCATAATTTATTGTGGCTGATAACTCGTGTC
ATAAGTTTAGTGAATTGACTAATTTTTTTTTTAATTTTATCATTTAACATTGGATTAATT
AAGAATTAGATTTTCTCAAAAAAATATTTCAATTAGAAAAAAAATAAAAAAAAATACTTG
AGTTAATTTTATTAAAATGAATAGTGTTTAGTGAAATTCAATCTCTAATAAACTAGATAT
TAAAGCATGAAATATATATATATTATTAAAATAAATAATATTTTGTAAGATAATGTATAA
TAAAATAACCGCCTGTTTAAGTTTATCGTTAATATTGTTGAACGATACGAGTTAACTGAA
AGATAGAATTTGTGAAAACTTTTCAAAATAGGTTCTATATTTATATGGTAAATGCGAATT
CAATGATCAATATATCTAATAATTTATTTATTTATTAAGGATTTAAATATCATACCTCAT
GGCCCACCATGTCAAATGGTGGGACATTGCCTTCATCTGCCCACTGCGCCTCCACTTGGT
AGCCTCTCGCCAGTTCTTTGAACTAATAGCATACAAATAAAAAAGAATGTATTTTACTAA
AAATAGAAAAAGAATGCATGAGCCTGGAAAAATATTCTTACTGCCTCCTTCACGTAATAT
GAGGCATAGGATCGTCCTTGCTCTCCCATATCACTGTCAGTTTCACTGAAAAGATTCAGA
AGAGCTCTGTAAAGAACTTTCAAGTACTGGGCGGGTAGTTGATCGATGGCATCCATGCAG
CATCTGAAATTGAGACAGAAAATCACATATCATTTCTTGAACATCTTTGTACGATTTAGA
AGAGAAAGGCTATGAGGTAACTTAAAAATCACAGTGGATGTCCATATCTAGTGTTTTTGT
TCTTCATAAAAGGTAACCCAGCCTCTCCTCTTCCATTCTTTCGACACACCCTCCATGTGT
TCGACTAAATGACCATTAGAGAATCAAAACTTTTCTTTTTTATTTCTTCCTACCTGCCAA
CGTCCTACCCACAAACCGCTCAAACCTCAACCAGCTTCTGTTATTATCCTGTAATCTTAT
CCATCACAACCTTTACAAAAGCTTAGAACCATCTTTAAAATTCCAGCTCTTCTTCGTCTT
CTTCTTTTTAAAGCCTACTATCTACAGCCTACTATCTAAAGCATTCAAAAGAACCCACCC
ATATCCCTCTCTAATCCTTTCCAATACCATCACACAACGACTCATAACCCAGAAATGGCT
CTCAAATTCTACTTTGAACGATCACATAGCTGACCTATAGAGATTTGAAGAAGGAATTTC
AGAAACATGGACAAGTAATTGCCCTTTTTCTCTCCAGAAGGAAAACAGCAGATTGGAGGG
TGTAGCAGATTGGAGTAATTAGTACCTATAACTTGTTATGCTACCATAACTATTATTGTA
TAATTTCTTTGTTTTGCTAGATTTTCATCCATTAGATGGCCAGCTTAATATAATTCTTTG
ATATTCATAAAAAAAAGACTATGAGGTAACAAGAAACAAACCTTTCAATTGCATTAGTAA
AATGTTGTATTTCTTCAAAAGATGCATATGCATCATATGTATCATCTACCAGTGTTACAA
TTTTTGTATATTTCGTGACCACCATCGGAAAGAAAGCATATTGAGGCTCGAAATGGATTG
CATTTGCCCAGAAATAGATCTCTACAATTCTATCTCATTTTGAGATTGATATTAGAAGGG
GAAGATAAATTGTCTAAAAGAAGAGTCAAGTCTTCTAGTTTGGCTCCTAAACTCAATATT
GTTGAACAAGAGAAGACACATATTAATAAATAAAAGAAAAATTTTGCAGTCAAACGAAGG
GAAATGCTAAAACATTTCATGGAAAATGATTCATTTGCAGCAAGATTAGATACCAAGTTA
ATGATTGCAAAAATAGAGCACAACAAGACTTGTAAGCGTAGAGAAAATGATGTTTTTCAC
TTACGAAGAAGTAGATGATGAATATTTGTATATAAGAATTCCATCGACCTCTAAGGTATT
GGCTTTAAGAAGGTTATACTAAAGATGAATTTTGAAAAATTTCTCATCTAACTTCATGTT
CTGACATTAAAAAAGAACATAGTAAAGATACTTTAATGATGTTTTTTAGACACATTTACC
GGGATTTAAAGACATACAATATTGATATTTGGAAGGGTGTTTCCCCTTCATAAACTGAGT
ATTATAACAGGTTATGCACTCGCTTCTTTTTTATTACAAGAAAAATTATAATGATGTATG
CAGATATATGTCGACTTTGTATTTCTGAGTCAGAAACTACAACTTACATCCTTTTTCGTT
GTTTGGTGTCTTGGAAATTTTGGAATAAAATAGTTAGTTGTTGGGGTGTTTCATGATGCA
TACCTCTTACATTGGACGATTTGTTTCATCAATGGCAAAGATTGATTAAAGAAAACTTTA
AGCAACAAGTTTAGCAAGGACTATTCTATGGAATAATTTAGATTTTCTAGCATATAGGGA
CAAATTCATATTTGATGTAATTATACTGGATTGAGAATTTTTTTTCCACAATTCTGTATC
TTGGATTCATTCTTATAATTCAATTTTTTTTTTATATTGTGTTTGAAAATAATATAAATC
ATATCTTGGAACTTTACTTAATAGTTTATGTTATTGGATTAAGATGGTTCTTTGACATAG
TATCAGAGCCTTGATGACCAAGTGATCATGAGTTCGAATCTCACCATCCTTATTTATTTG
ATAAAAGTCAAGCACAAGGTAATGTGAGTCTATGCAAGTTTTCAAGCCTAAATGACTTTT
ACTTAAGGGAGTATGTTAGAGAATAATTTTACCTAATAACTTAAGTTATTGGGTTGAGAT
GATTCTTTGATATACTGATATGAATTTGTTAAGAAATATGGAGTGTATAGCAGATTGGAG
TAATTAGTACTTATAACTTGTTATTCTACCATAGCTATTATATTATCTTTTCTTTGTCTC
CCTGAATTTCGATGACCAGCTTAATATAATTCTTCGGTATTCATAAAATATATATATATA
TATATATATATATATATATATATATATATATGAGATAACAAGAAACAAACCTTGCAGTTG
CATTAGTAAAATGTTGTATTTCTTCAAAAGATGCATATGCATCTTATTTATCATCTACAA
GTGATACAAATTTTGTATATTTCGTGACCACCATCCGTGAGAAAGCATATTGAGGCTCGA
AATGGATTGCTTTTGCCCGTAAATAGATCTCTATAATTCTATCTCTTGCATATGGAAACT
CCTCAGAAAAATTTAAATCATTCCACCACCTAAAATGTAAATAGCAACAGAGTAAATAAA
TTCAAATAGAAACTTAGTTTGATATTTCTCTCTAACTTAAACAAAAATTACCTCGAGAGA
ATGGATAGCTCTTGTCGATGTATTAACTGAACTCGATTGAAATCTATCTTGGCAAACTGA
TATGGATACAAACGTGGACAGTCATCAAACGTGGCTAACATCTCCAGAATATGGGTACAA
GAACGTGGGTTCATGCGGGAGTTCACGACCGAGTGTTGTCTCGGAACGTGGGTTCATGCA
GATAATTCATGCATTACCTGCAGAGTGGACAACGTGATCTCGTAGTAATGGATTAGTGGT
GTAATTAATTCCTTGTTAATTGTTTGTCATTCTGTTTTGTTAATTCTGTTTTCTTAATTC
GTGTTATGTATGGCTATAAATGCCAATTGGTAATTGAATAGAACTATGCAGAAAATTAAT
CCAATTATCACGATTCTCTCCCCTGTCTTCCTTCTTCCTTCTTTCTCCTTAAATTAATTC
TATCACAAACTTGAGTAGAGTGTCATTGCAAGACTCATCTTCTTCGTAGAAAGAGATGTA
TTTTCTAGCCTCTATTCTTGGTACGCCTTTGTGAAAGGGCCGGATCAAAGCATTCCTAAT
ATGGTCTCGCTAGACGTGGGTTTGATTGCATAGCCAAAAACTCCAGGTTTGCCTTTGTGA
AAACAAGGGCTTCATCCAAGACTGCTCTCCATGCACACTTAAAAATGAAGCTTTTTTTTT
TTTTTGAAAGAAGCTGATAGGATTAAATAAGGCATAATTGTGTTATGCAATCACATTACA
CGAATAGAAATTGTGCGAACTAACTAGCTAAATATAGAAACACAATCTTTCCACTATCTT
TTCCCTACATAGTAACCAAAACATTGCCCCAAAATACCACAAGCTGTAGAGGCTAAACAT
AGTGCCGACAGATTATCTAGGGGGTCATAGCCAAGCAACAAAATCAGATATTCTGTGCAC
TCCTTGTTTAGCGAGGTGATCTGCCATATGATTACTTTCCCGGTAAGAATGAGTATAGCT
GATTGAATCAAAACATGAAGCTAGCCTCTGAGTTGAAGAGAAGAGTTTATGATGAATCCA
AGGCCTATTATGAGGATTATTCATCCAGCTAATGACATTGGCAGAATCAGATTCAATAAT
AATATGTTTATGATGTAGGAAGCAATTAGAGGCTGATAATTCGATAGCTTTGACTACCGC
TCGCAGCTCAGCTACATTAGAGTCCAAGATCCCAACCGACAAAGAAAAAATACCTAAAAG
TATTCCATCGTGATTCCGCAAAACACCACCTATTCCGGAGGGGCCAGGTTTTCCGATAGA
GGATCCGTCAACATTCCATTTGAATCTATTAGTCATAGGGGGAGACCACATAACACCAGT
CCTCAAAGTTTGACAATTAGTCCATCGAATCAGCCCTTCGGCAGATCTTAGCAAATCTGA
AGAGGAGTAGGGAAAATCTGGTTCTATAGCCTTTAACCATAAACAAAGCCGAGTAACAAT
AAGGAAGAATAGAGTATCATAGTTTGGGATCTTCGCTTAAATATCACATCATTACGGAGA
AGCCACATAGACCATGCCACGTAAAAGAACAACATCACCCATGCTTTTTTTCTGAAATTT
GCCATAAACCAAAGAGTCCCACCGAGAGAAGAGATTTGCCAAATTCCTTGGACAACACCA
AGCTAAGCCCCACCAGTTGATGATTTTGGACCAAATTAGCCAATGCTTGTAGCAATGAAT
AAAAAGGTGGTCGACCATTTCTTCCTCAACTAGGCAGATAGGACAGCTTGCAACTCGAGA
TATCCAAGATGCCTCTTTTAACTAACATGCTACGGGTGTTGATTTTGTTGATGATAGCCA
TCCAGCAAAAAACCTCTACTTTAGGGGGGACGAGACCTCTCCAAATCCCCCTAAAGGAGA
AGACAGTGTTCAATGGAGGATGGGATTTAAAAGCCCACAGAGGGATTTAACCGAGAATCT
CCCCGTGTTATTGGCTTTCCAGACAAGCCTATCCCCTGTTTCTTTGTCCAATTGCACCCT
TGACAGAACAGCGTACATTTTAGCAAGAAGTCCAAGTATTCCCGCCTCTCAAAACTCGTT
CCCGAAGAAAACCCAAAGCACCATGCATGACCGTCCCACATTCCCATCTTGTCTAGGCTG
GCTTCTTTATCGTTGGATAACCGAAATAGTGTAGGAAACCTGCTTCCGCCAAGCTGCCAT
TGTCTGTCCAGTTATCAAGCCAAAACTTAATCCTTTTCCCATTGCCAACCAAAGCATCAC
AAAGTGTGATTATTCACAATATTCCGCAATCTAGTATCTTTGCCACGGTGATTAACAAGT
CGAGACCATGTGCTTCCAAGACCTCGAGATATGATCCTGCGGTATAAGGCTAGAGTATTT
AGTGTTGAGAAATTCCAGAACTCAAACACACACAATTTACGTGGTTCGGCAACTTGCCTA
CTCCACGGAGCTACCGGTTTGTATTAATCAAGCTTAAAGAAACAATACAAACAAAGGAGG
AGGAGAAAACTCTTCTCAACTCAACTCTACTCACTCAAGCTCTCTCTCTGCTCTCTCTTC
TCTCTCGTGTTTTCTTCTTATCTGCGTTCTTCACACTCTAACACCCCAGCCTCTTCACGA
GCATACATATATATTAAGCTAGGAGTAAAGGGCATAAATCATGCCATGATTTATGCCCAC
CATTTGTGTCCTCCACCATGTGCCAAGTGGGAGATTAGGTATTCCCACTTGCATATGGTG
GGACATTGTTTGTCTCCACTAACTAACAATCTCCCACTTGGAGACAAACAATGAAATCAT
CATTTATCCTTGAAGACCAACTGAAGTTTTACACAACTTCAGTTTATCAAGTGTAACTCC
TTTGGTCAACATGTCAGCTGGATTCTTGCTTCCACAAACCTTTTCTAGCATCAGTTGCTC
ATCGTCTAGCAATTGTCGGATGAAGTGATATTTGATCTGAATGTGCTTAGTCCTGGAGTG
AAATGCTGGATTCTTGGCAAGGAAGATTGCACTCTGACTGTCGCTATACAAAGTACCCTT
TCCATTCATCTTGCCCAATTCTTTCAGAAACTCGCAGCCCATACGATCTCTTTTGCAGAT
TCGAGACCGCAACATATTCAGCTTCGTTGTTGAAAGAGCGACGATCTTTTGCAAGGTAGA
ACTCCAGAAACAGCAGTACCTCCTAGAGTATATACATATCCTGTAGTGCTCTTTCGCTAT
CAACATCTCCCGCTAGATCGCGTCTACAAAACCTTCAAGTTTCAAACCACCACTGTGAAG
GTAAGACATGTCTCCGATGAACCTTTTAAGTACCTCATGATCCATTTCACCGCCTCCCAA
TGCCGCTTTCCGAGATTGCTCATATATCGGCTTACAACTCCCACCGCATGGGCAATGTCC
GGTCTAGTACAGACCATAGCATACATCAAAGAGCCGATAGCCGAGGCATATGGAATCTTA
TCCATGTATCCACATTCTAGCTCGGTTGTGGTGACCGGTCTTTGCCGAGCTTGAAATGAT
TCCCCCGAGGTGTACTTACCGGTTTAGCATTATCCATACTAAACCGCCGAGAACCTTCTT
GACATACTCTGTTTGTGAGAGCTTTAGTATGCCTTTGTCTTTATCTCTCGATGATTCTCA
TGCCAAGTATTTGTTTAGCAGCTCCCAGATCCTTCATTTCAAACTGTTTTGACAATTGTT
GTTTCAGCTTGTCAATCTCCTCAATGCTTCGGATCTCGCAATCAACATATCATCCACATA
TAATAGTAGAATGATATAGGAGTTGTCAAACTGTTTGATATAGCAACAATGATCACCGAC
ATCTTGTGTATCCCGAACTACACATGAAGTTGTCAAACTTCTTGTACCACTGTCTTGGAG
CTTGCTTCAAGCCGTATAAGCTTTTCTTTAGCTTGTAGACTTGTTTCTCCTTTCCTTGTA
TTTCAAACCCCTCCGGCTGTTGCATGTAAATGTCTTCCTCCAATTCTCCATGAAGAAAGG
CCGTTTTTACATCTAATTGTTCAAGATGTAAATTCTCGCCGCTACTATCCCCGAACAACT
CGATTGTTGTGAGCTTCACAACCGGAGAAAATATCTCGAGTAGTCAATCCCTTTCTTTTG
TTGAAACCCTTTTACAACAAGTCTTGCCTTGAACCGTTTGCTTCCATCGTGCTCGGCCTT
TACTCGTAAACCCACTTGTTTTGCAAAGCCTTCTTTCCTTCAGGCAATATGGTTAGCTCC
CAAGTCTTGTTCTTCAAAGAACGAACTCATCTCATCCTTCATGGCTAACTCCCACTTGCT
TGAGTTTCCATCTTGTAAGGATTCTTCATAACTTAGCGGCTCACCACCATCTCGTCAAGC
AAAATATAATTCAAGTAGAAGTGTGAACCGTTGTGGGGGCTTTACAGTCCTTGAAGACTT
GCGAACATAAACAATTGGTTCACTTGGCACTGCATCTTCTTGTGTAGTGGTGGGTACAGA
TGTGCTTGAATCGTCTTGTAAAGACTCTTGAGTTTTGTTCGCTCAGGAACATCGGGAAGC
CCTTCTAATCTCGATGAATTCAGATTTTTGTGGACTTGTATCCGAATCCGCTCATATCCG
TTTCTCGCACTTGATCTCGTCTTTGTACAAAACTTTCTCATTGAAGATCACGTTCGCTTC
GATAATCTTTCTCGTTCGATCATCCAGAACCGAAATCCAAATTCTTCATCTCCATAGCCA
ATGAAGAAACATTTCTTGGATTTGGCATCTAGCTTGTTGCGAGCATCGAATCTATGTGCA
CATAGGAAACACACCCAAAGACCTTTAAATGAGAGAGTTGTACCTCTTTTCCTCTCCATG
CTTCCTCGGGCAATCCGAACTCCAAAGGAACCGATGGTCCACGGTTGATCAAGTAAACCG
CATGTATGAACTGCGTCGGCCCAATGTTTGAGGTAGCCCCGAATGCAACCTCATGCTTCT
AGCTCGTTCATTGATGGTCCGGTTCATTCTTTCAGCAATGCCATTCTGTTGTGGTGTGCC
CGGAATGGTCTTTTCCATCTCGATACCATTAACAAGACAATATTCCTTGAAACCTCCATC
AATGTATTCTCCTCCATTATCGATCTTAAGCATTTCAACTTCAAACCCGATTCATTCTCA
ACCATAGCCTTCCACTTCTTAAATGTTTCGAACACATCGATTTATTTTTCGAAAGTAGAC
CCAAACCTTTCGCTGAAATCATCAATGAAAGTTACGTAATACCGAGATCCTCCAAGAGAT
GCCACTGGAGAAGGTCCCCATAAATCTGTGTGCACCCGCTTCTAGCTTTCTTGGTCTTAA
GGCCCCGCCAACCTTTAAGAAACCGAGCTTCTTCTGTTTTCCAAGAACACAGCTTTCACA
AATGTCTAGATCAACATTTTTAAGCTCGGCGCTCTTTTCCCTTCGATCGAAGTATCTTCA
TCCCCTTTTGACTCATATGGCCGAGTCTACAGTGCCATAACTGTGCTTGATCTTCTACTT
CAGTAGAGGCAATAATGTCTGCAAATCTTGTGGTCATATACAGGGTGCCGGTTTTCTTTC
CACGAGCCAAAACCATTGCTCCCTTTGATACCTTCCACATACCTCCGAAAAAAGGATTGA
ATGACCACTCTCATCAAGTTGTCCGACCGAGATCAACTTCTTCTTTAGTCCAGGAACATG
CCTTACATTTTGCAAGTTCCACGTAGATCCATTCATTGTCTTGATCTCGCACTTCTCCTA
TACCTACAATCTTCATTGGTTGTCCATCGGCCAGATAGACTACACCGTGATCTCCAAGAA
CATAGTTTTGCATCATCTCATGGTGTGGTGTACAAGTGGAATGAAGCACCAGTAATCAAG
AATCCAATCATCAATTGGACTTTGTACAGCAAGAATCAAAGCGTCTTGCACCTCATCTCG
TGGTAGCGTTTGCAGAGTCGGCTTCAGTTTTTTCGGTTTTGTGCAATTCCTCATGAAATG
ACCAGGTTTGCCACAATTCCAACATTCAACCTCGCTTTCGGGTCCGGACTTGCTTTTACT
TCGTATCTTGATTTGGATCTCGCCTCTGGATAAGCCTCTATCCTGTCTCCTCCCTCGAGT
GTTAATGTTGAGAGCTGATCCCGAACTTGAACTTTCACCCGAGTCTTTCCTTCGCACTTC
TTCGCCTAAAATCAAGTCTCGGATGTCATCATATTTCAGCTTGGATTTTCCACCTGAGTT
GCTCACGGCTGTCCTCATACCTTCCCAACCGCTTGGAAGTGAAGCTAGCAAAATGAGTGC
ACGGATCTCATCATCAAACTCAATCTCTACAGATGACAATTGATTTGTGATGGTATTAAA
GTTGTTAAGATGTTGTGTGACGGAGGTGCCTTCTGTCATTTTCAGGTTGAACAACTTCTT
CATCAAGTGCACTTTATTGTTTGCCGAGGGCTTCTCATACATCCGAGACAAAGCTTCCAT
TAGTCTTGCGGTGGATCTTTCTTTTGTAACATTGTGAGCAACTCTTCTTGATAAGGATAG
CCGGATAATACCCAAAACTTGTCTATCAAGAAGCAGCCAATCTTCTTCTCGGCATATTCT
CCGGTTTGCTCCCCAAGAGAGGAAGATGAAGTTTCTTCCCATATAAATAGTCTTCAATTT
GCATTTTCCAATATCCAAAATCTGATCCATCAAATTTTTCAATTCCCATGACCTTTATTT
CATCTGCCATTTTTACTGTATCTCCGATTTGAATTTGTCAAATCTGACCTTACAGATGTG
TCCGGAATGGCCAAAACTATTGGAAACGACACGAGATCACCCCGATCGGACTTCGAATGG
CTCGGATCTTAACGGTCAAAGTTTTGGATCAACGGACGGTGCGGATGAAGCCGCGTGTCG
ATCCGAATAGCGTCTCGAGAAGCACTTGGATCAAACCCCACTTTTGATGACGTGTTAAGA
TGACGTGTCTTCCACGTAGGTACACCGGGACCCACTTTGCTTACGTGGCAACCGCACGCG
CGTTTCTTGCCGACGTGGCGTGTGTCGACGTGGTCGCGACCGGGTGGATGACGTGGCAGT
TGACTTGATGAGGTGGCAGGTGACGTGGTAGGTGACTGTACGGTTTAGCTGGCGTGGCGG
ATGACGTGGCGGGTCAACCCGGTTCAGATGCAGGTATCCGGGTAGAGACGACGCGTGGAG
AGCGTGCTGCGCGTGGTCGCGCGTAGGCAGTGGCTTCGTCGGCGCGTGTTGGCGCGTGCG
GGCATGCAGGACGTCGGTTCTTCGCCGGGATTTCACCAGTGAATTCGTCTCCTCTTGCTC
TACACGATGGTATGTTCAAAAACACGTTTTGAGAACTTTGATTTTTGAGTTTGGATCAAA
CACCCTCTTTTTCAAGAACAAGCTCGATACCAGTTGTTGAGAAATTCCGAACTCAAACAC
ACACAATTTACGTGGTTCGGCAACTTGCCTACTCCACGGAGCTACCGGTTTGTATTAATC
AAGCTTAAAGAAACAATACAAACAAAGGAGGAGGAGAAAACTCTTCTCAACTCAACTCTA
CTCACTCAAGCTCTCTCTTCGCTCTCTCTTCTCTCGTGTTTTCTTCTTATCTGCGTTCTT
CACACTCTAACACCCCAGCTCTTCACAGAGCATACATATATATTAAGCTAGGAGTAAAGG
GCATAAATCATGCCATGATTTATGCCCACCATTTGTGTCCTCCACCATGTGCCAAGTGGG
AGATTAGGTATTCCCACTTGCATATGGTGGGACATTGTTTGTCTCCACTAACTAACATTT
AGTATTGTAAATGCTTTTAATCACATCCTTCCACATGCTCGACTCCTCAGAGCCATACCT
CCATAGCCATTTGAACAATAAAGCTTTATTTTTATTCCGCAAAGATCCAATTCCAAGTCC
ACCAGCACTCTTTGGCAATGAAACAGTTGACCAGCCAACATTGCATAGAGACCTGCCTTC
CTCTTTTCCAGACCACAAAAAGCATCTGAACTTCTTTTCAATTTCTGTTGCTACCGCCAC
AGGCATAGGGAACAAAGAGAGAAAGTAGATGGGCAAGTTGCTGAGAACAGATTTAATTAA
GCATAACCTCCCCCCTATCGATAAGAGCTTACCTTTCCATGCAGCCAGTCTAGAGCTGAT
ATTGTGGATGATAGGAGTCCACATCAAAGACCTGCAAGAATTTGCACCAATAGGGAGGCC
AAGATATTTGAAAGGGAGGTGCCCTTGCTTACATCGTAGGGTCTGAGCAGTGTAGTCACA
CACGTGATCTTCTATACCCACACCAAAGATACTGCTTTTGGAGAAGTTAACTTTCAAACC
CGAAATGAGCTCAAAGCACAAGAGTATGCGCTTAACATTCTGCATGCTTTCTAAAGAGGC
TGAACTGAAAATGAGTGTGTCGTCTGCAAACTGTAGATGAGATAATGCAAGACCAGCCTG
CCCGATGCTCACTCCCTTAATCAGCCCCAGGTTGCACCCTCGCTGCAACATGCAGCTCAG
CCCCTGCACCGCAATGTTGAAGAGAAAAGGAGAAAGAGGGTCTCCTTGACGTAGCCCTTT
TTCTAACTTGAATTCCTTTGTGGGGGAACCGTTTACCAGCACAGACATCTTGGCTGTTGA
TATACATTGCATGATCCAGCCTCGCCATCGACTCCCAAAACCCATACTAGCCATGACTTC
ATTAACATAGTCCCATAACACTGAGTCAAATGCTTTGTGGAAGTCTAGTTTAAATAGATA
TCCTTTGCCCTTTTTCTTCTTCATGAAGTTAATTGCCTCGTTGGCAATTAACACACTATC
CAGTATTTGCCTTCCTTTGATGAAAGCATTTTGGTGATCACTGATGACTTCTGACATCAC
TTGTTTCACTCTGGATGCTAGCAGTTTTGAAATAATCTTGTAGAGGCTGCCAACCAAGCT
GATAGGCCTAAAATCATGCAGCTTATTGGCTCCTTTTACCTTTGGGATAAGGGTAACAAA
AGAGCTGTTGATGCCTGGAGGAAGAAGGTTAGTCCGGTAAAATTCATCCACCATTTGAAC
AATGTCCCCGCCTATGATGTTCCAGGCTTTCTTGATGAAGAAGAAGTTGATACCATCGGG
GCCTGGAGCTTTGTTTCCTTCACAATCCCACACAGCAGTTTTGACCTCATCTGCAGAGAA
TGGAAGTTCTAAAGCAGTCGAGGACGAGGGCTGAAGCTTTAAGAAATTCAGATTATTGCA
GGAGGCTCTAGGTCTATCTGTAAAAGAGTACAGCTTGCTAAAGAAATTAAAGACAGCTAT
CTTCACATCACAGGGTTTTGTCAGAGTCGTTCCTTCAACATCCAGGGAAAAGATCTGATT
CTTTTTCTGCCGTGTTGTAGCAGATAAATGGAAGAAACGGGTGTTTCTATCTCCAAGTTT
ACACCACTGAATTCGTGACTTTTGATGCCATGCAGACTCTTGCATTCTGTATAAAGTTCT
AAGACTAGCAGAGATGGTGTTGCTTCGGGATAATTCATTAGCTGATAAGTCTCTGCTCTC
TCTTTGAGAATCTAGGACGTCTGCTTCAATTTCTAGAGATGTGATCTTGCTGGAAGTGTT
GCCCACGACATCTTTGCTCCATTTCTTACATCTATCTTTTAATAACTTTAAGGCTGCAGA
CATACTCCTTTTGCCAGAGCTTGTACCTGAGGCTGTATTCCAGTAGCTCTGAACCATCTT
CCCAAAGTCAGAATTTAGCCACCAGCAATTCATCAACCGGGAAGGTTTTGGTCCCCAGTT
CGTAGAGTCTACCAGCATATGTAATGGTCTGTGATCTGAAAAATTCTTTGGGAGTCCATA
CAGAGTAGACGATGGAAGATGCTGAAGCCAATCGTCCGTCACAAACATTCTATCAATACG
ACTCGCAGCATTTCCTCTAGACCACGTAAACTTCTTCCCATTTAAGGGAAGTTCAACAAG
ATCACAACTGTCAATACACTTCTTGAAGCTTATCATGGAGGATGAGATTCTAGAGCTACC
TTTCCTATCTGATGGGTGTCATAACCCAATTTTTGATCATTTTATTTTAATAATTATTAT
TATTTTATTTATTGAAAATGATAAAAAAAATAATAATGATGAAAAAACAAGTAAAATTAA
ATAAATGAAGAATGAATTAAATTTGGGTTAAAGGCAGCATCATTGGAAGTTTTGGGGTTT
AATTAAACTTTGGAATTAATCTAATTAATCCAATCAAGGGTTTAATTGGAGAATTAATAA
GTTTTGAGACTTAATTAAGCTTGGAATTAATTTAATTAATCCAATTAAGGGTTTAATTGG
AGAAGTTATAAGTTTTGAGACTTAATTAGAATTGGATTTAATTAAATTAATGAAATCAGG
GACTTAATTGAAGAAATAGCAAAGTTTGGGGTTTAATTAGGGTCCAAATTGCAAAAATTA
AAATCCAAGGACCAACTTGAAAATCGCGCAGAAATGTAAGGATCCAATTATATTTTAAGC
AGGGGTTTGATTGCAAAATTAGAAGAATCACAAGGACCAAATTCGTAGCCAGCAAAACGG
GGTCGTTTTGCAACGACTGTTCACCGTCTCTCTACTCTGCAACGGCTCTGCCATTAAAGG
CAGAGGCGCTTTGTCCGTTGGCAATGATGGCAGACGTTTTCTTCATTCAAATGCGTCGGT
TACGGATCATTTAGGAGGGGGGCAGCCGTTACCACCGAGGCTGCTGCTGGTTCTATAAAA
GCGGAGCAAAGGCGACCTTGCGACAAGGACCAAGAGGGGGAGAAGAAAAAACTGGGAGGA
GAAAAACAGAGCAAGACAGAGGGAAGAAACCCAGCAAAACAGAGAGAAAGAAAATACACA
GAAAAAAAACAGAGAAAACGCAAACAAAGAAACCCAGAAAAACCAACATTAACATCACCA
TCTCCTCAATTCCCCCCTGCAAATCAGAAAAAGGAAGAACCCAAGCAGCAAGCCGTGACC
TTCATCATCACCGAAACAAAAGGAAAACAGAAGGGGCAGGCGTACACAGACGAGAACGAG
ATCACCGTGCTACAAGCCTCCTCGCGACCTCCAGAAGCAGGTAAGCCGTTCTCATTCTCT
CTTCATTCTTGTTTTGAATTGTGCAAATGTAAGAACTGTGCGAAGGTAATTTAATTACCT
TCGCACAGTTGCTGCACGCGTGAAATTGCTTCACGCGTGCAGTTTAATTAACTCTGCCGG
GCCACTGGTTTGGGCCAGTGGCCGGGCAGGCTGGGCTTAGCCCAGCCCCAAAAAAATAAA
AAAAATAAAAATAGAAAGTGTAGAAATAAAAATTTTGCATGTCTTAGAAAAAATATATTT
TTGTCCATTTATTCACTGATATCAGAATCAAGAATAAAAAAGAAAAGAAAAGAAAATATA
CTGTTTTTTTGGTAGCTATGAATTTTTACCAACGCCAGAGTTGGAATTATTTGTGGTGGA
ATTTTTACCAACGCCAGAGTTGGAATTATTCGGGGTGGAATTTTTACCAACGCCAGAGTT
GGAATTATTCGCGATCGAATATTCACCTGACGCCGTCAGTCGGAATATTATAAACAAATG
ATCAAAGCATAAACTAATAAACATTTAGCAATTTAAGACAAAAAAGCAATGCAGTTTGCC
TTAGGCAGAACGTTTAAGGGGTGCTAATATCTTCCCTTTTACGTAACCAGTCCGAACCAT
AGAATCTCTGTTGACCAGTTAGGGTTCCTAGTGACCATAATATTAGGTGGCGACTCCTTA
AACAAGACATTTTCCCCTAAAAGAACAAGATGCCAAAAATCTATTCTTTTTCTCTAATAA
GAATTTATTTGTGGGCTGCCGCGATGTCGGGTGCGACAATGAGGAGAGAGTTTCATTGAA
GTCCCCTGCAAGACACCATGGCTTGCTGACGCTGTTTTTAAAAGACGCAAGATAATTCCA
GACCTCCTTCTTTAGCAAACCATCATTTGGAGCGTAAACAAAAGAGACCATACATTCCAA
ATTGAACTGAGATAGCACCCCTTCAATATGTAGAATACGACCATTCATAGCCACTGTACA
ATTAGAAACACAAAAAGATGCTGGATTCCATATGCAGAGAATCCCTCCAGAAAGGCCTAG
AGAAGGCACTGCATACCACTCCCTAGAATGTCTACCCCAGATCGAATTGATAGTGCAATC
ATTAATATTTTCAAGTTTTGTCTCCAAAATACCCAAAATATCTAGACTAAAATTTTTAAC
CAGAGACCTCGCACAACTTTTCTTATCTCTACCTCCTATACCACATGAATTCCAAATAAT
AATACTACTCATCAAAAGAAATAATAACCATACCTTGAACAAGAACTGAATAGCGAGCAA
ATAAAAATGAAGCTTCATACAAGCCCAGGATGCCTTTAACATCGTTGATGATTGTTTTCT
TAAACTCTCCATTGGTGTCCTTGAACTTGTCAAACACAACTGATTCATGAAAGAATAATT
TTACTGTTCTAGTCGTTTTTTTAATAATCTTAATTTGACCATAGATTACTTCTTGTCAAT
GAAAGAAAGATTTAGCAGAGTTTAAAGTACTGTCCAAGAATTAATTTTTGAGATGTTAAG
ATTTAATTTTTCCTCTGGAATTAATTAATGCTCTCATAGTGTCAAAGAATTAATTTTGGA
GACGTCAATTAAGGTTTGAAAGGTTATAAAGTACTGGAAGTATGCGCTCACCACAAGGCA
TTTTGAATCCATGCTGTCTCAATACTCGAAATAGAAGTGATACAGTGTATCCTTTTTGGA
AGATCAGGAATATCATCAAAAATCTCTTTAAGGCTGTTTTCAATCTCGTCGTCAAAATGA
TATGACACACCAAGCCGACATAACTGATTAATGAATTCAATATGTTCCACTGTATCCTTA
ATAACTTAACTAATTATTAAACAATTATTAAAGTTTTATTAAAGTTTAATTTATTTATAA
CTAATTATAACTTAACTTAACTATTTATTAGAGTTAGTTATAACTTAACTAATTATTAAA
CAATTATTAAAGTTTTGGAAACTATATGCTTAATAAAAAAAAAGGAATTTTACTCTATAA
AAAGATGAATTCTTTGTTTAAAATTTGAAAATTTTAAGTTGAAAAAAGGTTTTACTTGCA
GGTAAGGGATACTTTGTCATACCCGGGCATCACGATCATTGTTAAAAAAAAAATAGTAAT
TGTGATGTTCAGGTGTGACAAAGTAACAGCCATGAGAACAATGTGAATTCATATATTAGG
GCACTTAATTTAATCAATGATGATGTTGCAAGATTTGAAAGTGTATTTACCATTTCAGTC
AGTTTCCCATTACTATGTATCCTCTGTGTGAAGCCTCAATCTCACGCTCTGTGTTATTAA
ATATTTCAAATGGATATTTTAATTCCAAGTACATGAGTTAAAGTCACCCATATTTGTTAT
CATTATGTTAGGATTGTTGAATTTCAATATTAATTAGGATTTAAATTTATAAAATTTAAA
ATTCGTAAGAATTCTAATATTATTAAGACTTTACAGTATTAAGATTATTATCAGTTGGAG
TTTTAACAATTTTCATCATAGACTTGCGATTTGGATTGTTTATATGTATTTTTGAAAATA
CTTTCTTGAAAATTACGGCTAATTAAAGTGCCAATATTTTAATTTTAAATATGTTATACA
TAGGATTGTTTATATGTATTTTTGAGAGGAAAAATTATTATATATACTTAGTGCTTCAAA
TCATTCATAAGTTATGCTAAAAACAAATAACACATGGAAATGGTACATATAATTATCGGT
TTAGTTAATATAGATGAATTGTCGATAGTCATAATCCATCATACAATTTTCTCATATAAG
AGAGACAGATACAAAATAGGTGATGCTAATTTATTTGAGCTGTAAAAATTAGTCAATTAT
AAATAATAAAATAAAATAATTTGCCGACCTCCGGACAATTTGGTCATCATCTCCGGTGGC
AACCATGCATCGACCTTTAGGAGGTACAGAGCGAGAATTCTTGCTTGATACGGATTCTAC
TAAGGGTTGACTAGGAGATGCTAATGTGGGGAGAGTGCTAAACGATGAATCCAAGTGGGT
GGGAGCCATGCCAAAGTGTTTTGGACAAGAAAATTTTTAGTGAAGAGAATTCCAACTACC
TCATTATATTTATACAACATTCACACGTGTTTGTATATACACTACATTTACACCTTTTTT
ATAAAATGATGGCATGTGTTTCTTATTATTGTTCATAGACTAGGTCGTCACACTATTCCT
AAAATTTAAGATTTTATTGGAGTTGTTATGTAATAATAATTTAAGGGAACTAAAAATTTT
AAATTAGATATTAATCCTAAAAATTCAGGTTCTAAATTATTTATGATTAAAAATAATAAA
CATTACTCTTAAAACATACTTTCAAGAAAAAAATTACTCTTATATGTATTTATTTTTTAT
TTTTATTCAAATATTATAATATTTTAAGCTTGTTTATAAAATGAAATTAATCTCTAAAAA
TAATAATTAATTATTAACTACGGTATAAACTGTACACTAGAGTCCCCACCACCAATCTCC
GCCACCAAGTCACCAACCTCCCACCACCTCCTTGTAACTTCTTCATAGTTTCACGTGTAA
GAAAATGTTTACTTTACAATTTTATTTAATTTAAAATTGAATATGTTATATGTCAAAAAT
AATCTTAGGGCAGAATTTAGAGGAGCAGAGACATAAGTTATATATCATTAAAAAAAACAC
AGAGAATTAAAAAATTCAAAAACAAATTGTGAAATATCAGATTATAATCTTAGGGCAGAA
TTGGATGATAGATCCCACAAATTTAATGGCTCTAAGGGCTTGTATATAGTTTTGAAACTT
AATTTTTTTTAATACTGCCAGACATAGATAGAAGATAAGTAGTTTTCCTTGTTATTATTT
GAGGTGACATTTGAGGTGTACATTTGAAAATTTTAAAGTGACAATTCAAAGCTTAAGCAG
ACAATAAATATACAGGAGCTAATATAATATGAAGAATATATATACAATTATGATTCTAGG
TTTTTATAGGAAAGTTTTCAAATAAATCATAATAAAAATATCATAAAGTAAATTTCGTTA
AAAAATTAAAATACAATGAGCATGTTATCCGTACTGTAGGAACTGTACATTTGAAAATTT
TAAAGCGACAATTCAAAGCTTAAGGTGAGCCATTTGAAAATTCAAAGCCCGTCTGCCCTA
AAGTACTGCCCTAAAGTAAAATTGCAAAATAACATTTGAGTGATTGGTACGTAGTCTAAT
TTAACATGTGGTTAGCATTTGTTCAATTTTAGTCTAATTTAACATGTGTATAGCTAGTGA
CTTTTATTTTTCTCCTTAGAGATATACACTTCAAGTAGGTAAGCCGCCTCCATTTATTTT
TCGATATCAACATTTTTCACGAAACTTCAAATCAGCACTTCATACTGTATGGCATATTAT
ACTTTGTTACACCAGGACATCACGGTCACTATTAAAAAATATAAATTTAAATGATGATCG
TGATGTCCAGATGTAATAAAATAACAGTCATGAGAACATTCCAATCTTTGGTGATGTAAC
AAAATAACATCATATGCACTTTTTTTTTTTAGTTTAACGTGGGTATCTGAGCCAGCTTGT
GCGCACCTCGACTAATCCCACGGGTTCTGAAGTTAACGACCATGTAAGCCTCCAAAGTGG
CCATCATATGAGCAACCATAGGGCTCGAACCCGAAACCACAAAGAAAATAAACCTATTGA
TCCTAATCTTTCACCACTGCCGCCACCTAGATGGTTAACATTATATGCACTTAATTCTAT
CAATGATGATGTTGCAAGATTTGATAGTGTATTTACCTTCCCATTACTATGTATCCTCTG
TGTGAAGCCTCAATCTCACCCTCTCCGACATAACAACTAGTTATTAAACATTTCAAATGG
ATATTTTATAATTCCAAGTACATGAGTTAAAGTCATCCATATTTGTTATTCTTATATTAG
AATGGTTGAATTTCAATATCAATTAGAATTTAAATTTATAAAATTTAAAATTTGTAAGAA
TTCTAATATTATTAAAACTTTACAGTATTATGATTACTATCAGTTGGAGTTTTAACAATT
GTTCATCATAGACTTGCGATTTGGAGTTTAGGCTAGCTTCACTCATGGCGTCCGACTTGC
ACATTACCTTGGATACAAGTAAAGCCCGCCCAAAACCCCTAGGAAATATATGTTTTTTAC
AAAGAAAGTGCTTTGAGTACTACGACATGATTGTTTGATGATTAGAAAATAATTGTTTTT
AAAAAATAATTTAAATATAAAGTAAATTATTTTATAATGTTTAATTGTGTCATAAAAAAA
TAAATTGTAAAATATTTTCTAGTATTTAACCATGTCATGAAAAATAACTTATTATATTTG
TTTTCAAGTTTATTAAAAGAATGGTGAGCAAAAATTTGACTGATAAAAAAATTAAAGGAG
GATGAAATTAAAAAACAAATCTAATTTCATAAATTATTTCAAATAAAAAATAGAGATCAA
ATCTTATAAATAAATAAAAAAAAAGATGAAATTAAAAAAAAAAATTCATAAATTATTTCA
AGTAAAATAAATAATAATAAAAAAATAAAGATCAATGTGGGTAGAATATTTGAAATATTG
GACTGTAATTGCTTAAACTATATATTAATGATAATATATAGTTTTCGTATCATTTGGCCC
TTTAGTACCATTTAGATCTTTAATCCTACACAATCCATCACCAAATACTGCAGGTGACCC
AGCCCACCCAGCGTAACCCTCTCATTCTTCACGTGATTAAAAGTAGCACAAACTTTCTTG
AAAACTACAGCTAATTAAAGTGCCAATATTTAAAATTTAAATATGTTCATGGTTATACAT
AGGATAGTTTATATGTATTTTTAAGAGGATAAATTATTATATATACTTAGTGCTTCAAAT
CATTCATAAATTATGCTAAAAGAACTCCGCATAGCCTAACCACACTAAGGTAGAGTAATA
GGCCCAATGCACTCATACCACGATGGATGTCAGAGCACCTCCACTCGCAGGAAAAAGCAT
TTCTGCGGGCTATAGATTTTATTTCAAAAAGCCTTTTTCACATTCACATGCTGGGGGATC
CTCTTTCTTAAAGTCACCGTCGGCAGGTTAGTCAAGTTCTCCTCTGCTTGCATGCGTTGG
AAGTTTTTTTTTTTTTTTTTTTTATGTTTTAAAAGTATTTTTAAAAAAATTTATTTATTT
TTATTTTTTATTTAAAATTAATATTTTTTTAGTGTTTTCAAATCATTTTCGTGTTGATAT
CAAAAATAATTTTTTTTTTAAAAAAATATTTATTTTAATATCTTTTCAAGCGAAAAACAA
TTTAAAAAACAATTTTCACCATACTCTTAAATATCTCTTAATCTATATTAGTATTAAATA
ATAATCAAAAGAAACGGCTGTCCTAGTACAAGAAGCATTGATAGTTATCGGTTTAGTTAA
TATAGATGAATTGTCGATAGTCATAATCTATCTTACAATTTCTCATATAAAAGAGACAGA
TACAAATTAAATAGGTGATGCTAATTTATTTGAGCTATAAAAATTAGTCAATCATAAATA
ATAAAATAAAATGATCGAAAATTAATTATTCGATAATTGAAATTTTATTTTAACGAAGGA
AAATAACAACGTAGGAATTACAATTATTTATTCTAGAAAACAGTCAAGTTTTATTACATA
TAGCATCTGGAATCTAATAATTATTTGACACACCAAGGGACACTCTTCCTTTCAAATTTG
ATACAAGTCGCTCCCATGAGCAATTATATCAAATTAATTAGTCCCTTTTTTTTTTTTTTC
AAATTATAAAGGCTTAATAAGTAAGGACATCACCCGATCCTTGGTCTCAAGATGTTCAAT
AGCATGCCCATCTCCATATTGGTAAATGCATTGTGCCGTTCGTGCAAGGTTGACTGCAAC
ACCAATGATAGTTTGAGAGATATGAGGATTAGAAAATTGAGAAGCATTTAATTTCTTCCA
TGTATTGCTGATTAATTTCTTTATATGATCACGAGCTTCTTCTTCAGAAGCTTGAGTTTC
GTGCATGTAACATTGGATTGATTTGGAAACATCTCCTCTTTTTATTTCATCCTGTAAATG
AGAAATATTAGCTTATATTCTTAAAAAACTAAAAACAAATAACCATTATCTCCACCAAAA
TAAATAAGGAAGGACGAAACTATGTCTCGGAGTGGGAGAAGTCTAGCATACCGAGGAGGT
TCCAAGATCATCAGCAAGGCGTAAAATAATGGATGACCATCGAATTATATCTGGGTATTC
CTCCATGAAATGCGAGGCCTCCTCTGTTGTTGGATTCGAAGCATAAAAATATGTATGAAC
AATAGCCAATGGTGTTGCAATTGAAATCCATGCATTATCTAAGTATTCTTGAAGAGTTGG
TGTATATCCACTGTAGTACCACTTCGCCTCCAACAAATATGATTTACATAAATCTGCCCA
CTGAAAATTAAGAATGGCACATAAATAAATCAGCTTGATAAATATTTACAAGTACAAAAC
AATTTAGAAGAAAAGAATTAAATCCTTAATTAGGACAGATGTACTTATGGATCATATAGA
CATGACAAAACTCAAAAAATAGTTCAGACATGCCAAGCAACTAGTCTAACAATTAAACAT
CTATAATTTTATATCAGAATTTTGGATGGAGTTCAAATTTAGTTAGGGAGTTTTCTATAC
CCAGTTCTATAGAAGATCAAATCAACAAGTTATAATCATCAGAGGTCGAGAAAGTCCTTA
AATTAGACTTAACAGATGTTGTCTTTGCAATTTTAATTATTTTCTAATATTTTCAAATTT
TAATTATTTTTTCTACTTAGTTTCAAATTATTTTTTTATGTCAATTTTTATCATTATATA
AGTAGTTGATGTGTTGTTTTTTCATTATAATTTTATGAATTATAGTTAGGAGATGTAACC
TGAAAACTTAACAAACTCTAATTCTATCTTTTCACTTTGTATTGCATCAAAGATAATCTT
ATATTCCATTAAAAAAAGAGAGAGGCTAAAATTAAGACAAAATATTTTAAAAATATCACT
AAAATTTTAAAAAAAGAAAACAAATACCGTTTTCTTCAAGTAAGGGAGGCTGTCAACTCC
TTGATCTCTTAGAATATCGTAAGCAATTTCGTTTATCGAATTGAACAATACGAAAAAACA
TAATTTCATATAGTCTGGAAGATGATCCATGAAATTAACATCCCATCTGAAATTTGAACA
TAGAAAAGTAAAAAACAAAAAATTAAAACGGTGCAATACTAACATAGAATTAATTATAAA
TGTGCCCTATAGGCCAAGACTTAGGTGCTGCACAAACCTTACAATGGCATCTGTGAATAG
CTCAAGCTCATCTAAGGTACCATGGACATCATAAACATCATCAACTGTTGTTATAAGTGA
ATTAAGTTTTGTTAGCATTCTCCTGCAATTACCAAACTGAGGTTCAAATATGACCCCCAC
AGTCCATAAGAAATACACCATTGGCCTGTCCCTGACAAAATCCAACTTTTCTCCAAGTCC
TGTCATCTTCCACCACCTTTTCATGTCAAGAAATTAAACTGTCACCGTGAGAGAGAAGCT
ATATAAAGTAAACTTGATTAAATTTTATAATATTAGTGAACCCTCAAATCTAAATATTGT
TTAAATTAATAACATTGGAGGATCATCAAATCGAAAAGTTTAAATTGTTACGAACAATTT
AATTGAATAATATTAGTTTTTATTTGTAGTTCAATTTGCTTCCAATTTATAAAATAATAT
GAAGTATCTTCTCAATTATACGTACCTAGATGAATCTTTCAGATCTTCTTGGTATACTGC
TTGTACCATGTTGAAATCTAGTTTTGCTAGTTCTAACAAAACAGGTTCCATATCAGTTTT
AGTTTCATACAAATTGATGAACCAATGGGCCTCCAATCTTAGCATCCTCCAAGCCAATGG
AAGCTCCAAGGCATGGCTCACCAACTGTGAAAGATATTCGGTAGTGTTGCACTTCTTGAC
ATAGTTTTCAAGATTTTTGGTGGTGAAGTCTCTTGCATCTTCTAATATGTTCTCACCTTC
TACCAAGAAGTATGAAGCTTCATACAGGTTTAGCATTCCCTTCAAATCGTCATGAATACA
TGCCCTAAAGTTTCCTTGTTCATCCTTGAAATGATTGAAAACCTCTACAAATGGAGAACA
CAAACCTTAACACAATTATTCATGAGAATGCATATAACCATCGATATCTACAATGATTAA
AAGACTTGCCTTGAGGCACATGATATCCACGCTGCCTTAAGAGTCGAAATTCTAGAGCAG
TAGCATACAAATCATGCACTGTCTCTGTATTCTCTATATGATTTTCATCAAATAAGCTCT
TCAATGTGCTCTTTATTTCATCAACGAAATGGTAAGATAATCCGAGTCTTTCCAAGGTAT
CGATTAGCTCAAGTTGATCCAAGGGTTTCGATGCATTCGCCAGCATCATCCTTATGTTTG
CCTTCAGCTTTTCGCTTCGCGCTATGTACGGCTCTCCCTAAACAACATCAAATTCAAGGA
TTCTACTCAAGTTGCGTGACACTAAAATAACATGAGATTACAAGGACAAACAATTATACC
TTATATTTACTAGTCAGTGACTGAACAAAATCATAGTCCCACATGGAAGTTTGGTAATTT
GCCGACCTCCGGACAATTTGGTCATCATCTCCGGTGGCAACCATGCATCGACCTTTAGCA
GGTACAGAGCGAGAATTCTTGCTTGATACAGATTCTACTAAGGGTCGACTAGGAGATGCT
AATGTGGGGAGAGTGCTAAACGATGAATCCAAGTGGGTGGGAGCCATTCCAAAGTGTTTT
GGACAAGAAAATTTTTAGTGAAGAGAATTCCAACTACCTCATTATATTTATACAACATTC
ACACGTGTTTGTATATACACTACATTTACACCTTTTTTATTAAATGATGGCATGTGTTTC
TTATTATTGTTCATAGACTAGGTCGTCACACTATTCCTAAAATTTAAGATTTTATTGGAG
TTGTTATGTGATAATAATTTAAGGGAACTAAAAATTTTAAATTAGATATTAATCCTAAAA
ATTCAGGTTCTAAATTATTTATGATTAAAAATAATAAACATTACTCTTAAAACATACTTT
CAAGAAAAAAATTACTCTTATATTTATTTAATTTTTATTTTTATTCAAATATTATAATAT
TTTAAGCTCTTTTATAAAATGAAATTAATCTCTAAAAAAAATAATTAATTATTAACTACG
GTATAAACTGTACACTAGAGTCCCCACCACCAACCTCCGCCACCAAGTCACCAACCTCCC
ACCAACTCCTTGTAACTTCTTCATAGTTTCACGTGTAAGAAAATGTTTACTTTACAATTT
TATTTAATTTAAAATTGAATATGTTATATGTCAAAAATAAAAACAACAAAATGATATCAA
TCTTTAAAAATAAAAAACTCATCTAAAATGTTAACATTTAACTCTTAAAAGAAGAATTGC
AGTTTTCACATTAGTTTTTTTATTAAAAAAAATATCGAATGATATTTATTTTTAAAAAAA
ATTATATTGTTATTACTAAAATTAGACATAACTCACGTCTGTTATCCTCGCGGTGCCTTA
CCTGTTCATCGGGCTTGTAGGATGTTCAGTGGGACATAAAATTAGGCTTGGTGCGCGCAA
GCTGGTCCGGACACCCACGTAAATTAAAAAAAAAATATAACTACTTTAACATCAACTTTG
ACCTGAGAGGAGCGGAGACATAAGATATATATCATTAAAAAAAACACAGAGAATTAAAAA
ATTCAAAAACAAATTGTGAAATATCAGATTATAATCTTAGGGCAGAATTGGATGATAGAT
CCCACAAATTTAATGGCTCTAAGGGCTTGTATATAGTTTTGAAACTTAATTTTTCTTAAT
ACTGCCAGACATAGATAGAAGAGAAGTAGTTTTCCTTGTTATTATTTGAGGTGACATTTG
AGGTGTACATTTCAAAATTTTAAAGTGACAATTCAAAGCTTAAGCCGACAATAAATATAC
AGGAGCTAATATAATATGAAGAATATATATACAATTATGATTCTAGGTTTTTATAGAAAA
AATTTTCAAATAAATCATAACAAAAATATTATAAAGTAAATCTCGTTAAAAAATTAAAAT
GCAATAAGCATGTTTCTCGGTACGGTGACAATTTGAAAATTTGAAAATTTTAAAGTGACA
ATTCAAAACTGGTGAGCCATTTGAAAATTCAAAGCCCGTCTGCCCTAAAGTACTGCCCTA
AAGTAAAATTGCAAAATAACATTTGAGTGATTGGTACGTAGTCTAATTTAACATGTGTAT
AGCTAGTGACTTTTATTTTTCTCCTTAGAGATATACACTTCAAGTAGGTAAGCCGCCTCC
ATTTATTTTTCGATATCAACATTTTTCACGAAACTTCAAATCAGCACTTCATACTGTATG
GCATATTATACTTTGTCGCACCAGGACATCACGGTCACTATTAAAAAATATAAATTTAAA
TAATGATCGTGATGTCTAGATATAATAAAATAACAGTCATGAGAACATTCCAATTTTTGG
TGATGTAACAAAATAACATCATATGCATTTTTTTTTAGTTTAACGTGGGTGTCCGGGCCA
CCATGCGCACTCGACTAATCCCACGGGCCTTGAAGTTAACGACCATGTAAGAAACTCTAT
GACAATAATCTAATTTAGAAAATAATTAATTTGTCCTTGTAGTTTTAGAAAATAGTATTT
AATCCTTATGTTTTCATATTTATCTATGATTTAATCTTTTACATCCATTCATCTTCTTAT
TATTTTAATCTTAAAAAAACACATATCATTAATATTAATTCAAAATAAATGAAATGTTTA
AAAAATCTTTTACCATCACACCATTTTTTTTATATAAACAATAACATATTTAATCAACTT
AAATTTAATGGCCTAACCACACTATAACAATTATGTAAAAATTAAATTTCAAAAACTCAA
CCTCATATAGAAAAAAAAGTATACATTCAAAGACAAATTTAAAATAATCCTAGAGATTTA
CAAGCTATCATTAACAAAGCACAAGGTTAGTGTTTTTTTAGGTACATGTTCATGCAATAA
TCCATTAATGCTCCTCTATATTTTATTTTTTAGACCCACAAGCCATTATAAAATATCAGG
TAAACAAATAGATTTCATTAGACAATATTATGGTTTACTTGATACAGCTATCCTATCCTA
TAGGTATCTAATCTTATTCTCATTCAACTCTTGTTTTTTTATGTTCTTATGTATTTGTGA
ATTACTCCATTGATTATGATTGGGTTTCATTATGTATTTTAATATCAAAAGTTAGATATT
AAAATCTACTGAGGTAAGTCTTCTCTTAGCTTAAATTTTAAATTAAATTATATAAAAGTT
AATTCAGAATAAATTATTTAATTTAATAAGTTCAAGACAACTTGAATAATTAAGTAAAAA
CAATACATAATTTTTTAAAAAAACTTTAAAATAATAATTTCTTTTAATATTAAAACGATA
CCAGATTGGATCGATATTAATTAGTCACCTGCGACCTGGATCATAGACTTCAATAGAGTT
AATAACTTTGTTATTTTTATAAATTATTTTTTAAACAAACCCCACGATGGAAGAACATTT
TTGTTATAGTCAGACTTTTCAATCTGTTGAAGCTTTTACATGACAGTGCTAATCCGAAGT
TGCATATAAAATATAATAGGCGACCTCAGCCATTACCTAATGCAGATGTTGAAATTAAGT
TTAACTTATAATGGCAATTACTTTATGCAAAAAATAGATTAAAATGCACAAGATTAGTTT
TTTTATATCTGTGTTCATGCCATAATCCATTGATGCTCCTCTATATTTCATTTTTTAGAC
CCACAAGCCATTATAAAATATTAGATAAACAAATAGATTTCGTGAGACAATATTATGGTT
TACTTGATACAGCTATCCTATCCCCAATCTCATTCTCTTTCAATCCTTGGTTTTTTTATG
TTTGTCTGTATTTGTGAATTACTCCATTGATTATGATTGGGTTTCATTAGGGATGGTTGT
AACATCCTAAGTATTATTTTTTAAACAAACCCTATGATGTGAGAACATTTTTGTTATAAT
CAGACTTTTCAATCTGTTGAAGCTTTTACATATTAAAAGTCAAATGTGTTAAAAAATAAT
GCTAAAAAATGCTAAAAATAATGCAAATATATCAAAAATATATTTTTTGGGTTTTCGTTG
TTTTTTGTTAGTTTTGAATTTTTCAAAAAACTTATCAAAAAGATGGGTTAAAAATTAGGT
AACAACATCGGGTCTGTTTTATTGAAAACCTGGGCTGTAATTGACTCGAAAAAAAACCGG
TCAACCCACTGAGTCTACATGCTAAAATAAAAAAAAAAATGTTACAAAAAAAATTCCACA
CAATACAATTAATGATGGGATAGTATATTTTAAGACTAAATTGAGGTTTTTAAATTACCT
TTAAACATAACATGATTTTAATAGGTGCACTATATATCTTTTGAATTTATTAGAAGTAAT
GTGTAATGTAAAGTATGAACCTATCATTATGTAATTCTAATACTATATAAATAAAAAAAT
TGACTAGAAAAATTATATCAAATTCTCTACTTTATTAGTGTTCATTTTCTTCTCTTTTTT
GTTTTAATATATCTTTTGAAATAATTTAAAATAAAAATAAAAATTTAAAATATAATTCTT
CTGAACTCCAAAACACACGCATGCTCCCTCAGCAACCACCACGAAATTACCTCTCTAAAT
TCCAGCTCAATTATTGTTTGCTCTTTGACAATTATTGCTTTGCTAAAAATTTGCAAGAAA
CTTTCTCAATTTTTTTCTATTTTCTTTTTATCATGGAAACTTTAAGTCACATATCCACCT
GCCACGAAATTACCGATAAGTTATATTTTAGAGTTTATTTTAATAATTTAAATTTTAACA
AGTAAAAGATATAGCCTTATGATAAAATGCATTTTTAAAAATGAAATTATATAAAAATAA
GCATACAAGATTGTTCAAATTATTAATTAATTATAATTAACTTTATATCTTCAGAGGAAA
CAAAAGGGAAGGATAAAATTATATTCCCCATAACGATAGACCTAACCCACTTTCCAAACC
AGTCCCCTGGTAAATAGAATGATGATCCCATAAATTGCTTTTTTCCTTTCCAGCCCGTCA
AGCAATTTAAAAGTAGTTTGAAGTATCATTAAACCTGATAAAAATGAACAACTGATAATA
ATATAATTGGGATTTAAAAAAAAATTCTTAAAAAAACCATATAAAAAACAATTTGAAACC
AATTAGTTTTTTTTTTTAAAAAACCAAAATAAAACATGCTATGAAAACAAATTAAAATAA
ACAAAATACTTGAAAAAAATTAACTCAACCCTTTCTTCGTAAAAAAGAAAGTGTATTATT
GTCTTAAAGTTTTTCAAACTTCCAATATAAAGAGAGAAATAAATAAATAAATAAAGCAAA
GAAAACAATACGATAAATTTAAACTATACTAAATTTGCAGCTTTTCACTCTACAGTGAAA
GTTTGATTTCGCACTTGGTAGATAAATTTAGGTTTAGGAGTATAAATTATTTTTTTTTAT
AATTACACTAAAGAAGAATATCAATTGGTAATTTTACATTTTTTTTATAATAAAATTATC
AAATAACCCTTAAAAAAAATCCTTTCGGTTTAGGGGTTTTTTATTTTTTTTTCATCTTAA
TTCCTTAAATGTCCCTAAATATTCTATTTACTATGGATGCAAGGTTATTTTAGATTTTTT
GATATATTTTTTTATAAATTCTCATGTAGGGTTAGAGGTGATTTGGTATTTTAATATTAA
AATTAATATTAAAATTTAAAAGTTGTTGGTGTTTCCCGCACCTTTCGGGTTGCGCCTACG
GCGTCCGCGTAAAATCGAATGTTACCGCCTTAGGCAGCGTTCGATGTGTTTCACCACTAT
TGTCACAGTGGTGGGACACATGTTTTTTGATGGCACATAGAGGAGTGCGCGGAGGAGCTC
CTTCCTCTTTTCCCTCTCTCCACCTATAAAATCATGTTGACCATTGAAAAAAAAAAAACC
AAAGAAAGTCTAGCTATTTGTTTGTTAAGTTAAATTAGGTTCTTATTCTTTTGATAACAA
TGCATTTGGTATTGAGTTATTTATTAAGTTAATTGTTTTTTCATTTTTATCCATTTACTT
TTTGTTTTTATATTAGATTTGGTCCTTGTTTTTTTAACTGCAATTTTCTTGTTTCCTCTT
AAGTCCTTTATTGAATTAAATTTTCTTTGGATTTTATCCCTTGATATTTTATTTTTATAT
CAAATATGATCTTCATTCTTGTCATTGTTATTTTTAGTTATTTTTATTATTTTCTTAATT
GAAATTGTTTTTTAATTTCATCCCATATGATTTAGTTTTATTTACCTTTTGTATTAAATT
TGGTTCTCTTTCTTTTCAAATCTATATATTTTTTTAATTTTTTTAATTTCTTTTTTCAAG
TTTATCCCAAATTATTTTGGTTGGTTTAGAATTTTACATTATTATTTTTTTATTTGTCTT
TTACATTGTGATCTGGCCTTATGATTGTGTCATAAATTATAAAAGTTGGACTGGGATGAC
TTGAGTTATTTTTTATTATTTTTAGAAATTTCACCCTTCAATTCAATATATATATATATA
TATATATATATATATATATATATATATATAAGGTTTGACGCTTAATTTTTTATTTCTAAT
TTTGATTCTTAGTATTTTATCGAATTTTGATTTGTTTTCAATTTCATTCTTAAATCCATA
ATCTTGATTTTTTAAAAAAAAATTAGCCCTCATTCTTTTGATTTTGATTTTTTATTTTCA
ATTCATTTGTTGCTTTACAAATGCAGTTCTTCCAATTTAGTTACTAATTAAGATCATGAG
TTTGAAAAGTTAACGCAGACTGATATCGTTTTCTTTTTCAATTACAGCCTTCAAAGCTTT
TCATTTCAAAAAAGAACTTCGTTATTTCCTTTAATTTTCTTTTCAATCAAGTTAACCTTA
TTTCATAATTTAGATGAGAGGTTTATCCGGGTGCTCAAAGTTGTTTTAGAAGTTTTTTTT
TTAATTTTATCCTTTAAAATTCATTTTTTTTAAATTAAAATTTGTTTTTGTTATGTTTTT
TTTTCTATTGGATTATCTTGTTCGCATAATATTATTACTTATAGGTTTTAACAATCTCTT
TTAGTTTTACTTGTGCTTTTTTTTTAACATATATATATATATATATATTTTTTATCATTC
TATAATTTGATTTATAATGCAGTCCTCTTTTATATATGGATCAAGACAACAATATCATTC
AAATGTTAGTAATAGAATAACTTACATGTTTTTCAAGTTTCGTAGAATAGTAGTGGAATA
ATGTTTTTAATATTTAAAAATTAAAAAAGTACAATGTAACTGTTTTGCACAGAGAGAAGA
ACGGTTCAAGAGGGAACAATAATGTTAGCGCGTAGCCCAGTTGTTGCAACCAAATTCCAG
TACACGCTTGATGTTGATAGTTTCTGAAAGCACTTGCGAGCAATCTTGTTTTTTCAATGC
TGCCATTTAGCAAGTGAAGTGAAGTACTGTAGCTTGTCCCATTAATAAAGATGTTTTTAA
AGCAAATTCAAGTTCTGAGAAGTTAAATTATATCTCTTGGAATTACAATCTCAGTAATCT
TTTTTTTTTTTTAACTTGCCCGCACCTCGACTAATTCCACGGGCCTTGAAGTTAACGACC
ATGTAAGCCTCCAGTGGTCATCATATTAGTAACCACATGACTCGAACCCGAGACCACCTG
GAGGAGCAAAACTTCTTGGTCCCAAAATTTTACCATTGAACCACCTACTAGATGGTTACA
ATCTTAGTAATCTTTTTTTTTTTACGTGGGTGTCCGGGCCAGCTTGCGCGCACCATGACT
AATTACACGGCCCACTGAACATCCTGCAAGCCCAGTGAGGATGACAGGCGTGCACAGTGA
GGCTCGAACCCTGGTGCAGAGGAAGGGAACAAGTCCCTGCCACCGCTAGGCCAACACCTC
AAGTGTCAATCTCGGTAATTTTTTTTTTGTTAACGTGGGTGTCCGGGCCGGCTTTCGCAC
CTCGACTAATCCCACGGGCCCGAAGTTAACGACCATATAAGCCTCCAGTGGCCATCATAT
GAGCAACCACAGGGCTCGAACCTGAGACCATAGAGGGAGCAAACCTCTTAGTCCCAAGCT
CTCACCACTGGGCTACCGCCTAGATGGTTGTCAATCTCAGTAATCTTAATGTGAGGAGTG
ATGGTCTTATTGAATTATCATTTGTTAGGTAACTAAGATTTTGGCATGGCCATCGGTGAG
AAGAGAAGCAAAAGCAGCAGCAATCCATGAGGATCATCACCATCCTATCGCTTTGCCGTA
CTGTTTATCTTCTTGTCATCGTTCAAAGGAACGCAAAAAGACATTCCAAGTGTGAAGCGT
ATTATTTTCATGAAGTTTTTCAAACTTCCGATATAGAGAGTGAAATAAAGAAAAGGAAGC
ATCTTTCTTGTTCCCTTTCCCTTTTTTACATGGCATACTCGATGGAAAAAAAAACACCCC
ATTTAAACTGTTTTTGTTTTTGAGATAATTTTTATAGTTGTGGTTTAAAAATAGTAAGTT
TAAAAAAAGTGTTGTTAGGTATGGTTAGTTGGATTTAGATACATGTTTGGTAAAAATTAT
GGTTGAGGTTTATGTGTAGTAAAAAATATGTATAAAATATTTGGTTGTAGTTGCTTTTCA
AAAGTGATTTTTACTTGGAAATGCATCAAAATAATTTATTTTTTTATTTTTAAAAAATTA
TTTTTGATATCAGAGCATCAAAATGATTTGAAAATATATAAAAAAATTAATTTGAAGTAA
AGAAAAAAATTAAAAAGTTTTAAATTTTAAAAAAAGTGTTTTTGAAATGCAAAACCAAAC
AAAGTTTTACGAAACTCAGTTAAGATGTTTGGTAACCGTAGATACTGCATTGCTAATAAT
TATAAAAATCATGTGCAAATTATACAAAATCTTGCTTTAAGTTCTTGTAACCTCGCTTTG
GGATTAATTTGTGAGAATAAGAAAATCATGTGTAAATTATACAAAATTTATTATTAATCA
TCGATATATATTATAGGTCATCAATATTAAATAATGGCTTATTTTCTAGCATATCAGTTT
AATCCTAAAAATACACATATCATGAATACTAATTAATTTAAAATAAACAAAATATTTAAA
AAATCTTTTAGTATCACACTTTTTAAAAAAAGAATAAAATAACAACATAACATAATTGAT
GAACATAAATTCCATGGCCTACATAAATTCCATGGCCTAACCACACTGTGACAATTATAT
AAAAATCAAATTTTAAAAAATCAACCTCATAGAAAAAAAAGGTATATATTGTGAAGACAA
ATTTAAAATAAACCTAGAGATTAACAAGCTATCATTAATAAAGCACAAACTTAGTTTTCT
TATGTCTATGTTCATGCAATAATCCATTGATGCTCCTCTATATTATTTTTTAGATCCACA
AGCCATTATAAAATATCAGATAAACAAATGGATTTCATGAGACAATATTATGGTTTACTT
GGATACAGCTATCTTATCCTATAAGTATCTAATCTTATTCTCTTTCAACCCTTGTTTTTT
TTATGTACTTCTGTATTTGTGAATTACTCTATTGATTATGATTGGGTTCATTAGGGATGA
CTGTAACATCGCTAGTATTATTTTTTAAACAAACCCTCTAATGGAAGAACATTTTTGTTA
TAATCAGACTTTTCCAATATGTTGAAGCTTTCACATGACAGTGCTAATACGAAGTTGCAT
ATAAAATAGAATAGGCGACCTCAGCCATTACCTAATGCAGATGTTGAAATTAAGTTTAAC
TTATAATGGCAATTACTTTATGCAAAAAATAGATTAAAATGAAGGGGAAACTATTAACAT
GATTTCTATTTAGAGTTTGGTAAATGAAAGGTCTGTTTTTTGCCTATGGTAGATGACGAG
ATTTTCATGTAAATTGTTGTTACTCAATTTTGGACCCCACGTGTTGGAGACGGTGTATAC
CTCTTTTGAATAGAGTGTAGGAGTTTAGCTCATATTCGCCAGAAGATTGACAAAAGCACA
TAAAGAAATATATTTTTTTTTTGAAACCCTGTTTGAGCCGAGTTTTCTGCTCTCTTTATC
CTTCCCCTTTTTGCCGCCAAAATCGTCGGGTTTTCTTAGATTGATCGAAGTCTTCATAAT
GCCAAATTCATTCCTTTTTTATCTGGTCTTTAAAGTTGAAAAAATCCCTCAGAATTTGCA
TAAAAAAAAATGGTTCTCACGAGAATTTGTCGCAATTTTTTGTTCCAACTTAGGCTCGAT
TCGACTCGGTTTCGTACGATATCCGACCATCCTAGGTATATTCTGTCACTCATGATATGT
TAAAAAATTGACGTACACCTTTATTAGGTCCTAGGGATCATTGTTCTTAGGGCAAATTCT
CAGTCAGATTCGGATGCTCAGCATCGTCAGATCAAGAACCTTTTTGACCAACTAGATTAC
TAGCAGATTCTGTTCTCTAAAATGATTTTATCTCACTTCAACTCCTTCATCAAATTTGTA
GTCCGGGACACGTAGATGAATTTGAGATTTTGAATTGCTTGATTCCGATATCAGAAACTC
AAGATATTCCTGTTTGAAATCTAGCGTGAAAACATAGAATCTTGCCGCGAGAAGGTTTCC
AGCCGAGTTTGGTTGCAATTTTGTTATTCAAAATGAATTTATCTCACTTTGAATCCTTCA
TAAAAGTTATAGTACGGGACACGTAGATGAATTTGAGCTTTTTGAATCGCTCGATTTCAA
TATCAAAAGCTCAAGATATTCCCGTTTGAATATCTAGTGTTGAAAGCAGGGATTCCTGAC
CGCGAGAAGGATTTTTGCCCAAGTTCGCGGGACTGATTCGAAGGATTTTTTTTGGACCAA
GGACTGAATCGAAATGTGCTAAATTGAGGGATTGAATTGAAGAAGGACATTGAAAGCTGG
AGAGGGGGGCTGGATCATCATAAATGACAGGATTTTTACCACACCGAATAAGGAAAATAG
GACTTTGCAGCTGCACCCTCCATCTGATTTCTTTCCTTTTTTTCTCTGCTGTTTTCCTTT
CTCATCACGCCTGATTTTTGGAGCTGAAGACCACGTTTTTGTTGCCTCATTTCAAAGGGA
GCAGCTAGCCCTATGGAAGGAAAGAAAAGAGCCACACCATCCTCTAACTAGGAAAGAAAT
CACTGCTGATCACAAAATCAGAATCAAACATTCTGGTTTTCTATTTCTGCTCACCCGAGA
ATACACCCTAGAGTTAATGTAATATTTGTTTCCTAAATAAAGCCGTGTATAGGCTATATA
GAAGCCTCGGCTGCTGACCTAAAAGAGGAGGTGGAAAAAAGCAAAAAGGAGAGCAGAAAA
AGAGAAAAAGAAAGGAGAGAACAGAGAAAAACGAGAAAAGAAAGACAAGAAGAAACGAGA
GAGAGGCAGGGCAGAGAAAGCCATAAGAAGGATACTGTCGAAAGCAAGGAAAAACACAGA
GGCAAGGGCGACAACTCCACCAGCACAACACGCCTTCATCGCCATCATCTTCGTCATCTC
GAGAGAAAGTATCAGCAGAAGGAGGGAAAACGAACAGAGACCAAAACCGGCGTGGCCTAT
CTGTTTCGCTGTCCCGAGAAGCAGCAATCATTGGCTGAGCGCAGAAGCTTCAGCACCTGT
CATCTTCGTCCGTCTCAGTGCCAGCTTTCAAGAAAAGGAAAGCAGGACAGAGAAGAAGGG
AAAGAGAAGAGAAGAAAACAGGGAGAAGAAAGGAGAAAGAGGCAAGCAACACAGGAGAAC
GCCAGACGAACGCAGGCAACGGAGGACTGAAAAAAGGGCATCGCCAGCAGACCAGGTAAG
CTTTCTTTTATTCCCAGCTTTTGCATGCATTCTGAGTTGCATTTGTTACTGTTCAAGTGA
AATTTAATTCACTTGAACAGTAACCGGGCAAGGCATGTGTATTTATTTTTTTTGTGTGTT
TTTTTTTGTATTGTAAAAATAGAAATCTATGAAAAAGAGAGCACGTTTTGATACCACGTT
TTTGAGACCGTTTCAAAAGAAAAGGAGATTTATGATTTTCTGTCATATTTATTTTAAGGT
CTGGTTTTTCTTTTGTATTGTAAAAAAATAAAAATCTCGTATTTAAAATACCCGGTTTTC
GACGCAATGTGACAAATATACATATATAGCAAAAAAAATTTGTTCTCTTGTGTGTTGCAT
ACGGCCAATACCCTAACATATTTTGAACGTTTTTTTATATACAAAAAATATTGGAAGTTT
TGAAAATGTGTTTTCGCATGGATTTCGTAAACACAACAAAAATATTGTTTTCTTGCATTT
CTGGATTTTACAACATGTTTGTAAAACTCCATAGGGTATTGGCCAATATTCCAAAAAATA
TAAAAATCTTATTTTGGGGGGAATTCATCTATTATTCACCGCTAATGTTTGGATAAAGAA
ATCCTTAAAGGACGAATATCCAAAATATTATTGGGAATAATTTGTTATTATTCACTGTTA
ATATTTGGATAAAGAAACCCGGAGTGATAAATATCCAAAATAATTTTCTAGGAATAATGA
ATCCGCACACATCCTTGAAAGAAGCCTTGATTATAATCGAGGACATTTCAAATTTTTTTA
CTCCACGGTTTACGAGCCGTGAGAGTATAAAACACTAAGACAAAAAAAATAGGTTTTTAA
AGCACCCTAGATTTCTAAATTTTTATCCCTCCTCCTTGCGATTTACGAGTCGCAAACTCT
TGAAAAACTAAGGGGAAAATGAGCTTTTAAAGCACATGGAACTTCCTTGGATTTCTATCT
TAATAAATTTAGTTTGAATCAAACCTAGAAAAACCGATTGGATTAGAAAACACCAACACT
ATAGCAATTATAAAGCAAACCAAACACCAAGCAAGCTTACCTTAGGTAGGGCGTACTAGG
GGTGCTAATATCTTCCCTTTACGCAGCCAGTTCCTTACCTTAGAATCTCTGAAAGACCAG
TTAGGGTTCCTCGTGACCAAATACTAGGTGGCGACTCCTTTATTTACAAAAACAGAAAAC
GACCCCGAAACCAACCTGTTGTAACCCATTTTTGGGTCCCCCACAAAATATGTATATATA
AAAAAATATATATACAGCCAAAGGAGGTTAAGAAAAATAACGGAGGCGGCGAAGCGCTCG
AGAAAATGGTCGGAAAATTGATCAATGAGGTTAAAAATACAAAGATTGGATTTTTGACAA
TATATTCTTGAAGGAGGAGAGCCCTCTTGAGGAGGAAATTTGAAATTGGAGGAGAAAAGC
CCAAATTTGGATGATTATGGATTTAATTGGATTTTTTAAATGAATTTATAGGGGATTTGA
TTGCAAGAAAAATTGATTTTTAAGTCAATTTGGGCTTTAATTAGAAGAAATTTAAGTTCT
GGGGCCAAAATATATTTTTTAGGAATTTATTAGGGCAAATCAGGGGCTTAATTGCATAAA
TATTGAAGTTTAAGGGCCAATTAGGGACTTAATTGAAGAAACCGAAACCAAGGACCAAAT
TGAAGAAGGCGCGTAAGTATAGGGGCTGGAATTAATTGATTCAGGGGTCTAATTGAAGAA
ATGGGAAGTTTATTGATCAATTAAGGGCTCAATTGCATAAATCGAGACCAAGGACTAAAG
TGAAAAACGCGGCCAACAAGAGGGATGGAGACCGAAATTGGCGGGGATGCAATTGAAAAA
CAAAAAATGATTGAGGGGCTGTTTTGAAACTTAAAAAGGGCGGGGAATCGGACGACGCGT
CGCCCGTCTTGTTCATTTTCTTCCCCACCAAGCCGCCCGAGTGGCCGACTTCCGACGTGT
TTTCTTCCTCGTTTGGCCCCCAAATCCGACAAAGCATGCACCAAAATGTCCACCCGTATC
TCCTTTATCCCGGGGAGTGGTCCGGTCGGGTCGAAAAGGTTTGGAACGGCTCCGTTTATT
GGGCCAAAACATGCACCTCGGGCGAGCCTCGCAAATTTGGCGTTCGAGGTGCACACTTTG
AACCGACGGTTTGGATTGATCGAGTCGAATCAAGGGCTGAGACTTTTTCCCTATTGAAGA
CAAGATTACCCTCTTTCCAGCCCTATAAATAGAAGGAATTTTCATGGTTAGACGGTTGGA
GAAACGGAGCTCAAAGTTGGCACAAAATAAGCTTTTCCCGCCCGTTTTTTCCGCAACCAT
TTTTCTTTTCCAGTTTCTTCTCCCTCGCTCCGTCGGCCTCAAGACGCGCCCTCTTTTCCT
TTCCTTTCCCCCTTGCCCACCGGCTCCCACAAGACCGTTTCCCTCATTTCCGGCTTCTTT
TCCTAAACCAGAGCAGCCTCCTTTGCATTCCCCCATCTCCCTTTCACTCGCCCCTCTCTT
TGACGAAACGGATCCCCTCACTCTCTCATTTCCATCGCGAGTCTCTCCTCCATTCGGCCC
CAGCAGTGACGTCCCTCTCCATCCCAGTTGTTCCCTTTCTATCGGCCTCCCTCCGGCCAA
ATCACAAGCAAGACCATTTCCCTTCCACGTCGCCCACACTGGAGAACCCCATAACAAGAA
AGCCGAGTTCTTCCACCACGAGCCGTCCCCATCATCTCCTCAACAAGCAGCTCCTCCTTC
CTCGGTCACACCCACGGCTCCAACCGAGAGCTTGCCTTCTCCTCTGCGAGAATCCGCTCC
TCCTTCTTCCAGCGGAACCGGCCTCCACAAGAAGCACCACCGGCCTCCACAAAGAAGCAC
CACCGGCCTCCACCGCATCACCGCCGGCATCCCAAGAACGCACCAACTCCTCCGCGCCAG
GTAAACTTTCCTTCCTCCTCATTTTATTTGTTTTCAATTGCGTTTCCTCGCATGCGGAAC
ATTCGGTTCGCATGCGAAGGATGGGGAAAATAATTCCCCCCCCGTTGGATTCTTGTCTTG
GGCCGACTTGTTCGCCCAACGGTGGTTTTGTTGATGGGCCAGGCTAATCCCGGCCCACCC
TGTCTTCTCCGGGCGGGTCCGGCACGAAAAGAAATATCAGATTATTTTTGGGCCGAGATT
TCGGCCCGACATATTTTGGGGCTGAGTCCGGCCCGGTTCGTTGGTCCGACCAGCCCAGAC
CCCAATTTATATATTATATATTATGTATATTATATTGTGTGTTGTATTATTCATATCTAG
ATATATATAGAAAAATTAATAATTTTCTTCGAAAATTATTTCCAAAATATGTGATTTTTC
TATAAGTTTATTATCGTATTTTGATCAATATTGGTTTGTATTTTTATACCGTAAAGATAC
AAATCCGATATTAAAATACCCGGTTTTCATCAAAACATCAAACATTTTTTAAATAAAAAA
TGACTTTTGCTTTCAAAAAATTTCTAAACATCTTTAAAAATATTGTTGATTTTCCTGCAT
ATTTTTATCAAAGTGGATTAATATTTGGTTGTATTTTTATACCGTAAGGATACCAACCAA
GTATTAAAGTACCCGATTTGCGTCAAAATATAAAAAAAATATACATAATTAAAAAATGTT
TTGTTTTAAAATACGGCCTAGTATCTCCAATATATATATATAAATATTATAACATCATAT
TTTCATACAACAAAGAAAGTTTCAAAAAAATATATGTATTAGCATGCATTTTGGCTTTAA
TAACCAGTTTATTCAAGCCATGAGAACTAGGCCAATATTTCAAAAATTCTAAAAAAATCT
TTTTGTCTTCTTTTAGTATGTGGGATTACGAATTTATACGTAAAATGTATTCCTGATTAA
ATATGTTTTTACATTGATGTTAGAACGGTTAGGCTTTACCCGATAAGATAAGGATCTCCT
TATTGAGGAGGACTTTTCTTGAACCATAGACGGACCAACAACTAGGAAACACAACGAGAC
CTAGAATCGATCGGACAGTTAAACAATGCAGCTTACCTTAGGTAGGGCGTATTTGGGGTG
CTAATACCTTCCCTTTACGCAACCGGTCCCTCCGTACCCAATCTCTAAGACCGCTTAGGG
TTCCTAGTGACCAAAATACTAGGTGGCGACTCCCATTCCATTACCTACCAACAAAAGACA
ATATTTTTTGTCTCCCCACATTTGCCAAATAGATGTCATACACACATCCTAGATTTTAAA
AGTGGAATACTCGCGCGACGCCGCGCACCCCGTGACAGAATGGCGACTCCACCGGGGACC
TTGTGGACTAAGCTTTGTTTTTTTTTCGATTTATTTGTGTTTTCATGTGTTTATTGTTAA
TTTGCCTTTCCTTTTGTTATCTCGCTTATATACTTTAAATATTTTTTTCGCAATATTGTT
CATGCATTTGTATAGAACCTGTCACATGCATCACATACTTTGATTTTGAGAAGCACACAC
AAGCTTTAAGTTAGGAGGGGGAGTAGCGATCCGCCCTATGACTATTGGTCGGGGTTCGGA
TGCGTGAAACACCCAACTCATATCTCGAGTGCCTCGCTTGGTGATGGTGGGTATACTTAC
CTTTAACCTGTCCCTTGCAACGCCCCCATACCGTCTTTACGAAGAACGTCACCGGCGCGA
TATGAGACCCTTCAAGACCGAGATAGAAAACCTACCCGTTCTCACTTAATAAATAGAACT
TGTCCTTAGGATATCTATCTTACATTCATTTGCATCATGATTAATAATGTTAAATTCATC
AATCCAGGTTTTTGAGCCGAAATCATGACTCGAGTACCTATCTTTCCAAGAGTTTGGGCA
AGAATCGAGTTGACTCAAGTAACTGAAGGAAAATGTCCAAGAATCGATGCTAGTAGGTTG
CCTTGCATTACCAAGATAAATCACATGGTAAATGACTTGGGGAAGTTAGTGTCTATTATG
GAATATATTGATGAGACGATTTTTGAAAGGCGATATGGGAGAATTGCACAACTAATGAGG
TTACCCGTACAAGCAACAGCAATCAAAGCCCTACTGAATTTTTGGGATCCTAGTTATCGG
AGTTTTACCTTTGGGAACATTGATATGACACCGACTTTGGAGGAATATGAAAGGATTTTA
GATTTTCCAAACAATGCCCACAGGATCTACCTAAGGCGAAGATTTGAAGACACAGGCTTC
AGAGGTAGTCGGCTTATTAGGCTTGGGGAAGATTAGCCAATGTAGAGTCGCCGAGGGGGT
TTCAAATGGAAGGTCATTGAAGCTCGAATGAAGAAAAATGCTGAAGAAGGCAAGTTGGGA
GAGGAACGATACAGTTGGTGGCCTTCGCCATTTTTGGGCTAGTATTGTTCCCTTCCGAGA
TCGGAGTCATCGGTTTGGAAGCAAGCAAGTGTCTTCATAGAATACGAGCGTGACCGGATC
AATCCCTCGTCGACCATTTTGGGAGAAACCATGTTATCACTCAACCACCGCGAACGTATG
GAAAAGGAGCCATGAGATGTTGCATTCCTATGTTGTATTTATGGATTATCAGTCATATCG
AAACACCAAGGGACATCTTTAACAACTTTTGGTGGTTTGACCTGCGACCGTTAAAGGTTA
CCATGGATGAGACTTGGAAGAATTGGGATGAGAAAGCATGGATAGATAAATATGCAGCAT
TGCCAAGGAGCAACTTCAAATGGAAAGCACCATGGATGAACAATACCATTTGCACAATGA
GCTGTGGAAACAAGATATGGGTTCCTTTGATTGGTGTAACCGGGTACATTAGTTACGCGC
CCGCCCTAGTAACAAGGCAGTTGGGTGGAATGCAGTATGCACCAAGAACTCTGGGTTTAG
CTGATTTTGTCGGTTTATTCAAGCACCAACCTTTCCTCGAGGAGATGGAACTTATTCGAC
AAGATTGGGAAAGACCATTGAGGGTGAAAAGGCAAGAAGGGAGCACATTTGAAACATCAT
TCAGCCAGAACTATGCAGTTTGGAGGAACGAAGAGCTTTCTGAAGTGAAGGGTTTCTCAA
TTCCAAAACATCCAGAATCCACAATAGAGCAACAAAAAAGGAAAAGGACTGATATTGAGG
AAGAGTTGAGAAAGCGACTAGAACAATGTAGAATCGATCTCAAAGAAGAGCAAAGGGCAA
AGCAACGATCGTTAGAAAATCAATTAGAAGAAGAAAACACGATGAGGGTTTACTTGAACC
AAATAGCTTGGAAAAACAGGATAAAACAGTTAGCGTCTTTAAAGGAATGGCGAAAAGGGT
CGAGGTAGTGAAGAAATAGCAAAAGGGGTCCAGCCGAGTTAAAGAATCGAATGACCGAAT
ACGATGAGCTGGTTAAGAAGAATGGGCTCACAGAAAAAGAGTTGGCAAAGTTTAAGAGAT
CAACAAAAGGCAAGATGAATGTTGACAAAGAGGTGATGGATTCCTTGAAGAAGGGAAGGA
GCCTGCTTTTAAAGAAGGTAGAAGTTGAAAAAGAGAAAAATCGGCTAGCCCATCTCGACA
TAGAAGAGGAAAGAAGGATCGAGCTCAATATATGATGCAATTGGAGGAAGAGAGAAGTTC
AAGAAAGGCGGCAGAGTCTCGATATGAGAGATTACCGGAAGAGAGCCGAGTCTTCGAAAG
GAAGGATGATGGCTTTACAATCGAAGTTTGAGATACGAGAAGAAGAGTTAAAAGAGATGA
GAAGCCACTACTTCAAGATGGAAGAGGAGCTCAGTAAGGCTAAGCAAGAGCGTCAAGAAT
GTCAAGACTACATGGACAGCTTTACAGTCCAAATTAACTCCAAAATAGCCGAGCTGGATA
TCGAAAAGGAAGAGCTCCAGAGGGTAAGGGATAAGTTGGCCCGGTCAGAGGATATGGTCC
GAGTGTTGGAAAGAAGTAATGAAGCCTTAGGAGCCAGCAACGAAGTGATAATTGCAGATA
ACACCGTGTTCCATGATAAGATAAGGCACATAACGAAGCAGGTCGAGCAAAGCCCGCTAT
GCGTAAAGATTGCAACAACAAGCTACCCAAGTTGGAAATGACGCTTCAAAGTACCGAGAA
TATATGGCGGCCATCACCTGTTTTATTGGGGACTTAGCTAATAGAGGAAATGCCTTTTAA
GGGTAATAGTGTATAACGCCCTATTTTGTAATCATTGTATGAACGACTTCTATTTATAAG
AAGGCCATGACCTATCTTTCTTTCTAATATGTTTGGTAAGCTACTATGATAAGAACTTGG
CAAACCCTCCTTTACGATGAATCGGGTCAACTCGTAAATCTTGCCTAAAGGATTACGAAA
GTCATGAGTCGACTCTAAAATATACATTGCACGAGCATCATATTTTCATCAAGCATTCAT
TTTTAATACATCATATGCACGCCGGATCGTGAAACATAGGTCCTACATCCAAAATCCACA
ACACCGGGCTAGATCGAGGATGGAGAACGAAGAAAGAGCTCACTTAGAGTCCCATTATCA
AACCGAGCTGGAGTCCGTGAAAAATGAAGTTTCTCGCTGACCGATTTACTTGAGCAGCTT
TCCGAGAGCTAAGAACGGGAGGGAACATCGGCACAACAACACGAAGGAGCACCGGCAGCT
CACATTCCTCAAGCATCTCAAAACCGGGGGCAAACTCGGCCAATGAACAACATTTTGTGC
CTATCACCCCTATCCAGCCAACTCATGCTCCAATCACCGTGGACTTAACAACGGAGGGAG
TCCCGGATAATAGGTCTCCAAGTATGATGGACCAAAACAAGTTATTTGCTCTAGAAGAAA
GATTAAGGGCAAGTTGAGGGCAATGACTGGTTTGACCCTATGCGAGCAGCCGAAGTATGT
TTGGTACCAAACATCGTGGTGCCAAAAGATTTTCGAATACCAGAGTTCATTAAGTATACC
GGTTTGGAATGCCCAAACACTCACCTTCGATCCTATTGCAACAAAATGGCGGAAGTAATC
CGTGATGATAAATTGCTAATCTATTTCTTTCAAGATAGCCTAGCGAGATCCGCTTTAAGC
TGGTACATGAGGTTAGACAAAGATCGGGATCAAGAGCCGGAGAGACTTGGTGGAGGCTTT
CCTCAAACAAGTACAAGTTTAACATGGAAATCGCCTCCCGATCGAACAAGTTTAATGGCA
ATGGAGAAAAGGAGCCAGGAGTCAGTAAGAGCTTATGCGCAAAGATGGAGGGATGAGGCA
ATGCATGTCCAACCCCCTTTGATAGAAACGGAGATGGTAAGCTTGTTTGCCAATACCTTC
AAAGCACCTTATTATGAGCACCTAATGGGTAGTTCTTCTCAACATTTCTATGATGCGGTG
CGCATAGCTGAGAGGATAGAACAAGGGATCAAGGTGGGCGAATAGCGATGCCAGTGGAAA
AGAAGGGTTTTATTGGAAGAAAGAGAGAAGGTGATATTAACAACTTGGAAGGCGGGTATA
AGGGCAAGAAAGTAGATTCCCACAATCCACAAGTACCTACCTCTCAATTCTCACACATGA
GCTTTAACCAACCTTTTTCCCCTAATCGAACAAATAACCAGTCAAACAACCAAAATCACT
ACCGAAGACCCTATATAAGATACCCTTCGAACAATTACCGCCACTACCCATGCCTTTGAA
GGACATGTACGCCAAACTATTGAGCATTGGGCACATCGCTCCTATCCCTACACTACCATT
ACAACCACCATTCCCAATTTGGTACAAGCCCGAGTTGACTTGTGAGTACCATGCGGGTAA
TCCCGGCATGGGATTGAAACCCGTTACGCTTTCAAGAAAAGATTATTAGAGCTTATTAAG
ATAGGATGGGTATCCTTTGAGGACAAGCCCAATATTAATTCAAACCCGTTGCCTAAACAT
GCCTCAAGTAGTAGTGGAATAGGCATGATAGAAGTTGGAAATCAAGGCAAGGTATTGAAG
GTGTCTATGGAAAAAATGTACGACATGTTAGTACGATCAGGATTTCTAGAGGCAAATGTG
GAAAGCCATACAAGCGGGAGGTGGTTATTGCGAGTTCCATGGAGGAGATGGACACCATAT
TGAAGATTGCATCGAGTTTCGGGAAAAGATTGCAAAAATGTTAAAAATGGGGCAATTGAG
AATTGAACCCATGGAGAGCGAGGGTGAGGTGAGTATGATGGAAGGTCGGGATGAGATGGC
GGGAGTATGCGGGATCCAACAAACGGCTAAGGGGCCACCAAGGCTAATCTTGGTCAAACC
TTCCTGCACAAAAGGAAACCACAATGCCATGCCTTATAATTATGGATATTCCTCCAACGG
TCGAGCTCCTCTTCCTTTGTTCCAGACTGAGATAAGTGGTTTGACCGGGAGCGGTCGTTG
CTTTACGCCTGAGGAGTTGAGAAAGGAAAAGGGTAAAGAAGTGGTAGATCTGGACAAAGC
ACTAGAAGTTAATAAGCCGGTAACGGAAGAGGAGTCGAATGAATTCCTGAAGTTGATCAA
GCATAGCGAATATTGCATAGTAGATCAACTAAAGAAAACTCCAGCTAGGATCTCCCTGAT
GTCCTTGATACTCAGCTCTGAGCCGCATCGAAACGCCTTGCAGAAGGTATTGAATGAGGC
ATATGTACCCCAAGACATTGAACATAAAACCATGGAGCATCTAGTGGGAAGGATCCATGC
AACAAATTACCCGTACTTCACGGTGATGAACTTGATGCTGAAGGTACCGGACATAACAAG
CCCTTATACATTACGGTTAGGTGCAAGGACCGCCTCATAGGAAAAGTACTCATTGATAAT
GGCTCGGCCCTTAACGTGTTGCCAAAGCACATGCTGGAAGAAATGCCGATCGATGAATCT
CATATAAAGCCGAGTACTATGATGGCCCGGGCGTATGATGGCTCACCTAGGCCAGTAATT
GGGACTTTAGAAGTGGAGTTGTATGTGGGACCACAAATGTTCCTAGTAACCCTTCAAGTT
ATGGATATCCATCCTTCCTATAGTATGTTGTTAGGAAGACCTTGGATTCATGCAAAGGGC
GTAGCTTCGTCATTGCACCAATGCCTCGAAGTATATCATGAATGGGATGTTGGTAACCGT
CAAAGCCGAGGAGACAAGTATCCATGATAAAGAATGTGGCTATACCTTTTATCGAAGCAA
AAGATTGCAAAGATAATAATATCCATGCCTTTGAGATTGTGAACACCGATCGGGTTCCGG
AGAACACGGTGCTAAGAAGGCCAAGGATCTCAAAAGCAAAGCAAGGATGGCAAGTCTATG
CTTTTTGGACCGCGGGATCCCATTTCGAGACAACCTTATTATCGGGATACCAGGAGGGGT
TAATCCGGCAAGGATGAAAAGTGCCGCTCAAAGATTTGGGTTAGGATATCAACCTAATCA
AGAGGATTATCGGTGGGCTGCTGGTCGGAGAAGGGCAAGAAGGATGGCTAGAATTAGAGG
AAGAGAGCCTGAAGAAGAAAAGCTAGAAATCCATCCCCTTAGCGTGTCATTCCCAAAAGC
TGCATACATAATGCAACATGATAAAGAAGCCGAAAGCCTTAGTCAAGAACTGTCAAACAT
GGGCATAAATGCCTTGGGGGAAAACAAGATAGAAGAAGATGACATGGAGACAGTAGCAAG
AAAAGGAGATGAAGCACTCCCACAACTGACGGTCTACACCATAGAAGACGTCTCCGCCAA
GACCTTTGTGCACAAGTTGGCTCGAGACGAGAAGTTTCTTAACCGGGGTGACCCAAGAAG
CTCCAGTAGTTTTCAAAATGTAAACCAAACTTTGTTTGCCTTAACATGCTTTTGTCATTG
CTTATGTTTGCTTTTATTTCCTCTAGTAGACAATCAAGGCTCATGATGTCGCCTAGATTT
TATGTTTGTCATGGAGCCCACCTTTTCTTTAAATAAATTGTGAGATCATGCACTTTTCAC
AAATTGCTTTCTTTGATATGCATTTACACCAAACACTTCCCGCTTTCGGGAATCCCGAAA
GCGGATCTCCTACAACATTACATACATTCAACATCAAGAATAAATGGCCAAACTTGAATG
AACATGTGATAACTATGGAAGAAGAAGAGTGGGATGAAAGCAATATCGTTGAATTCACCA
GGCTAGTAGAACAACAAGACAGACTTGGAAACCCCGCCGTAGAGGAACTCGAAACCATCA
ATGTAGCGGTGATCGGTTCAAGAAGGAGTTGAAAATAGGTACCCTAATTACTTCGAACAA
AGGATAAAAATGATCACCCTATTACAAGAGTATTCAGATGTTTTTGCTTGGTCCTATGAA
GATATGCCCGGTTTGGATACAAATATTGTAGTACACAAGATACCGTTGGAAGAAGGTTGT
AAGCCGTCAAGCGAAGCCGAGGAGGGCCCACCCGATGTCCGGATGAAGGTCAAGACAGAA
CTCGAGAAGCAATGGGATGCTGGCTTTCTAGAAGTAGTTAGGTATCCACAATGGGTATCT
AACATTGTTGTGGTGCCTAAGAAAGAGGGGAAGATTAGAGTGTGCGTGGATTTTCGGAAT
TTGAATAAGGCTAGTCCCAAGGATGATTTTCCGCTACCGCACATAGATGTTTTAGTTGAC
AACGCCGCCCGAGTTCCACATATTCCTTTATGGATGGTTTTTCAGGATACAAACCAGATA
AAAATGGCTCCGGAGGATAAGGCAAAAACAACTTTTGTCACACCCCGGGGAACGTTCGCT
ACAAGGTCATGCCATTTGGATTGAAGAATGCGAGAGCAACCTATCAAAGAGCAATGGTGA
CTTTGTTCCACGACATGATGCACAAAGAAATTGAGGTGTATGTAGACGACATGATTGCCA
AGTCTAAAAGGGGAGAGGATCACGTTGAAGTTTTGAGGAAGTTGTTTGAGAGGTTGAGGA
AGTATGAATTAAGGCTCAATCCCGCAAAGTGTTCATTCGGAGTTAAATCGGGCAAGCCGT
TAGGATTTGTGGTAAGCGATAGAGGTATAGAGGTGGATCCAGATAAAGTAAGGGCCATCC
AAGGTATGACATCCCCTAAGACGGAGAAAGAAGTAAGAGGATTCTTGGGAAGGTTGAACT
ACATTGCTCGGTTTATAGCTCAGCTAACAACAACATGCGAACCCATATTCCGACTACTAA
GAAAAAAGAATCCGGGAACCCGGAATGAGGAGTGTGAGGAGGCATTCAATAAAATCAAGC
AAGACTTACAAAATCCACCTTTACCTGGTTCCTCCAAAGATCGGAAAACCCCTAGTATTG
TATCTAACAGTAACTGAAGTAGCCATGGGATGTGTATTGGGTCAGCATGATGAAACTGGA
AGGAAGGAAAGAGCTATCTATTATTTGAGTAAGAAATTCACTGAATGTGAGTCTAGATAC
ACTGAGATAGAAAGGCTCGTTGTGCGTTAGTATGGGCGGCAAAGAGGTTACGACATTATA
TGCTTTACTATACCACATGGTTGATTTCAAAGGTGGATCCTCTCGAGGTATATTTGTAAC
AAGCCTTTTCTCTCAAGCCGAATTGCAAGGTGGCAAGTTTTATTAGCGAGAATATGACAT
AGTGTATATGACAAGGAAAGCCGTAAAAGGGAGTGCAATTGCGGACCATCTAGCCGACAA
TGCTGTTGAAGATTACGAACCTTTGGATTTTGACTTCCCCGATGAAGATATATTGTCAAT
AGAGAAAGAAGAAGAGAAGACAAGATTGGTGGACGATGTTTTTTGATAGGGCGGTGAATG
TATATGGTAATGGGGCCGTGCAAAGAATAATCTCTCCCGATAAGAAACAATATCCAGTTT
CGGTTAAACTGCATTTCGAATGCACCAACAACACAAATGAGTATGAAGCTTGTATCCTCG
GTTTAGAAGCGGTACCGGAGATGAGGATAAAGAAGATAGATGTATATGGGGATTCAATGT
TGATTATCTCGCCAAGGTTAAAGGGGAATGGCAAACCAAGGAGGAAAAGTTGAGGCCGTA
TCAGGAATACCTATCCACACTAGCAAAGGAATTTGAAGAAATTAGATTCACCCATCTAGG
AAGGGAGGGGAACCATTTTGCGGATGCTTTGGCCACGCTAGCTGCTATGTCTACCATTGA
TCTCAAGTGCAAGGTACAACCGGTACACATTGACATTAGAAATGACCCAGCTCACTGTTG
CTTAGTTGAAGGAGAGATAGACGGACAACCTTGGTATTATGATATCAAGAACCTTGTGCA
AAATCATGAATATCCGGTGGGAGCTTCCAAAACGGATAAGAAAACCTTGAGAAGGTTGGC
TATAGACTTCTATTTAGATGGAGAGATTTTGTACAAAAGATCATTTGATGGAACCCTACT
AAGGTGTTTAAATGAGGCAGATGCTAGAAAAGCGTTACGAGAGGTCCATGAGGGGATTTG
CTCAACCCATGCTAGCGGGCATATGATAGCGAGGAAAATCCAAAGGGCTGGTTATTTCTG
GATGACACTAGAGAAAGACTGTATCGACTATGTCAGGAAATGTCATAAATGTCAAGTTTA
TAGTGACAGGGTCAATATGCCGCCAGCTCCGCTATTTAATCTGATATCTCCCTGGCCGTT
TGCAATGTGGGGAATCGACGTGATCGGTCCCGTTAACCCAAAAGCTAGCAATGGTCATAG
ATTCATCCTCGTAGCTATTGACTACTTCACAAAGTGGGTGGAAGCCAGCTCATATGCCCA
CGTAATACGTAACATAGTGAAGAGGTTTATAGAGAAGGATTTGATTTGTCGATATGGTCC
TCCGGAAAAGATAGTGACAGATAATGCACAGAATTTCAATGGCAAAATGATAGCAGAGTT
GTGTGCTAAATGGAAAATCAAGCATTCGAATTCTTCACCCTACCGACCAAAGATGAACGG
CAAAGAGAAGCCGCCAACAAGAACATCAAGAAGATTATTCAGAAAATGGTAGTCACATAT
AGAGATTGGCATGAGATGTTGTCATTCGCCCTTCATGCATACCGCACTAGAGTCGGGACC
TCGACGAGGACTACCCCATATTCTCGGTGTACGGTATGGAAGCAGTGATGCCTTTGGAAG
TAGAAATCTCGTCGTTAAGAGTGCCGATGGATTCCGATTAGAGGAGGCCGAGTGGGCCAA
AGTGAGATATGAGCAACTGAACTTGATCGGCGAAAAGAGGATAGCTGCGATATGTCATCA
CCAACTCTACCGAGAAACGAATGGCCAAGGCATATGATAAAAAGGTTAGACCGCGGTTGT
TTCAAGAAGGGGATCTAGTATTGAAGAAAATATTGTCACCGCCTCGGAGACGATCAAAGC
AAATGGGCACCAAATTACGAGGGTCCTTACGTAGTAAAGAAGGCATTCTCGGGAGGAGCG
CCGAAGTTGGCTAGAATGGATGGAGAAGACCTAGCTCGACCCGTGAATTCCGACTCGTAA
AAAGATATTATGCTTGATGTAGGCTCTTAAATCAATAAAGCAAAGTTTGGCCATTGACTT
CTTTCTCTTTTGCATTGATCTCACAACAATCATTTTTGCTTTAATCCCAACAGTGCATGT
TTTGTTGTTATCGCACCTAAAAAGTTTAGCATCGGCCGAACGAATTTCTTCTCTATACAA
AAGCCTAGACTAGAATCACACCCCTACACTGGGGGCAATAAGAGATGTTTTCATAAAAAG
TTTTACGTGTTTAAAATGCACGGAAGCCTATAGTTTTGAAAACCAAGCTAAAGCATTTGA
CAAAAGCGTGACAAAGGGGCAATGACAAGTCATACATTTTGGGAAAAGGACTACTTGAAG
AAAGTCAGAGACAACACGAGAGATGAATCCAGCATACGACGTCAAAAGCAAGCTCATGTT
AAGAGGGAGTCCCATGAACTAGAAGAAGAGGATGGGGCCTATGTTTCAAAACCAGGTACG
AATGCACGCATGACATCTAATCATAAATCATTGCATATATGTTTTTTGGATCATTACAGG
AGGAATTCTTAAGGCATTCCCACAAGATTGGAGACAAAGAAAGAATCATAGTGGATGATA
GCAAAGAATCAGGTTTTGAACCATAGTTGGATTCTGGAACAACAAGAAGAACAAGGAAAA
GAGAGAAAAATGAGAAGTTTTGAGCCCTACCATCAGGAAGAACGACATCGTATTTCAGCT
TTGAATAAAAGGAATCGCCAGATGGGATTCCAAGTTGTTTAAAGGAGATCGCCAGAAGGG
ATCTCGTGTTTCGCTATTCGGAGGTCGCCAGATGGGACCCCGTATTACATGTTGGATAAA
AGGAATCGCCAGATGGGATTCCAAGATAAAGGAGATCGCGGAAGGGATCTCGTGTTTCGC
TATTCGGAGGTCGCCAGATGGGACCCCGTATTACATGTTGAATAAAAGGAATCGCCAGAT
GGGATTCCAAGATAAAGGAGATCGCCAGAAGGGATCTCGTGTTTCGCTATTCGGAGGTCG
CCAGATGGGACCCCGTATTACATGTTGAATAAAAGGAATCGCGATGGGATTCCAAGTTGT
TTAAAGGAGATCGCCAAAAGGGATCTCGTGTTTCGCTATTCGGAGGTCGCAGATGGGACC
CCGTATTACATGTTGAATAAAAAGGAATCGCCGATGGGATTCCAAGATAAAGGAGATCGC
GGAAGGGATCTCGTGTTTCGCTATTCGGAGGTCGCGATGGGACCCCGTATTACATGTTGA
ATAAAAGGAATCGCAGATGGGATTCCAAGTTGTTTAAAGGAGATCGCCGAAGGGATCTCG
TGTGTCGCTATTCGGAGGTCGCGATGGGACCTCGTATTACATGTTGAATAAAAGAAGGAA
TCGCAGATGGGATTCCAAGTTGAATAAAGGAGATCGCCAGAAGGGATCTCGTATTTCGCT
ATTTGGAGGTCGCTAGATGGGACCTCGTAAAAAAAAAAAAAGAAAAAAGAAAAAGGGAAA
TCGCCAGACGGATTCCAAGTTGATTAAAGGAGATCGCCGGAAGGGATCTCGTACTTCGAT
ATTGGTTAAAGGAGGTCGCCAGACGGACCTCATATTTCATGTTGGTTAAATGGAATCGCC
GGATGGGATTCCAAGTTGAGATTGCTATAAAAGACAAGTTTCAGATCAATCAAGCTTCAA
TCGGATCAGGCTTCAGGAGTTTCCGTTTTGGGTTTATCTTTATAAAACTTACTTGCGCAA
AACCTTGCTCCGTAAGCATTATAAAGAGGGGGCATCTGTTGTAACCCATTTTTGGGTCCC
CCACAAAATATGTATATATAAAAAAATATATATACAGCCAAAGGAGGTTAAGAAAAATAA
CAGGAGGCAGAAGCGCTCAGAAAATGGTCGGAAAATTGATCAATGAGGTTAAAAATACAA
AGATTGGATTTTTGACAATATATTCTTGAAGGAGGAGAGCCCTCTTGAGGAGGAAATTTG
AAATTGGAGGAGAAAAGCCCAAATTTGGATGATTATGGATTTAATTGGATTTTTTAAATG
AATTTATAGGGGATTTGATTGCAAGAAAAATTGATTTTTAAGTCAATTTGGGCTTTAATT
AGAAGAAATTTAAGTTCCGGGGCCAAAATATATTTTTTAGGAATTTATTAGGGCAAATCG
GGGGCTTAATTGCATAAATATTGAAGTTTAAGGGCCAATTAGGGACTTAATTGAAGAAAT
CCGAAACCAAGGACCAAATTGAAGAAGGCGCGTAAGTATAGGGGCTGGAATTAATTGATT
CGGGGTCTAATTGAAGAAATGGGAAGTTTATTGATCAATTAAGGGCTCAATTGCATAAAT
CGAGAGACCAAGGACTAAAGTGAAAAACGCGGCCAACAAGAGGGATGGAGACCGAAATTG
GCAGGGATGCAATTGAAAAACAAAAAATGATTGAGGGGCTGTTTTGAAACTTAAAAAGGG
GCAGGAATCAGACGACGCGTCGCCGTGCATGTTCATTTTCTTCCCCACCAAGCTGCCCGA
GTGGCCGACTTCCGACGTGTTTTCTTCCTCGTTTGGCCCCCAAATCCGACAAAGCATGCA
CCAAAATGTCCACCTGTAACTCCTTTATCCCGGGAGTGGTCCGTCGGGTCGAAAAGGTTT
GGAACGGCTCCGTTTATTGGGCCAAAACATGCACCTCGGGCGTCCGCAAATTTGCGTTCG
AGGTGCACACTTTGAACCGACGGTTTGGATTGATCGAGTCGAATCAAGGGCTGAGACTTT
TTCCCTATTGAAGACAAGATTACCCTCTTTCCAGCCCTATAAATAGAAGGAATTTTCATG
GTTAGACGGTTGGAGAAACGGAGCTCAAAGTTGGCACAAAATAAGCTTTTCCGCCCGTTT
TTTCCGCAGCCATTTTTCTTTTCCAGTTTCTTCTCCTCTCGCTCCGTCGGCCTCAAAGCC
GCGCGCCCTCTTTTCCTTTCCTTTCCCCACGCGGCACAGCTCCCCAGCAAAGACCGTTTC
CCTCATTTCCAGCTTCTTTTCCTAAACCAGACGGCCTCCTTTGCATTCCCCCATCTCCCT
TTCACTCGCCCCTCTCTTTGACAGAACGGGATCCCTCACTCTCTCATTTCCATCGCGAGG
TCTCTCCTCCATTCGGCCCCGGCAGCGGTGACGTCCCTCTCCATCCCGGTTGTTCCCTTT
CTATCGGCCTCCCTCCCCGGCCAAATCACAGCGGCACCATTTCCCTTCCAGTCGTCGGCC
ACACCCGGAGAACCCCATAACAGCGCCGAGTTCTTCCACCACAGGCCGTCCCCATCATCT
CCTCAACGGCAGTCCTCCTTCCTCGGTCACACCCACGGCTCCGGCTCGAGAGCTTGCCTT
CTCCTCTGCAGAATCCGCTCCTCCTTCTTCCAAGCGGAACCGGCCTCCAAAGAGCACCAC
CCGGCCTCCACAGCGGCACCACCGGCCTCCACCGCATCACCGCCGGCATCCCAAGAACGC
ACCAACTCCTCCGCGCCGGGTAAACTTTCCTTCCTCCTCATTTTATTTGTTTCAGCTGCG
TTTCTCGCATGCGTAACATTCGTTCGCATGCGGGAAGGATGGGGGAAAATAATTCCCCCC
CCGTTGGATTCTTGTCTTGGGCCAGACTTGTTCGCCCAACTGGTTTTGTTGATGGGCCAG
GCTAATCCTGGCCCAGCCTCGTCTTCCGGGCGGTCTCGCCCAAAAGAAATATCGGATTAT
TTTTTGGGGAGAGATTTCGGCCCGACATATTTTGGGGCTGAGTCCGCAGGTTCGTTGGTC
CGACCAGCACCCCCAATTTATATATTATATATTATGTATATTATATTGTGTGTTGTATTA
TTCATATCTAGATATATATAGAAAAATTAATAATTTTCTTCGAAAATTATTTCCAAAATA
TGTGATTTTTCGTAAGTTTATTACCGTATTTTGATCAATATTGGTTTGTATTTTTATACT
GTAAAGATACAAATCCGATATTAAAATACCCGGTTTTCATCAAAACATCAAACATTTTTA
AAATAAAAAATGACTTTTGCTTTCAAAAAATTTCTAAACATCTTTAAAAATATTGTTGAT
TTTCCTGCATATTTTTATCAAAGTGGATTAATATTTGGTTGTATTTTTATACTGTAAGGA
TACCAACCAAGTATTAAAGTACCCGATTTGCGTCAAAATATAAAAAAAATATACATAATT
AAAAAATGTTTTGTTTTAAAATACGGCCTAGTATCTCCAATATATATATATAAATATTAT
AACATCATATTTTCATACAACAAAGAAAGTTTCAAAAAAATATATGTATTAGCATGCATT
TTGGCTTTAATAACCAGTTTATTCAAGCCATGAGAACTAGGCCAATATTTCAAAAATTCT
AAAAAAATCTTTTTGTCTTCTTTTAGTATGTGGGATTACGAATTTATACGTAAAATGTAT
TCCCGATTAAATATGTTTTTACATTGATGTTAGAACGGTTAGGCTTTACCCGATAAGATA
AGGATCTCCTTATTGAGGAGGACTTTTCTTGAACCATAGACGGACCAACAACTAGGAAAC
ACAACGAGACCTAGAATCCGATCGAACCCGGTTAAACAATGCGGCTTACCTTAGGTAGGG
CGTATTTGGGGTGCTAATACCTTCCCTTTACGCAACCAGTCCCCGTACCCAATCTCTAAG
ACCAGTTAGGGTTCCTAGTGACCAAAATACTAGGTGGCGACTCCCATTCCATTACCTACC
AACAAAAGACAATATTTTTTGTCTCCCCACATTTGCCAAATAGATGTCATACACACATCC
TAGATTTTAAAAGTGGAATACTCGCCGCGACGCCGCGCACCCCGCGACACAACCGATGGT
CGCCGCTCCGCCGCGAGGGTGCGACATAAATAATGTACTAAACAAATCCAATTCAATTGA
ATTTTCCTTCGTTTCCTTCGATGTCACTCTCTTAATGATTAAAGATTTGCGAAATAATTG
ACTGATATGGATACAAACGTGGCCAGTCATCAAACGTGGCTAACATCTCCGAATATGGGT
ACAAGAACGTGGGTTCATGCGGGGAGTTCACAACCAGAGTGTTGTCTCGGGAACATGGGT
TCATGCAGGATAATTCATGCATTCTTTGCAGAGTGGACAACGTGATCTGTAGTAATGGAT
TAGTGGTGTAATTAATTCCTTGTTAATTGTTTGTCATTCTGTTTTGTTAATTCTGTTTTC
TTAATTCCTGTTACGTATGGCTATAAATGCCAATTGGTAATTGAATAGAACTATGCAGAA
AAGTAATCCAATTATCACGATTCTCTCCCCTGTCTTCCTTCTTCCTTCTTTCTCCTTAAA
TTAATTCTATCAGTGGTATCAGAGTCTGGTTTTTTAACCTCCCAGCAATAACTGCAGACC
CAAATGCACATGCTGGATTCATTGAGCCACCCGAGAAGGGTCCTGCCGCCAAGACATTGG
CTCCGCCGTAAGACCTACTGCCAAAGGTCCAATGGCGCCCAATGAACCACGTCTAGGGTC
TCCGGCAGCGTAAACAGTGTACACCAAGCCAAATGCCATCACACCTTCTAGCAGGGATGC
TCCAAATCCTGTCATTTCCTCTGCAATTGTGTTGGTTGGAACATGCTGTCCTACGGTGGC
CACTTTCAAGAAAATGCAAGCCATAACAGAGGCCAACATCTGAGAAATCCAGTAGAATAG
AGCAGTTGGCACATTAATGCGTCCTCCAACAGCCATGCCAAATGTGACAGCAGGATTCAC
ATGCCCTCCAGAGGCATTTGTAGCAATGTACACAGCCGATGAGAGTGCAAAAGCATTCGC
AATTGCGACTATCACTAGGCTGGATGGATCTGCTGCTGCGTCTGGCAATAATTTCCTTGA
AGCCATGGCAGATCCTACAACTGCAAAAGAGGCCCTTGCCAGGCAGTCTTTTTTTCGCCA
TCGATTTTTCCTCGAATCACTTCTTCCATGGCATCCGGTAACCACACATGAAGGGGGAAT
TGCGTCGATTTAGCAATTGCACCGGAAAATAATAGGAAAGCGCACAAGGTAACAAATAAA
AAATGAACCTCATTATCATTATTATAAATCAAGTTATTCAATATTTCATTGCTGCAACAT
GAGGTCCTTGAAGATCCTTTTTATCAAAAGTTACCTGCACGCGGGGCTCTTCTTCACTCA
ATCAGTCCTTACAGTTGCGGGATGGTGTATGGTTTTCTTGAATCCCGTTTCTCCCTTCAT
TTCCAAGGTATTAGCCTATGGTCATTCATCTCCAGTCGGTGGCCATTTTGGATATCACAA
GACTCTTGCTTGTATTAAACACAATTTCCTCTGGTCTGGCATGCGTGGGATGGTTAAAGA
CTACTTGAAAGAATGTGATGTCTGTCAAAGATTCAAGAACGATTGCATGACACCGTCAGG
CTTGCTTCAACCTTTGCCAATTCCTACCAGAATATAGACTGATATTTCAATGGATTTCAT
TGAAGGCTTGCCATCCTCTAACGGGTATTCTGTTATCATGGTTGTTGTCGACCGTTTGAC
AAAGTATGCTCATTTTGTAGCATTAAAACACCCTTTTTCTGCTGCAACCGTGGCTAAAGC
TTTTATCACCAATGTGGTTCGCCTGCATGGAATTCCAACGTCGATTGTTAGTGATCGTGA
CAAGGTGTTTCTTAGTTCTTTTTGGCAGGCATTGTTCCAATTACAGGGTACTCAACTATG
CATGAGCTCAAGTTATCACCCGCAATCCGATGGCCAAACTGAAGTAATGAACCGCACCTT
GGAGCAATATCTTTGTTGCTTTACTGGTGATCAACCAAGAAAGTGGGTGGAATGGCTTTC
ATGGGCAGAATACAGTTACAACACTGCTACTCATTCGTCCACCAAATTAACCCCCTTTGA
AGCTGTTTATGGAACTCCACCTCCAACCTTGTTGACGTATGTTCAGGTACTTCTCGTATT
CAAGCGGTGGATGAGTGTTTACGTGATTGCGATGCCATTTTAAAAAACTTAAGGCATAAT
CTTCAACTGGCTCAGAATCGCATGAAGTGTCAAGCAGATCAACACCATTTTGACGCCGTT
TTCACCAGTGGCTTCGTCTCGGCCTCCTCTACACAGTGGTATGGTCAAAACACCATTTGG
AGAACTTTCATTTTTGAGCAAAAAATCAAACACCACTTAAACCATCAGCTCTGATACCAA
TTGTTGGGGATTCCGGCTCCCCATGCGCGGACCGGTGGTGTGCGATATTTGCTCATAGGA
GGCTAAAGCACACGACACAATTTTTAACGTGGTTCGGCTAATCACCTACATCCACGGGAG
AGAGTCCATATTATTTAGGGATAGAGAAAGGATACAATAAATACATGGAGGAGGATCACT
CAACTCCCAGCTCACACACTCTGCTGCATATGGCAGCAGGGCTGCTGCCCATGGCAGCAG
CTCCTCTTTCTCTTCACTTCACGTTTTCCCTCACTCTCACAACTCTCACATTTTGCTCTC
ACATAATGCCTCTATTTATAGGCATTTCATGGTAGCTCTTCTTGCTTTGTTGTCAACATT
GGTGGCTACCAACTCCTACTCTTCTTCAACAAAGGTGGCTGCCAACTCCTCCTCTTCTTC
AACAAAGGTGGCTGCCAATAGTCAATGGTTGGTGCTGTCCATTTGCTGCACATGCAATGG
CAACAACCCAACAAGATGCAATGCTAAAGGCTTACACATGATAGAGGGAATAGAGGAAGA
AGAGAACGAAGGTATGATGGAAATAGAAGAAACAATGCAAGATGGAGATAAAGAGATTAA
CAAGATAATGAATTTGGGCTATCATTAAATTCCCTAGCTGATAGTGACACCTACAATACT
ATCAGGATTAAAGGAGATTGTCAGGGAAGAGACCATGTAATCCTAATAGATAGTGGTAGT
ATGCATAGTTTTATTGATGAAAGTATGATTAAGAAGTTGAATATTGTTACTGGTAAAACC
ACATAGTTAGCAGTTATTGTGGCTAACGGAAATGTCATGCTATGTAAGGATTACGTCAGA
ATGAAGAAATGCTATTATGGTGGTGGTTGGTAGGCTCACTAAATATGGGCATTTCATTGC
GCTAGCTCATCCCTTCATAGCACAAGATATTGCACAGTTGTTCTTATATCACTTTTACAA
GTTCCATGGTTGCCTGCAACTATTGTCACGGATAGGGACAAGGTCTTCAAGGGTATATTT
TGGAAGGAATTGTTCAAAAAGTTAGGGGTTCGATTGATGATGAGGACGGCCTATCACCCA
CAAACAGATGGTCAATTTGAAAGGATGAACCAGTGCTTAGAAGCATATCTTCCATATATA
ACTATGCATCATCCATAGTGATGGTATCATTGGTTATCTTTTGCATAGTGATGGTATAAT
TCCAGTCATCACCTAGCCTTGAGAATGAGTCATTTTCAAGCTCTTTATGGCTATGCTCCT
CCCTGGAGAGAATGGATTACTCAACGAAGATTGGAGACGAAGATTGGAGACGAAGCAGTA
ATATCTTTTGCATAGTGATGGTATACAAGCTCTTTTTGAGGTTGTATTATCATTGGAAAA
GAAGATTGGAGACGAAGCAGTAATATCTTCTAGGTTGCCGGTGTGAGATAAAGAAGGAAG
ATTGCAAATCGTTCTTGTAGCTGTGCTGGGTAGGAAATTGACGAGGAAAGGCAACTAGGC
AGTGATAGTAGGTTTGACTCAGTGGTCCAATCTCTTTCCAGAAGATGCAATTTCTTAGGG
AGGATCTTGAAGAACTTCAAAAGCAATTTCCAGAGTACAATACGCAGCTCATGGCTGGAA
TAAATGAGCGTTCTTGTGGATCAGAATGCATTTAAGGAGGGAGTATTGTTACAGCTTCAT
TGTTACAGTTTCAGTGACGGTTCAAATGCTAGCTGGCAGTCGACATTGATACACGTGTTA
AGAAGTTGTTAGAGTTCGTTAGCAACAGAATAAATCATGTAATGCATGTTAGAGGAGTGT
ATAAATGCTGTCATATAATAAATTGACATAATCTTTTAAACTTAATGGGATTGTGTAGGC
GTCGTCGTCGTCATCCCCATACATAACATCGGTAACTCGAGCAAGGTTAACAATATGTCG
AAGGAGAAGCATTGGAGCATGAGGTGGCCTCACGCAATCTTCATTGATGTCCTTCCATCC
ATTTACGACCATCTTTTGTATCTCTTCAATTGCTTTCTTGTCCGAGACTCATGATAGGAA
TTAGGCTTCATCAAAAAAAGAATCTAATTAGGAAAAAAACTAAAATAAAAAATTAAAGTT
AACCCGTCAAACTCTATTAAAATAAATAGTGTTTAGTGAAATTCAATCTCTAATAAACTA
TATATTAAAATAAGAAATTAATATATATATATATATATGTAGATTTTAAAAAATATTATT
AAAATAAATAATATTTTGTAAGATAATGTAAGATAATGTATAATAAAATAACCGCCTGTT
TAAGTTTATCGTTAATATTGTTGAACGATACGAGTTAACTGAAAGATAGAATTTGTGAAT
ACTTTTCAAAATAGGTTCTATATTTATATGGTAAATGCGAATTCAATGATCAATATATCT
AATAATTTATTTATTTATTAAGGATTTAAATATCATACCTCATGGCCCACCATGTCAAAT
GGTGGGACATTGCCTTCATCTGCCCACTGCGCCTCCACTTGGTAGCCTCTCGCCAGTTCT
TTGAACTAATAGCATACAAATAAAAAAGAATGTATTTTGCTAAAAATAGAAAAAGAATGC
ATGAGCCTGGAAAAATATTCTTACTGCCTCCTTCACGTAATATGAGGCATAGGATCGTCC
TTGCTCTCCCATATCACTCTCAGTTTCACTGAAAAGATTCAGAAGAGCTCTGTAAAGAAC
TTTCAAGTACTGGGCGGGTAGTTGATCGATGGCATCCATGCAGCATCTGAAATTGAGACA
GAAAATCACATATCATTTCTTGAACATCTTTGTACGATTTAGAAGAGAAAGGCTATGAGG
TAACTTAAAAATCACAGTGGATGTCCATATCTAGTGTTTTTGTTCTTCATAAAAGGTAAC
CCAGTCTCTCCTCTTCCATTCTTTCGACACACCCTCCATGTGTTCGACTAAATGACCATT
AGAGAATCAAAACTTTTCTTTTTTATTTCTTCCTACCTGCCAACGTCCTACCCACAAACC
GCTCAAACCTCAACCAGCTTCTGTTATTATCCTGTAATCTTATCCATCACAACCTTTACA
AAAGCTTAGAACCATCTTTAAAATTCCAGCTCTTCTTCGTCTTCTTCTTTTTAAAGCCTA
CTATCTACAGCCTACTATCTAAAGCATTCAAAAGAACCCACCCATATCCCTCTCTAATCC
TTTCCAATACCATCACACAACGACTCATAACCCAGAAATGGCTCTCAAATTCTACTTTGA
ACGATCACATAGCTGACCTATAGAGATTTGAAGAAGGAATTTCAGAAACATGGACAAGTA
ATTGCCCTTTTTCTCTCCAGAAGGAAAACAGCAGATTGGAGGGTGTAGCAGATTGGAGTA
ATTAGTACCTATAACTTGTTATGCTACCATAACTATTATTGTATAATTTCTTTGTTTTGC
TAGATTTTCATCCATTAGATGGCCAGCTTAATATAATTCTTTGATATTCATAAAAAAAAG
ACTATGAGGTAACAAGAAACAAACCTTTCAATTGCATTAGTAAAATGTTGTATTTCTTCA
AAAGATGCATATGCATCATATGTATCATCTACCAGTGTTACAATTTTTGTATATTTCGTG
ACCACCATCGGAAAGAAAGCATATTGAGGCTCGAAATGGATTGCATTTGCCCAGAAATAG
ATCTCTACAATTCTATCTCATTTTGAGATTGATATTAGAAGGGGAAGATAAATTGTCTAA
AAGAAGAGTCAAGTCTTCTAGTTTGGCTCCTAAACTCAATATTGTTGAACAAGAGAAGAC
ACATATTAATAAATAAAAGAAAAATTTTGCAGTCAAACGAAGGGAAATGCTAAAACATTT
CATGGAAAATGATTCATTTGCAGCAAGATTAGATACCAAGTTAATGATTGCAAAAATAGA
GCACAACAAGACTTGTAAGCGTAGAGAAAATGATGTTTTTCACTTACGAAGAAGTAGATG
ATGAATATTTGTATATAAGAATTCCATCGACCTCTAAGGTATTGGCTTTAAGAAGGTTAT
ACTAAAGATGAATTTTGAAAAATTTCTCATCTAACTTCATGTTCTGACATTAAAAAAGAA
CATAGTAAAGATACTTTAATGATGTTTTTTAGACACATTTACCGGGATTTAAAGACATAC
AATATTGATATTTGGAAGGGTGTTTCCCCTTCATAAACTGAGTATTATAACAGGTTATGC
ACTCGCTTCTTTTTTATTACAAGAAAAATTATAATGATGTATGCAGATATATGTCGACTT
TGTATTTCTGAGTCAGAAACTACAACTTACATCCTTTTTCGTTGTTTGGTGTCTTGGAAA
TTTTGGAATAAAATAGTTAGTTGTTGGGGTGTTTCATGATGCATACCTCTTACATTGGAC
GATTTGTTTCATCAATGGCAAAGATTGATTAAAGAAAACTTTAAGCAACAAGTTTAGCAA
GGACTATTCTATGGAATAATTTAGATTTTCTAGCATATAGGGACAAATTCATATTTGATG
TAATTATACTGGATTGAGAATTTTTTTTCCACAATTCTGTATCTTGGATTCATTCTTATA
ATTCAATTTTTTTTTATATTGTGTTTGAAAATAATATAAATCATATCTTGGAACTTTACT
TAATAGTTTATGTTATTGGATTAAGATGGTTCTTTGACATAGTATCAGAGCCTTGATGAC
CAAGTGATCATGAGTTCGAATCTCACCATCCTTATTTATTTGATAAAAGTCAAGCACAAG
GTAATGTGAGTCTATGCAAGTTTTCAAGCCTAAATGACTTTTACTTAAGGGAGTATGTTA
GAGAATAATTTTACCTAATAACTTAAGTTATTGGGTTGAGATGATTCTTTGATATACCGA
TATGAATTTGTTAAGAAATATGGAGTGTATAGCAGATTGGAGTAATTAGTACTTATAACT
TGTTATTCTACCATAGCTATTATATTATCTTTTCTTTGTCTCCCTGAATTTCGATGACCA
GCTTAATATAATTCTTCGGTATTCATAAAAATATATATATATATATATATATATATATAT
ATATATATATATATATGAGATAACAAGAAACAAACCTTGCAGTTGCATTAGTAAAATGTT
GTATTTCTTCAAAAGATGCATATGCATCTTATTTATCATCTACAAGTGATACAAATTTTG
TATATTTCGTGACCACCATCCGTGAGAAAGCATATTGAGGCTCGAAATGGATTGCTTTTG
CCCAGAAATAGATCTCTATAATTCTATCTCTTGCATATGGAAACTCCTCAGAAAAATTTA
AATCATTCCACCACCTAAAATGTAAATAGCAACCGAGTAAATAAATTCAAATAGAAACTT
AGTTTGATATTTCTCTCTAACTTAAACAAAAATTACCTCGAGAGAATGGATAGCTCTTGT
CGATGTATTAACTGAACTCGATTGAAATCTATCTTGGCAAACTGATATGGATACAAACGT
GGAGTCATCAAACGTGGCTAACATCTCCAGAATATGGGTACAAGAACGTGGGTTCATGCA
GGGAGTTCACGACCAGAGTGTTGTCTCGGAACGTGGGTTCATGCAGGATAATTCATGCAT
TACCTGCAGAGTGGACAACGTGATCTGTAGTAATGGATTAGTGGTGTAATTAATTCCTTG
TTAATTGTTTGTCATTCTGTTTTGTTAATTCTGTTTTCTTAATTCGTGTTATGTATGGCT
ATAAATGCCAATTGGTAATTGAATAGAACTATGCAGAAAATTAATCCAATTATCACGATT
CTCTCCCCTGTCTTCCTTCTTCCTTCTTTCTCCTTAAATTAATTCTATCACAAACTTGAG
TAGAGTGTCATTGCAAGACTCATCTTCTTCGTAGAAAGAGATGTATTTTCTAGCCTCTAT
TCTTGGTACGCCTTTGTGAAAGGGCCGGATCAAAGCATTCCTAATATGGTCTGCTAGACG
TGGGTTTGATTGCATAGCCAAAGACTCCAGGTTTGCCTTTGTGAAAACAAGGGCTTCATC
CAGTACCTGTTCTCCATGCACACTTAAAAATGAAGCTTTTTTTTTTTTTTGAAAGAAGCT
GATAGGATTAAATAAGGCATAATTGTGTTATGCAATCACATTACACAGAATAGAAATTTG
CTGAACTAACTAGCTAAATATAGAAACACAATCTTTCCACTATCTTTTCCCTACATAGTA
ACCAAAACATTGCCCCAAAATACCACAAGCTGTAGAGGCTAAACATAGTGCCGACAGTTA
TCTAGGGGGTCATAGCCAAGCAACAAAATCGATATTCTGTGCACTCCTTGTTTAGCGAGG
TGATCTGCCATATGATTACTTTCCCGGTAAGAATGAGTATAGCTGATTGAATCAAAACAT
GAAGCTAGCCTCTGAGTTGAAGAGAAGAGTTTATGATGAATCCAAGGCCTATTATGAGGA
TTATTCATCCAACTAATGACATTGGCGAATCGGATTCAATAATAATATGTTTATGATGTA
GGAAGCAATTAGAGGCTGATAATTCGATAGCTTTGACTACCGCTCGCAGCTCAGCTACAT
TAGAGTCCAAGATCCCAACCGACAAAGAAAAAATACCTAAAAGTATTCCATCGTGATTCC
GCAAAACACCACCTATTCCGGAGGGGCCAGGTTTTCCGATAGAGGATCCGTCAACATTCC
ATTTGAATCTATTAGTCATAGGGGAGACCACATAACACCAATCCTCAAAGTTTGACAATT
AGTCCATCGAATCAGCCCTTCGGCAGATCTTAGCAAATCTGAAGAGGAGTAGGGAAAATC
TGGTTCTATAGCCTTTAACCATAAACAAAGCCGAGTAACAATAAGGAAGAATAGAGTATC
ATAGTTTGGGATCTTCTGCTTAAATATCACATCATTACGGAGAAGCCACATAGACCATGC
CACAGAAAAGAACAACATCACCCATGCTTTTTTCTGAAATTTGCCATAAACCAAAGAGTC
CCACTGAGAGAAGAGATTTGCCAAATTCCTTGGACAACACCAAGCTAAGCCCCACCAGTT
GATGATTTTGGACCAAATTAGCCAATGCTTGTAGCAATGAATAAAAAGGTGGTCGACCAT
TTCTTCCTCAACTAGGCAGATAGGACAGCTTGCAGCTGAGATATCCAAGATGCCTCTTTT
AACTAACATGCTACGGGTGTTGATTTTGTTGATGATAGCCATCCAGCAAAAAACCTCTAC
TTTAGGGGGGACGAGACCTCTCCAAATCCCCCTAAAGGAGAAGACAGTGTTCAATGGAGG
ACTGGGATTTAAAAGCCCACAGAGGGATTTAACCGAGAATCTCCCTGTGTTATTGGCTTT
CCAGACAAGCCTATCCCCTGTTTCTTTGTCCAATTGCACCCTTGACAGAACAGCGTACAT
TTTAGCAAGAAGTCCAGTATTCCTGCCTCTCAAAACTCTGTTCCAGAAGAAAACCCAGCA
CCATGCATGACCGTCCCACATTCCCATCTTGTCTAGGCTGGCTTCTTTATCGTTGGATAA
CTGAAATAGTGTAGGAAACTGCTCTGCCAAGCTGCCATTGTCTGTCCAGTTATCAAGCCA
AAACTTAATCCTTTTCCCATTGCCAACCAGCATCACAGTGTGATTATTCACAATATTCCG
CAATCTAGTATCTTTGCCACAGTGATTAACAAGTCGAGACCATGTGCTTCCAGCACCTGA
GATATGATCCTGCGGTATAAGGCTAGAGTATTTAGTATTGTAAATGCTTTTAATCACATC
CTTCCACATGCTCGACTCCTCAGAGCCATACCTCCATAGCCATTTGAACAATAAAGCTTT
ATTTTTATTCCGCAAAGATCCAATTCCAAGTCCACCAGCACTCTTTGGCAATGAAACAGT
TGACCAGCCAACATTGCATAGAGACCTGCCTTCCTCTTTTCCAGACCACAAAAAGCATCT
GAACTTCTTTTCAATTTCTGTTGCTACCGCCACAGGCATAGGGAACAAAGAGAGAAAGTA
GATGGGCAAGTTGCTGAGAACAGATTTAATTAAGCATAACCTCCCCCTATCGATAAGAGC
TTACCTTTCCATGCAGCCAGTCTAGAGCTGATATTGTGGATGATAGGAGTCCACATCAAA
GACCTGCAAGAATTTGCACCAATAGGGAGGCCAAGATATTTGAAAGGGAGGTGCCCTTGC
TTACATCGTAGGGTCTGAGCAGTGTAGTCACACACGTGATCTTCTATACCCACACCAAAG
ATACTGCTTTTGGAGAAGTTAACTTTCAAACCCGAAATGAGCTCAAAGCACAAGAGTATG
CGCTTAACATTCTGCATGCTTTCTAAAGAGGCTGAACTGAAAATGAGTGTGTCGTCTGCA
AACTGTAGATGAGATAATGCAAGACCAGCCTGCCCGATGCTCACTCCCTTAATCAGCCCC
AGGTTGCACCCTCGCTGCAACATGCAGCTCAGCCCCTGCACCGCAATGTTGAAGAGAAAA
GGAGAAAGAGGGTCTCCTTGACGTAGCCCTTTTTCTAACTTGAATTCCTTTGTGGGGGAA
CCGTTTACCAGCACAGACATCTTGGCTGTTGATATACATTGCATGATCCAGCCTCGCCAT
CGACTCCCAAAACCCATACTAGCCATGACTTCATTAACATAGTCCCATAACACTGAGTCA
AATGCTTTGTGGAAGTCTAGTTTAAATAGATATCCTTTGCCCTTTTTCTTCTTCATGAAG
TTAATTGCCTCGTTGGCAATTAACACACTATCCAGTATTTGCCTTCCTTTGATGAAAGCA
TTTTGGTGATCACTGATGACTTCTGACATCACTTGTTTCACTCTGGATGCTAGCAGTTTT
GAAATAATCTTGTAGAGGCTGCCAACCAAGCTGATAGGCCTAAAATCATGCAGCTTATTG
GCTCCTTTTACCTTTGGGATAAGGGTAACAAAAGAGCTGTTGATGCCTGGAGGAAGAAGG
TTAGTCCGGTAAAATTCATCCACCATTTGAACAATGTCCCCGCCTATGATGTTCCAGGCT
TTCTTGATGAAGAAGAAGTTGATACCATCGGGGCCTGGAGCTTTGTTTCCTTCACAATCC
CACACAGCAGTTTTGACCTCATCTGCAGAGAATGGAAGTTCTAAAGCAGTCGAGGACGAG
GGCTGAAGCTTTAAGAAATTCAGATTATTGCAGGAGGCTCTAGGTCTATCTGTAAAAGAG
TACAGCTTGCTAAAGAAATTAAAGACAGCTATCTTCACATCACAGGGTTTTGTCAGAGTC
GTTCCTTCAACATCCAGGGAAAAGATCTGATTCTTTTTCTGCCGTGTTGTAGCAGATAAA
TGGAAGAAACGGGTGTTTCTATCTCCAAGTTTACACCACTGAATTCGTGACTTTTGATGC
CATGCAGACTCTTGCATTCTGTATAAAGTTCTAAGACTAGCAGAGATGGTGTTGCTTCGG
GATAATTCATTAGCTGATAAGTCTCTGCTCTCTCTTTGAGAATCTAGGACGTCTGCTTCA
ATTTCTAGAGATGTGATCTTGCTGGAAGTGTTGCCCACGACATCTTTGCTCCATTTCTTA
CATCTATCTTTTAATAACTTTAAGGCTGCAGACATACTCCTTTTGCCAGAGCTTGTACCT
GAGGCTGTATTCCAGTAGCTCTGAACCATCTTCCCAAAGTCAGAATTTAGCCACCAGCAA
TTCATCAACCGGGAAGGTTTTGGTCCCCAGTTCGTAGAGTCTACCAGCATATGTAATGGT
CTGTGATCTGAAAAATTCTTTGGGAGTCCATACAGAGTAGACGATGGAAGATGCTGAAGC
CAATCGTCCGTCACAAACATTCTATCAATACGACTCGCAGCATTTCCTCTAGACCACGTA
AACTTCTTCCCATTTAAGGGAAGTTCAACAAGATCACAACTGTCAATACACTTCTTGAAG
CTTATCATGGAGGATGAGATTCTAGAGCTACCTTTCCTATCTGATGGGTGTCATAACCCA
ATTTTTGATCATTTTATTTTAATAATTATTATTATTTTATTTATTGAAAATGATAAAAAA
AATAATAATGATGAAAAAACAAGTAAAATTAAATAAATGAAGAATGAATTAAATTTGGGT
TAAAGGCAGCATCATTGGAAGTTTTGGGGTTTAATTAAACTTTGGAATTAATCTAATTAA
TCCAATCAAGGGTTTAATTGGAGAATTAATAAGTTTTGAGACTTAATTAAGCTTGGAATT
AATTTAATTAATCCAATTAAGGGTTTAATTGGAGAAGTTATAAGTTTTGAGACTTAATTA
GAATTGGATTTAATTAAATTAATGAAATCAGGGACTTAATTGAAGAAATAGCAAAGTTTG
GGGTTTAATTAGGGTCCAAATTGCAAAAATTAAAATCCAAGGACCAACTTGAAAATCGCG
CAGAAATGTAAGGATCCAATTATATTTTAAGCAGGGGTTTGATTGCAAAATTAGAAGAAT
CACAAGGACCAAATTCGTAGCCAGCAAAACGGGGTCGTTTTGCAACGACTGTTCACCGTC
TCTCTACTCTGCAACGGCTCTGCCATTAAAGGCAGAGGCGCTTTGTCCGTTGGCAATGAT
GGCAGACGTTTTCTTCATTCAAATGCGTCGGTTACGGATCATTTAGGAGGGGGCAGCCGT
TACCACCGAGGCTGCTGCTGGTTCTATAAAAGCGGAGCAAAGGCGACCTTGCGACAAGGA
CCAAGAGGGGGAGAAGAAAAAACTGGGAGGAGAAAAACAGAGCAAGACAGAGGGAAGAAA
CCCAGCAAAACAGAGAGAAAGAAAATACACAGAAAAAAAACAGAGAAAACGCAAACAAAG
AAACCCAGAAAAACCAACATTAACATCACCATCTCCTCAATTCCCCCCTGCAAATCAGAA
AAAGGAAGAACCCAAGCAGCAAGCCGTGACCTTCATCATCACCGAAACAAAAGGAAAACA
GAAGGGGCAGGCGTACACAGACGAGAACGAGATCACCGTGCTACAAGCCTCCTCGCGACC
TCCAGAAGCAGGTAAGCCGTTCTCATTCTCTCTTCATTCTTGTTTTGAATTGTGCAAATG
TAAGAACTGTGCGAAGGTAATTTAATTACCTTCGCACAGTTGCTGCACGCGTGAAATTGC
TTCACGCGTGCAGTTTAATTAACTCTGCCGGGCCACTGGTTTGGGCCAGTGGCGGGCAGC
TGGGCTTAGCCCAGCCCCAAAAAAATAAAAAAAAATAAAAATAGAAAGTGTAGAAATAAA
AATTTTGCATGTCTTAGAAAAAATATATTTTTGTCCATTTATTCACTGATATCAGAATCA
AGAATAAAAAAGAAAAGAAAAGAAAATATACTGTTTTTTTGGTAGCTATGAATTTTTACC
AACGCCAGAGTTGGAATTATTTGTGGTGGAATTTTTACCAACGCCAGAGTTGGAATTATT
CGGGGTGGAATTTTTACCAACGCCAGAGTTGGAATTATTCGCGATCGAATATTCACTGAC
GCCAGAGTCAGGAATATTATAAACAAATTATCAAAGCATAAACTAATAAACATTTAGCAA
TTTAAGACAAAACAGCAATGCAGTTTGCCTTAGGCAGAACGTTTAAGGGGTGCTAATATC
TTCCCTTTTACGTAACCAGTCCCGAACCATAGAATCTCTGTTGACCAGTTAGGGTTCCTA
GTGACCATAATATTAGGTGGCGACTCCTTAAACAAGACATTTTCCCCTAAAAGAACAAGA
TGCCAAAAATCTATTCTTTTTCCCTAATAAGAATTTATTTGTGGGCTGCCGCGATGTCGG
GTGCGACAATGGGGAGAGAGTTTCATTGAAGTCCCCTGCAAGACACCATGGCTTGCTGAC
GCTGTTTTTAAAAGACGCAAGATAATTCCAGACCTCCTTCTTTAGCAAACCATCATTTGG
AGCGTAAACAAAAGAGACCATACATTCCAAATTGAACTGAGATAGCACCCCTTCAATATG
TAGAATACGACCATTCATAGCCACTGTACAATTAGAAACACAAAAAGATGCTGGATTCCA
TATGCAGAGAATCCCTCCAGAAAGGCCTAGAGAAGGCACTGCATACCACTCCCTAGAATG
TCTACCCCAGATCGAATTGATAGTGCAATCATTAATATTTTCAAGTTTTGTCTCCAAAAT
ACCCAAAATATCTAGACTAAAATTTTTAACCAGAGACCTCGCACAACTTTTCTTATCTCT
ACCTCCTATACCACATGAATTCCAAATAATAATACTACTCATCAAAAGAAATAATAACCA
TACCTTGAACAAGAACTGAATAGCGAGCAAATAAAAATGAAGCTTCATACAAGCCCAGGA
TGCCTTTAACATCGTTGATGATTGTTTTCTTAAACTCTCCATTGGTGTCCTTGAACTTGT
CAAACACAACTGATTCATGAAAGAATAATTTTACTGTTCTAGTCGTTTTTTTAATAATCT
TAATTTGACCATAGATTACTTCTTGTCAATGAAAGAAAGATTTAGCAGAGTTTAAAGTAC
TGTCCAAGAATTAATTTTTGAGATGTTAAGATTTAATTTTTCCTCTGGAATTAATTAATG
CTCTCATAGTGTCAAAGAATTAATTTTGGAGACGTCAATTAAGGTTTGAAAGGTTATAAA
GTACTGGAAGTATGCGCTCACCACAAGGCATTTTGAATCCATGCTGTCTCAATACTCGAA
ATAGAAGTGATACAGTGTATCCTTTTTGGAAGATCAGGAATATCATCAAAAATCTCTTTA
AGGCTGTTTTCAATCTCGTCGTCAAAATGATATGACACACCAAGCCGACATAACTGATTA
ATGAATTCAATATGTTCCACTGTATCCTTAATAACTTAACTAATTATTAAACAATTATTA
AAGTTTTATTAAAGTTTAATTTATTTATAACTAATTATAACTTAACTTAACTATTTATTA
GAGTTAGTTATAACTTAACTAATTATTAAACAATTATTAAAGTTTTGGAAACTATATGCT
TAATAAAAAAAAGGAATTTTACTCTATAAAAAGATGAATTCTTTGTTTAAAATTTGAAAA
TTTTAAGTTGAAAAAAGGTTTTACTTGCAGGTAAGGGATACTTTGTCATACCCGGGCATC
ACGATCATTGTTAAAAAAAAAAATAGTAATTGTGATGTTCAGGTGTGACAAAGTAACAGC
CATGAGAACAATGTGAATTCATATATTAGGGCACTTAATTTAATCAATGATGATGTTGCA
AGATTTGAAAGTGTATTTACCATTTCAGTCAGTTTCCCATTACTATGTATCCTCTGTGTG
AAGCCTCAATCTCACGCTCTGTGTTATTAAATATTTCAAATGGATATTTTAATTCCAAGT
ACATGAGTTAAAGTCACCCATATTTGTTATCATTATGTTAGGATTGTTGAATTTCAATAT
TAATTAGGATTTAAATTTATAAAATTTAAAATTCGTAAGAATTCTAATATTATTAAGACT
TTACAGTATTAAGATTATTATCAGTTGGAGTTTTAACAATTTTCATCATAGACTTGCGAT
TTGGATTGTTTATATGTATTTTTGAAAATACTTTCTTGAAAATTACGGCTAATTAAAGTG
CCAATATTTTAATTTTAAATATGTTATACATAGGATTGTTTATATGTATTTTTGAGAGGA
AAAATTATTATATATACTTAGTGCTTCAAATCATTCATAAGTTATGCTAAAAACAAATAA
CACATGGAAATGGTACATATAATTATCGGTTTAGTTAATATAGATGAATTGTCGATAGTC
ATAATCCATCATACAATTTTCTCATATAAGAGAGACAGATACAAAATAGGTGATGCTAAT
TTATTTGAGCTGTAAAAATTAGTCAATTATAAATAATAAAATAAAATAATTTGCCGACCT
CCGGACAATTTGGTCATCATCTCCGGTGGCAACCATGCATCGACCTTTAGGAGGTACAGA
GCGAGAATTCTTGCTTGATACGGATTCTACTAAGGGTTGACTAGGAGATGCTAATGTGGG
GAGAGTGCTAAACGATGAATCCAAGTGGGTGGGAGCCATTCCAAAGTGTTTTGGACAAGA
AAATTTTTAGTGAAGAGAATTCCAACTACCTCATTATATTTATACAACATTCACACGTGT
TTGTATATACACTACATTTACACCTTTTTTATAAAATGATGGCATGTGTTTCTTATTATT
GTTCATAGACTAGGTCGTCACACTATTCCTAAAATTTAAGATTTTATTGGAGTTGTTATG
TAATAATAATTTAAGGGAACTAAAAATTTTAAATTAGATATTAATCCTAAAAATTCAGGT
TCTAAATTATTTATGATTAAAAATAATAAACATTACTCTTAAAACATACTTTCAAGAAAA
AAATTACTCTTATATGTATTTATTTTTTATTTTTATTCAAATATTATAATATTTTAAGCT
TGTTTATAAAATGAAATTAATCTCTAAAAATAATAATTAATTATTAACTACGGTATAAAC
TGTACACTAGAGTCCCCACCACCAATCTCCGCCACCAAGTCACCAACCTCCCACCACCTC
CTTGTAACTTCTTCATAGTTTCACGTGTAAGAAAATGTTTACTTTACAATTTTATTTAAT
TTAAAATTGAATATGTTATATGTCAAAAATAATCTTAGGGCAGAATTTAGAGGAGCAGAG
ACATAAGTTATATATCATTAAAAAAAACACAGAGAATTAAAAAATTCAAAAACAAATTGT
GAAATATCAGATTATAATCTTAGGGCAGAATTGGATGATAGATCCCACAAATTTAATGGC
TCTAAGGGCTTGTATATAGTTTTGAAACTTAATTTTTTTTAATACTGCCAGACATAGATA
GAAGATAAGTAGTTTTCCTTGTTATTATTTGAGGTGACATTTGAGGTGTACATTTGAAAA
TTTTAAAGTGACAATTCAAAGCTTAAGCAGACAATAAATATACAGGAGCTAATATAATAT
GAAGAATATATATACAATTATGATTCTAGGTTTTTATAGGAAAGTTTTCAAATAAATCAT
AATAAAAATATCATAAAGTAAATTTCGTTAAAAAATTAAAATACAATGAGCATGTTATCC
GTACTGTAGGAACTGTACATTTGAAAATTTTAAAGCGACAATTCAAAGCTTAAGGTGAGC
CATTTGAAAATTCAAAGCCCGTCTGCCCTAAAGTACTGCCCTAAAGTAAAATTGCAAAAT
AACATTTGAGTGATTGGTACGTAGTCTAATTTAACATGTGGTTAGCATTTGTTCAATTTT
AGTCTAATTTAACATGTGTATAGCTAGTGACTTTTATTTTTCTCCTTAGAGATATACACT
TCAAGTAGGTAAGCCGCCTCCATTTATTTTTCGATATCAACATTTTTCACGAAACTTCAA
ATCAGCACTTCATACTGTATGGCATATTATACTTTGTTACACCAGGACATCACGGTCACT
ATTAAAAAATATAAATTTAAATGATGATCGTGATGTCCAGATGTAATAAAATAACAGTCA
TGAGAACATTCCAATCTTTGGTGATGTAACAAAATAACATCATATGCACTTTTTTTTTTT
AGTTTAACGTGGGTATACGAGCCGACTTGTGCGCACCTCGACTAATCCCACGGGTTCTGA
AGTTAACGACCATGTAAGCCTCCAGTGGCCATCATATGAGCAACCATAGGGCTCGAACCT
GAAACCACAAAGAAAACAAACCTATTGATCCTAATCTTTCACCACTGCCGCCACCTAGAT
GGTTAACATTATATGCACTTAATTCTATCAATGATGATGTTGCAAGATTTGATAGTGTAT
TTACCTTCCCATTACTATGTATCCTCTGTGTGAAGCCTCAATCTCACCCTCTCCGACATA
ACAACTAGTTATTAAACATTTCAAATGGATATTTTATAATTCCAAGTACATGAGTTAAAG
TCATCCATATTTGTTATTCTTATATTAGAATGGTTGAATTTCAATATCAATTAGAATTTA
AATTTATAAAATTTAAAATTTGTAAGAATTCTAATATTATTAAAACTTTACAGTATTATG
ATTACTATCAGTTGGAGTTTTAACAATTGTTCATCATAGACTTGCGATTTGGAGTTTAGG
CTAGCTTCACTCATGGCGTCCGACTTGCACATTACCTTGGATACAAGTAAAGCCCGCCCA
AAACCCCTAGGAAATATATGTTTTTTACAAAGAAAGTGCTTTGAGTACTACGACATGATT
GTTTGATGATTAGAAAATAATTGTTTTTAAAAAATAATTTAAATATAAAGTAAATTATTT
TATAATGTTTAATTGTGTCATAAAAAAATAAATTGTAAAATATTTTCTAGTATTTAACCA
TGTCATGAAAAATAACTTATTATATTTGTTTTCAAGTTTATTAAAAGAATGGTGAGCAAA
AATTTGACTGATAAAAAAATTAAAGGAGGATGAAATTAAAAAACAAATCTAATTTCATAA
ATTATTTCAAATAAAAAATAGAGATCAAATCTTATAAATAAATAAAAAAAAAGATGAAAT
TAAAAAAAAAAATTCATAAATTATTTCAAGTAAAATAAATAATAATAAAAAAATAAAGAT
CAATGTGGGTAGAATATTTGAAATATTGGACTGTAATTGCTTAAACTATATATTAATGAT
AATATATAGTTTTCGTATCATTTGGCCCTTTAGTACCATTTAGATCTTTAATCCTACACA
ATCCATCACCAAATACTGCAGGTGACCCAGCCCACCCAGCGTAACCCTCTCATTCTTCAC
GTGATTAAAAGTAGCACAAACTTTCTTGAAAACTACAGCTAATTAAAGTGCCAATATTTA
AAATTTAAATATGTTCATGGTTATACATAGGATAGTTTATATGTATTTTTAAGAGGATAA
ATTATTATATATACTTAGTGCTTCAAATCATTCATAAATTATGCTAAAAGAACTCCGCAT
AGCCTAACCACACTAAGGTAGAGTAATAGGCCCAATGCACTCATACCACGATGGATGTCA
GAGCACCTCCACTCGCAGGAAAAAGCATTTCTGCGGGCTATAGATTTTATTTCAAAAAGC
CTTTTTCACATTCACATGCTGGGGGATCCTCTTTCTTAAAGTCACCGTCGGCAGGTTAGT
CAAGTTCTCCTCTGCTTGCATGCGTTGGAAGTTTTTTTTTTTTTTTTTATGTTTTAAAAG
TATTTTTTAAAAAAATTTATTTATTTTTATTTTTTATTTAAAATTAATATTTTTTTAGTG
TTTTCAAATCATTTTCAGTGTTGATATCAAAAATAATTTTTTTTTTAAAAAAATATTTAT
TTTAATATCTTTTCAAGCGAAAAATAATTTAAAAAACAATTTTCACCATACTCTTAAATA
TCTCTTAATCTATATTAGTATTAAATAATAATCAAAAGAAACGGCTGTCCTAGTACAAGA
AGCATTGATAGTTATCGGTTTAGTTAATATAGATGAATTGTCGATAGTCATAATCTATCT
TACAATTTCTCATATAAAAGAGACAGATACAAATTAAATAGGTGATGCTAATTTATTTGA
GCTATAAAAATTAGTCAATCATAAATAATAAAATAAAATGATCGAAAATTAATTATTCGA
TAATTGAAATTTTATTTTAACGAAGGAAAATAACAACGTAGGAATTACAATTATTTATTC
TAGAAAACAGTCAAGTTTTATTACATATAGCATCTGGAATCTAATAATTATTTGACACAC
CAAGGGACACTCTTCCTTTCAAATTTGATACAAGTCGCTCCCATGAGCAATTATATCAAA
TTAATTAGTCCCTTTTTTTTTTTTCAAATTATAAAGGCTTAATAAGTAAGGACATCACCC
GATCCTTGGTCTCAAGATGTTCAATAGCATGCCCATCTCCATATTGGTAAATGCATTGTG
CCGTTCGTGCAAGGTTGACTGCAACACCAATGATAGTTTGAGAGATATGAGGATTAGAAA
ATTGAGAAGCATTTAATTTCTTCCATGTATTGCTGATTAATTTCTTTATATGATCACGAG
CTTCTTCTTCAGAAGCTTGAGTTTCGTGCATGTAACATTGGATTGATTTGGAAACATCTC
CTCTTTTTATTTCATCCTGTAAATGAGAAATATTAGCTTATATTCTTAAAAAACTAAAAA
CAAATAACCATTATCTCCACCAAAATAAATAAGGAAGGACGAAACTATGTCTCGGAGTGG
GAGAAGTCTAGCATACCGAGGAGGTTCCAAGATCATCAGCAAGGCGTAAAATAATGGATG
ACCATCGAATTATATCTGGGTATTCCTCCATGAAATGCGAGGCCTCCTCTGTTGTTGGAT
TCGAAGCATAAAAATATGTATGAACAATAGCCAATGGTGTTGCAATTGAAATCCATGCAT
TATCTAAGTATTCTTGAAGAGTTGGTGTATATCCACTGTAGTACCACTTCGCCTCCAACA
AATATGATTTACATAAATCTGCCCACTGAAAATTAAGAATGGCACATAAATAAATCAGCT
TGATAAATATTTACAAGTACAAAACAATTTAGAAGAAAAGAATTAAATCCTTAATTAGGA
CAGATGTACTTATGGATCATATAGACATGACAAAACTCAAAAAATAGTTCAGACATGCCA
AGCAACTAGTCTAACAATTAAACATCTATAATTTTATATCAGAATTTTGGATGGAGTTCA
AATTTAGTTAGGGAGTTTTCTATACCCAGTTCTATAGAAGATCAAATCAACAAGTTATAA
TCATCAGAGGTCGAGAAAGTCCTTAAATTAGACTTAACAGATGTTGTCTTTGCAATTTTA
ATTATTTTCTAATATTTTCAAATTTTAATTATTTTTTCTACTTAGTTTCAAATTATTTTT
TTATGTCAATTTTTATCATTATATAAGTAGTTGATGTGTTGTTTTTTCATTATAATTTTA
TGAATTATAGTTAGGAGATGTAACCTGAAAACTTAACAAACTCTAATTCTATCTTTTCAC
TTTGTATTGCATCAAAGATAATCTTATATTCCATTAAAAAAAGAGAGAGGCTAAAATTAA
GACAAAATATTTTAAAAATATCACTAAAATTTTAAAAAGAAAACAAATACCGTTTTCTTC
AAGTAAGGGAGGCTGTCAACTCCTTGATCTCTTAGAATATCGTAAGCAATTTCGTTTATC
GAATTGAACAATACGAAAAAACATAATTTCATATAGTCTGGAAGATGATCCATGAAATTA
ACATCCCATCTGAAATTTGAACATAGAAAAGTAAAAAACAAAAAATTAAAACGGTGCAAT
ACTAACATAGAATTAATTATAAATGTGCCCTATAGGCCAAGACTTAGGTGCTGCACAAAC
CTTACAATGGCATCTGTGAATAGCTCAAGCTCATCTAAGGTACCATGGACATCATAAACA
TCATCAACTGTTGTTATAAGTGAATTAAGTTTTGTTAGCATTCTCCTGCAATTACCAAAC
TGAGGTTCAAATATGACCCCCACAGTCCATAAGAAATACACCATTGGCCTGTCCCTGACA
AAATCCAACTTTTCTCCAAGTCCTGTCATCTTCCACCACCTTTTCATGTCAAGAAATTAA
ACTGTCACCGTGAGAGAGAAGCTATATAAAGTAAACTTGATTAAATTTTATAATATTAGT
GAACCCTCAAATCTAAATATTGTTTAAATTAATAACATTGGAGGATCATCAAATCGAAAA
GTTTAAATTGTTACGAACAATTTAATTGAATAATATTAGTTTTTATTTGTAGTTCAATTT
GCTTCCAATTTATAAAATAATATGAAGTATCTTCTCAATTATACGTACCTAGATGAATCT
TTCAGATCTTCTTGGTATACTGCTTGTACCATGTTGAAATCTAGTTTTGCTAGTTCTAAC
AAAACAGGTTCCATATCAGTTTTAGTTTCATACAAATTGATGAACCAATGGGCCTCCAAT
CTTAGCATCCTCCAAGCCAATGGAAGCTCCAAGGCATGGCTCACCAACTGTGAAAGATAT
TCGGTAGTGTTGCACTTCTTGACATAGTTTTCAAGATTTTTGGTGGTGAAGTCTCTTGCA
TCTTCTAATATGTTCTCACCTTCTACCAAGAAGTATGAAGCTTCATACAGGTTTAGCATT
CCTTCAAATCGTCATGAATACATGCCCTAAAGTTTCCTTGTTCATCCTTGAAATGATTGA
AAACCTCTACAAATGGAGAACACAAACCTTAACACAATTATTCATGAGAATGCATATAAC
CATCGATATCTACAATGATTAAAAGACTTGCCTTGAGGCACATGATATCCACGCTGCCTT
AAGAGTCGAAATTCTAGAGCAGTAGCATACAAATCATGCACTGTCTCTGTATTCTCTATA
TGATTTTCATCAAATAAGCTCTTCAATGTGCTCTTTATTTCATCAACGAAATGGTAAGAT
AATCCGAGTCTTTCCAAGGTATCGATTAGCTCAAGTTGATCCAAGGGTTTCGATGCATTC
GCCAGCATCATCCTTATGTTTGCCTTCAGCTTTTCGCTTCGCGCTATGTACGGCTCTCCC
TAAACAACATCAAATTCAAGGATTCTACTCAAGTTGCGTGACACTAAAATAACATGAGAT
TACAAGGACAAACAATTATACCTTATATTTACTAGTCAGTGACTGAACAAAATCATAGTC
CCACATGGAAGTTTGGTAATTTGCCGACCTCCGGACAATTTGGTCATCATCTCCGGTGGC
AACCATGCATCGACCTTTAGCAGGTACAGAGCGAGAATTCTTGCTTGATACAGATTCTAC
TAAGGGTCGACTAGGAGATGCTAATGTGGGGAGAGTGCTAAACGATGAATCCAAGTGGGT
GGGAGCCATTCCAAAGTGTTTTGGACAAGAAAATTTTTAGTGAAGAGAATTCCAACTACC
TCATTATATTTATACAACATTCACACGTGTTTGTATATACACTACATTTACACCTTTTTT
ATTAAATGATGGCATGTGTTTCTTATTATTGTTCATAGACTAGGTCGTCACACTATTCCT
AAAATTTAAGATTTTATTGGAGTTGTTATGTGATAATAATTTAAGGGAACTAAAAATTTT
AAATTAGATATTAATCCTAAAAATTCAGGTTCTAAATTATTTATGATTAAAAATAATAAA
CATTACTCTTAAAACATACTTTCAAGAAAAAAATTACTCTTATATTTATTTACTTTTTAT
TTTTATTCAAATATTATAATATTTTAAGCTCTTTTATAAAATGAAATTAATCTCTAAAAA
AAATAATTAATTATTAACTACGGTATAAACTGTACACTAGAGTCCCCACCACCAACCTCC
GCCACCAAGTCACCAACCTCCCACCAACTCCTTGTAACTTCTTCATAGTTTCACGTGTAA
GAAAATGTTTACTTTACAATTTTATTTAATTTAAAATTGAATATGTTATATGTCAAAAAT
AAAAACAACAAAATGATATCAATCTTTAAAAATAAAAAACTCATCTAAAATGTTAACATT
TAACTCTTAAAAGAAGAATTGCAGTTTTCACATTAGTTTTTTTATTAAAAAAAATATCGA
ATGATATTTATTTTTAAAAAAAATTATATTGTTATTACTAAAATTAGACATAACTCACGC
TGTCACATTATCCTCGCGGTGCCTTACTGCATTCATCGGGCTTGTAGGATGTTCAGTGGG
ACATAAAATTAGGCTTGAGTGCGCGGTGATGGCCAGACACCCACGTAAATTAAAAAAAAA
ATATAACTACTTTAACATCAACTTTGACACGAGAGGAGCGGAGACATAAGATATATATCA
TTAAAAAAAACACAGAGAATTAAAAAATTCAAAAACAAATTGTGAAATATCAGATTATAA
TCTTAGGGCAGAATTGGATGATAGATCCCACAAATTTAATGGCTCTAAGGGCTTGTATAT
AGTTTTGAAACTTAATTTTTCTTAATACTGCCAGACATAGATAGAAGAGAAGTAGTTTTC
CTTGTTATTATTTGAGGTGACATTTGAGGTGTACATTTCAAAATTTTAAAGTGACAATTC
AAAGCTTAAGCCGACAATAAATATACAGGAGCTAATATAATATGAAGAATATATATACAA
TTATGATTCTAGGTTTTTATAGAAAAAATTTTCAAATAAATCATAACAAAAATATTATAA
AGTAAATCTCGTTAAAAAATTAAAATGCAATAAGCATGTTTCTCGGTACAGTGACAATTT
GAAAATTTGAAAATTTTAAAGTGACAATTCAAAACTGGTGAGCCATTTGAAAATTCAAAG
CCCGTCTGCCCTAAAGTACTGCCCTAAAGTAAAATTGCAAAATAACATTTGAGTGATTGG
TACGTAGTCTAATTTAACATGTGTATAGCTAGTGACTTTTATTTTTCTCCTTAGAGATAT
ACACTTCAAGTAGGTAAGCCGCCTCCATTTATTTTTCGATATCAACATTTTTCACGAAAC
TTCAAATCAGCACTTCATACTGTATGGCATATTATACTTTGTCGCACCAGGACATCACGG
TCACTATTAAAAAATATAAATTTAAATAATGATCGTGATGTCTAGATATAATAAAATAAC
AGTCATGAGAACATTCCAATTTTTGGTGATGTAACAAAATAACATCATATGCATTTTTTT
TTTAGTTTAACGTGGGTGTCCGGGCCAGCTTGTGCGCACCTCGACTAATCCCACGGGCCT
TGAAGTTAACGACCATGTAAGAAACTCTATGACAATAATCTAATTTAGAAAATAATTAAT
TTGTCCTTGTAGTTTTAGAAAATAGTATTTAATCCTTATGTTTTCATATTTATCTATGAT
TTAATCTTTTACATCCATTCATCTTCTTATTATTTTAATCTTAAAAAAACACATATCATT
AATATTAATTCAAAATAAATGAAATGTTTAAAAAATCTTTTACCATCACACCATTTTTTT
TATATAAACAATAACATATTTAATCAACTTAAATTTAATGGCCTAACCACACTATAACAA
TTATGTAAAAATTAAATTTCAAAAACTCAACCTCATATAGAAAAAAAAAAGTATACATTC
AAAGACAAATTTAAAATAATCCTAGAGATTTACAAGCTATCATTAACAAAGCACAAGGTT
AGTGTTTTTTTAGGTACATGTTCATGCAATAATCCATTAATGCTCCTCTATATTTTATTT
TTTAGACCCACAAGCCATTATAAAATATCAGGTAAACAAATAGATTTCATTAGACAATAT
TATGGTTTACTTGATACAGCTATCCTATCCTATAGGTATCTAATCTTATTCTCATTCAAC
TCTTGTTTTTTTATGTTCTTATGTATTTGTGAATTACTCCATTGATTATGATTGGGTTTC
ATTATGTATTTTAATATCAAAAGTTAGATATTAAAATCTACTGAGGTAAGTCTTCTCTTA
GCTTAAATTTTAAATTAAATTATATAAAAGTTAATTCAGAATAAATTATTTAATTTAATA
AGTTCAAGACAACTTGAATAATTAAGTAAAAACAATACATAATTTTTTAAAAAAACTTTA
AAATAATAATTTCTTTTAATATTAAAAGCGATACCAGATTGGATCGATATTAATTAGTCA
CTGCGACACTGGATCATAGACTTCAATAGAGTTAATAACTTTGTTATTTTTATAAATTAT
TTTTTAAACAAACCCCACGATGGAAGAACATTTTTGTTATAGTCAGACTTTTCAATCTGT
TGAAGCTTTTACATGACAGTGCTAATCCGAAGTTGCATATAAAATATAATAGGCGACCTC
AGCCATTACCTAATGCAGATGTTGAAATTAAGTTTAACTTATAATGGCAATTACTTTATG
CAAAAAATAGATTAAAATGCACAAGATTAGTTTTTTTATATCTGTGTTCATGCCATAATC
CATTGATGCTCCTCTATATTTCATTTTTAGACCCACAAGCCATTATAAAATATTAGATAA
ACAAATAGATTTCGTGAGACAATATTATGGTTTACTTGATACAGCTATCCTATCCCCAAT
CTCATTCTCTTTCAATCCTTGGTTTTTTTATGTTTGTCTGTATTTGTGAATTACTCCATT
GATTATGATTGGGTTTCATTAGGGATGGTTGTAACATCCTAAGTATTATTTTTAAACAAA
CCCTATGATGTGAGAACATTTTTGTTATAATCAGACTTTTCAATCTGTTGAAGCTTTTAC
ATATTAAAAGTCAAATGTGTTAAAAAATAATGCTAAAAAATGCTAAAAATAATGCAAATA
TATCAAAAATATATTTTTTGGGTTTTCGTTGTTTTTTTGTTAGTTTTGAATTTTTCAAAA
AACTTATCAAAAAGATGGGTTAAAAATTAGGTAACAACATCGGTCTTTTTTATTGAAAAC
CGGTCTGTAATTGACTCGAGAAAAACCGGTCAACCCACTGAGTCTACATGCTAAAATAAA
AAAAAAATGTTACAAAAAAAATTCCACACAATACAATTAATGATGGGATAGTATATTTTA
AGACTAAATTGAGGTTTTTAAATTACCTTTAAACATAACATGATTTTAATAGGTGCACTA
TATATCTTTTGAATTTATTAGAAGTAATGTGTAATGTAAAGTATGAACCTATCATTATGT
AATTCTAATACTATATAAATAAAAAAATTGACTAGAAAAATTATATCAAATTCTCTACTT
TATTAGTGTTCATTTTCTTCTCTTTTTTGTTTTAATATATCTTTTGAAATAATTTAAAAT
AAAAATAAAAATTTAAAATATAATTCTTCTGAACTCCAAAACACACGCATGCTCCCTCAG
CAACCACCACGAAATTACCTCTCTAAATTCCAGCTCAATTATTGTTTGCTCTTTGACAAT
TATTGCTTTGCTAAAAATTTGCAAGAAACTTTCTCAATTTTTTTCTATTTTCTTTTTATC
ATGGAAACTTTAAGTCACATATCCACCTGCCACGAAATTACCGATAAGTTATATTTTAGA
GTTTATTTTAATAATTTAAATTTTAACAAGTAAAAGATATAGCCTTATGATAAAATGCAT
TTTTAAAAATGAAATTATATAAAAATAAGCATACAAGATTGTTCAAATTATTAATTAATT
ATAATTAACTTTATATCTTCAGAGGAAACAAAAGGGAAGGATAAAATTATATTCCCCATA
ACGATAGACCTAACCCACTTTCCAAACCAGTCCCCTGGTAAATAGAATGATGATCCCATA
AATTGCTTTTTTCCTTTCCAGCCCGTCAAGCAATTTAAAAGTAGTTTGAAGTATCATTAA
ACCTGATAAAAATGAACAACTGATAATAATATAATTGGGATTTAAAAAAAAATTCTTAAA
AAAACCATATAAAAAACAATTTGAAACCAATTAGTTTTTTTTTTAAAAAACCAAAATAAA
ACATGCTATGAAAACAAATTAAAATAAACAAAATACTTGAAAAAAATTAACTCAACCCTT
TCTTCGTAAAAAAGAAAGTGTATTATTGTCTTAAAGTTTTTCAAACTTCCAATATAAAGA
GAGAAATAAATAAATAAATAAAGCAAAGAAAACAATACGATAAATTTAAACTATACTAAA
TTTGCAGCTTTTCACTCTACAGTGAAAGTTTGATTTCGCACTTGGTAGATAAATTTAGGT
TTAGGAGTATAAATTATTTTTTTTTATAATTACACTAAAGAAGAATATCAATTGGTAATT
TTACATTTTTTTTATAATAAAATTATCAAATAACCCTTAAAAAAATCCTTTCGGTTTAGG
GGTTTTTTTATTTTTTTTCATCTTAATTCCTTAAATGTCCCTAAATATTCTATTTACTAT
GGATGCAAGGTTATTTTAGATTTTTTGATATATTTTTTTATAAATTCTCATGTAGGGTTA
GAGGTGATTTGGTATTTTAATATTAAAATTAATATTAAAATTTAAAAGTTGTTGGTGTTT
CCGCACCTTTCGGGTTGCGCCTACGGCGTCCGCGTAAAATCGAATGTTACCGCCTTAGGC
GGCGTTCGATGTGTTTCACCACTATTGTCACAGTGGTGGGACACATGTTTTTTGATGGCA
CATAGAGGAGTGCGCGGAGGAGCTCCTTCCTCTTTTCCCTCTCTCCACCTATAAAATCAT
GTTGACCATTGAAAAAAAAAAACCAAAGAAAGTCTAGCTATTTGTTTGTTAAGTTAAATT
AGGTTCTTATTCTTTTGATAACAATGCATTTGGTATTGAGTTATTTATTAAGTTAATTGT
TTTTTCATTTTTATCCATTTACTTTTTGTTTTTATATTAGATTTGGTCCTTGTTTTTTTA
ACTGCAATTTTCTTGTTTCCTCTTAAGTCCTTTATTGAATTAAATTTTCTTTGGATTTTA
TCCCTTGATATTTTATTTTTATATCAAATATGATCTTCATTCTTGTCATTGTTATTTTTA
GTTATTTTTATTATTTTCTTAATTGAAATTGTTTTTTAATTTCATCCCATATGATTTAGT
TTTATTTACCTTTTGTATTAAATTTGGTTCTCTTTCTTTTCAAATCTATATATTTTTTTT
AATTTTTTTAATTTCTTTTTTCAAGTTTATCCCAAATTATTTTGGTTGGTTTAGAATTTT
ACATTATTATTTTTTTATTTGTCTTTTACATTGTGATCTGGCCTTATGATTGTGTCATAA
ATTATAAAAGTTGGACTGGGATGACTTCAGTTATTTTTTATTATTTTTAGAAATTTCACC
CTTCAATTCAATTATATATATATATATATATATATATATATATAAGGTTTGGCGCTTAAT
TTTTTATTTCTAATTTTGATTCTTAGTATTTTATCGAATTTTGATTTGTTTTCAATTTCA
TTCTTAAATCCATAATCTTGATTTTTTAAAAAAAAATTAGCCCTCATTCTTTTGATTTTG
ATTTTTTATTTTCAATTCATTTGTTGCTTTACAAATGCGGTTCTTCCAATTTAGTTACTA
ATTAAGATCATGAGTTTGAAAAGTTAACGCATCGATATCGTTTTCTTTTTCAATTACACC
TTCAAAGCTTTTCATTTCAAAAAAGAACTTCGTTATTTCCTTTAATTTTCTTTTCAATCA
AGTTAACCTTATTTCATAATTTAGATGAGAGGTTTATCCGGTGCTCAAAGTTGTTTTAGA
AGTTTTTTTTTTAATTTTATCCTTTAAAATTCATTTTTTTTAAATTAAAATTTGTTTTTG
TTATGTTTTTTTTTCTATTGGATTATCTTGTTCGCATAATATTATTACTTATAGGTTTTA
ACAATCTCTTTTAGTTTTACTTGTGCTTTTTTTTTTAACATATATATATATATATATATT
TTTTATCATTCTATAATTTGATTTATAATGCAGTCCTCTTTTATATATGGATCAAGACAA
CAATATCATTCAAATGTTAGTAATAGAATAACTTACATGTTTTTCAAGTTTCGTAGAATA
GTAGTGGAATAATGTTTTTAATATTTAAAAATTAAAAAAGTACAATGTAACTGTTTTGCA
CAGAGAGAAGAACGGTTCAAGAGGGAACAATAATGTTAGCGCGTAGCCCAGTTGTTGCAA
CCAAATTCCAGTACACGCTTGATGTTGATAGTTTCTGAAAGCACTTGCGAGCAATCTTGT
TTTTTCAATGCTGCCATTTAGCAAGTGAAGTGAAGTACTGTAGCTTGTCCCATTAATAAA
GATGTTTTTAAAGCAAATTCAAGTTCTGAGAAGTTAAATTATATCTCTTGGAATTACAAT
CTCAGTAATCTTTTTTTTTTTTAACTTGCCCGCACCTCGACTAATTCCACGGGCCTTGAA
GTTAACGACCATGTAAGCCTCCAGTGGTCATCATATTAGTAACCACATGACTCGAACCTG
AGACCACCGGAGGAGCAAAACTTCTTGGTCCCAAAATTTTACCATTGAACCACCTACTAG
ATGGTTACAATCTTAGTAATCTTTTTTTTTACGTGGGTGTCGGGGCCGGCTTGCGCGCAC
CATGACTAATTACACGGCCCATGAACATCCCGCAAGCCCGGTGAGGATGACAGGCGTGCA
CGGTGAGGCTCGAACCCACGGTGCGGAAGGAAGGGAACAAGTCCGCCACCGCTAGGCCAA
CACCTCAAGTGTCAATCTCAGTAATCTTTTTTTTTTGTTAACGTGGGTGTCCGGGCCAGC
TTTCGCGCACCTCGACTAATCCCACGGGCCCCGAAGTTAACGACCATATAAGCCTCCAGT
GGCCATCATATGAGCAACCACGGGGCTCGAACCCGAGACCATAGAGGAGCAAACCTCTTA
GTCCCAAGCTCTACCACCGGGCTACCACCTAGATGGTTGTCAATCTCAGTAATCTTAATG
TGAGGAGTGATGGTCTTATTGAATTATCATTTGTTAGGTAACTAAGATTTTGGCATGGCC
ATCGGTGAGAAGAGAAGCAAAAGCAGCAGCAATCCATGAGGATCATCACCATCCTATCGC
TTTGCCGTACTGTTTATCTTCTTGTCATCGTTCAAAGGAACGCAAAAAGACATTCCAAGT
GTGAAGCGTATTATTTTCATGAAGTTTTTCAAACTTCCGATATAGAGAGTGAAATAAAGA
AAAGGAAGCATCTTTCTTGTTCCCTTTCCCTTTTTTACATGGCATACTCGATGGAAAAAA
AACACCCCATTTAAACTGTTTTTGTTTTTGAGATAATTTTTATAGTTGTGGTTTAAAAAT
AGTAAGTTTAAAAAAAGTGTTGTTAGGTATGGTTAGTTGGATTTAGATACATGTTTGGTA
AAAATTATGGTTGAGGTTTATGTGTAGTAAAAAATATGTATAAAATATTTGGTTGTAGTT
GCTTTTCAAAAGTGATTTTTACTTGGAAATGCATCAAAATAATTTATTTTTTTATTTTTA
AAAAATTATTTTTGATATCAGAGCATCAAAATGATTTGAAAATATATAAAAAAATTAATT
TGAAGTAAAGAAAAAAATTAAAAAGTTTTAAATTTTAAAAAAAGTGTTTTTGAAATGCAA
AACCAAACAAAGTTTTACTGAAACTCGGTTAAGATGTTTGGTAACCGTAGATACTGCATT
GCTAATAATTATAAAAATCATGTGCAAATTATACAAAATCTTGCTTTAAGTTCTTGTAAC
CTCGCTTTGGGATTAATTTGTGAGAATAAGAAAATCATGTGTAAATTATACAAAATTTAT
TATTAATCATCGATATATATTATAGGTCATCAATATTAAATAATGGCTTATTTTCTAGCA
TATCAGTTTAATCCTAAAAATACACATATCATGAATACTAATTAATTTAAAATAAACAAA
ATATTTAAAAAATCTTTTAGTATCACACTTTTTAAAAAAAGAATAAAATAACAACATAAC
ATAATTGATGAACATAAATTCCATGGCCTACATAAATTCCATGGCCTAACCACACTGTGA
CAATTATATAAAAATCAAATTTTAAAAAATCAACCTCATAGAAAAAAAAGGTATATATTG
TGAAGACAAATTTAAAATAAACCTAGAGATTAACAAGCTATCATTAATAAAGCACAAACT
TAGTTTTCTTATGTCTATGTTCATGCAATAATCCATTGATGCTCCTCTATATTATTTTTT
AGATCCACAAGCCATTATAAAATATCAGATAAACAAATGGATTTCATGAGACAATATTAT
GGTTTACTTGGATACAGCTATCTTATCCTATAAGTATCTAATCTTATTCTCTTTCAACCC
TTGTTTTTTTTATGTACTTCTGTATTTGTGAATTACTCTATTGATTATGATTGGGTTCAT
TAGGGATGACTGTAACATCGCTAGTATTATTTTTTAAACAAACCCTCTAATGGAAGAACA
TTTTTGTTATAATCAGACTTTTCCAATATGTTGAAGCTTTCACATGACAGTGCTAATACG
AAGTTGCATATAAAATAGAATAGGCGACCTCAGCCATTACCTAATGCAGATGTTGAAATT
AAGTTTAACTTATAATGGCAATTACTTTATGCAAAAAATAGATTAAAATGAAGGGGAAAC
TATTAACATGATTTCTATTTAGAGTTTGGTAAATGAAAGGTCTGTTTTTTGCCTATGGTA
GATGACGAGATTTTCATGTAAATTGTTGTTACTCAATTTTGGACCCCACGTGTTGGAGAC
GGTGTATACCTCTTTTGAATAGAGTGTAGGAGTTTAGCTCATATTCGCCAGAAGATTGAC
AAAAGCACATAAAGAAATATTTTTTTTTTTTGAAACCCTGTTTGAGCTGTTTTCTGCTCT
CTTTATCCTTCCCCTTTGCTGCCAAAATCGTCAGGTTTTCTTAGATTGATCAGAAGTCTT
CATAATGCCAAATTCATTCCTTTTTTATCTGGTCTTTAAAGTTGAAAAAATCCCTCAGAA
TTTGCATAAAAAAAAATGGTTCTGCTGAGAATTTGTCGCAATTTTTTGTTCCAACTTAGG
CTCTGATTCTGACTCGGTTTCGTACGATATCTGACCATCCTAGGTATATTCTGTCACTCA
TGATATGTTAAAAAATTGACGTACACCTTTATTAGGTCCTAGGGATCATTGTTCTTAGGG
CAAATTCTCGCCGATTCGGATGCTCAAGCATCGTCGGGATCAAGAACCTTTTTGACCAAC
TAGATTACTAGCAGATTCTGTTCTCTAAAATGATTTTATCTCACTTCAACTCCTTCATCA
AATTTGTAGTCCGGGACACGTAGATGAATTTGAGATTTTGAATTGCTTGATTCGATATCG
AAACTCAAGATATTCCTGTTTGAAATCTAGCGTGAAAACATAGAATCTTGCGCGAGAAGG
TTTCCAGCCGAGTTTGGTTGCAATTTTGTTATTCAAAATGAATTTATCTCACTTTGAATC
CTTCATAAAAGTTATAGTACGGGACACGTAGATGAATTTGAGCTTTTTGAATCGCTCGAT
TTCAATATCAAAAGCTCAAGATATTCCCGTTTGAATATCTAGTGTTGAAAGCAGGGATTC
CGACCGCGAGAAGGATTTTTGCCCAAGTTCGCGGGACTGATTCGAAGGATTTTTTTGGAC
CAAGGACTGAATCGAAATGTGCTAAATTGAGGGATTGAATTGAAGAAGGACATTGAAAGC
TGGAGAGGGGGGCTGGATCATCATAAATGACAGGATTTTTACCACACCGAATAAGGAAAA
TAGGACTTTGCAGCTGCACCCTCCATCTGATTTCTTTCCTTTTTTTCTCTGCTGTTTTCC
TTTCTCATCACGCCTGATTTTTGGAGCTGAAGACCACGTTTTTGTTGCCTCATTTCAAAG
GGAGCAGCTAGCCCTATGGAAGGAAAGAAAAGAGCCACACCATCCTCTAACTAGGAAAGA
AATCACTGCTGATCACAAAATCAGAATCAAACATTCTGGTTTTCTATTTCTGCTCACCCG
AGAATACACCCTAGAGTTAATGTAATATTTGTTTCCTAAATAAAGCCGTGTATAGGCTAT
ATAGAAGCCTCGGCTGCTGACCTAAAAGAGGAGGTGGAAAAAAGCAAAAAGGAGAGCAGA
AAAAGAGAAAAAGAAAGGAGAGAACAGAGAAAAACGAGAAAAGAAAGACAAGAAGAAACG
AGAGAGAGGCAGGGCAGAGAAAGCCATAAGAAGGATACTGTCGAAAGCAAGGAAAAACAC
AGAGGCAAGGGCGACAACTCCACCAGCACAACACGCCTTCATCGCCATCATCTTCGTCAT
CTCGAGAGAAAGTATCAGCAGAAGGAGGGAAAACGAACAGAGACCAAAACCGGCGTGGCC
TATCTGTTTCGCTGTCCCGAGAAGCAGCAATCATTGGCTGAGCGCAGAAGCTTCAGCACC
TGTCATCTTCGTCCGTCTCAGTGCCAGCTTTCAAGAAAAGGAAAGCAGGACAGAGAAGAA
GGGAAAGAGAAGAGAAGAAAACAGGGAGAAGAAAGGAGAAAGAGGCAAGCAACACAGGAG
AACGCCAGACGAACGCAGGCAACGGAGGACTGAAAAAAGGGCATCGCCAGCAGACCAGGT
AAGCTTTCTTTTATTCCCAGCTTTTGCATGCATTCTGAGTTGCATTTGTTACTGTTCAAG
TGAAATTTAATTCACTTGAACAGTAACCGGGCAAGGCATGTGTATTTATTTTTTTTGTGT
GTTTTTTTTTGTATTGTAAAAATAGAAATCTATGAAAAAGAGAGCACGTTTTGATACCAC
GTTTTTGAGACCGTTTCAAAAGAAAAGGAGATTTATGATTTTCTGTCATATTTATTTTAA
GGTCTGGTTTTTCTTTTGTATTGTAAAAAAATAAAAATCTCGTATTTAAAATACCCGGTT
TTCGACGCAATGTGACAAATATACATATATAGCAAAAAAAATTTGTTCTCTTGTGTGTTG
CATACGGCCAATACCCTAACATATTTTGAACGTTTTTTTATATACAAAAAATATTGGAAG
TTTTGAAAATGTGTTTTCGCATGGATTTCGTAAACACAACAAAAATATTGTTTTCTTGCA
TTTCTGGATTTTACAACATGTTTGTAAAACTCCATAGGGTATTGGCCAATATTCCAAAAA
ATATAAAAATCTTATTTTGGGGGAATTCATCTATTATTCACCGCTAATGTTTGGATAAAG
AAATCCTTAAAGGACGAATATCCAAAATATTATTGGGAATAATTTGTTATTATTCACTTG
TTAATATTTGGATAAAGAAACCCGGAGTGATAAATATCCAAAATAATTTTCTAGGAATAA
TGAATCCGCACACATCCTTGAAAGAAGCCTTGATTATAATCGAGGACATTTCAAATTTTT
TTACTCCACGGTTTACGAGCTGTGAGAGTATAAAACACTAAGACAAAAAAAATAGGTTTT
TAAAGCACCCTAGATTTCTAAATTTTTATCCCTCCTCCTTGCGATTTACGAGTCGCAAAC
TCTTGAAAAACTAAGGGGAAAATGAGCTTTTAAAGCACATGGAACTTCCTTGGATTTCTA
TCTTAATAAATTTAGTTTGAATCAAACCTAGAAAAACCGATTGGATTAGAAAACACCAAC
ACTATAGCAATTATAAAGCAAACCAAACACCAAGCAGACTTACCTTAGGTAGGGCGTACT
AGGGGTGCTAATATCTTCCCTTTACGCAACGAGTTCCTTACCTTAGAATCTCCGAAAGAC
CGGTTAGGGTTCCTCGTGACCAAATACTAGGTGGCGACTCCTTTATTTACAAAAACAGAA
AACGACCCCGAAACCAACCGATGGTCGCCGCTCCGCCGCGAGGGTGCGACATAAATAATG
TACTAAACAAATCCAATTCAATTGAATTTTCCTTCGTTTCCTTCGATGTCACTCTCTTAA
TGATTAAAGATTTGCGAAATAATTGACCGATATGGATACAAACGTGGCCGGTCATCAAAC
GTGGCTAACATCTCCCGAATATGGGTACAAGAACGTGGGTTCATGCAGGGAGTTCACAAC
CAGAGTGTTGTCTCGGGAACATGGGTTCATGCGAGATAATTCATGCATTCATGCAGAGTG
GACAACGTGATCTGTAGTAATGGATTAGTGGTGTAATTAATTCCTTGTTAATTGTTTGTC
ATTCCGTTTTGTTAATTTTGTTTTCTTAATTCCGTTACGTATGGCTATAAATGCCAATTG
GTAATTGAATAGAACTATGCAGAAAAGTAATCCAATTATCACGATTCTCTCCCCTGTCTT
CCTTCTTCCTTCTTTCTCCTTAAATTAATTCTATCAGTGGTATCGTAGTCTGGTTTTTTA
ACCTCCCAGCAATAAGCTATGAGACCCAAATGCACATGCTTGGATTCATTGAGCCACCCG
AGAAGGGTCCCGCCGCCAAGACATTGGCTCTGCCGTAAGACCTACCGCCAAAGGTCCAAT
GGCGCCCAATGAACCACGTCTAGGGTCTCCGGCAGCGTAAACAGTGTACACCAAGCCAAA
TGCCATCACACCTTCTAGCGAGGATGCTCCAAATCCTGTCATTTCCTCCGCAATTGTGTT
GGTTGGAACATGCTTGTCCTACGGTGGCCACTTTCAAGAAAATGCAAGCCATAACAGAGG
CCAACATCTCGAGAAATCCAAGAGAATAGAGCAAGTTGGCACATTAATGCGTCCTCCAAC
AGCCATGCCAAATGTGACAGCGGGATTCACATGCCCTCCGAGAGGCATTTGTAGCAATGT
ACACACGGACGATGAGAGTGCAAAAGCATTCGCAATTGCGACTATCACTAGGCTGGATGG
ATGCTTCTTTGCGTCGGCAATAATTTCCTTGAAGCCATGGCAGATCCTACAACCGCAAAA
GAGGCCCTTGCCAGCGGTCTTTTTTCGCCATCGATTTTTCCTCGAATCACTTCTTCCATG
GCATCCGGTAACCACACATGAAGGGGGAATTGCGTCGATTTAGCAATTGCACGGAAAATA
ATAGGAAAGCGCACAAGGTAACAAATAAAAAATGAACCTCATTATCATTATTATAAATCA
AGTTATTCAATATTTCATTGCTGCAACATGAGGTCCTTGAAGATCCTTTTTATCAAAAGT
TACTGCAGCAGGGCTCTTCTTCACTCAATCAGTCCTTACAGTTGCGGGATGGTGTATGGT
TTTCTTGAATCCCGTTTCTCCCTTCATTTCCAAGGTATTAGCCTATGGTCATTCATCTCC
AAGTCGGTGGCCATTTTGGATATCACAAGACTCTTGCTTGTATTAAACACAATTTCCTCC
GGTCCGGCATGCGTGGGATGGTTAAAGACTACTTGAAAGAATGTGATGTCTGTCCAAAGA
TTCAAGAACGATTGCATGACACCGTCAGGCTTGCTTCAACCTTTGCCAATTCCTACGAGA
ATATAGACCGATATTTCAATGGATTTCATTGAAGGCTTGCCATCCTCTAACGGGTATTCT
GTTATCATGGTTGTTGTCGACCGTTTGACAAAGTATGCTCATTTTGTAGCATTAAAACAC
CCTTTTTCTCACGCAACCGTGGCTAAAGCTTTTATCACCAATGTGGTTCGCTTGCATGGA
ATTCCAACGTCGATTGTTAGTGATCGTGACAAGGTGTTTCTTAGTTCTTTTTGGCGAGGC
ATTGTTCCAATTACAGGGTACTCAACTATGCATGAGCTCAAGTTATCACCCGCAATCCGA
TGGCCAAACCGAAGTAATGAACCGCACCTTGGAGCAATATCTTTGTTGCTTTACGGTGAT
CAACCAAGAAAGTGGGTGGAATGGCTTTCATGGGCAGAATACGGTTACAACACCGCTACT
CATTCGTCCACCAAATTAACCCCCTTTGAAGCTGTTTATGGAACTCCACCTCCAACCTTG
TTGACGTATGTTCCAGGTACTTCTCGTATTCAAGCAGTGGATGAGTGTTTACGTGATTGC
GATGCCATTTTAAAAAACTTAAGGCATAATCTTCAACTGGCTCAGAATCGCATGAAGTGT
CAAGCAGATCAACACAAGCGCGATATCTCATTTAATGTTGGGGATTATGTGTATTTGAAG
TTGCGGCCTTACCAGGCACTTCCGTGGCCTTACGCTTATCTCGGAGACTTTCTCCTCGTT
TCTTTGGTCCCTATCGGATTATTGGCAAAATTGGTCCATGGTTGCCTATAAATTATCATT
GCCCGCAGCTCCCAAATCCATAATGTGTTCCATGTCAGTTTGTGCGAAAGTATCACGGGT
CAGGTATTCAGGCTTCCCGCGAGCTTCCCTTGCATTCCCGATGTCTCTGCTTGTCTTCCA
GAGCCTCGAAGCAATCTTGGATCGCAGAACCATTCGTAAGGAAATTATCGCCCCAAGTCC
GAAATTCTAGTCAAATGGAAGAATGCTTTTGCAGAAGATGCAACTTGGGAGAACGAGTGG
CGTTTAAGTAAGTCTTATCCTTCCTTCATCCTTGTGGACAAGGATTCTTAAGAGGAAGAT
ATTTGTCGGAAATAGAGTTCAAACAAGCACACAACTATGTTCTATTTAATTGTGATGAGC
TGAGACCTTTTATTCAGTAAGTTTATACTAATTAAACTTTGTTAGTAATATACGTTAATT
ATATATTGTAATATCATACACTCATTATCACTTGCAGGCAACATCGTCAATATTTGCTCT
CCAATAACTCACAAATGACCGAATCCCGGATCTTTCAATTACAAGATGAGCATTTGCCAC
GTGGTTGAGAACACATGTAAGCACTATCACAAACTCATTCTAACTTGCAAAATTACTGTA
TGTATGCATGTCATTACGAGATTCTCGTTCATTTACTGTTTGTTGATGTACATTACATAC
AAGGTTTATCAAATGGGAAGGAGTGCACCTAACTCATTGTCTTCACTAAGCCTGGGGCCT
GAGAAAATGTAAGTGCTACAACGGGTATTTTGTCAATGGATATGTTTTCCATAGCGAAGA
ATACGGGCAAGGAAGAAAGACATACAACAACCGGTGTTTGTATTAAGGGATCCACTAGTA
GTGAGTTAGAAGTTGACTACTATGGTAGATTAGAAGAGGTCGTCGAACCGCAATATCATA
ACGAGAGAATATAGTGTTTTTATTCAAATGCTATTGGTATGACACGACTGACAAAGGAAT
CGAGTTGATCCACACTATGGTCTGGTCGAAATCAACTCAAAAGCTAGACTCCACAACATA
AACGATGTCTTTGTTTTCGCAAAACAATGCATGTCAACAAGTTTATTACACATACACCCC
TTCATTTAGAAAGGATCGATCAAGAGTGGATTGGTTGTTCGTTTTAAAACGAAACCCCGG
GTCTTGTCGAGGTTGTTCGAGATGAGAACGAAGACACAAGTGTGCGAGATGAAGTCTTTC
AAGTTAGTGAGGTGGTTGAACCATATCGAGTTGCTCCTTTGATTGAATTGGAAGAAAATT
CAAATTTTCGTGTTTTCGATGATAATTTTGTTGATGTTGACGCAGAGGAGTTGAATTTTG
TTTTGAGCTCTAGCGGACAAGCAAATATCGATGAAGAAGATGATATTCATATTGAAGATT
GCAATGAAGGTGATGACAATTCAATTGATGACGACGAAGAAGAAAATTCTAACTAACTAC
CAAAATAAAGCCCTATGTAAAACCCTTTTTTTCATGTAATTTAGATTATGGATGATATAT
TTTGAAACACAAAATATTTATTACTTAAAATAATTAGTTGAAATGCCATAATTACAAAAT
AATTACTTGAAATAATTATTGATCATGGATGATATATTTTGTGACATGAAATAATTACTT
GAAATGCCACCACATCACCGACGGCAACACCGATGGACTTAAGTCCGTCGGCATTTCACA
GAGAGTTCGAAAACAATTACTTGAAATGCCACCACCTCACCGACAGCACCACCGACGGAC
TTAAGTCCGTCGGCATTTCACAGAGAGTTCGAAAACAATTACTTGAAATGCCACCACCTC
ACCGACGAACTTAAATCAGTCGGCATTTCACAGAGAGTTGGCAAACAATTACTTGAAATG
CCACCACATCACCGACGGACATGTCGCACCCTTGCGGTGGAGCGCGGCGTCGGGGCGATC
CTCGATTGGTTTCGGGGTCTTTGTTTTGTTGTGTAAAAGGGAGTCGCCACCTAGAATTAT
GGTCACTAGGAACCCTAACCTGGTCTTTCGAGATTCTAAGGCAAGGGACTGGTTGCGTAA
AGGGAAGGTATTAGCACCCCTAGTACGCCCTACCTAAGGTAAGTTGCTTGGTGTTTGGTT
TGTCTTAAAATTGCTATGTGTTGGTGTTTTCTAATTCCACCCGGTTTTTCTAAGTTTGAT
TCTAACTAAATTTATTAAGATAGAAATCCAAGAAGATTCCATGTGCTTTAAAAGCTCATT
TTTCCCTTGGTATTTCAAGAGTTTGCGACTCGTAAATCGCAAGGAGGAGGGACAAAAATT
TAGAAATCTAGGGCACTTTAAAAGCCTATTTTTACCTTAGTGTTTTATACTCTCACGGCT
CGTAAACCGTGGAGTAAAAAATTGAAATGTCCTCGATTATAATCAAGGCTTCTTTCAAGG
ATGTGTGCGGATTTATTATTCCTAGAAAATTATTTTGGATATTTACCACTCCGGGTTTCT
TTATCCAAATATTAACAGTGAATAATAACAAATTATTCCCAATAATATTTTGGATATTTG
TCCTTTAAGGATTTCTTTATCCAAACATTAGCGGTGAATAATAGATGAATTCCCCCCGGA
ATAAGATTTTTATATTTTTTGAAATATTGGCCAATACCCTTTGGAGTTTTACAAACATGT
TGTAAAATCCGGAAATGCAAGAAAACAATTTTTTTGTTGTGTTTAAGAAATCCATGCGAA
AACACATTTTCAAAACTTCCAATATTTTTTGTATATAAAAAAACATTCAAAATATGTTAG
GGTATTGGCCGTATGCAACACACAAGAAAACAAATTTGATATATATGTATATTTGTCACA
TTGCGTAAAAAAAAAAAAACGGGTATTCTAAACACAAGACTAATATTTTTTACAACAAAA
AAAAATTCAGACCTTAAAATAAATATACCAAAAAAATCATAAATCACTTTCTCTTTCTTT
TATTTTTTTGAAGAAAAAAAAGGGGGGGGGGTTCTGGCCGGGTCACTTGCCCAAGCAAGT
GACCCGGCTGGACACAAAAGGGGTGCAGCTCTCTTTTGTGAATGGAGAGCTACTGTTCAA
GTGAATTAATTCACTTGAACAGTACAGACACATACATTACAAAGAAAAAGACCACACTAA
AGTGCAAATACAAAGCAAAAGAAAGCATGCAACAGGTGAATAGAAAACCAACCTGGAGAC
GAAGAAACTGCAGTGGCGTTGGAAGAGTGATGGTTGCTGGGTCTGCGTCTGTCCTTCTTC
TTATGTTCTGTGTTTGGGTCTGCCTATTGCCTCCTTCTTTACTCTGCGCCTCCGTCACTT
TCTCTACTGATTCCTAACTTTCTTTTCCCGTTTCTACAGTTTTTATTTGCAGAAAACAAA
TGGAGCAAAGGCGTCTTTCTTGTTTTTCTTTTGCTGTCTCTCTCCCGTTCTCTATTCTCT
CCTCTCTTTTCTTATTTTTCTGCTCTCTTTTTCCTATTTTTCTGCTCTCTTTCTCCTCCC
CCGTTAGGTCATTAGAAGGGCTTATATATAGTCTAAATATGTCTCTATTTAGGAAGGATT
CAATGCATTAATCCTAGGACGCAAATCCCTACTGATTTGCAGTAAAAAAAAACACAAAAG
GAAACTGCAATATTCTGATTTTGTGTTGGTGCTTTACGTCTGATTTCTTTCCAGTTTTAG
AGGAGGGTGTGGCTCTTTTCTTTCCTTCCATAGGGCCAGCTGCTCCCTTTGAAATGAGGC
AAGAAAAAACGTGGTTGCAGCTCCAAAAATCAGGCATGATGATAAAGGAAAAACAGCAGG
AATTTGCAGTGAAAAAAAGAAAGAAATCAGATGGAGGGTGCAGCTGCAAAGTCTCATTTT
CCTTATTCGGCGTGTAAAAAAATCCAGTCATTTATGATGATCCAGCCCCCTCTCCAGCTT
TCAATATCATTCTTCAATTCAAATCCCTCATTTTAACACTTTTCAATTCAGTCCTTGGTC
CAAAAAAAATCCTTCGAATCAGTCCCGCGAACTTGGGCTATATCCTTCCCGCGGCAGAAT
TTTCTGCCCTCACGTTAGATATTCAAATGGAAATATCTTGAGCTTCTGATATTGAAATCA
AGTGATTCAAAATCCCAAATTCATCTACGCTTCTAGGACTAAAACTTTGATGAAGAAGTC
GAAGTGAGATAAAATCTTTTTACAGAACAGAATCTAGCAGTAATTTGGTTGGTCGAAAGG
GATCTCCGGGTCTAACTCAAAAACTGACGAATGCTGAGAATTCTGATATGACTGAGAGTA
TGAACTAAGAACAAAAATCACAAAAACTAGGCCAAAAATAGAGTTTTTTTAGTGCAGACT
CGGGTCAATATCCTTCTCGCGGCAGAATTCTCTACCTTCACGTTAGATATTCAAACGGGA
ACATCTTGAGCCTCTGATATCGAAATCGATTGATTCGAAAGCTCAAATTCATCTACGTGT
CTAGTGCTATAACTTTGATGAAGGAGTCGAAGTGAGATAAAATCTTTTTACATAACGAAA
CCGGTAGTAATCTAGTTGGTCAAAAAGGTTCTTGATCGACAATACGAGCATCCAAATCGA
CGAGAATCTGCTCTAAGAAAAATGATCCCTAGGACCTAATAAAGGTGTACGTCAATTTTT
CAACAAGTAATGAGTGACAGAATATACCTAGGATGGTCAGATATCGTACGAAACTGAGTC
AGAATTAGAGCCTAAGTTGAAACAAAAAATTACGACAAAGAGAACTATTTTTTTAGTGCA
AATTTCGATGGATTTATTCAACCTTAAAGACTAGATAAAAAAGAACGAATTTAGCATTAT
GAAGACTCACGATCAACCTAAGAAAAACCTGATGATTTTGGTAGTAAAGGGGAAGGATAA
AAAAAGCAGAAAACAGCTCAAACAAGGTTAAAAAAACAAAATATTTCTTTCTGTGCTTTT
GTAAATCTTCTGGCGAATATGAGCTAAACTCCTACACTCTGTTCAAAAGAGGTATACACC
GTCTCCAGCACGTGGGGTCCAAAATTGAGTAACAACAGGACACACCGACGTATTTATATC
CGTCGGTAAGTTGTTGGCGGGTCAATTTTACCGATAAAATTCCTGATGGATCGCGTCAAT
TTCAAAGGGTTGTCCATTAAATGCACCTCTGACCGCGTCATCTTGCAGACGGAATTACCG
ACGGACCACGAAAAATATGGAGGGTCATTAAAAATTTTGGTGCGAGATTCAAAATTTACC
CACGGATTTTTAACACATCACCGACGGAATAAATTAAAATAATAATTAATTTTATATCCG
TTGGTGAAGCCGTCGGTAAAACTGCCATATAAGTTCAAGTGACCGCCCCTTCAGTTCATT
TTTTCTTCTCCTTTGTTTCTCACCTTAAGATTTTGATTTTTTTCCTCTCCATTCTTCAAA
GCTTTCACCTCCAATCTCTAGCAAGTTTTCTTCATCATCTTCATTAGTTTAAAAGGTTAG
TGTTTCCTCTATTTCATTTTACTTTAATAGTTTTTTTTTGCTATTTTTTTTGCTATTTTT
TTTGTTTTGGTGTATTTTTTGTAATGTAGATAAAGTCTATAGTTTTTTTTGCACAATTCA
TTGCTAAAGTCTATAGTTTGTTTTTTGAATTTTTTGAATATTTTTTATTGTTGTATTGGC
ATAATTATTATTAGTTAATTTGTTGAATATTTATTGTTAATGTTGAATTTACCATAGAAT
TAGTAATTGAATATGTTGGAATAATTATTAATTTTACTTTATTATTGCATGATTTGTGTT
TAATTTTTTCCATTTATTTTGATTGTTATTCTAGAGTTTTTTTTTTAATTTATTGTTTTG
TTGTATTGGCATAATTATTGAATAATTTGTTGAATTGTAATTGTTAATGTTGAATTTACC
TTAGAATTAGTAATTGAATATGTTGGAATAATTATTAGTTTTACTCTATTATTGCATGCT
TTGTGTTTAATTTTTTCCATTTATTTCGATTGTTATTCTAGAGTTTTTTTTAATTTATTG
TTTTGTTGTATTGGCATAATTGTTGAATAATTACTTGAATTGTAATTCTTAATGTTGAAT
TTACTTTAGGATTAGTAATTGAATATGTTGGAATAATTAGTATAGATTGGGTAAATTGGT
TGTGGCTATTGTTAATATGTGCAGGTTTGTGGATTTGGGTAGTATCCGGTATAGGGGAGG
TCTTTGTCGAATTTTTTTTTACATTTGAATTTAATTATATAATTATTTGTATCAAATTAT
GTAGATGCGTAGAACGAAAACCGGAGCTGGTCGCTCAAGTGAGGTCGCAACTAGTTCGTC
TAGCGCGAGGATGATATTTCCTTAGGTGCCGCTCAAGAAGAGGCACCTACACCACTGCGC
CGAATCCAACCGATGCCGCTCTTCCAGCGGTACTTCACAAACGCAGAGGCGTCGTGCCTT
TGTACGAGGCACAGTGGAAGGACGACCTTTCAATGTAAGTTTGTTAAGGTTTTAGTTTTT
TTTTTTAAATTACAACATAATTTATGTAGTAATCACTATTTCATTTATTTCATTTATTTT
CAGGTTCACAAACATTGAAGCGCCCCGAGTAATATCATCGGCGTTTAAATCATCGATGGA
GATTCCATTGTTTCAATGGAGTCAAATATCCAAGCATCCCGAATGGATGCCTCAAATCAA
TGCATGGTTTGGCGATTTCGGGTTGGTGTTAATTTATAATTTTCAGCTTATTTCTAATAA
ATTATTAATATAATTGTAAATAAATTATTGTTTTTATTTAAACTTGTTTATTTATACACA
ACACAAATTCTACTTGGACAAGTGAGCATAACACGTTGTGAGGAGGGTGTGGGAAAATCA
CGCGGCAACTAGGTAAGATCGAAAACAATACGGGATTTTTTTTAGACAAAAAATTATGTT
TCGAAATGTAATTTTTGGTTGCGTGAAGTAGGTTGCGTGATTTTTGGTATGAAGCACGAA
AAAAGGCAAAAAAACCCGCGAGGGATAGGGGTTTCAAAGGCTGGAACGATGTTGCGGTTT
GGAAGGATTTCAAACCGATATACATCCGGAAGATATATGGCCGCACTATCTTGAGCACGT
GACGTCGAGCGGTTCACACGACGCTCACGGTCCGCGTTGGCAACCGGAATCGGCCAATTC
ATGGCGGGTTGACAACGCACACGGCGGCTCCGTTACTCCGTTTGCCGCACATGCGAAACG
GATGGTAAGATTAATTTAAATGAAATATATCGTTAAATTCAGTTGTTGTTAATATATCTT
TTTTTTCATTATAGGTGTGTCTCTTGGACGTGAGCCGAGCCTCGATGGAGCTGTTTGTGG
AGACGCATGTGTGGAGTCAAGATCGCCGGAAGAGGGGCGCAACAGTTCGTTGATAACCGT
GCTCAGCATTTCGTGGTATGTTTGTTCAACCATTTTATTTTGTAAGTTATTATGTAAGTT
GTTGTTACTCATTTTCGGACCCCATGTGCTAGAGACGGTGTATACTTTTTTTAAACAGAG
TATAGGAGTTTAGCTCATATTCGCCAGAAGTTTGACAAAAGCACAGAAAGAAATATTTTG
TGTTTTTGAAACCTTGTTTGAGCTGTTTTCTGCTCTTTTTTATCCTTCCCCTTTACTACC
AAAATCATCGGGTTTTCTTAGGTTGATCGGGAGTCTTCATAATGCTAAATTCGTTCTTTT
TTTATCGGGTCTTTAAGGTTGAATAAATCCCTCGAATTTGCACTAAAAAAATAGTTCTGT
CTTTGTCGTAATTTTTTGGTTCCAACTTAGGCTCCGATTCGACTCGGTTTCGTACGATAT
CGACAATCCTAGGTATATCCTATCACTCATTACATGTTGAAAAATTTACGTACACCTTTA
TTAGGTCCTAGGGATCATTTTTCTTAGAGCAGATTCTCGATCGATTTGGATGCTCGGTAT
TGTCGGATCAAGAACCTTTTTGACCAACTAGATTACTACCACCGTTTCGTTATGTAAAAA
GATTTTATCTCACTTCGACTCCTTCATCAAAGTTGTAGTCTTAGACGTGTAGATGAATTT
GGGCTTTTGAATCACTTGATTTCGATATCGAGGCCTAAGATGTTCCCGTTTGAATATCTA
ACGTGAAGGCGAGAGAATTCGCCGCGAGAAGGATATTGACCCGAGTCCGCACTAAAGAAA
CTCTATTTTTGGCCTAGTTTTTGTGATTTTCATTCTTAGTTCATACTCTCGGTCATATCG
GGATTCTCGGCATTCGTCAGTTTTTGAGTTAGACCCGGAGATTCCTTTTGACCAGCTAGA
TTACTGAAAGTTGTAGTCCTAGACACGTAGATAAATTTAGGCTTTTGAATCGATTGATTT
CGATATCAGAAGCTCAAGATATTCCCGTTTGAATATCTAGTGTGAAAGCAAGGATTCCCG
ACCGCGAGAAGGATATAGCCCAAGTTCGCGGGGACTGATTCGAAGGATTTTTTTGGACCA
AGGACTGAATCGAAAAGTGTTAAAATGAGGGATTGAATTGAAGAATGATATTGAAAGCTG
GAGAGGGGGGTTGGATCATCATAAATGACAGGATTTTTACCACACCGAATAAGGAAAATA
GGACCTTGCAGCTGCACCCTCCAGCTGATTTCTTTCTTTTTTTTTCTCTGCTATTTTCCT
TTCTCATCACGCCTGATTTTTGGGGCTGAAGACCACGTTTTTGTTGTCTCATTTCAAAGG
GAGCAGCTGGCCCTATGGAAGGAAAGAAAAGAGCCACACCATCCTCTAAAACTGGAAAGA
AATCAGACGTAAAGCACCAACACAAAATCAGAATATTGCAGTTTCCTTTTTGCATTTTTT
TTACTGCAAATCAGTAGGGATTTGCGTCCTAGGATTAATGCATTGAATCCTTCCTAAATA
GAGACATATTTAGGCTATATATAAGCCCTTCTAATGACCTAAGGGGGGCGGCAAAAAAGA
GAGCAGAAAAATAGCAAAAAGAGAGCAAAAAAAAAAGAGCAGAAAGAGAGTAGAAAACAC
AGCAAAGAGAGACCAAAAAAAAAACGCAACGAGAGAGAGAGTAAGAAAAACGCAGTAAAT
AGATAGCGTTCTTTTCTTGCATTCTGGTGTTATTGTGAGGAAAGGGGAGAGAAAAAAGAC
AAGACGGAGAGGGAACTTTGCTGCTAAACCTTGACAGCAACGTTTGCTTGGTTTTCTTTC
ATCTTCTGCAGAAAAGAAGACGGTGAGACCTGCAAGTAAGTCTTCACTTCCTCCTCCTTT
CCTGCCTTTAAATCTGTTGTACCTGTTTTGTCTTTGCTTTGCACATTCGTTTTAAATGTT
AGACTGTACAATGAATGCTTGCCTTGTGTTGTTTCTGCCGTGGTTTTGAGTTTTGGATGG
GTGACTATGTTAAGAGTTGGCTAGCCTCTGGTTTTCCTTTTGTATCTCCTTTCTTTCGCT
GGTTCAGAATTAAAGAACCGGGGGAGGGGGCTGTTGTTTTCTTCATCAGCAGCTCCCTTT
TCTGTTCGTGTCCTTCCATTTTTTTAATTGAAATAGCCGGCCAGGTCTATTTTGGTTGCT
AGTCCGTGATATATATGTGTTATAAAAGCATGTCGTCCCAAGCTCTTCCTTTTTGTATGA
AACTAGCATGGCAGTTTCTCCCTGATTGTTAAAAAGAAAATAGATCATGAGTCATTGTCA
CATGCAGTAGGATTTTTGATTTCAAAATTTCAGTTTCAAAACTTTGGCTCCCTCATGCAT
ATGGGCTTAGTCCTTTCCAGTGTACAGAATTTTAAGTTGATTTGGCTTTGAACGATTTTT
GTTACGAATTGTTTCAAGTTTCTTGTAATATGAATGATGGCTTGCTACTTTCCATTTTGG
TGTTTATTTCTAATTGTGATGTTTGCGTCTTGAAAAAAAATATAAAAAAAATATTTTCTT
GTGTGTTGCATACGGCCACTACCCTTACATGTTTTAGAACATTTTTTTTATGTATAAAAA
TATTGGAAGTTTTAAAAATGTGTTTTCGCATGGATTTCTTAAACACCAAAAAAATTGTTT
TCTTGCATTTCTGGATTTTACAACATGTTTGTAAAACTCCAAAGGGGTATTGGCCAATAT
TCCAAAAAAAATACAAAAATCTTATTTTGGAAGGAATTCATCTATTATTCACCGCTAATG
TTTGGATAAAGAAATCCTTAAAGGACGAATATCCAAAATATTATTGGGAGTAATAAATCC
GCACAAATCCTTGAAAGAAGCCTTGATTATAATCGACGACATTTCAATTTTTTATTCCAC
GGTTTATGAGATGTGAGAGTATAATCATTGTAGGAGGACCGGGAAAGGGGCAATGAGATG
TTGCACGCAGTTGTTGTATATCTGGATGGTTAGCCATATCGAAACAAAAAAACCTGTCTT
CAATAATTTTTGGTGGTTCACCCAAAGACCCCTGAAGTTAGTAGAAGAAGAAGAATGGGG
AGATCTAGATAACCAAGGTTGGGTTGACAAATTAGAAGGTTTGCCTAATAGTGATTTTAA
GTGGAGAGCACCATGGGTAACGACAGTGGAAGTCCTAATGAGTTGTGGACAAAGACGTTG
GGTGCCATTGGTAGGGATTACAGGTTATGTGAGTTATGCTCCTGCCCTAGTGGTAAGGCA
ACTTGGGGGCATGCGGTTTGTTCCAAGGACTATGGGAATTGCTCAATTCTTTGGTTTGTT
CAAAGATTCCATTGCACAAGAAGTTTTAGAGATCATCAAACAAGATTGGAAGCATTTGGT
TTTGGTTGAGATAGAAGGTTTAAAGGATCCAAGTGCAAGTGAAGGATATACAAGATGGAG
AGACTTAGTTGCTTCAGCCATGCCTTGTGTAGAAGCCAAATCTCCCCAAACTATAGAAGA
GCCTGTTAAGAGGAAAAGGGTCAATAATGAAGAGGAGTTGAGAAGACAAGTGGAAAAACT
TCGGACAGAGTTGAGCAAAAGCGAGAAAAGACAAGGCAATCTTGGAAGAAATGATGCTAA
AAGAAGATAAAAGGAGAGCATTTCTAGATGAGCAAATACAATCTAGAGATGCGCGAATAA
CAAAGCTTGAGTTAAAGCTGGGTGAGGAGAAGATTGCTAGGGAAAGGAGTGAGAAGGAGC
TAAGAGGGATGAGTTTTGATTGGATGCAAAGTTGTTACGAACTTGAAGCAATGGAGATTG
ACTTTAACGATTGCCAAGGAAGTGCAGAATATTTCCAAGAAAAATTTGCACAAGTCCAGT
TTGAATTGATGGATAGGATTGGGAAGTATGAGGATTTGAACAAGAAATATATGGAGTTGG
AAAGCCGTTCGATGGAGATTGCAAAAGAAGAAAATAAAAGGAAAGGTTTTGAGGCTATTG
AAAAGGAATTAGCGGTTAAGAAGAATGAGATAAAAGTTATGAGGATAAAGCTTGACAAGG
AACGTGAAAAGGTGAAGTATTTGGACGAGAAGCTAGCAGCAATGGAAAAACACAAGGATC
AAATCGACGCCAACAACACTGCTTTGAATAGAACCAATATGTTACTCATAGAAAAGATGA
CCAAGACAGATGAGCAAATGGATGAAGCTGCTGCACATGCTCGAATTATTAGAATTAATG
CGCGGAATGTGGGAGGGGACATCATTCACTATCGCCGAAGCCTAGCTGAAACCGATGCCT
TTCTAGGGAAGATTGAGAACCGTGGTTTTGCCTTCTTACCTTTGGCTAGAGAGTTTGTGG
AGGAAAGGGATTAATAAATTTTGTATTTCCTTTTTATTTATTAATGTAATAAACTTATCA
AGCATTAATGAAAAGGGCGTTGACCCATCTTCTTATGCAAAATCTGTCTCTTGGTGAAAA
TGATTCAAGCAAATGACTTGAAAGGTAGTACTCCTAGCAATGTGACAAAAGAACCTATGT
TTATAAGGTGGTGGCTATTATTCGTTCACAAGAAAGTTGCATCCATACCCATTATACAAA
GCATTCTCAATCATGCATTTTTCTCATGCATCTATGCACGCATCTGCAGATTAAGAAACA
TAGGTCCCCCTTCTAGAATCCACAACACTCGACAAAGAAAAAGAATGGAAAACGAAGAAA
GGTCACAACCGAAGCTTAGTACCAAAGAGAACTTGAAGGAGTTCGGAATGATGTGGCGCA
CCTAACCGGTATGTTAGAGCAAATGTTGAGAGCCGAGATGAAGAGGGAACGTCTACTCAA
CCTGATGAAGCACCAGCAGCAGCTCAAATTCCTGTCGCACCTATAAACGTGGGGGCAAAT
ACACCAAATAAGCAGCATCCTAATCCCACTCGGCCCATCCAAATCCCTATTACAATGGAT
TTACAAACGAGGACCCACATGACGTCAAACTCTCTAATCATGAAGGGTATGATAAGTGGA
CCGCACTAGAAGAGAGGCTAAGTGGCGGTTGAAGGAAATGATTTATTTGACCCGATTAGG
[truncated: 1,304,164 more chars]
