# Supplementary material for: Genome Assembly and Sex-Determining Region of Male and Female Populus × sibirica
Source: Front Plant Sci. 2021 Sep 8;12:625416. doi: 10.3389/fpls.2021.625416 (PMC8455832; doi:10.3389/fpls.2021.625416)
Supplement: Supplementary Data 3 — Sequences of four contigs that contain SDR variants of the male (tig00001299 – Y haplotype, tig00000650 – X haplotype) and female (tig00001482 and tig00003220 – X haplotypes) P. × sibirica. The sequences are presented in separate files in the fasta format. [file Data_Sheet_3.ZIP › tig00001299 (Canu, Racon, Medaka, POLCA).fa]

>tig00001299
TAACAATAATAACAATAGTAACAACAACAATAACAATAATAATGAGTAATAATAATAGTG
AAGAAGAAGAGGAAGAAGTTGATGAGAACTTTGAGATGAAAGATTAACGTAAGGATTAAA
ACAATGATAACAAAAAATGTCAAGGTTAGAGGATCCACTAATGGTATTTCAAACAAGTAT
AGTATAAACCCTTATTATTCAATTGGAAACCACACACAAAGGAGGTTCCAATCGTATTAT
AAATTGTTAACATGATTACATTAGCTATCTTATTCGAATAATGCTAATACTTGTAAATGT
TTTCAGGCATTCATGATTATAACTTATGTTAACAACAAATCAAGTTCCTTTCATAGCTCG
TGTGTTATACCATACAAGATGGGCTATGAAAGTGCCAAGTATTTGTTGTACCAAGTGTTA
TACAACATAAATCTAGATTAACCATTTAACAAGCAAAGTATTAAAAGTGAACAAGATAAC
AAATACAAAGCATGTTAGTATCCAACATTAAGGTCCATGTTAAGTTTATATTATACTTAT
TCTTACACCATTAGTGTACCCTTTTCACCTTGACATAATTAACTTAGTTAAACATAATGA
AAGAAAGAGACATAAATAAACAAGGAAAGGAAATGAAAAGCATAAGCAAGAAATTAATAT
AAGCAAAACTTAAGCATTACAAAATATAAAGAGAGAAAGCAAGAGCATGATCTTGATCTG
GAAACCAAGATGCCTAAATACATGGCAAATGCCTCCTTTTATAGGCCAAAATTCGAACTA
TTGATTTGTTGACTAATTGATGAGTGGGTGGCCACATCTTGACTTGGTGACAATTCTTAT
CTTCTTGTCTGCCAAAAACGTCATTGATGACGTCATAATTTGAACAAACTTGAATCATGA
AAGTTCTAGGAAATTGTCTCATCTTTCCAGGGTAAAAATTTGAGATCATTTGAACTTCTA
GAACTCGAGATATGGGCTGAACACCGAACAGTGTCCTGGCTGCAGGACAGATTCGGACTT
CTTCGTTGTTGCTACAATTTGGACTTGAAAACGGCCTTTTTAAATCTTGGGCTCCACATG
AAAGTTGTAGGCCTATGTCTTATCTTTCCATCCATATAAAATGGACCTAAATCCAAGATC
TACAACTCCAGATATGACCCAATTACCGAACAGTGTTCCAGTTTGGACTGCACAAAGATC
TTCTTTTCTAAGTTTGGCCATCTCTTTGTCCTTTCAATTTCAGGATTTCAACTCATCAAT
CAATTCTTTCATTTATGTGATAGGCCTCGCATTTAAGATGAACATTTACCATAAATTAAA
GGTATCTTATATAATTAGATATGTTATTATAAAACATGCTTTAGTTAAGGAGTTATTGAT
ACTTCAAGTGCAAAATGATGATATAAAACCTTGATAAAAATGCACTTTTAAGTACTAATC
ACACCCCCTAACTAGCTTATTACTAGTCCCTAGTAATTAAAGCGTTAAGATAGAAAAACA
ATTTGCAAATTCCACAAAGCAAGGCATTCATCATTCAACTTCCATTAATCTATCCAGATA
AACAAACTCTCATTAAATTTATATATCCCCTTCAATATCTCTTAAACAAAATATTAATAA
ACCTTCCTTGTTATGTGCTCAATGTATGAAACATAGATGATGGGGCTTTTATTGGAAGAA
AACAATATTTTGTTCTAATGTTTAAGGTTAACTTCCTTGGGTTGGGATTATTTTATTTTA
TTTTATTTTACTCTTTTTTTTTTAATATCTATACATATAACTTAAAACACAATGCATCTT
TAACCCATGTAACGAGCTTTCGGCTAATGACTCCTGGACGACTTGATCTTAGGGCATTAG
GTGTTGAGACACCCCTACGAGCTTAGTAACTCGGGTTGCGCGATACACGATACGTAGATA
ATGCAATGTTTGATCCCCTTAAGCTTTTCTCCTTAACCCATGTAACAAGCTTTGGGCCAA
TAGCTCCCAAGTCAGCTTGACTTTAGGGTATTAGGTGTTAAAACACCCTTCGGGCTTAAT
TGCTTAAGGTTAGGGAGGCTACGAAATCAAACTTATCTACGTTTTTATTATCATCATTTT
CTTTTTTTTTCTTTCTTTTTTTTTCCTTTTTTTTTTTTTTTTTTTTTTTTTTTTTTTTTG
CAAATTATAGATTATCCCTATCCCTTAGTTGTTACCTTTAACAAAAGAACATAAATAATG
TAATAATCCAATGTGCAACCCACAATCATATGTTAAAGGTGTGTGTGAAAATGAAGGTTT
AAGAATACTTGTTAAATGAGTATAATGAAAGTAACAAGTGATAACAATGCGAGAGTTTGT
AAACCCTGAATATTTCAAGAAGTATTCTAATAGGCCTTGTTATGAATATTGCAAATAACC
ATTAGAAAATGTTTACTAAGATGCGTCCCAAGAGTCATTCCTCCTTACTCCGCCATCCTA
GTAATAACAGCTTTGCCAAATGGTTTTTAAAAACAAAAACAGTTAGTTGGTTAGTTTTTT
TTTTTTTTTAATTACTACTACCCTCTCCCCCCAACCAAAACGAGACATTGTCCTCAATGT
CCTAAGGTAGAAAGATAGAGTATAGAAGACATCACCCGAAACAACGAACACCGACAAACC
CGAAACACACTTAAACAAATATAAGAGATAACAAAACAAAAAGATATTATGCTATTAATA
AAACTGAAAGACATAAATTTTTACAAACTCAGACTCAAATCGTAGTTGTGATTGTGGCTC
ACATCTTCCCTTGGTTTTACGTCCAAGAACCGCTTAAACGCCCCCTATGGGCTCGGGGAT
AGGCTTCCCATCCAGCTTTCTTAAAAACTCGGCAAACAGGTCTTTTACAAGCCGATTCCC
AAGACTAAGTCGATCACGTTCTTTATGGAAATGGGGTCATAAGTCGTGAAATGCACAATG
CACATCTCCACCAGGATATGTCTTCAAAGTCAATAGAAGATTATCTAAAGATTCCTTATG
TTTTGAAATAAATCCTGACTTTTGACAATTTTCACAAGCTTTGCAGAATGCATGCGTGTC
CTTGAACATGGTGGGCCAATAAAATCCATTTTGAAAGATTTTTGCAATGGTCTTTTTTGA
CGAGAAATGACTCCCACATGCTTCGAATGACAAAATTTAATGACATTACTTACCTCATTG
TCAGAATGCATCTTTGAAATATTTGATCGTGACAATATTCGAATAAGTAAGGGTCATCCC
AATAAAATTTCTTCACTTCTGCTCGAAAACTCCCTTTGTCTTCGGTACTCCAATGAGTTG
GCAAATCTCCCGAGGCAAGGAAATTGATATTTTTAGCAAACCAAGGCATTGAACTAAGAG
AAAGTAAGGATTTGTCGTGAAAGTAATCATCGGGTTGGTGTGATGTCGATATCGAATCGT
TGTCACTCTTGACAAAAGATTCGCATCAACATTTTCAATGCCTTTTTCATCCGTGATTTC
TTCCCGAGAATAAGTCATTTGCAAATCTTCAAATTCATCAAACTCAAGATACTCAAAGTA
GATTCAAATTGATCATAAACCAATTCTTCAATAAAATCTACTTCTTGTAAATCATTATCA
TCTCGAGGTTGCTTGCAAATGTTGAAAATATTCATCTCCAATGTCATGTTCCCAAATGAT
AGCTTCATCATCCATTCCTACAATTAATCAATGCATTAGAAGTTGCAAGAAATGGACGCC
CTAAAATAACAGAAATGAATTGCATGCTTCAACAAAGTTGTGTGTCCAAGACAATAAAAT
CCACAGATAAATGAACTTATCGACTTGTACTAACACATCTTCAACTATTCCTCTAGGCAC
TTTTACAGATCTATCGGCAAGTAAAAGAGTTACGTAAGTTGGTTTTAACTCACCTAGATT
GAGACTTTGAAAACCGAATATGGAAGTAAATTCACACTAGCTCCAAGATCAAGTAAGGCT
CTTTCAATTTTATGTTCTCCAATAAAGCAAGAAATTGTAGGACAACCAGGGTCTTTATAT
TTCAAAGCATTATTGTTCTCAAGAATGGCACTTACTTGTTCGGCTAAAAAGGCTTTCTTT
TTCACATTCAGCTTTCTCTTCACAAAGGCAAGCATCTTTCAAAATTTAGCATAAGAAGGA
ACCCGTTTAATAGCATCCAACAAAGGTATATTGATCCTTACCCGTTTGAAAGTTTCAAAG
ATTTCGCAGAGTTGTGATTGACTTTCCTTTGTTTAGTCATGGCATGAGGAAATGGAAGTG
TCAAGTGAGAATCGCCCTTTTCTTTGCAATGATCGATTCAACCCCTTCCTTACCCTCGTA
GATTGACTCATCATCATTCTCACAAGGTTCAAGAATGGGTTTTTCAATAACCTTACCACC
GCGAAGAGTGATGACTCGATTTGACGTGATCCATGTGTTGGCTTCCGAACTACTTGCATT
CACATTGTATTGCCCCTTGGGATTTTGTTGTGGTTGAGATGGAAACTTACCTTTCTCTTG
GAAACCGAGAGCGTATGTCAATTTTGCAAGAGTATCTTTAAAATCTGGCTATGCTTTGAG
CAAGTTGAGTGTTAATTGCCTCTTGCTTTTCCATAAATGCATGCAATGTTTCCTCAAGAT
TTCTTCTAGGAGGGGGAGCATAAGGAGGTGCATATCCATGAGAATTTTGGAAATTATGAT
GTGCTTGAAACGATGGTCGTGAAGTTTGAGCATTATTGTTCTCACTCTTCCAACCGAAAT
TTGATGATTTCTCCAACCAGGGTTATATGTTTGTGAATATGGGTTATGGTTGGGCCTTTG
AAAACTGTTTAATGCATGGGCTTGTTCATGGAGACATTCTTTAAAAGAAGGCAAGGTTGG
ACAATCATTGGTTGAATGTTCGTTGGTTTCACTGATTTGACATGCAATGTCTTGAACATG
CATTTTAATTGACCACTCTTTTTTAATTCTAGTGCCTCAACCTTTCTAGCTAAAGATGCA
AACTTGGCTTGGAGGTCATGATCTTCCCTAAGGTTGTACATACCTCCACTAGATGTATGA
GGTTGGGTTTTACTTGGTGCCTCATAAGTACCCGTGGTGTCCCAATTTTGCGCATTTTCA
GCCTAGCAAGTCTAGGTATTCCATTGCTTCATTAGGGTCTTTATCCTCAAAAGTTCCATT
GCACATCAATTCAACCATTTGCCTATCTCTAGGAGTTAACCCTTCATAAAAATGTGAAAC
TAATCTCCATGTTTCAAAACCATGATGGGGGCAAGTATTAAGTAAGTCTCGATACCTATC
CCAACATTGATAAAATGTTTCTCCCGGTTTTTGAGAGAAAGTAATGATTTGTCTTTTGAA
AGAGTTTGTTCTGTGGGATGGAAAAAACTTCTTTAAAAATTGTTGTTGCATTTCATCCCA
AGCACGAATGGATCCGTGTCTCAAATTTTGTAGCCATGTTTTAGCTTTATCTTTTAATGA
AAAAGGAAAAAGCTTCAATCTAATGGTGTTCATGCTACAATTCGAGTCATTATATGTGTT
GCAAACCTCCTCAAATTCCCTTAAATGCAAGTATGGATTTTCTAAATCTAAGCCATGAAA
AGATGGTAAAAGTTGAATAATGCCTGCCTTAAAATTAAAATGAGATGCATCCAGGAGGAA
AAACTATGCATGAGGGTGCACTTGTTCTTGTGGGATTCATGTGGTCTCTAAGAGTTCTAA
CCCGAATATTCTCATTATTCTCATTATGAAGCGATTGGTTATCTTCTTCAGCCTATATTT
TCCGAAAATGATGAGGATACCCTACAAAGTCTACCACTTAATGTACGTGACCACACTCTC
ATGCACGTGTAAGAAGAGAATAAAAGGAAGAAGAAAACAAAAGAAAGAGAAACAAAACAA
AAGAAACAAAGTTAGATACAAGAAAAGAGAAAAGAGAAAAGAGAAAATAAAATAAATACT
ATAATTTGTACAAGAATTTACCTCCTAAGAACGGCGCCAAAAACTTGACACTGACCAAAA
GATTGATGTCTTCTCCCAAGTGCAGGAGTGTCGAGTAATAAATAACCCTAGGAAGACCTG
GGTCGAACCACTAGGAGGTTAATTGTATAAATTATAGATAACAATAATACAAAAGTAACA
ACAACAACAACAATAATAATGTTAATAATAATAGTGAAGAAGAAGAGGAAGAAGTTGATG
AGAACTTTGAGATGGAAGATTAACGTAAGGATTAAACAATGATAACAACAAATGTCAAGG
TTAGAGGATCCACTAATGGTACTTCAAACAAGTATAGTATAAACCTTATTATTCAATTGG
AAACCACACACAAAGGAGGTTCCAATCGGATTATAAATTGTTAACATGATTACATTAGCT
ATCTTATTCGAATAATGCTAATACTTGTAAATGTTTTCGAGCATTCATGATTATAACTTA
TGTTAACAACAAATCAAGTTCCTTTCATAGCTCGTGTGTCGGTTATACCATACAAGATGG
GCTATGAAAGTGCCAAGTATTTGTTGTACCAAGTGTTATACAACATAAATCTAGATTAAC
CATTTAACAAGCAAAGTATTAAAAGTGAACAAGATAACAAATATAAAGCATGTTAGTATC
CAACATTAAGGTCCATGTTAAGTTTATATTATACTTATTCTTACACCATTAGTGTACCCT
TTTCACCTTGACATAATTAACTTAGCTAGACATAATGAAAGAAAGAAACATAAATAAACA
AGGAAAGGAAATGAAAAGCATAAGCAAGAGATTAATATAAGCAAAACTTAAGCATTACAA
AATATAAAGAGAGAGAGCAAGAGCATGATCTTGATCTGAAAACCAAGATGCCTAAATACA
TGGCAAATGCCTCCTTTTATAGGCCAAAATTCGGAACTATTGATTTGTTGACTAATTGAT
GAGTGGGTGGCCACATCTTGACTTGGTGACAATTCTTATCTTCTTGTCTGCCAAAAACGT
CATTGATGACGTCATAATTTGAACAAACTTGAATCATGAAAGTTCTAGGAAATTGTCTCA
TCTTTCCAGGGTAAAAATTTGAGATCATTTGGACTTCTAGAACTCGAGATATGGGCTGAA
CACTGAACAGTGTCTGGGCTGCAGGACAGATTCGGACTTCTTCTTTGTTGCTACAATTTG
GACTTGAAAACGGCCTTGTTAAATCTTGGGCTCCACATGAAAGTTGTAGGCCTATGTCTT
ATCTTTCCATCCATATAAAATGGACCTAAATCCAAGATCTACAGCTCCAGATATGACCCA
ATTACCGAACTGTGTTCCAGTTTGGACTGCACCAAAGATCTCTTTGGCCATCTTTTTGTC
CTTTCAATTTCGCATTTCAACTCATCAATCAATTCTTTCATTTATGTGATAGGCCTGCAT
TTAAGATGAACATTTACCATAAATTAAAGGTATCTTATATAATTAGATATGTTATTATAA
AACATGCTTTAGTTAAGGAGTTATTGATACTTCAAGTGCAAAATGATGATATAAAACCTT
GATAAAAATGCACTTTTAAGTACTAATCGCAGACCACATAGAACCCGCTAACCGGACAAC
CTTCCCCATCTCAAGAGCAGCTTCACTGCCACGGACGACAAAGCACCACCGGCCGGATCC
GTCACCACAGTAAGAAAACAAACCGAGAGGAAGAAATAAAACAGAGGATAATCAAATCTG
TAAAGGAAAGAAAAATTTAAACCGACTGCCTTGTGTGTATCTTTGGGTTTTTGCAGGTGA
CGGTGACTCCCACCGCCGGTTTAGGAGGACAGAGGGGAAGAAAACAGTCCAGCAGCCCCC
GTTTTTGTGGAGTTAACGGGCCGCGCGCGTGAGCCCACGCGTCGCCAGCGGTGGTGGCGC
GTGGGAGGACGCGCCGCCACTGCTCATATGGGTCCAAAAGGCTTCTCAAAGACCGTTATG
GATTTTTAAGGGGTTATTTTATAATTTTTAAATTGATTAATGTAATATTTATTTAGTTTG
AATTTTTATTTGTATGTTGTGAATTTGGATGTAACAAAAGAAAGGAAAAGAAAAGAAAAA
AAAAATATAGTTAGAGTGAATGTGTGTGTTTGTATTTGTTTTATTTTTTTTATATATTTT
TTTATGATGAAATTGCAAAGATTAAAGAAGAATTTAATATTTTGATTGGATCACGGTTAA
GAATTATTAACTTATACGTAAGTTGTATTTCTAATATCCGATGAAAAAACAATTATTAAA
ACTTCTTTAAACACATCAAATTTAAGGCTTACCTCGAGGTAGGGTGCGTTAGGGGTGCTA
ATACCTTCCTTAACCACAACCAGTCCCTTACCCGCGAATCTCTTACAAGACCAGTACATC
CGGGTTTCCTAGTAACCCTCAATTAAATACTAGGTGGCGACTCCAACGAACCAATCAAAT
TCAAGCAAGCAAACAACAACGATAAAATTGCTAGCCGACGACGCGCGGATTTTTTGACGT
CATGGCATGAATGGCGACTCCTACGGGGAAGGTAACTGGTTTCGACAATATTGGACTAAG
CTTTGTGTATTTGATGTGTTTAAGTTTTTGCATTTTTGTCTTTTTTTATTTTTATTTTAT
CCATGTATTTTTAGAATTGTTTCATGCATCACTTCTATTTATTTTTGAAAGCACACACAA
GCTTCTAAGTTAGGTGGTGAATTAGCGATCTACCCTATGACTATTGGTCGGGGTTCGATG
CGTGAAAACCGAACTCATAACCGAGTGCTTGCTTGGTAATGGTGGGTAGACGTACCTTAA
CTATTCCTTGCAACGCCCTCATACCGTCTTTACGAAGAACGTCACCGCGGATATGAGACC
CTTTTGAGACCAGGTAGAGAACCTACCCATGTTCACATAGTGAATAGAACCTGTCCTTAG
GTTGTATGTGCTATTTTTATTTTGCATCAGGGCAAACCCTTCTTAAAGCATCTTGAACTC
AAGACTTTTGGGTGACCCAATGGCCGTCACTCAGAAAATTTTCATTGTAGAGTTTGGGGC
AAGAATCAAGATTCTTGTTTCATCATACAAGAGTTACGACCATATGTCACCCCCTCGAAG
GGCGAGTTCTTCATATAGATTATATGTTCATACATTTATCATGCATGTACCAGGAGGAAA
AATAGGTTCCCCCATCCGAGCTGTGCTACACGCGAATGAAGAAAGATGATAGAAGCAAAG
AAAGTTGTTAGAGAGAGGCACAAAGTCAAAATAAAGTTGAGAGCATCAAAGCGCGAAGTA
GCAGACTCGAGATCCGCTTGAACAAGTGTAGAGCATCAAAGGGAAAGGGAATGTCTACAC
AATCTTCTCGTAGGAACACCGCTTGTCCATGTCCCATTTAAGTTACACCTCCTCTTTTCG
GTCATGAATAATTGCAGAAGAATGCCTTTAGTCATCGCCTAATGACAACCTTTGTTCTTG
TTCGTATGCACCGATAATTATTCATTGCCTCCGTATATGCTAATGGAACCAAATAACTAC
TAGCTTTTGTGCCCGGTGTGTTAGCCTTCTTTGACGTTACCCCTAACCGTTAGCTCAATT
CCAGTTCGGCGGCACAAGATGTAAAAAAAAAAAAAACAAAAAAAATGATTCGACCCCGAA
CTTCAACGTTGCGAGCTCTCTCTGTAGAGATTTGTTTATGGATCCGCCGTGGGGAACGCA
AAGAGGGGGTGTAGTAGTTTCATATTCTTTAAAACTTTCTCTCACCAGTGGCATCGGAAA
AAAGATTGTAGTAGGCGAAGAGTGAGACCGATCCGAAAATGTTAAGCAGTCATCAAACTT
CAATGTGGCGTAGCTCCTCTACAAAAATCCATTTATGGCTCTGCAAGTTGGGAATACAAG
AGAGGATTTATTAGTTGCATATGCTATAAAAATCTCTCATCGGTTTTAGCACAAAGACAT
TGTGTTAGGTTGAAGAGCCAAACCTAGTCTGAAAAACATGAACAAACATCAAACTTCTAC
ATTGCAGAGCTCTCTCTGTAGAGATTTGTTTGGGGATCTGCTAGTGGGGCATCCAAGAGG
GGATGCAATACTTCCACACGCTACAAAACGTTGTCTCATCAGTTTCAGCACCAAAACACT
GCAGTAGGCCGAAGAGTCAGACTTAGTCTGAAAACATGAGCAGTCATTAAACTTTGACGT
GGCGAGCTCTCTATAAAAACCTGTTTGTGGCTCGCAAGTGGGGAATTCAAGAGGGGACGT
AGTAGTTCCAAACAATGTGAAAATTTATGCCACCATTTTCAGCACCGAAACACCGTAGTA
GGTAGAAAAGCCGACCCGAGCTAGAAAACAAGAGCAAATATAGAACTTCACCGTGGCGAG
CTCTCTCCGAGAAACTGCTTGTGGCTCTGCCAATGGAGAATCCAAGAAGGAATGAAGTAG
TTTCATATCACCTACAAGTTTCTCCTACCAGATTGTCGCATTAAAACGCGAAAGTATGGA
AAAGAGACAGGACCTCGCGAGAAAAATGGGAAGAAGATTGAAACTTCAACAGGAGCGAGC
TCCCCTACAGTGTGTTTGTTTGTTGTACCGTCGTTGAGGGATCGAAGAGGAGACAAAGGA
GTTTTAGATTCATCAAGGTTCTCTTCCAATAAAGACCACGCGTGATTTCACACTTCAGCG
GGCGCTTGCTGCATGTTTTGTGTGCCGCCAAGATTACCTAGCTATTGGAAGGTTCTCCAA
CAACCCTCAAACAACCATAACAACATGAGAAGATTGACATGATGTTGTGAAGATTGTCAA
AAGAATTGAACAAGCTATGAAGAGAGGAAAGATTGAAGGAACCGCTACTGGATTCTGGAA
CTGCAGGAAGAGATGAATCAAGAGATGACTTTGAAGACGAGAAACCATAGTTATGTGGTT
TAGTCAAGTCTCACTGTAGCACCGCTACTCAAGTGTCTTTGCCAAGATTGACATCTTTCT
ACCACTCAAGTTGGACTACCAAGGATCTCGCGATTCAGGACTTTTACCGACTCCGACAAA
TCCCATGCAACCCGTTTTCTAAGTGGTATAATCCAGAAAAGAGATGGGATGTCACGGTGG
GGTCCTCAGCCATTTCAATTGAACAATGGCAAGAATTTCAAGAATCGAGTCTGGAAGTTG
GTAAGTAAGAGACAAGTGAGAGTCTGAAGGAGGTTTGTCATTGGTTATATTGTCACAGAA
CATTCTCGAATGATAAAAGATTGAAATTGCTCTGCGAAACACAAATATTGCCGAATAGTT
GATCCAAGAAGGGCGTTGAACTGTCAATCATGTTGTTATGGAATTTTTGCCTCTGCATTT
TGTTTCGGGATCACATCTCACCCTTCAACGAAACATGTCTTTTCTTTGTCTCTTTGTTGT
TATGAAATCATGAGATGCTTCTTTCAAAGGGTATTTTGACAAAATATGTTTGATCAAACT
CCAACATGAAAAGTTTAATCATGAACATTAAAAGTGTTTTGATTGCGGAAATGACTTGAT
GCTTGAAAATGACATGAGGTGACCAAACAATTTTGAACTCATACCTCCTGAAACTGAACC
ACACATCATATAGCTAGTGTTAGCAATATGCATAATGACATGTAGTGGATTCAATAGTTA
TGGACTCGTGAATCATGATTCTTACAAGTCCAAATCATTACACTCGGACGAGGTCAAAAT
TTATCTGGTTCTAACCGACCTTGCTTGAAACAAGAAAAGGCCATCTTTGTTATCCTTTCA
CATTTCTTGAAATATTATCCCTTGCGGTCCCCATTTGAGCCTGATAAAATATTTTCTTTC
AAGAAACCCTGACTAGGATCACACCTCGCACTAGGGGCAAATAAGAGAAGACAAAAGTGA
AAGAGAAGGCTTAGAACAAAAGTCCGAAGTTTGAGAGTGAGTTAAAAGAAAGAAGACCTA
GACCGGGGCGTGTTAGAAAACTATGAGAAATGCTATGTGAAAGCCATGACCTTTGGCATC
CATGATAAAGCCCCCCTGAAGTTATCGATGATTGAGATTGGTTATTCATCAAAGAAAAAG
CCGGATTTGCATATAACTTATGTTAAGAGAATTCTGATATTTAAGGTTAATAAGGTTATA
TGTCATTTCCTCTACAAAGACAACAATAGGAAAAGAGTTGATGAATAGTTGGAGGTTGAT
CCTAGGTCTTTAAAACCCTCAAACACCTTTTGAGCCTGAATTTTCCTTTCTTTCATAAGC
CATGAACCATAGCCTGCATTATGTGTTTTAAAAAGCCCTTTTTAATCAAGTAAGCAATCC
GAACCGATAAATGGCGATCTCAAAACTTGAAGAGTTTTCCATAAGAGTCATAGCTTCATG
GATTAAGCTACCGGTTATTATGCATGCCGATAAAATTGGTGTTAAAAAAAAAACAATCTT
TCTTGATGAATCCTCAAGTTTTGACTTGAGTCTTTTGTTTTCCTTGAAATTCACAGAAGG
TCACCTCATCGCAGACCATCAAAAGATATACCCAAGATCAAAGATTAAAACCTGACCACA
AAGAACCATGAAAAAAGTCATTTTAATCTTACAATGGGTCATTTCTGTTTTCAAAATACA
AGACAATCATAGATCGCATTGAATAGTGTGTGTTGGATCTTTGACCGAAGAAGCTTGATT
TCCAAAAACACTTTCAAAAATTGACATTTCTTTGATTTCATTTCAACAATTAGACTTGAA
TAGACATGACCGTTGAAATATGAGATTTGATTCCGTAACAAGAAAGATTGTCGAACAAAG
AAGAACATCGATTGAGTCTCGTGAAATCGTTGACATGAATGACATCAACTCTCCTCGACA
CTTCTTGAAAAGTTGAGCAGCTGGGGGCAATACAGTGGACCCTGAGAAGGAAAAACAAGC
AGTATTCAGATCAGCTATGAGGCAATGAAAGATGATTAAATGATGAATCAATGCACTGAG
GACAATGGTGTTTAAAGAAAGCCAATCAGCAGAACAAGCATTCATATCATTACTGGGAGC
AATATTGTTCAAAAACATTCCATGATCTAGTGAACTCTAGCAGCAATTGAAAACAACGCT
GCAATTGAGGGACAACCTTGTATCTTCATCTTGGGGTTACCCTTTGAAACATGGATATGA
TGATGTTATCGCATATTTGCGTTGGAATGAATGTCGAAGGATGCACACCACCAAGACTCG
ACTGTGGGACCATCTATTTTGGAGCTCAAAATGTGCACTTCACCGTATGAATATAGGTGA
TAACATGAACACCATTAATGATGTCAAGACATTTCTTTCCACTATCTGATTTGACAAGCT
GAGAGGAACCCATGAGAAAGAACATTGAGCATACAACGATGAGTCTTTCACCGCAAACTA
TGAGATGCATGTCTCGAACGATCGGATGATTTCCATGAAGACTCGGTGATAACATATACT
TAAAGAGTATTGTTTCAACTTGAGGCAAGTTCATGACTGGTTGACAATCTTGATGGGTGT
TGGCATGATACACACAACCAATCAAAAGATAATTTTCGAAGAATCCAGGAGAGAAAATCC
TTCATGATGAATCAAGCAACACCGCACTTGGGCAAGAGTCAAGCTTGATAAACAACAAGA
GCAAGAATCGTCGAAGACAGCCCAGGATGGGCACTGAACTTACAACTGAGTGGATGGCTA
GCACATGAATGAGCCAATGCATCGAAAGAACCAATAAAGCTTTGGAATGCAAACAAAGGC
ACCCTATGACGATGGATCATCAAAGGGGGGGGCTATATTTCACATCAGGTAAGGATGCAT
GCATGTCATCTAACCTCAAAGCATTGCACATTCTTGTGATTTGTTACAGAAAGATCCTCA
ATGAGGTCCAGTAAGATTGTGGACAAAGAAAGGGGAGAATCCTTGAGCTGATAATAACAG
AGAATCATGGTTGTGACTTTGGAATGGGAAGAAGATGAGATAAACCTTACTGTTAGGAAA
ATCTCAAAGAAATGAAAAGATCAACCTGCAATCAGGAAGCATCGAGTTTGCAAACCTTGC
GATCAAGAATTATCAAGAAGCACCAAGTTTTCCGGCCCTTCTTCTATCATCCCTTCGGGA
CTTCGCCAGTAAGTCCCATTTTTCACACTTGTCACATCACATCTTCCACCTGGGTAGGTC
ACCCATAACAATGAGACCACTTCACATTTTTTCTATCTTCCACCCGGGTAGGTCACCCAT
AACAATGAGACCACTTCACATTTTTCTCATCTTTCATCTGGGTAGGTCACCCATTATAAT
GAGACCGCACTTCACATTCTTTCCATCTGGGTAGGTCACCCATTACAATGAGACCATTTG
TTCCACATATTCTTTGTTTTGGTTTAATGAGGTCGCCAGATGTGCTCTCATGTAGCTTTG
GTTAAAGGGAATCGCTAGATGGGATTTCAGGTTGACTGAGTTATGTAACATCTTTTCATT
TTGGTTTAATGAGGTTGCCGGATGGGATCTCATGTAGCTTTGGTTAAAGGGAATCGCTAG
ATGGGATTTCAGGTTGACCGAGCTACACATATTTTTTTAGTTCCAATTTAATGAGGTCGC
CAGATGGGATCTCATGTAGCTTTGGTTAAAGGGAATCGCCAGATGGGATTTCAGGTTAAC
CGAGCTACACACATTTTTTAGTTTTGGTTTAATGAGGTCGCCAGATGGGATCTCATGTGG
TTCTGGTTAAAGGGGATCGTCGGACGGGATCTCAGGTTAGCCCAACCACACAGATTTTGG
TTCTCGTTAAAGGGGATCGTCGGACGGGATATCGTGTTAGCCCAACCACACGGATTTTGG
TTTCTCGGTTAAAGGGGATCGCACGGACGGGATCTCGTGTTAGCCAAACCACACGGGATA
ATGGTTCTGGTTAAAGGGGATCGCCGGATGGGATCTCAAAGTTAGCCTAACCACACACAG
ATTTTGGTTCTGGTTAAAGGGGATCGCCGAGATGGGGTCTCGTGTTAGCCCAACCACACA
AGATAATGGTTCTGGTTAAAGGGGATCGCCGAGATGGGATCTCAGAGTTAGCCCAACCAC
ACACGATTTTGGTTCCGGTTAAAGGGGATCGCCATATGGGGTCTCGAGTTAGCCCAACCA
CACACAAGATAATGGTTCCGGTTAAAGGGGATCGCCATATGGGATCTCAGGTTAGCCCAA
CCACACACGATTTTTTGGTTCCGGTTAAAGGGGATCGCGGATGGATCTCAGGTTAGCCCA
ACCACACACATATTTTTTGGTTCTGGTTAAAGGGGATCGCCAGATGGATCTCAGGTTAGC
CCAACTACACACATATTTTTTGGTTCGGTTAAAGGGGATCGCCGAGATGGGATCTCGAGT
TAGCCCAACCACACGAGATTTTTTGGTTCTCGTTAAAGGGGATCGCGGATGGGATCTCGA
GTTAGCCCAACCACACACGGGATATTGGTTTGGTTAAAGGGGATCGTTCGGACGAGATCT
CGAGTTAGCCCAACCACACGATTTTGGTTTTGGTTCAAGGAGGTCGCGGATGGGATCTCA
GGTTAACGAAGAAAAAAGAGAAAAAAAGAGAGAGCAAGAAAGAAAGAACGAAGAGGAAGA
AAGAGAAGGAAAAAAAAAGAGAAAGAAACATTTAGAGTTTTTCTTTACAAAGCTTACTAT
GCGAAACATTGAGGAGTTTTGCTTCGTAAGCATTGTAAAGAAGGGGGCATCTCTGTTGCT
ACCCAATTTTTGACCCATGTTTTGATAAATTTTCGGAAAAATCCAAAAAATAGCGAAAAA
CATTGAAAATCCAAAAAAATACGTTTTTAATACATTTGCATCGTTTTTAGCATTTTTAGC
ATCGTCTCAAAAGAATTTAAATTTTCAAAGACATTTGGAACGCGTTCAACTTTTAACGCG
TTATTTTTAAAATCATTGATTTTCTTCATTGAGTCGACGTTGATATTGCTCGTTTTCAAA
AAATACAAAAAAATTAAGAAAAATCAAATTTACAAAAAGAAAGAAAGTTGAGGGACTAAT
TTTGAAATCCATGCAACATTTTACCTATAAATACCGGTCCACAACTCAAACAAGGGGGGC
AATTTTGACAAATAAAAAAGGGGAAGAGAAACCCTAAACCTATCTCTTTCACACCCAGGC
CCGCCGCCGCCCACCGGAGAATTTTTTTCTTCTCTCGCACACTTGCCCGGTGGCCTTTAC
TTTTCTCGATCCAATTGGTTCCACTATTTCCTTCCCCTCTTCACCGCTTCCCCCTCTCTT
TAAAACCAGCCTCCACACTTGTTCCCTCATTTTCTTCTCTTTTTCCAGTCGACAGAGGCC
CCAGGGCTTTTGATTTTCTTCTTCCCCGCGTGAGCCCCACTCAAACCTCCACTTCCCCTC
TATTTTGGCTAAAAATCAAGTCCCCCGTGATTTCGGCTTCATCTTCTCGCATCTTCTCCA
GCCGCCGCCCAACCCCCGGTGCTTTTGATTTTTTTTTTCTTCCCACAACAATGAGACCAT
AAAAGACACGTAACCCCATCTTCCTCTCCTCTCCCGGCCGGCTTGCCTTTCTTCTTCACC
CGTAGGAGCCAACGCGCCCTCCTCCAAGGCGGTCCGTCCACATCCCGGCCACGAACCAGC
CTTTCGCCAGCGGCCCACGGCGGCTCCCCCTCACGGATCGTCTCCTTCGTCAAGAACCGA
CCCTCCTTCATCCGACCAACCCCTCAGCGGCGTCTTCTTCTCCCGCGGTCTCTTCAACAT
CAACGGCCCGCACCCAGTCTCCACCTCCGGCCAGCTCCACCCTACAGACCACATAGAACC
CGCCAACCGGACAACCTTCCCCATCTCAAGAGCAACTTCGGCTACCACGGACGACAAGAC
CACCCTACCGGATCTCGTCACCGCGAGAAGAAAACAAACCGAGAGGAAGAAATAAAACGA
GAGGATAATCGGATCCGGAAAGGAAAGAAAAATTTAAACCGATCGCCTTGTGTGTATCTT
TGGGTTTTTGCAGTGACGGTGACTCCCACCGCCGGTTTAGGAGGACAGAGGGGAAGAAAA
CAGTCCCAGAGCCCTGTTTTTGTGGAGTTTACAGCGGCGGCGCGTGAGCCACGCGCCGCC
AGCGGTGGTGGCGCGTGGGAGGACGCGCCCTTGTTCATACGGGTCCAAAAGGCTTCTCAA
AGACCTGTTATGGATTTTTAAGGGGTTATTTTGTAATTTTTAAATTGATTAATGTAATAT
TTATTTAGTTTGAATTTTTATTTGTATGTTGTGAATTTGGATGTAACAAAAGAAAGGAAA
AGAAAAGAAAAAAAATATATATAGTAAGAGTGAATGTGTGTGTTTGTATTTGTTTTATTT
TTTATATATATTTTTTTATGATGAAATTGCAAAGATTAAAGAAGAATTTAATATTTTGAT
TGGATCACGGTCAAGAATTATTAACTTATACGTAAGTTGTATTTCTAATATCCGAAGAAA
AAACAATTATTAAAACTTTTTTAAACACATCAAATTTACGAAGCAGCTTACCTCAGGTAG
GGTGCGTTAGGGGTGTTAATACCTTCCTTAACAACAACCAGTCCCTTACCCGCGAATCTC
TAACAAGACCAGTACATCCGGGTTTCCTAGTAACCCTCAATTAAATATTAGGTGGCGACT
CCAACAAACCAATCAAATTCAAGCAAGCAAACAACAACGATAAAATCGCCGACCGACGAC
GCGCGGATTTTTTGATGTGCGACATCTGTCTTGTTCTCCAACGTAACCTTCCTTGTTGTT
GCAGTTGATTTGTTTCTATAATCAACCAATGTCTCCACATCTCTTTCTGTTTCTGTTTTG
TTACCATTAATAGATGATACATCATGTAAATTGTAAAAAAATATATTTATTTTTCTGATA
TATATATATATATATTAATAACAAATTAAATGATAGTAACAAGAAAATAGGAATTAGTTT
GAATAAATGGTACCAATTTCTATCATGACATATCTAGGAAGAAGATCAAAGAATAGAATA
AAAAAGAAAGAGATATGTTTGTAATAAATATTAGAGAATAAGAAAGAGATATCTATAGAA
TCTCTTTGTGAAATTTCTAAGAACTTAATTACAATTATATTATAATTTCTTCCCTAAAAT
TATTCAAAATATAATTTTAGAATTACATAATGCTAGGTTTTAATATATAATTAAAGAGTC
TCTCCTGAACCAAATAATAAAAATATTGTATAACTCTTTTGGACGAATTGTTAACGTAGG
GACTGTTTGGGGTACTAACATGGCTGATTTTTTTGAATATATTATTTCATTAGTGTTGAC
TCTACTATTGCTGCATTGACTGGACTTCCTTTAGCTCTTGAGGTTATGGGTGCTTGTCTG
TCCGGGAAAAACAGAGATGGTTGGAAATCTGTAATTGACAAATTGAGAAGAATTCCAAAC
CACGATATTCAAGGAAAGCTTATAATAAGTTATGACGCACTGGACGGTGAAGAACAACAA
AATGCATTCCTTGACATCGCTTGCTTCTTTATTGATAGAAAGAAAGAGTACGTTGCAAAA
GTGCTAGGAGCCCGTTGCGGTTACAATCCAGAAGTTGATTTGGAAACTCTCCGTGGAAGG
TCTCTGATTAAAGTTAATGCCATTGGGGAGATAACCATGCATGATCTATTACGAGACATG
GGAAGGGAGGTCGTTTGTAAAACGTCTCCAAAAGAACCTGGAAAGAGGACCAGAATTTGG
AATCAAGAGGATGCATGGAATGTACTTGAGCAGCAGAAGGTAAGAGCTCAATGCATACAT
GAAAGCATAGTCATGCGTATTTTCTAGTCAAACTTATTACAAATAATTGAATGAAAGTTG
TATTGATTTTTTGTTTTAGGGTACGGATGTTGTAGAGGGTCTTGCACTGGATGTTAGAGC
ATCAGAAGCTAAATCACTTAGCGCAGGATCATTTGCAAAAATGAAATGTTTAAATTTACT
CCAAATCAACGAAGCACATCTCACCGGATCCTTCAAGCTGCTTTCTAAAGAGTTGATGAA
GATTTGTTGGCTTCAATGTCCTTTGAAATATTTTCCATCTGATTTTACCTTTGACAATCT
AGATGTTCTTGATATGCAGTACAGTAACCTCAAAAAACTATGGAAGGGAAAAAAGGTGCG
AAACACACTACAATCCACAAAATTTCTCCAGTATGTAATTTATATTTACATGTTATGACT
TTCTATGATTAATTTTCATTATTATGCGCTCTATTATACAGATTCTCAACAGGCTAAAAA
TCTTTAATCTCAGTCATTCTCAGAACCTTATTAAAACACCAAACTTGCACAGTTCAAGTC
TAGAGAAACTAAAGCTGAAAGGTTGCTCAAGTTTAGTTGAAGTCCATCAATCTATTGGAA
ATTTGACGAGTCTTGCTTTCTTGAATCTGGAGGGATGTTGGAGTCTAAAGATTCTCCTAG
AAAGCATTGGCAATGTAAAGTCTCTTGAAACTCTGAATATTTCTGGGTGTTCACAACTTG
AGAAATTGCCAGAACGCATGGGTGATATGGAATCCTTAACTAAGTTGCTAGCTGATGGGA
TTGAAAATGGGCAATTTCTCTCTTCAATTGGACAATTAAAGTATCTCAGAAGGTTATCAT
TGTGTCGAAACAGTTCGGCTCCACCAAGTTCTTCTTTGATTTCAATAGGTGTTTTGAATT
GGAAACGTTGGTTGCCAACATCTTTCATTGTGAAACGTCTTGAGCTTTCTAATGGTGGTT
TGTCTGATCGCGCAACTAACTTAGTAGTTTATCATACTTTCAATAGTCCTAAGCAGGCCC
TCGTAGAGAGAGAAGCTTTGACATCTCTCTAAAACGGATACCCTATAGACTGCCTAGACC
CCAACCACCGTAGAAAAACAAACATGGTCAAAACTCTCCCAAACCACTACCCTCCCCTGC
CCACCAAACCTACCTTAATCCACCACCTTCCCCCAACCACCGTTGAAAGACCAGACCAAC
ATGCTCACACTTTGTCTCAATCATCTGCAGCACCCTTATCGTCTTCTCAAATTCCAAATC
ACCCTGCTACCTTTGCACGAAAATCTGCATCTAACACCAAAAGCCTTGGCCTATCATCAC
TTGATCACAGTGCCCCTCCTATCTCGCAACCTATTACGCTGTTTTTTGAGAGATTTCCTT
CCTGGGTTGATTATCAAGATCTGAAAAAGACTTTCCTTAAGTTTGGACAGGTTACCAAGT
TGTTCCTCTCCAAGCAAAAAACTGCTCTAGGTCGACGCTTTGGATTTGTGGACATACTAT
CTCCCATGTCTGTTAATGATCTTTGTGATCATGCCAGCAGCCTTTGGTTTGACACTTACA
AACTAAGAGTAAACCCAGCCAAACATCGTCCCTTTACTCCTGCCTTGATACCATAAAAAA
CCCTTCCCAAACCTGCTCCACCTCATAAACCTGAACTTCTGTTCAGAGATACCAGATCTT
TTATTGAGGTACTCAAGTCCACAAAGCCTCCAGTCAGTGATGAGAGGAGAATGATACAAT
ACGACTCCACAGATGAGGATAAGGAATGGCTGAGTAGGAGCTTAGTGGGAAAGATCTTGC
CAAATGCTGATGTAGCAACCATGGAGGAAATGGTATTAAAAGCAATTGAGAAAGCTGTAA
GCTTTAGATTCCTAGGAGCTAGTCAAGTGATTGTTACTTTTGAGGACCAGTTAGCCTTAC
GGAAGGAACAACAAAATGCAAGATCTATTCTGTATTCTTTACTTAGTAACCTCAGGCAGT
GGGAAGCAAGGATATGCGCCTATGACAGGTTCGCTTGGATATCCATATTTGGGCTACCGA
TGGAAGGTTGGAATAGGAATTGCATTGATGCTATTCTTCAGAGTTGGGGAAATATTATTG
GCTATGACACGTCCTGTGTTAGCCAGGGATCCATATCAGGCATAAGAGTTCTTATCAGAA
CCACTAAGCTGGAACCTCTACAGGGTCAAGTGCTACTCAAACTTGATGGAATTCAGGTGG
AGGTCTCTTTGACAGAAATCAAAGGCACGTTCATCCCCTCCCTCACAACAGTCAAGCATT
CCATGGACGTCTCACTTTACTAAGAATCGGGGCTCTCTGAAGACGACGAGGACGATCAAG
GTGATGCTCCGATGAGAGCAACACTGTCCCACAGAGCTACAAGACAAAGTGCAGAATTTG
AATTTGATCTCATTGCTGCGTTGGGTAACAATAATTTGATTGACAGTGCCCTCACCGAGC
AAGTCATGCCACCTATGTACCCAGGGGCAGAAGCAACGGGGGGCAAGCAGGGGCCGGGCC
CCCCCTGCAATACTTGCCCTTGCAATATTTACCCCTACAATCCTTTTTATTTTTTCTGTA
TTGGGTAATTAGGTAATTAAATAGGAAAAAGTGTTATATTTTTTATTTTAAAAAGATGAC
TCTCCTAAATTAAGTGTGATTTTATTTTTTATTTTCTTTAAATTTACTCTTGACCTACAT
GGAAAAGAAAAAAAATACAAAGGCATTATTTTGTGAAATAAAAAACAGAGCCACCAATTT
ACCCTAATATTCTGCAGCCAATCAAAAACATAAATCACGAGCAAAATTTTTCTACAAAAA
GATTAAAGCAGAGCTACTAATTAATTTATGTTTCATCAAACAAAATAAGGTAACTTATAT
TTAAAATATATTTTTGTTTTATTTTGAGATGTTTGTTAATAATTTGATGAGGTTTTTTTA
ATAATTCTATCATTTTTGCTTTTTTTTTCTTAGATCTTCTAGTTCTATCAATTGTTTTTT
GAATTCTTGTTATATTGATTTTTTTAATTAATTAGATATATTTTATTGGTTTGTTTTGAT
TATGCTTTGATTTTTTTTATGTTCTGTTTCTAGCAAAACCGCCAAAATTATCAATTTTTT
CTTATAATATATGTTTTGATTTTAGGTTGAACCATGAAAAAAATAAGAAGAATTAATTCT
TTTTTGAAAAAAAAAAGAAAAAAAATATCGATAACTCACAGCCTACTGAACGAGCTTTTT
CAGCGATTAAAATTGTTACAATCGGATGGAGGATGATTTTCTTGCAAATTATTTGATTGT
CTATATAGAAAAAGAAATTGCTGAAAGATTCACAATTGATATGAGAATCGATAAATTCTA
TTATATGAAAGAACGACGAGCACAATTAAAATAAATATGTAAGAATCATTTCGTATTATT
TTTTGCTTTATTTCAAAGTTTATCAAACATAAATAATGTTTTGTTTTAGCTAATGTTTCT
TATATACTTTGTATGTTTATATTTGATAGGTATAAAGACCAACAACATTAAAGTGATGGA
TATATTATGAAGATGAAATTAACTTCATTACTTTGACTCAATTTGGTATTACTCAAAACC
TTTTACCTTATACAAAGGTTATTATATATTTGTAATAAGTTATTTGAATAAAACTAAATT
ATGTAGGTTTTGTTTTACAACTCTTGTATAATAAATTAAAACAAATATTATATCTTATTA
TATTAATTTTGGCCCCTCCTAACAAATAATCCTAGCTTCGCCCCTGTATGTACCTATATC
CAGAAATCACGGAGCCACGCAAACAAAAAGTTTTAGCCGAGAAGAGTGTGTACGAAGTTG
AAAACTGTTTAGCACTGGTATGATATGACTACGCCAAGGTGGCGCAGGTCGATTATAGAA
CTGTAGTTGGGTAGCCCGTTGACTATCTTTTTGAGGGAGAAGAATTGGATTAAGAGGGGG
GCAATACTAGTGGAGAGCCTCAAAACGGCCGAAAGCAAAGGAAGAAACAACCCATTGTAG
GCCCAACAATAATGGCTACTTCAATGTACATCGGGCCATCTTTTGCAAACTTCATAAAAC
CTATTGCTGACCCATCTAAGCTTTCCATCCTTGAATTATGAAATAAGAAATCGCAGAAAC
ACAGAGCAAAGAGGATTAAACGTAGTGTTGTAACCCAATTTTGGATCCACCAAGATTTTC
TCGAATGTTATTTTATTTCTATTATTATTTATAAAAATCCAAAAAAATTAAGAAAAAAGT
TTAAAAATTCAAAAATATATTTTTCTCAAGTCAACCGCATCTTTCCATCAAAACCGAGTC
CACCGGGTCAATACGGGTCAAACCATGTCGACCAGGGTAAAAAATGAGTTTCGGGGCCGT
TTCGAGGTCAAAACCGACATTTTTTACCAAAACCGAGTTCACTAGGGTCAATACGGGTCA
AACCATGTCGACCGAGATAAAAAATGAGTTTCATGTCGTTTTGGGTCAAAACTGTTATTT
TTTTGGTCAAATCCCGATCCACTGGTTTTATATCATTTGAGAGTTTTTTTTTATTATTAT
TTTATGTTTCAACATAATTTTTGGTAATTAAAATTGCTTTTTAGCGGTTGAATTGGGCTT
TTTCTAATACCGAGTTGAGTTTTAATTTTACCTATATAAATATATATATTATTATATATA
ATAAAACAAAATTAATAATTCGGAATTGTTATATTAGGCGGGGCGCTTATATTTATTGTA
GGCGGAGCAGTTGGATGAATACAATTTTTATTTAAAGCAGATGCCAGTGACAGTTCGTCA
GGAGAAGGGAGGGAAAAAAAAGAGAGAGAAAGAAAAAAAAGAAAGAAAAGAAATTTTTAC
TATTCATGTTTTTTTACTATTTCTTCATGCGAGTAGGATATTGATTTTAAAAAAAAAACA
ATTTGAAAAATACCAAATATATCCTAATCGTTAGATCTAATAGTGTTTAGATCTCGAACC
GTTGATTTCATAAGATACAATAGGGCTTACCACACCCAATTAAAAACCAAATCAATCTCA
GCCCTTAAAACAATTCTCCCTTAGATCCGGTGGCGCCACGTCACACGGTGTACCAAGCTT
TCGCAGACCGCGACACACCCGATCACACCGCAGCCCATCCGGACCGTCCGATCAACTTGC
AGATCCAGCCAATCGCAGCCACAAGATCAGTTCAACGGCGATCCAACGGTTCACAGCCTT
CAGCTGCACCGGTGAACCGTGCGCGTGTTTACACCATAGCACATCTCGAGCCTGTCTCTC
TTCTCGCGGCGACGCTCTCTCTCCCATCCGATCTCCACTTTCCGGCCAGATCCAGCCTCC
GACCACCACGGAAAAGTTTCTCCCCGCTGTAAAGAAAAACCCCGGTGGTTTTCAACGTTT
TCACCGCCTCATCGGCCGGAAAAGGGCCGCGATTGTCGGCGGCCACCGAAGCTTCAAACC
GATGATTCTCCTCGTCGCCCATCAACGGACGTCGAGACCACCGCCATCGAACCCTCGACA
TCGATCTACCAGGATCGACCATCGGGTGGCGAAATCTCTCCGGAAAATCTCCCTCCGCCA
ACAAAGTAGCCGCGCATGTGCCACACGCGCCGCTAGTGGCATTTTCGTAATTTTCGGAGA
ACTTCGAGGGTATTTTAGTATTTTACCTATACAAGTGACACTCGGGTAATTTTTTGGGTT
TCAACTGGTATTTTTTATATTTTTTATATATAAATGCTTGTAAATTTTCTTGCATGTTGT
AAAAAGAATACAAAAACCAAAGTCGACAAGTCTCCTAATTTTTAGGGATCGATGTCATTT
TTAACGCGTCTCCTATTTTTAGGGACCGACGTTAACCATTTTAAAAAAAACAAGTTACCA
ATAAACCCAAAATATAATGGATTATATCCATTATTTCTGTTGGTAACCTAGATGTAATTC
TCCTTTTAGGGACAAACGTCAATATTTTAGACGAGTCTCCTAATTTTTAGGACTCGATGT
CATTTTTAACGTGTCTCCTATTTTTAGGGACCGACGTAAATCATTTAAAAATAATTACAA
ATAAGCCCAATATATAATCGCATTTGAATCAAATAAAAAACACACAAGTAAGGGTAACCT
TTCTTTTGAAAGGATGTTTTAAGGGTGGTGTCTACCTTCCCTTAATCATAACTAACCCCG
TACCGAATCTCTCGGGACCAGTGTCTAATTTGGGATTTCTAGTTCCCTCAAATTACTAGA
TGGCGACTCCAATAAAATCTTTGTTTCCCCCAATCGAGAAAAAACCCTTTTTGTTAAATA
AACAAAAAGCGGGAGCCGTCGCCCGACGTCGTGTATGGACAGAATGGCGACTCCACTGGG
GATATAGGGTTGAGCCAACCGCTTGTGTTATTTATTTGGGCATTTATTTTATTTGCATTA
TTTATTTTATGCAATATTTACTATGATTCTTTTCAATTTTTCATATCGTCACATGCATAC
ATGTTATTTATTTGTGTATTCACACACTTCACGGTGAACCCATAAAAGCTCGGACCCGAG
CTCGTCCCGTTTAAGGTTAGAAAAGAGAGATTCAAGTGGCAAGTGTGACTTATGTCCACC
GATGCTCATTTGGACTTTCGCTTGGATTGTAACTCACCCTATGCAACTATTATTGTGGAG
TTTTTCTCCCCTACTCATGTTGTATAAGGTTAAGAGGCCGATTACTTCACGAGTAATTCG
GGCAATCTAAGAATCGAAGAATATCTTTAAGGATAGACTAAACTAAGCCAAACCTTATGA
GCTAGATCCTATCAAGTAGGATATACCCATTAGGACACGAACAAATGTCAATGCATAAAC
ATACATGTTCATATACATTTCATGTGCTCATTAAATCTCCACCGATCCTCAGGAAGTGTG
AGATGGAAAAACCCATTACTATTGAGGAATTTTTGACCAGATCAGAATTGAGCCAACATG
ATGAAGGGGATTGTTTGCCATCGAATTTGAGTCTCAATTACCAAAGACATGTTAAATTAG
ATGACAAACCACTTGGTACAAGATAGCTGCTAGACTGCTGGGAAAAGTTATCCTCTCATG
ATCAAATCACTTTCCGTAAACAATATGGGGATCGTCACAATCATCGCAAATTAGGGTCCA
ACATGCTTGTTTTGAGGCCATGATAGGGTTTTGGGATCTAGAATATTGGTGCTTCACATT
TGATACTGTGGATATGACTCCTACTATCGAGGAGTATGAGTCCCGCTAAATTGTCCCAAG
TCGAAAAGGTGTACTTTTACACACCTATAGAGCATGCACTTTCTAACTTTGCTTGGATTA
CCCGGGATAGACCGTCAACTAGCAAAATCACATGCAATTAAACGAGGAAATAGCCGGGGT
TGGTTTTGGAATGAACTAGAAGCCATATTCAAGAGGAGATTACACGATGAAAGCAATGAA
ATTCGATTGAGAATTTTGGCCTTAGGCATATATGGTTTGGTTCTTTTCCCATCTGCAGAG
GGAATGATCGATTTTGAGGCTGTCAATGTATTTAAAAATGTGGTGACCCTTAAAATTAAC
CCGGCTACAACAATATTGGCAGAAACTTTCTCATCCTTGAATTATTGTAGAAAAGTCGGA
AGGGGTCGTTTATGATGTTGCTTGCGCTTGTTGTTTGTCTGGACTGTGAGTCATATGATT
GAGGGGAAGATTTCAAGTTTGGTTGGTACCCCATGGCATCTTTATTCTCAGCTGGAGAAT
TTTGCTGAAAAACACATGCATGAAGTAGGAAGAACCACATGGGAATCAATGTTCTTGAGT
CTAAGTAAATCTTCATTTCATTGGAGAAGTCGATACTCTTATTTCAAATCTTATCTGGCA
TACTGTGGTGAGTACCCATGGGTCCCGTTGATAGGAGCCCACCGTCGTATTAGTTACTTG
TCCCAACATGGTCTTACGACGGTTTGGATTTGAGCTTTATTCCAAGGACTACCAAACTGG
GAACATTTTATGAAGATTTCAAGACCTCGAAGAAATTATTGGAGTCGATAAAGAAGGCAT
GTAAACATCCCTGGTAGAGTTACTTCGCTAAGAGAGTAGAAGGAAAAACAACCGAAGGAT
ATCCAATATGGCAAAAGAAGAGAGGGAAAGGGTACAAAGTTCCTCTTTTTGAAGGGCCAC
CCAGGTCTATGATTCAGTCTGCTGAAGACATACACGAAGAAGTCCGCGCCCAACAAGAAT
CTTATAACCTAAGTTTGAATGCTGAAGTACAAGAGTTATGGGCTAAAAAAAGAAAGTTAG
AATCTAATCTAGCCACTCAAGAGACAACTTTGGCTATCATAAAACAAGAAAAGGATGACT
TGTCGCTCGGCCTACAACATCAACAACTTCGGTTCCAAAGCAATTACAAGAAAAATATGT
ACTTTTGTCAGAAGGTAAGAGGAAGCAAGATGTCAACATGAAGAGATGGGTCAGAAGAGC
ATCAAAAGCTGGGGAAATGGTATTAAAATTGGAAGAGAAAAATGAATCACTTCAAGAGCA
ACATCAAAATCAAGATTTAGTCATTGCCAATTTAGATGAGCATGTCGACCATTTGCTTTC
TCGTTGAGCAAACCTTATCATCAGAAAAAGAAAATGCGTAAAGAGAAGCGAACGTTGGGC
TTCGAAGCTATGCGCTATCATGTACAAGCGAGATGATGCCAAGAATTATGCTTTAGGATT
ACGAGGCCTAGCGCAACAAGTAGCAGATGGTGAGCCAATGACCAGAAATGAATTCCATCG
CTTTTTGGGTTGATCGAGAGATGGAATTAATGAGATCTCAAGATCTCGATGGTCCAAGGC
TTTGGAAAGACCGACTTATTGTACTTTTAATATTATTAATTAATAAAAGGCAATTTCATC
ATCTTTTTGTTATGAGAAATGTTTATTTTGATTCGATTTATGGCATCAAATTTCTCCCCT
AAATCGGTTCAAGTTCTTGTAGGTTTGGAGTCCTCAGTGAGAACTTTCTTAAGAGAATCT
GATCTGGTCTATTCCTCGTCATAAGGAAACCTTGAAACAAATAACAAGCATGCATAAAAC
ATATGGCATTTTACATCCATTTGTGCATTTCATTCATTTATCAAGCATGCACACGGTTGA
AACATACGTTCCCCTACCGAGGTCTAATGGACTGATGAAGATGGAAAATCAGTCAGGGTT
TAGCTAGAGGTTCGTTATCAAAAGGAAGTTGAGAGCAGTAAAGGTGAAGTAGTTCAACTC
ACAAATCTGTTTGAATAAGTGTTGAGCTTCAAGAATGGAGAGGGAACGTTTGCACAGTCT
CTTGCTGGAAACACTACTTGTCCACATTCCATTGAAGTTGCACCTCTCCTTTTTCGTCAT
GAACAATGACAGCAATGCCTTCAGTCATCAATTAATGACAACCCTCGTTCTCGTTCAACT
GCACTGATAGTCGCTCAAAGCCTTCACATATTCCAAGATCACATAATAGCCTGCTAGCTT
TCGTTCTGGTGCATTGGCCTTCTTTCCAGGCATCTCTATTGTGAACACCATTCCGGTCCA
AAGAGTATCGGATGTCGCTTCCGAGAAAAACAAGAGCAGGCATTGCAACTTTAACAAAGC
ATAATTCTCACTATAGGTGTTTGTTTGTTGTACTTGTTGCTACCCAATTTTTGACCCATG
TTTTAATAATTTTTAGAAAAAATCCAAAAATAGTGAAAAGCATTGAAAACCCAAAAAAAT
ACATTTTTAATACATTTGCATCGTTTTTAGCATTGGCAGCGTCGTCTAAAAAGAATTTAA
ATTTTCAAAGGTCTTTCGAACGCGTTCAATTTTTAACGCGTTAATTTTAAAATCATTGAT
TTTCCTCATTGAGTCGACGTTGATATTTGCTCGCTTTCAAAAATACAAAAAAATAAGAAA
AATCAAAATTTACAAAAAAAAAAAGAGGAAAAGAGAAGGAAAGGAAAAGTTGAGGGACTA
ATTTGAAAACCTAGCAAAACTTTTCCTATAAATACCATGCTAAAACTGAATTTTCAGGGG
GGGTAATTTTGGAAACATCAGAAAAAACCCTAAACCTATTTTTTGAAAGAGAGAGCGCCC
CCCCTTCCCATTGAAAAAGGAGAGAGAGCAGGGCGGCCGCAAGCCTCCCTTTCCTCGTTT
ACGAGGCCGGCCGCCCTCCCCTTTGATTTCCTTCTTCCCCTCGACAACGAGAGAACAAGA
GACAGCTCCCTCTCTTTCAAAACCAAACCGGGGCAGCCCCTCCCCGTCCTCTCATCTTCT
TGAAGCCGCCTCCCTTCCCTTGGTAAGGAAACCGGAGCTCCCCTTCTCCCATTGCAACAA
ACCGGAGCACCCACAAGAGACCACCCTCACAGCTCCCCCCACAAGGCCACTTCCCCTCCG
CCTCTCCCCTTCTCTTCGACGAACGAGTCCCCTCACTCTCTCATTTTCATCGCAGTCTCT
CCTCCACTCGGCCCCGGCGGCGCCGAAAAGGTAGCCGACGCCGTCCCTCTCCGTCCTAGC
CGTTCGTTTCCATCGACCTCCCTCCCCGGCCATCTCACAGATCTTTAACCGACCGGCCAG
CTGCAGCGACCGAAACATGCGCCGTCCCCAGCTTCCCTCACCTCCCACGAAACCCCGCAG
CAGCTCCTCCCCTCGGCCGGCCGGCCACGGACCCGATCTCCTCAAAGACCGCCATTGGGC
TCCTCCTTCAACCGACCTCGAGTGGCGGCCCGAACACAACGGCACCTACAGATCAGCAGC
CATCCTTCCTCCTTTTGCCAGCTACCAGAAGCGGAGGGGAAGACAAGAAACCCACAGAAG
AGCCGATCTGCAGATCTAAAGGAGAAGAGAGAGGCAGATCCCAAAAACCATGAAAGAAGA
TTAAAGCAGTTGCTTTTTGCGTTTTCTGTGGCTTTGCAGGTCATGGTTGTCACCGCCGGC
GAGGAAAAGAAGAGGGGAAGAAGTCGATCCAGACACCCCGTTCTTTGTGTTTTTCTGTGG
CGGCGCGTGAACCCACGCGCCGCCAGTCACGGTGGCGCGTGGGAAGACGCGCCGCTGCTG
TTCCCGCGCCTAGAAATCCTGCTGAACACTGTTCCGGCTCCAGAAGGTGTTCCCTATAAA
TTCCATATTGTTTTGGGGCTGTTATTGTAATTTTAATGTAATTTTTTTGTTTATTTGTTT
TGAAATTGTATTGTGTACTTGTGGATGTAAAAAAAAAAAAAAGAAAAGAAAAGAAAGAAA
AATAAAACAATGATAGAAAAAGAGATTGTGTGTGTTTGTGTATTTTTTTTTATGTATGTT
ATTGAATCAAAGAAAAAAAATGAATTTAATATTTTAATTTATATGCACAAATATCTAAAG
GACAGATAAAAATCATGTTGTATTTCCCATAAAAATGTAGAACATGTATCTACATATATT
TGGGAACCAATAACTGATTTATCAAAGCCTTAGAATTGGGCTAAAATTTTATTTTTAAAA
ACACATCAAGTCCACGGAAGCGGCTTACCTCGGTAGGGTGCGTTAGGGGTGCTAATACCT
TCCCTAACCACAACTAGTCCCTTTCCCGTGAATCTCCGACAAGACCAGTACATCGGGTTT
CCTAGTAGCCCTCAATAAATTACTAGGTGGCGACTCCGACGAACCAATCAAATCAAAACG
AACAAACGAAAAATCGCCCGACGCTGCGCGCGGATTTTCCGACGTGCGAGTGAATGGCGA
CTCTACTGGGAAGGTATTGTTTTCAACTTTATTGGACTAAGCTTTGTGTTTTTGATGTGT
TTAAATTCTCTGCTTTTGTCTTATTTTTTTATTCATGCATTGTATAGAATTGTTTCATGC
ATCACATATTTTGATTTTTTAAAAGCACACACAAGCTTCGGGTTAAGAGGGGGACTAGCA
GCTTACCTTACGACTTTTAGTCAAGGTTTAAGTTTGTGTAAACCCCAACTCTTCGTTGAG
TGCTTAGACTGGTAATAGTTGGACACGTGCCATCTCATTGCCTACAAGCCCCTATATTGC
CTTCAAGAGGGTGATCACTGGGACAACAAGAGATCCTTTTTAGAGACCAAGTAGTAAACC
TACCTTTTGTCTCACTTAAAAAGATTAGAACCTGCCTTTAGGAAGTGTGCTCCGTATATA
TTGTTTTGCATTAGGGCAAACCCTTCTTGAAGCATCTTGAACTCAAGACTTTTGGGTGAC
CCAATGGCCGTCACTCAGAAAATTTTCATTGTAGAGTTTGGGGCAAGAATCAAGATTCTT
GTTTCATCATACAAGAGTTACGACCATATGTCACCCCTCGAAGGGCGAGTTCATCATATA
GTTTTACATGTTCATACATATATCATGCATGTACCGGGTTGAAAGATAGGTTTCCCCCAC
ACAAGTTGTGCTACACGTGAATGAAGAAAGATGATAGAAACGAAGAAAGTTGTCGGGGAG
AGGCTCATTGTCAAAAGAAAGTTGAGAGTATCAGAGGTGAAGTAGCTAGAATCAGATCTG
CTTGAACAAGTGTAGAGCATCAAAGGGAAATGGAATATCTACACAGTCTTCTGTGGGAAC
ACTGCTTGTCCATGTCCCATTGAAGTTACACCTCTTTTCAGTCCTGAATAATTGCAACAA
TGCCTTTAGTCATCAGCTAATGACAACCTTTGTTCTTGTTCAGTTGCACTGATAATTATT
CATCGCCTCCATATCTGCTAATGGAACCAAATAACTACTAGCTTCTGTACATGGTGCATT
AGCCTTCTTTGAAGTTACCCTAACCGTGAGCTCAATTCCAGCTTCCAAAGCAGCAAAAAA
AAAAAAAATCGAAAAAAAAAACCAAGATTAGACACTGAACTTCTACGTTGCAGAGCTCTC
TCTGTGGAGATTTGTTTTTGGATCTGTCAGTGGGGAATGCAAGAGGGGGTGTAGTAGTTT
CATATGCTTTGAAACTTTCTCCCACCAAAGTGGCACCAACAAAACATTGTAGCGGGCGGA
AGAGTCGGACCGGTCTGAAAATATTAGCGTCGTCAAGCTTCAATGTGGCAGAGCTCCCTC
TACAAAAATCCGTTTATGGCTCTGCAAGTTGGGAATGCAAGAGGTGATTTATTAGTTGCA
TATGCTATAAAAATCTCTCATCAATTTCAACCCAAAGACACTGTGGCAGGTTGAAGAGCC
AGACCTGATCAGAAAAAACATGAGTAGACATCAAACTTCTATGTGGCAGAGCTCTCTCTG
TAGAGATTTGTTTGTGGATCTGCCAGTGGGGCATGCAAGAGGGGATGCAGTACTTCCACA
CGCTGCAAAAAAATTGTCTCATCAGTTTCAGCACCGAAACACTGCAGTAGGCCGAAGAGT
CAAACCTGGTCTGAAAAAACATGAACAAACATCAAACTTCTACGTTGCAGAGCTCTCTCT
GTAGAGATTTGTTTGGGGATCTGCTAGTGGGGCATGCAAGAGGGGATGCAGTATTTTCAT
ATGCTATAAAACTTTGTATCATTAGTTTCAGCACTCAAACACTGGAGTAGGCCGAAGAGT
CAGACCTAGTCTGAAAACATGAGCAGTCATCGAACTTTGACATGGCAGAGCTCTCTCTAC
AAAAACTCGTTTATGGCTCTGCAAGTGGGAATGCAAGAGGGGATGTAGTAGTTTCAAACG
ATATGAAAATTTACACCACCAGTTTCAGTACGAAGACACTGTAGTGGGTTGAAAAGCCAG
ACGTAGTCTGAAAACAAGGGCAAGCATCAAACTTCAACATAGCAGAGCTCACTCTGCAGA
AATCTGTTTGTGGCTCTGCAAGTGGAGAATCCAAGAAGGAATACAATAGTTTCATGTCAC
CTACAAGTTTCTCCCACCACTATCGGCATTAAAACACAAAAGTTGAGAGAATAGACAGAC
CTGGGCTGAAAAACAGGAAAAGACTGAAACTTCAACAGAGCAGAACTCCCTCTACAGGTG
TCTGTTTGCTGCACCGTCAGTGAGGAATCAAAGAGGAGACAAAGGAGTTTAGATTCATCA
GGCTCTCTTCCAGTTTTGACAATGTGTGATTCCACACGTCGGTAATGGCGATGCCGCATG
TTTCTAGGCACGGCCAAGATTACCAAGCTGTTGAAAGGTTTCCGACAACCAACCACAACA
ACATTGGAATATTGACATGAAGTTGTGAGGATTGCCAAAAGAATTAAGCGAGCCATGAAG
AAGTGAAAGATTGAAGGTTCCGCCATGAATTCCGGAACAATGAAGAGAGATGAATAAGAA
GATAACTCGAAGGTGGAAAACCTTATTCATGTGGTTTAGCCAGGTCTCACCGTAGCATCA
ACTCGCTTAAATGTTTTTGCCAAGATTGACATCCCATCGCCACTCAAGTTGGCCTACCAC
CACCCGTCGAGTTCCGGACTTTTGCCTGACTCCGACAAATCCCATGCAACCACCATTTTC
TAGGTGGTATAATCCAGACAAGAGATGGGATGTCATGGTGGGGTCCTCGGCCATTTCAGT
TGAACAAATACAAGAGTTTCAAGAATCGAACTCAGTTTGTGAAAGATGATGTCATCGATC
ATTTTGTCACCAGATCATCCTCGTAATGACGAGTGATCGAATTGCTAGGCAAAACACGGA
TATTGCCAAAGAAGCCGATCTAAGAAGGGGTTAAACTGTCAATCATTTTTGTTTTGGATT
TTTGCCCTTCTGCATTTTGTTTTGGGGTCACATCTCACCCTTCAACGAAACATGTCTTCT
CTTTGTCTTCTTGTTGTTTTGAAATCAAGCGATGTTTCTTTCAAAGGCTATTTTGAAAAA
ATATTTTGATCAAACTCCAACATGCAAAGTTTAATCCGGAACATTAAAAGTATTTTGATT
GCAAAAATGACTCGATGCCTGAAAATGACATGAGGTGACCAAACAATTTTGAACTCATAC
CTCTTGAAACTGAGCCACGCACCATATAGCTAAGTTTAGTAGTATGCATAATGACATGTA
GTGGATTCAGTAGTTATGGACTCGTGAATCATGATTCTTACAAGTCCAAATCATTACACT
GGACGAGGTCAAAATTTATCGGTTCTAACCGACCTTGCTTGAAATGAGAAAAGGCCATTT
TTGATATCCCTTCACTTTCTAAAGATTATATCCCTTGTAGTCCCATTTTAAGCCTGGTAA
GATATTTTCTTTCAAAAAGAAACCCTGACTAGGATCACACCCCACACTGGGGGCAATGAG
AGATATGTCATTGGGAAGGATGAAGACACTGATAGAATCAATGATAAAAGAAAGGCTTAG
AATAAAAGCCCAATGATTGAGAAAGGGAGAACAAGAAAAGCCATAGATTGAGGGACATCC
AAGAAAACTTTGAGGAAGGTTATGAAAAAGCAAAAAAAAGTGGAAATGAAGGAGAATGCC
TATCAATTCTAAGAGGGGCAAAAGAGGTTTCAATGGAAGAAAGACACAACAAATGCCAAA
AGTCAACACCAAAAAAATCAAGTTTCATGTCTTTTGGTGTGTCTAGGATAAAGCCTTTAG
TGTCTTCAAAAATTTTTAGATTCATTATTCATCAGAGATAAAGTTAGATTAGCATTATGA
CCTATGTTAAGAGAATTCTGAATTTGATATTAACAAGGTTATATGTCACTTTCTCTACAA
TGACAATAAGAAAAAAGTTGATGAATAGTTGATATTGATCCTAGGTCTTTGAAACCCTTA
AACACCTTTTGAGCTCTGTGAATTCCCTTTCTTTCATAGCCATGAACCATAGCCTCGCAT
TACGTGCTTTTGAAAGCCCTTTTCGATCAAGTAAGCAATCTGAACCGATAAATGGCGCTC
TCAAAACTTGAAAAGTTTTTCCATAAGGGTCGTGACTTCATGAATTAAGCTACTTGTTAT
TATGCATGCTAATAAAATTGGTGCTAAAAAAGAAAACAATCTTTCTTGATGAATCCTCAA
GTTTCGACTTTGAGCCTTTTGTTTTCCTTGAAATTCACGAAGGTCACCTCATCGCAAACC
ATCAAAAGATATACCCAAGATCAAAGTTTAAAACTGACACAAAGAACCATGAAAAAAGTC
ATTTTAATCTTACAATGGGTCATTTCTGTTTTCAAAATACAAGACAATCAAAGGACTGTA
TATTTCGAATAACGTGTGTTGGATCTTTGACCGAAGAAACTTGATTTTCAGAAACTGACA
TCTCTCTGATTTCATTTCAACAACTAGACATTGAATAGACATGATCTTTGAAGTATGAGA
GTTGATTCCAGAATAGAAAGATTGTCAAACAAGAAGAATATCGATCGAGTTTGCAAAATC
CTACAAGAATGACATCACTTCTTGACACTCCTTGAAAAGTTGACCACCCGGGGGCACATA
CGGTGGACCCCGAGAAGGAAAACAAAAGGCATTCGGACCAGATGGGGGCAATTAAAGATG
ATCAAATGATGAATCAATGCACCGAGGACAATGGTGTTTAAAGAAAGCTAATCAGCAGAA
GAAGCATTCGGGATCATTAATGGGGCAATGTTGTTCAAAGACCAGTCGGTGATTTAGTGA
ACTTCAAAGCAATTGATGAGCAATGCCGCACTTGAAGAGCATTTTATTATCGTTAACTTG
GGTTACCCTCTAAACATGGCCATGACTCCTAACGAGATGTTATCAAGTGAGTGCATTTGA
ATGAACATCTAACATATGCACACCACCAAGATCGACGGTGGATCAAAGATGTACCGAAGG
ACATCTTCATAGCATCATCTTTTGAAACATGGCTAGCAATCGATGAGGATACACGAATGA
ATGTAATTGAATGGCAAAAAGATACACACCACCAAGACTGATCGTGGAACAATGTTGCAC
TTGAAGGACAATCTCATATTGTCATCCTTTGAAACATGGTTATCGTACGGTTGCATTTGA
ATGAATGTCGAAAGATGAACCCACCAAGACCGACCGTGGGACCATTTGTTTTGAAGCTCA
AATGTGCACTTCACCGCATGAATATGGGTGATGAACATCATTGATGATGCCAACACATTT
CCTTTCATGATCGATTTGACAAGCTGAGAGGAATCCATGGAGAAGAAACATTGAGCTTAC
AACGATGAGCCTTTTACTGCGAGGTATGAGATCCATGTTTAGATGACTCGACAGTTCCAT
GAAGACTGATGATAACATATACTTGAAGAGTATTGTTTCAACTGGGGGCAAGTTCATGAC
TAATTAACAATCTTGATGGGTGTTGGCATGATGCACACAACCAATCGGAGGATAATTCTC
AGAAGAATCCAAAGGAGATAAAATCCTTCATGATGAATCAAGCAACACTGCACTTGGGGG
CAGAGTCAAGCTTGATAAACAGCGAGAGCAGTAATCGTCGTGGACAACCTATGGTTGGCA
CTGCACTTACAGCTGAGTGGATGGCTAGCACATGAATGAGCCAATGCATCGAAAGAACAA
AGAAAGCTTGGGAATGCAAACAAAGGCACCCGTGATGATGGAACATTGAAGAGGGGGGAC
CTATATTTCAAATCGGAAAAATCCTCAATATAGTTTAGCAAGATTGGGGACCAAAAAAAA
AAAAGAGGAAAAATGGAGAATCATTGAGTTGATAATAACAGAGAATCATGGTTGTGACCT
TGGAACGGGAAGAAGATGAGATAAACCTTACTGTTAGGAAAATCTCAAAGAAATGAAAAG
ATCAACCTTGCAATCACGAAGCATTGAGATTTCAAACCCTGCGATCAGGAATTATCAAGA
AGCACCAAGTTTTTCGGCCCTTCTTGATCATCCTTTCAGGACTTCGCTAGGTAAGTCCCA
TTTTTCACACTTGTCACATCATTTTTCTTGGGTTAGTCACCCATACAATGAGACCATCAT
TTTTCTTGGGTTTGTCACCCATACAATGAGACCATCATTTTTCTTGGGTTAGTCACCCAT
ACAATGACACCATCATTTTTCTTGGGTTCGTCACCCATACAATGAGACCATCATTTTTCT
TGGGTTAGTCACCCATACAATGAGACCATCATTTTTCTTGGGTTCGTCACCCATACAATG
AGACCATCATTTTTCTTGGGTTCGTCACCCATACAATGAGACCATCATTTTTTTTGGGTT
CGTCACCCATACAATGAGACCATCATTTTTCTTGGGTTAGTCACCCATACAATGAGACCA
TCATTTTTCTTGGGTTAGTCACCCATACAATGAGACCATCATTTTTCTTGGGTTCGTCAC
CCATACAATGAGACCATCATTTTTCTTGGGTTTGTCACCCATACAATGAGACCATCATTT
TTCTTGGGTTTGTCACCCATACAATGAGACCATCATTTTTTTACCTGGGTAGGTTACCCA
TTATAATGAGGCCATTCTTCCCCCTGGGTAGGTCACCCATTACAATGAGACCACTTTTTG
CACAGTTTTTTAGTTTTGATTGAATGAGGTCGCCAGATGGGATCTCATGTAGCTTTGGTT
AAAGGGAATCGCCAGATGGGATTTCAGGTTGATCGAGCTACCACACAGTTTTTAGTTCCA
CTTCAATGAGGTCGCCAGATGGGATCTCATGTAGCTTTGGTTAAAGGGAATCGCCAGATG
GGATTTCAGGTTGACCGAGCTACACATATTTTTTTAGTTTTGGTTTAATGAGGTCGCCAG
ATGGGATCTCATGATAGTTTTGATTTAATGAGGTCGCCAGATGGGATCTCATGTTGGTTC
CGGTTAAAGGGGATCGCCGAGATAGGATCTCAAGGTTAGCCCAACCACACACGGGATTTT
TGGTTTCGGTTAAAGGGGATCGCCGGACGGGATCTCGAGTTAGCCCAACCACGCAGATTT
TGGTTTTGGTTCAAGGAGGTCGCGGATGGGATCTCGGGTTAACGAAAAAAAAAAGAAAAA
AAAAGAGAGAGAAAGAAAGAAAGAAAGAAGAGGAAGAAAGGAAAAAAAAAAAGAAGAAGA
AACATTTAGAGTTTTTCTTTACAAAGCTTACTATGCGAAACATTGAGGAGTTTTGCTTCG
TAAGCATTGTAAAAGAGGGGGCATGTTGCTACCCAATTTTTGACCCATGTTTTAATAATT
TTTTAGAAAAAATCCAAAAATAGTGAAAAGCATTGAAAACCCAAAAAAATACATTTTTAA
TACATTTGCATCGTTTTTAGCATTGGCAGCGTCGTCTAAAAAGAATTTAAATTTTCAAAG
GTCTTTCGAACGCGTTCAATTTTTAACGCGTTAATTTTAAAATCATTGATTTTCCTCATT
GAGTCGACGTTGATATTTGCTCGCTTTCAAAAATACAAAAAAATAAGAAAAATCAAAATT
TACAAAAAAAAAAAGAGGAAAAGAGAAGGAAAGGAAAAGTTGAGGGACTAATTTGAAAAC
CTAGCAAAACTTTTCCTATAAATACCATGCTAAAACTGAATTTTCGGGGGGGTAATTTTG
GAAACATCGAAAAAACCCTAAACCTATTTTTTGAAAGAGAGAGCGCCCCCCCTTCCCATT
GAAAAAGGAGAGAGAGCGAGGGGGGCGGCCGCAAGCCTCCCTTTCCCCGTTACGGAGGCT
GGCCGCCCCTCCCCTTTGATTTCCTTCTTCCCCTCGGCAACGAGAGAACAAGAGACAGCT
CCCTCTCTTTCAAAACCAAACCGGGGGCAGCCCCCCCTCCGTCCTCTCATCTTCTTGAAG
CCGCCTCCCTTCCCTTGGTAAGGAAACCAGAGCTCCCCTTCTCCCATTGCAACAAACCGG
AGCACCCACAAGAGACCACCCTCACGGCTCCCCCCACAAGGCCACTTCCCTCTCGCCTCT
CCCCTTCTCTTCGACAGAACGAGTCCCCTCACTCTCTCATTTTCATCGCCAGGTCTCTCC
TCCACTCGGCCCCGGCGGCGGCTGAACAGCCAGCAGCCGCCGTCCCTCTCCGTCCTAGCT
GTTCGTTTCCATCGACCTCCCTCCCGGCCATCTCACGAGATCTTTAACCGACCGGCCACC
CGCAGGCGACCGAAACATGCGCCGTCCCCAGCTTCCCTCACCTCCCACGAAACCCCGCAG
CAGCTCCTCCCCTCAGCAGCCGGCCACAGACCCGATCTCCTCAGCACCGCCATTGGGCTC
CTCCTTCAACCGACCTCGAGTGGCGGCCCGAACACAACGGCACCTACAGATCAGCAGCCA
TCCTTCCTCCTTTTGCCGCCTACCGAAGCGGAGGGGAAGACAAGAAACCCACGGAAGAGC
CGATCCGCAGATCTAAAGGAGAAGAGAGAGGCAGATCCCAAAAACCATGAAAGAAGATTA
AAGCGGTTGCTTTTTGCGTTTTTCGTGGCTTTGCAGGTCATGGTTGTCACCGCCGGCGAG
GAAAAGAAAGGGGAAGAAGTCGATCCAGACACCCCTGTTCTTGTGTGTTTTTACGTGGCG
GCGCGTGAACCCACGCGCCGCCGATCACGGTGGCGCGCGTGGGAAGACGCGCGCTTGCTG
TTCCCGCGCCTAGAAATCCTCTGAACAACACGTTCCGGCTCCGAGAAGGTGTTCCCTATA
AATTCCATATTGTTTTGGGGCTGTTATTGTAATTTTAATGTAATTTTTTTGTTTATTTGT
TTTGAAATTGTATTGTGTACTGTGGATGTAAAAAAAAAAAAAAAGAAAAGAAAAGAAAGA
AAAATAAAACAATGATAGAAAAAGAGATTGTGTGTGTTTGTGTATTTTTTTTTATGTATG
TTATTGAATCAAAGAAAAAAAATGAATTTAATATTTTAATTTATATGCACAAATATCTAA
AGGACAGATAAAAATCATGTTGTATTTTCCATAAAAATGTAGAACATGTATCTACATATA
TTTGGGAACCAATAACCGATTTATCAAAGCCTTAGAATTGGGCTAAAATTTTATTTTTAA
AAACACATCAAGTCCACGGCTTACCTCGGGTAGGGTGCGTTAGGGGTGCTAATACCTTCC
CTAACCACAACTAGTCCCTTTCCTGTGAATCTCTGACAAGACCAGTACATCAGGTTTCCT
AGTAGCCCTCAATAAATTACTAGGTGGCGACTCCGACGAACCAATCAAATCAAAACGAAC
AAACGAAAAATCGCCAGCCGACGCTGCGCGCGGATTTTCCGACGTGCGACAGTACTGCTA
GTGAGGAATCGAAGAGGAGACAAAAGGGTTTCAGATTCATCATTTTCTCTTCCAGTTGAG
ACAACGTGTGATTCCACATGTCAACAGTGGTGGTGCTGCATATTTCTGTGCGCTACTAAG
ATCATCCTGGCTGTTGGAAAGTTTCTACCAATCCACAAATAACCACAACAACATTGGAAA
GATTGATATGATGTTGTGAGGAGTGTCGAAAGATTTGAACAAGCTATGAAGAGGGGAATG
ATTGAAGATTCTACAAAGAATTCTAGAACAATAATGAGAGATGAATCAAAGGATGACCCT
AACGATGGGAAGCCTTAATTATGTGGTCCAACCAGGTCTCACTGTAGCATCAATTGCTCA
AATGTCTTTGCTAAGATTGGCATACCTCGACCACTCGAGTTTGTCTCCGCATCTCGTTAG
ACTCGAACTTATTGCCCCGACTCCGCCAATTTACCTCATTTTGAGTGCGCCTTTGAGCCC
TCAACTCCTTTTGAGTGCGCCTTTGAGCCCTCACCTCCATTTTGAGTACGCCTTTGAGCC
CTCATCCCTTAGGTAGTGCGTTTTCTAACCCTACCTCATTTTGAGTACGCCTTTGAGCCC
TCACCTCCATTTTTGGGTGCACCTTTTAGCCCTCATCCCTTTGGTAGTGCGTTTTCTAAC
CCTACCTCGTTTTGAGTGCGCCTTTGAGCCCTCAACCCATTGTGAGTACGCCTTTGAGCC
CTCATCCCTTAGGTAGTGCGTTTTCTAACCCTACCTCCATTTTGAGTGCGCCTTTAAGCC
CTCAACCCATTTTGAGTGCGCCTGTGAGCCCTCAACTCCTTTTGAGTGCGCCTTTGAGCC
CTCATCCCTTAGTAAATGATACATGAATATCATTGGGGGATTTTGTGCCATTCAGTTGAA
CAGTTGCAAGAATTTCAAGAATCAAGTTGAGTTTGTGAAAAATGACATCATCGGCCATAT
TGTCACCTCAACATCCTCAGAATGACAAGTGATCGAAATGCTTGGCAAAACACAGAAATC
GCCAGAAAAGCTTATCCAAGAAGAGTGTTAAACTGTCGATCCTTTTTGTTATGAGTTTTG
TCATTCTGCATTTTATTTTGGGATCACATCTCATCTTTTAACGAAACATGTCTTTTCTTT
GTCTCTTTGTTGTTTTGAAAGCATGAGATGTTTCTTTCAAAGGTTATTTTGACAAAATAT
TTTGATTAAGCTCCAACATGCGTTTAAGATTAGTCAATCTTGAAGATTAAAATTATTTTG
CTTGAATGACTCGATGCTTATTGAAATGACATGAGGTGACCAAGAAACTTTTAAGCTCAC
ACATGAAATTGAACCACACACCATATAGCTAAGTTTTAGCAGTATGCATAATGACACGTA
GTGGATTCAGTAGTTATGGACTCGTGAATTATGATTTTTACAAGTTTAAATCATTACATT
GGATGAGGTCAAAATTTATCGGTTCTAACCGACCTTGCTTGAAATGAGAAAAGGCTATTT
TTTGTTTCATCCTTTCATAGTTCTTGAAATATATATCCCTTGCAGTCCATTTTGAGCTGA
TAGAATATTTTTTTCATAAAAAACCCTGACTAGGATCACACCCCACACTAGGGGCAATGA
GAGTCTTTTCCTAGAAAAGACGAAGACAATGTTAGAGTCGATGGATAAAGGGAAGGCTTA
TAAATAAAGTCCAATAATTGAGAAAAGGGCTAGAAGAAGAAAGCCAAAGATTGATAAAGA
CACAACAAATACCAAAAGTTAACACGAAAAATCAAGCGTTATGTCTTTTGGTGTGTCTAT
GGTAAAGAAAAGTTGGATTTGCGTTATGACCTATGTTAAACAAATTTTAATCTTTGAGAT
TAACAAGGTTATATGTCACTTTCTCTACAAAGACAACGTGAGGAAAAGAGATTGATGAGT
AATTGATGGTGATCCTAGGTTCTTGAAACCCTCAAACACCTTTTGAGATTGTGAAATTCC
TTTCTTTCATAACCATGAACCATAGCCTACATTACGTGCTTTAGAAAGTCCTTTTTAATC
AAGTAAGCAATCTGAACCGATAAATGGCGATCTCAAAACTTGAAGAGTTTTTTCATACAG
GTCATGACTTCATGAATCAAGCTACTGATTATTATGCATGCTGATAAAATTGGTGCTAAG
AAAAAGAAACAATCTTTCTTGATTAAGCCTCAAGTTTTGACTCGGGTACCTTGTTTTTCT
TGAAATTCATAAAAGGTCACCTCATCACAGACAATCAAAAGATATACCCAAAATTAAAGT
TTAAAATGGATACAAAAAACCATGGAAAAAGCCATTTTAATCTTACAACGAGTCAATTTT
TTCTCTCTCAAAAGTACAAGACAAGCAAAGGACTACATTCAATAACGTGTGTTGGATCTT
TGACCAATAAAGCTTGATTTCCAAAAATACTTTCAAAAATTGACATATCTCTGATTTCAT
TTCAACAATCAGACTTGAATAGACATGACTTTTGAAATGTGAGATTTGATTCCAAAATAA
GAAAGATTTTCAAACAAGAAAAACATCGACCAAGTTTGCAAATTCCTGACAGAAATGACA
TCAATTCTCCTCGACACTTCTGGGGGCAATACAATGGACCTTGGAGAAGGAAAACAAACA
GTATTTAAATTAGCTGGGGGGATAAAGATGATCAAATGATGAATCAAAGAATGATAATCA
GTGAATGAGCACATTCAGATCAATTAAGGGCAATGATGTTCAAGAACAATTTATGATCCA
GTAAACCCCGACAACAATTGAGAGCAAAGATGTACCTGAAGGACATCTTCATATCTTCAT
CTTGGTTTCTCAATCTCCAATATGGCTATGACTATTGAAAGATGTTATCACATGATTGCT
TTTGCATGAATGTTGGAAAAATGCACCGCACCCACCTAGACTGACCTTGGGACCATCTGA
TTTGAAGTCAATGTGCACTGCACCACATGAGTATAGGTGATAAAAGCGACATCATTAATG
AGGTTGAGGCATTTGTTTTCACAATCTGGTTAGATGAGTTGAGAAGAACTTATTGAGAAA
AAAACTGAGCATACAACGATGAGCTTTTTACTGCAAAGTATGAAATGCAGGTCTGAATGA
CATGACAGTTCCATGAAAGTGGATGACTGCATATACTTGAAGGGTATGTTTCAACTGAAG
GTGAGTTCATCACTAATTGACAATCTTGATAGGTGTTGGCACGATGCGCACAATCAATCA
GAGAACAATTCTTGAAAGAATCCAGGAGATGAACGATTTGTTAAACTTCTTAATGATGAA
TCAAGCAACGCTACACTTGGGAGCATTGTCAAGCTTGATAAACAGTGAGAGCAGTAATTA
TCGTGGACAGCCCAAGATGGACACTGCATTTACAGCTGAGTGGATGGCTAGCACATGAAT
GAGCCAATGCATCGAAAGAACAAAGAAGGCTTTGAAATGCAAACAAAGCCACCCTATGAC
GATGAAGCATCAAGGAGGGGGGAACCTATATTTCAAAAACAGGTAAAATGCATTGCATAT
CATCTAACTTCACATGCATTGCATAATTGTTTTGCAGATATTTCACGAAACAATATTCCC
ACTAGGATCCAACGAGACTCACATGAATTGAAGTTCTTGTAAATCACATCAAATATGGCA
ATTCCACAAAAGCAAAATTCATAAATGAAGACAAGAAAGATGGATTTTTATTCATGGAAA
AGGGGTTTACAAGTTACAAATGCTAAACAGTGCGAGGACGATCAGGGATATTTTCATCTT
GATGGTTAATCATGCCTCGAAATTCCTCAAATTGTTTATGCATACGCTCCATCTCTTCCT
CGAACTCAAGGTGTCGTGTGTTAACATAGTCCCGCCAAAAGTCAACACGTGTATTCAGCT
CTTGGTTTCTCATCTCCAAGTTGTTTTTGTGACGTCTCTCATCACGGAGTCTATTCCTTA
AATTCTCAATCTGATGATGGAGATCAAGAACCTGAGTATTCAACTCAAGTCTTCTAGCAT
GAAGACGCTCTGCAACGTTCACCAAAGATGAAGTAGCTCGATGCGAGAGCAAGTGACTGA
TTCACTGCTTCAATATCGGTCCTGGCAGCTAGCATTATTTCATCACGAGGAAGGATCATA
TCTCTAGCCACGACTACAACAATATCTTCATTGTCCATTACAGTATCCTCTATTGTAACT
GGACGACCATTCACTTCAAAGGTAGTACGCCAAACTGCAGGCTCTACTGCAGGAACAGGG
TTTGGGTTAGCATTGGAAGAAGAGGAAGACATGGTTAAAGCTTCAAAAGTTAAGAACTTT
GAGAGTATTGAAAATGCAAGAAGTTGATGATGTCTTTTGCCAAATACTGCGTGATTTATA
AGGAATTTACTCCTACCATCGTTTTGAACGGCAGCTCAAATCTCAACTGTACATACATGA
CTTCCTTGAGAAGCTTTCCTCATTTTTGGGATCCACAAATCAAATCCCAACCATACATAC
ATGACTTCCTTGATAAGCTTTCCTCATTTTTGAGATTTACAAATCAGATCTCAACTGTAC
ATACAAGACTTTCTTGAGAAGCTTTCCTCATCTTTGGGATCCACAAATCGAATCTCAACC
GTACATACAAGACTTTCTTGAGAAGCTTTCCTCATCTTTGGGATCCAATTACAAATCAAA
TCCCAACCGTACATACAAGACTTTCTTGAGAAGATTTCATCATCTCTGAGATCGATTTAC
AAATCAGATTTCAACCATACAGGTATGACTTCCTTTAGAATTTTTCATCAACCCTGAAGC
TCATTGCTGAAATCACTTTCATGTATTTCACAAAATTATATTGAAATCACTTTCAAGTAT
TTCACCATCGGGCAGGTCGCCTGGAACAATTAGACCACCTACGAGTTTCCTCCCATTTTC
ACCATCGGGCAGGTCGCCTGGAACAATTAGACCACTTGCGAGTTTCCTCGCATTTTATCA
TCAGGGCAGGTCGCCTGGAACAATTAGACCACTCATAAAATTCTTTGCTTTCCTGTTCAC
TATCGGGCAGGTCACCTGGAACAATTAGACCACTTGCGAGTTTCGTCGCATTTTATCATC
GGGCAGGTCGCCTGGAACAATTAGACCACTTGCGAGTTTCCTCATATTTTATCATCGGGC
AGGTCGCCTGGAACAATTAGACCACTTGCGAGTTTCCTCGCATTTTACTATCGGGCAGGT
CGCCTGGAACAATTAGACCACTTGCGAGTTTCCTCGCACTTTCACTATCAGGCAGGTCGC
CTGGAACAATTAGACCATTTGCGAGTTTCCTCGCACTTTCACTATCAGGCAGTTCGCCTG
GAACAATTAGACCACTTGCGAGTTTCCTCGCATTTTCGCTATCGGGCAGGTCGCCTGCAA
CAATTAGACCACTTGCGAGTTTCCTCGCATTTTATCATCAGGATGGTCACCTGGAAAATA
GGACCAATGTTGAAATCACTTTCATGTATTTCACAAAACCATTGTTGAAATCACTTTCAT
GTATTTCACAATGCTAATCTGAAATCACTTTCATGTGTTTCATAAAACAAATGTTGGAAT
CACTTTCATGTATTTCACAAGACTAAGGTTGAAATCACTTTCATGTATTTCACAATGCTA
ATCTGAAATCACTTTCATGTATTTCACAAGATCAATATTGAAAACACTTTCATGTTTTTC
ACTTGGGCAGGTCGCCCATAAGATTAGACCAACTGAAAAATCTGTGCATTTTTCAACACT
TCCATCGTTTTTCTTTACAAAACTTACTATGCAAAGTCAAAAGAAAATGAATTTTCCAAT
GCCTTTGCACCGTAAGCATTGTAAAGAGGGGGCAACTGTTGTAACCCAATTTTGGATCCA
CCAAGATTTTCTCGAATATTATTTTATTTCTATTATTATTTATAAAAATCCAAAAAAATT
AAGAAAAAAGTTTAAAAATTCAAAAATATATTTTTCTCAAGTCAATCGCATCTTTCCATC
AAAACCGAGTCCACCGGGTCAATACGGGTCAAACCATGTCGACCAGGGTAAAAAATGAGT
TTCGGGCCGTTTCGGGTCAAAACCGTCATTTTTGGTCAAAACCGAGTTCACCGGGTCAAT
ACGGGTCAAACCATGTCGACCTGGATAAAAAATGAGTTTCATGCCGTTTTGGGTCAAAAC
TGTTATTTTTTTGGTCAAAACCCGATCCACTGGTTTTATATCATTTGAGAGTTTTTTTAT
TATTATTATTTTATGTTTCAACATAATTTTTGGTAATTAAAATTGCTTTTTAGCGGTTGA
ATTGGGCTTTTTCTAATACTTAGTTGAGTTTTAATTTTACCTATATAAATATATATATTA
TTATATATAATAAAACAAAATTAATAATTCAGAATTGTTATATTAGGCGGGGCAGTTATA
TTTATTGTAGGCGGAGCAGTTGGATGAATACAATTTTTATTTAAAGCAGATGCTTCTTGT
CCCCTGTCATTGGCTATAAATAGCCAGTGACAGTTCGCCAGAGAAGGGAGGGAAAAAAAA
AGAGAGAGAAAGAAAAAAAAGAAAGAAAAGAAATTTTTACTATTCACGTTTTTTTACTAT
TTCTTCACACGGTGTACCAAGCTTTCGGTACACCGCGACACACCTGATCACACCTCAGCC
CATCCGGACCGTCCGATCAACTTGCAGATCCAGCCAATCACAGCCGCAGGATCAGTTCAA
CGGCGATCCAACGGTTCACAGCCTTCAGCTGCACCGGTGAACCGTGCGCGTGTTTACACC
ATAGCACATCTCAGAGCCTGTCTCTCCTCTCGCCGGCGACGCTCTCTCTCCCATCCGATC
TCCACTTTCCGGCCGTATCCAGCCTCCGGACCACCACAAAAAAGTTTCTCCCCTGCTGTA
AAGAAAAACCCCGGTGGTTTTCAACGTTTTCACCGCCTCATCTGGCCGGAAAAGGGCCGC
GATTGTCGGCGGCCACCGAAGCTTCAAACCGATGATTCTCCCTCGTCGGCCATCAACGGA
CGTCGAGACCACCGCCATCAGAACCCTCGACATCAGATCTACCAGGATCGACCATCGGGT
GGCCAGAAATCTCTCCGGAAAATCTCCCCTCCGCCAACAGTAGCCGCGCGTGTGCCACAC
GCGCCGCTAGTGGCATTTTCGTAATTTTCGGAGAACTTCGAGGGTATTTTAGTATTTTAC
CTATACAGTGACACTCAGGTAATTTTTTGGGTTTCAACTGGTATTTTTTATATTTTTTAT
ATATAAATGCTTGTAAATTTTCTTGCATGTTGTAAAAAGAATACAAAAACCAAAGTCGAC
AAGTCTCCTAATTCTTAGGGACTGATGTCATTTTTAACGTGTCTCCTATTCTTAGGGACC
GACGTAAATCATTTAAAAATAATTACAAATAAGCCCAATATATAATCGCATTTGAATCAA
ATAAAAAACACACAAGTAAGGGTAACCTTTCTTTTGAAAGGATGTTTTAAGGGTGGTGTC
TACCTTCCCTTAATCATAACTAACCCCGTACCCGAATCTCTAGGACCGGTGTCTAATTTG
GGATTTCTAGTTCCCTCAAATTACTAGATGGCGACTCCAATAAAATCTTTGTTTCCCCCA
ATCGAGAAAAAACCCTTTTTGTTAAATAAACAAAAAAGCGGGAGCCGTCGCCCGACGTCG
TGTATCGACACGCAGAACTCACTCTCTTTCGAGAAGGAAATCACGCAAACTGGCAAACCA
CAGGCCAAAGGAATCTGAGACAGCAATCATAGAGTATTCAGTGTCGGACAATGGCATTAA
GAACAGAAATGCAATTATCTGTTCTGGGAAGGAACAGGCGGGTGATGATGAGGCCAGTAG
CTCACTCCATCGATCCCCTGCAACTCATGGTAACCAAGCTGCTGACACTTTACTGTCCGG
CTCGTGGGAGGAAGCTAATGCTTGATGGGAAGTGGGAAAAGCTATCCTTCAAGTGCATGA
TGATAATCGCCTGATGACACAAACACTGCAGGGATTCATAGAAAAAGAGCAGGAGGAGTA
GCTACGAAGGAAAAAGGAGTAAGCTAATTATCTTATCCAGTTTGACGGTATGGTTCTTTC
AACTCATTTTTATGGGTAGTATTGTTGTTTGGAATGTTTGTGGTTTAGGGGGCAGAGATA
AGAAAAGATGCGTGAGGAATTTGGGTAGGAAATTTTCTATTGATGTTCTGGGTTTATTAG
AAACAAAAATGGAAAATATTACTGATAGTATTATTAACAAAAATGGGGTCGGCATGCTAG
AGACTGGTATGCAGTTCCCTCTTTAGGCCTCTCTGGAGGGATTTTATGTATATGGAATCC
AGCTTCGTTTTGTGTATCTAGATGTTCCATTGCTATGAATGGGCGTATTTTACATGTTGA
AGGTACCTTTACTCGTTACAATTTGAATTGCATGGTATCCTTTATCTATGCTCCGATTGA
TGGTATCTTGAAGAAGGAATTATGGGACTACTTGATTACTTTCAAAGATAGTGTCAGCAC
CCCATGGTGTCTTGCAGGTGATTTTAATGAAACTTTGTCACCCTCGGACAGAAACGGTGG
TTAAAAGGTTTCTGCTTCTATGACAAGATTCAAGCACTATATTCATGGCTGCGAACTTAT
TGATCTCCTCTTAAATGGAAAAAGATTTACCTGGTCCAGAGGTAACGCAGCGAGTCGTAT
TGACAGAATTTTCATATCTGGTGATTGGCTACAGTTGCTTCCAACCTCTACTTTATTCGG
TCTCCCAAGGTTCTCTTCTGACCATAGACCCCTGCAGCTATTGTTAGACTCTACGAATTG
GGGACCAAAACCATTTCGGTTCATGAACTGCTGGTGGCTGGTGGTTGACTTCAGGCAGAT
GATACAAAACTTCTGGAAATCAATTTTGGTCTCATCAACTGGTAGAAGGAATATTGTCTC
AGCTTTCAAGATGTTAAAAGAGAGATGTAAGGACTGGAATAAAGATGTTGTGGGCAACAT
GTCTAACCAAATCAAGGAGCTGGAGCTGGAAGCGACTCCTCGACCATCTCAAAGAATGCA
GAGACCTGTCAGCTGTTGAATTGATTAGAAGCATGTTTGGCAACAGAAGTCAAGGGTGCA
GTGGTGCAAGCTTGGAGACAAGAACACACATTTTTTTCATTTAGCTGCAACAATAAGACA
AAAAAGGAACCAAATGTTATCCCTGGAGGTTGATGGCAAGATGTTGTCTAATCCTGAAGA
TATGAAGATAGTTGTCGTCAACTTCTTCTGTAACTTATATTCCCATCATGACAGACCAAG
GCCCTGACGTTATCATCTGGAATTTCAAATGCTGCAGCCCTCATCCTCGGCTGCTCTAGA
ATGCCCATTCTCTGCAGAGGAAATCAAAGCTGTGGTTTGGAACTGTGAAGGAAATAAGGC
ACCAGGTCCTGATGGTGTTAATTTTTTCTTCATCAAGAAAGCTTGGAGTACTATAGGCGG
GGACATTACCCGAATGGTTGAAGAATTTTATCAATCTAACCTTCTCCCTTTAGGCATCAA
CAGCTCCTTTATGACCCTCATCCCGAAGATAAATTGTGTTGTAAAGTTAGTGGAGTTCAG
GCCTATCAGTTTGGTGGGAAGCTTGTACAAGATTATATCAAAGATACTGGCAATCAGACT
GAAACATGTTATGCCAGAAGTTATTACAGACAATCAAACTGCTTTCATCAAAGGGAGGAA
AATACTTGACAGTGTATTGATTGCAAATGAGGCTATTGCTCACATCAAGGCAAAACAGGG
TAAAGCTTATCTTTTCAAACTTGACTTTCACAAAGCATTTGATTATGTTCTATGGGAATA
CATTAATGAAGTCATGGCTAGTATGGGTTTTGAAACTAGATGGCGAGGGTGGATTATGCA
ATGTATTTCCACAGCAAAGATGGCTGTTCTTGTTAATGGCTCTCCCACAAAGGAATTCAG
TTTGGAAAAAGGATTACGCCAAGGAGATCCTCTCTCTCCTTTTCTCTTTAATATTGCAGT
TCAGGGATTGAGTTGTATGCTGCAGCGTGGTTGTGGTATGGGACTGATCGAGGGACTAAA
TTTCGGCAAGACTGGTCCTGCTCTATCTCACCTGCAGTTTGCGGATGATACCCTTATATT
CAGTTCAGCTTCCTATCTAGTTTACGAGAACATAAAGCGTATCCTTTTGTGCTTTGAACT
TATATCGGGTGAGAGTTAACTTCTATAAAAGCAGTATTATTGGAGTGGGTATTGAAGATC
ATGTATGTTGCCACTCAACGCAGATCCTTAGATGCAAGCAGGAACAACTCCCCATCACAT
ATCTTGGTCTCCCCATCGGTGCAAATATGAACAGAATTTCAATGTGGAAGCCTATTATCC
ACAACATCAGCTGCAGGTTGGCTGCATGGAAAGGGAGATTCCTATCCATTGGGGGTAGAC
TATGTCTACTTAATTCTGTCCTAAGTAACCTGCCCATCTACTATTTATCTTTGTTTCCCA
TGCCTGCAACAGTTGCAACAACAATTGAGAGGAAGTTCAGAGCCTTTCTGTGGTCCGGAA
AAGAGGAAAGCAGGAAATTATGCAATGTCAGCTGGAGAATAGTTACTCTTCCGAAAAGGA
TTGGGGGTCTTGGGATTGGATCTTTAAGGGATAAAAACAAAGCTCTGCTGTATAAATGGC
TATGGAGGTTGGGCTCAGAGGACACAAGCCTATGGAAGGAAGTGGTCAAATCTATACACA
ACATTAACTGCTCTAGTTTTCTGCCGCAAACCCCTATTTCAGGAGCTGGAAGCACATGGA
CGCGTATGATCAACCATTGCGTTAAAGACAACGAAGTTACAAGAGATTGTGTCTCATCAA
TCTATGGTTCTTATTGGAAATGGCAAGAGAACAATGTTTTGGCATGATACTTGGCTTGCT
AATTACTGTCTTGCAGAGCATTTCCCTACTCTGTACCATTTATCCAATGATAAAGATGCC
AACATTGATAAGATGGGAATGTGGGATGGTTTTGAATGGACATGGTTCTTCTTTTGGGCA
AGATCTTTGAGGGGTCGAAACATTGGCTTGTTAGAACAACTATATGTTGTTCTCTCAACG
GTTCACTTAGACAACGAGGTAGAGGATAGACTAATATGGAAGGACAACAAATCAGGAAGA
TTCTCCGTTAAATCTCTATGTGGGCTGTTACGTCCCACTCATTATCCTAACAATGGCTTC
TCTTTTGCTGGGATCTGGAAAGGTGTAGTCCCTCCTAAAGTGGAGATCTTTTACTGGATG
GCTATTATTAATAGACTCAACACCCGAGGTGTGCTGGTTAGAAGAGGTGTTTTGAATAAC
TCAGACTCTAACTGTCCTATTTGTTTAATTGAGGAAGAGTCGGTTGATCATCTAATTTTA
CATTGCCATAAGCATTGGATTATCTGGTCCAAAATCATTAAGTGGTGGGGATTATCATGG
TATTGCCCAAAGAATTTGTCAGGCTTATTCTCTCAGTGGACTTTCATGGTCCATGGTAAA
TTTCAGAAGAAAGCATGGTTGATGTTGTTTTTCTCAGCGGCGTGGTCCCTTTAGCTTCTT
CGAAATGACCTGATCTTTCAACAAAAGTCACCAAACTATGATTCAGTTTTCTTCCTTATC
ATCACTCGGCTATGCTTATGGTTGAAAGCACTTCATCCCGACTTTCCTTACTCCCCCTCG
AGACCCGTTAAGATCGGAGAAGGTCCGATTTGTTGGTCCAATATTCGGATTACTAGAACC
GGTGTGATATGATCTCCTCCAACCATTGACAGCTTCAAGTGGAACGTGGATGGCTCTTCT
CTTGGAAAGCCTGGACAGTCAGGTATAGGTGGTGTCCTGTGAAACCACCATGGTCATCTC
CTTGGTATATTTTCCTTGCCAGTAGGGATTCTAGATTCAAACATAGTTGAATTGAGAGCT
GTTGTCAAAGTTGTTGAGCTCTCAGCCTCAAATTGTCTTCTTCATCATAAACATATTACT
ATTGAATCTGATTCTGCCAATGTAATCAGCTGGATGCACAATTCTCATAACAGGCCATGG
ATGCACCGAGAGCTCTTCTCCACAGTTCAGAGATTGACTAGATTTTTTGGCTCAATTACT
TTTTCTCATGTGTACCGTGAGAGCAATAGTCTGGCAGATTGTATGGCTAAGCAGGGAGTG
CAAAGATCCAGTGATTTCATTGCTTGGTTTTGATCAATCTTTCAGCTTATGTCTATCAGG
CTGCTAAAGGTGCTCCACTTCAGAGGTTCAGATTCACTATAGAGAGGAATTGGAGACTCT
TGGAAGTTTCCCCTGGATTTTGTTGTGATGGTTATCTTGTGTAGATTCCTATGTTGCTTT
CTTAGGCTATATCTGTTGTTTTGTCCTCTTTGTATGGACCTTGCTTTGTTTGGTAGTTCC
TGCAAAATTGATATGCTGCAGGCTCTGTAATTTCACATGCCGCCAGGTTATGGCGTTTAA
TGAAATCATATACTTCTCAAAAAAAAACTAACTTAGTTGATTTTAGTGGTTTGTCCGCTC
TAGAAGTATTGGATCTAACAGGAAACAAATTCTCTAGCCTGCCTTCTAGGATCGGCTTCC
TTCCAAAGCTAAGGTACTTGTTAGTTCGGGCATGCAAATATCTTGTATCGCTCCCAGATG
TTCCCTCAAGTTTAGACTGTTTGGGTGCATCTTATTGCAAATCATTAGAAAGAGTAAGAA
TACCAATCGAGTCAAAAAAAGAACTATATATAAATCTACATGAAAGTCATTCGTTAGAAG
TGATTCAGGGCATCGAAGCTCAAAGTAATATTCTCTGGCATATTGATGTTGATGACCACA
GTCATTCACCAAATAAATTACAGAAAAGCATTGTTGAGGTACTATTTCTTTCAGTCTCTC
AATTGGCACATACATTGATTAATATCTAAAATCTCAGCATTCCTTGAAATCAATATGTAT
GCAGGCAATGTGCAATAGTGGTCACCGGTATCGTATTGAGTGCATTCCTGGTAAGATGCC
AAATTCGTTAAGCTACAGTGGAGAAGGATGCTCATTGTCATGTCCACCACTTGAGAAGGA
TGATCATTATTACTTACAGACTCGCATTATTATTATTATTATTATTATAAGAAATAAAAG
CAGCGGTATTCAATTGTTTGAAGATAAACGAACAAAAACTGGAGGTAATGCGTTTTTTCC
TTGCATAAATAGTTTCTTACTCAGACTCCGCAAACCATAGGTTTCTAGTAACTATAATAC
TAGATGACGACTCCTGAATATTAATTATAATTTTATGATTAAATCCAAAAACACATCCCA
ACAACACACACCTCTATCATGAGGCACGACGAAAGCGTCCGCCATCGCCGAACGACGTTG
CGGCGTGACCCCGCAACACATATCATGGTTATTGAATAATGGCTTATTTTATAATATAAA
TTATGTTTGAAATAAAACTGATAAAATTAAAAAATAATTAATGATGGGATCATTTGTTTT
GTGGTGGAAAAATATTTTTTGTAAAAATAAAATTTTATTTTTTGCTTCAAATTAGTATAT
TTTTTATGTTTTAAAATCGTTTTAACGTGAAGGTATCAAAAATAAATTTTAAAAAATAAA
AAAATATATTTTAAAGTAAAGATGACTTTGAAAAAAAAATGCATAATTGATTTGAATATA
TTATTTGATTAGTCTGATCATAGGTTGAGTCTGCTACTTCTACCTAGTTTCGTGGTGCTT
TCTCCTGCAAATGAATAGAAAGCATTTCCTTTCACTTTCAATTTCATAGATAACTTCTCT
CTCCGATTGCTGCAATTTCATAGCTAACTCTTTGTTATATTGCTCCTTGCATTTTAAAAA
GGGCAATTTGAACATTTAAAAAACCTAAGAATTGGAAAAGAGTAAAGAAAAAACAAGTTG
TTATATTGTGTTCATTTAATCGTCATATTTTCTTTCTTAAATGGGCTCTCTTGATCCCAA
GCAACAAGTGTTCATAAACAAATGCAAAAAGGACATCAAACAATTAAAACAAATTAAGTG
AATGAATAGAAAAACTTTGGCGCCGTTGACTGACTACCAAATTAACCAATATTTAACATT
TGGTACAATTCAGATTAATTAGGAATTTGATTGGGGCTGGGTCAATGAAGAATAACAATT
AAACAGAAATGTTGAACAATAAAATTTGACGAGAAATAGAAAATCATGTGCAAATTATAC
AAAATTTATTATTAACCATCAAGATTTATGACTTATTTTATAATATAAATTATATTTGAA
ATAAAAATGATAAAATTAAAAAATAATTAATGATGGGATCATTTGTTTTGTGATGAAAAA
TCATTTAAAAAAAATTTTTGCTTCAAATTATTATATGATAACAAAAATAAAATTTAAAAA
TTTAAATATATTATTTAAATATATTTTAAAATAAAAATCACATTGAAAATCAATTGTAAA
ATTGATTTGAATATATTATTTGATTAGTCTGATCATAGGTTGAGTCTGCTACTTCTACCT
AGTTTCGTGGTGCTTTCTCCTGCAAATGTATAGAAAGCATATCCGTTCTCCTATGTTATT
TGATTAGTCTGATCATAGGTTGAGTCTGCTACTTCTACCTAGTTTCGTGGTGCTTTCTCC
TGCAAATGTATAGAAAGCATATCCGTTCTCCTATATAAAGAATACAGTTAACCTCAATTC
AATATCCTTGCTTTAACTCTGATTGCTGCAATTTCTCTCTCCGATTGCTGCAATTTCATA
GAACTCTTCTTTGCTTCTTTCTTGTTTTAATTTCATGTCTTTACCATTAACAATAATGTG
AAAGCTTTATTTGTTTCATGTTTAACTTCAGTTGCTATTGTCTTATGCTCCCTCATTATT
AAGCTTAAACTGTTGTATCTCTTGCTTGTATTTGGAAGAGAGTAGATACCTTATGCAATT
GCTCCATCGCTAATTGATTGTTCCTCAAATTCTGCAGCTGCCATGACAGAGCCAGAGTCT
TCTCGAAGTAGACCTGAAGGGACCTATGATGTCTTCTTGAGCTTTAGAGGAAAAGATACT
CGCAAGACATTTACAGATCATCTATATACTGCCCTAGTCCAAGCAGGAATCCACACTTTT
CGAGATGATGATGAACTTCCTAGAGGAGAAGAAATCCACGATCATCTCCTCAGGGCTATT
CAAAAATCAAAGATATCCATAGTTGTCTTCTCAAAAGGATATGCTTCTTCTAGATGGTGT
CTCAATGAACTTGTAGAGATTCTTAAGTGCAAAAATAGGAAAACGGGTCAGATTGTTCAA
CCTATATTCTATAACATTGATCCTTCAGATGTGAGAAAACAGAATGGCAGTTTTGCAAAA
GCATTTGTTAAACATGAAGAGCGTTTTGAAGAGAAGTTGGTGAAGGAGTGGAGAAAAGCT
CTTGAGGAGGCCGGAAATCTATCTGGATGGAATCTCAATGATATGGCAAATGGGTATGCC
TTTTTTCTCTAAGATTCACTTGCACACATTTATGGAGTCAATATACTTTACATTTTTCAA
TGTGAAACAATAAAATACTTAATTGACTCGCTATCAACGACTTGCTTTTGTCTATGAGCA
GGCATGAAGCAAAATTTATCAAAGAGATTATCAAGGATGTGTTGAATAAATTAGATCCCA
AGTACTTAAATGTTCCTGAGCACCTAGTAGGTATGGATCGGCTTGCTCACAATATTTTTG
AATTTCTAAGTACTGCAACAAATGATGTACTCATTGTGGGCATACATGGGATGCCAGGAA
TAGGAAAGACGACTATAGCAAAAGTTGTATTTAATCAACTCTGCTAGGATTCGACGAAAG
CTATTTTCTTTCGAATATCAATGAAACATCAAAACAATTTAATGGTCTTGTTCCTTTACA
AAAGCAACTTCTTCACGATATTTTCAAACAGGATGCTGCAAACATCAATTGTGTCGATAG
AGGAAAGGTTCTGATCAAAGAACGACTTTGTCGCCAAAGAGTTCTTGTTGTTGCTGATGA
TGTGGCTCGTCAGGACCAGCTAAATGCTTTGATGGGAGAGCGAAGTTGGTTTGGTCCCGG
AAGCAGAGTCATTATTACAACAAGAGATTCAAGTGTTCTACTTAAAGCAGATCAAACATA
TCTGATCGAAGAATTGAAACCAGATGAGTCCCTTCAGCTTTTCAGCTGGCATGCCTTGAG
GGACACCAAGCCAGCAGAAGATTATATTGAGCTTTCGAAGGATGTAGTTGATTACTGTGG
AGGACTTCCTTTGGCTCTTGAGGTTATGGGTGCTTGTTTGTCTGGGAAAAACAGAGATGG
TTGGAAATGTGTAATTGACAAATTGAGAAGAATTCCAAACCACAATATTCAAGGAAAGCT
TAAAATAAGTTATGACTCACTGGACGATGAAGAACAACAAAATGCATTCCTTGATATCGC
ATGCTTCTTTATTGATAGAAAGAAAGAGTACGTCGCAAAAGTGCTAGGAGCCCGTTGCGG
TTACAATCCAGAAGTTGATTTGGAAACTCTCCGTGGAAGGTCTCTGATTAAAGTTAATGC
CATTGGAAAGATAACCATGCATGATCTATTACGAGACATGGGAAGGGAGGTCGTTCGTGA
AACGTCTCCAAAAGAACCTGGAAAGAGGACCAGAATTTGGAATCAAGAGGATGCATGGAA
TGTACTTGAGCAGCAGAAGGTACGTAAGAGCTCAATGCATACACGAAAGCATAGTCATGC
GTATTTTCTAGTCAAACTTATTACAAATAATTGTTTGAAAGTTGTATTGATTTTTTTTTT
AGGGTACGGATGTTGTAGAGGGTCTTGCACTGGATGTTAGAGCATCAGAAGCTAAATCAC
TGAGCACAGGATCATTTGCAAAAATGAAACGCTTAAATTTACTCCAAATCAATGGAGTGC
ATCTCACCGGATCCTTCAAACTAATTTCTAGAGAGTTGATGTTGATATGTTGGCTTCAAT
GTCCTTTGGTATATTTTCCATCTGATTTTACCATTGACAATCTAGCTGTTCTTGATATGC
AGTACAGCAACCTCAAAGAACTATGGAAGGGAAAAAAGGTGCGAAACATGCATGTTCAAA
ATTTCTCCATTATGTAATTTATATTTACATGTTATGACCTTTTATGATTAATTCTCATTA
TTTTATGCTTTATTATACAGATTCTCAATAGGCTAAAAATCCTTAATCTCAGTCATTCTC
AGAACCTTATTAAAACACCAAACTTGCACAGTTCAAGTCTAAAGAAACTAAAGCTGAAAG
GTTGCTCGAGTTTAGTTGAGGTGCATCAATCTATTGGAAATTTGACGAGCCTCATTTTCT
TGAATCTGGAGGGATGTTGGAGGCTAAAGATTCTCTCTGAAAGCATTGTCAATGTAAAGT
CTCTTAAACGCTTAAATATTTCTGGGTGTTCACAACTTGAGAAATTGCCAGAATGCATGG
GTGATATGGAATCCTTAACTGAGCTGCTAGCCGATGGGATTGAAAATGAGCAATTTCTCT
CTTCAATTGGACACTTAAAATATGTCAGAAGGCTATCATTGCGTGGATACAGTTTCAGCC
AGGACTCACCATCATGGCTTTCACCGTCATCTACATCTTGGTCTCCATCAATTTCTTCTT
TTATTTCAGCAAGTGTTTTATGTTTGAAACGTTTGCTGCCAACAACTTTCATCGATTGGA
GATCAGTGAAAAGTCTTGAACTTTCTTATGTTGGTTTGTCTGATCGAGCAACTAACTGTG
TTGATTTTAGGGATTTTTCCTCTCTAGAAGAACTGGATCTATCAGGAAACAAATTCTCTA
GCCTGCCTTCTGGGATCGGCTTCCTTGCCAAGCTAGAGATGATGGATGTTCAGGAATGCA
AATATCTTGTATCAATCCGAGATCTTCAATCAAATTTAGTCTATTTGTTTGCAGGTGGTT
GCAAATCATTGGAAAGAGTAAGAATACCAATCGAGTCAAAAAAAGAACTATATATAAATC
TACATGAAACTCATTCGTTAGAAGAGATTCAGGGCATCGAAGGTCAAAGTAATATTTTTT
GGAATATACTTGTTGATGACTGCATTCCTTCACCAAATAAATTACAGAAGAGCGTTGTTG
AGGTAATATTTCTTTTAGTCTCTCTTTCGCACAAAAATAAACACATACAATTGGCACATA
CATTGATTAATGTCTAAAATCTCAGCATTCCTTGAAATCAATATATATACAGGCATTCTG
CAACGGTTGTTACCGGTATTTTATTTACTGCCTTCCTGGTAAGATGCCAAAATGGATGAG
CTACAGTGGAGAAGGATGCCCATTGTCATTCCATATACCTCCAGTCTTCCAAGGCTTAGT
TGTTTGGTTTGTCTGTTCACTTGAGAAGGTTCATTGTCACTCCATATACTTAGACATAGA
CATTATTATTATTATAAGAAATAAAAGCAACGGTATTCAATTGTTTGAAGATGAACGAAC
AAAATACACATATCCAGCACCAAAAACTGGGGGATGCTGTGCAGATGACGAATTGGAACT
ATACATATATTCAAAGCCAATACGGATTGCTGTGCCCAACAGTTATCCATTCTACCTCCT
GCACATTAAAGAATGTGGGGTCCATGTGATCGAGTAGAAATTAAATATCATTTGAAGAAA
TTACATATATTCAAAGCCAATACGGAAAGTCAAATTCATTTGAAGAGTCGGAAGTAGAAA
GAGATACAGTGATGCCATATCATCTGCTTCCTCATCCTTCTTGTGGTTCAATTACAGCGT
CTACACCAAAGCAATGGAGTGATTATTTATTTCCGAAGTTGCAAAAACATAACCTCAATT
TAGCGCTTGATGGTAAGAACAAATATTTCATTTAGTTATTTTTATTCTATTCTATTTAAT
TTATGAGATTAAATATTATCTTTAATTATTTCATTATTATTATTTAATCTAAAAAATTAA
ATATCATCTTTAATAAAAAAATATTAAATATTTAAGGTTTTTTGGTAAGAATACATATTT
CCTTTAGTTATTTCTACTTTATTCTATTTAATTTAAGAGATTAAATATCATCTTTAAATA
TTACATTTTTATTATTTAATCTAAAAAATTAAATATTATCTTTCACAATATTTTTTTATT
AAATATTTAGAGTCTGTTTGGTTTTATTTTTTTCTTGATTTTATGATACCATTTTTCTTA
TTTAATATAAAAAATAAATATTATCTTTAATAATTAGATCTATCAATATCACTTAAAAAA
TAAATTATATCTTTAATAATTATTTTTTGAAAAACAAAACGCCAACAATCACTAACATAT
TTTATTAAAATCACTTTAGTTTATTTAGAAAATATTGAAAACTGATTTTTGTTTTTTACA
TTAAAATAAAAAATTGAATAATGTTTTTATATTTTATTTCAAACTCGATATTTTAAAACA
AAAATGAAAAAGATGTGATATTAACCTTTTTTATTATAAAGTAAGTTTTTTAATTAAAAG
TGAAGGGAATTTGTTTGTAATAACAAAATGCATATACAATCATGCACGTTTAACTTTCTT
TTCAAATTTGGAAGTTCTATTGAATTTGATGGTTTTTTAGGGGACATATGACCTGCATGG
TCGTGAGAGCACAAGATTATTTCATAAAGAGATGCTTGAAGTTACTCCAAATCAGTATGG
TACTTATGTCTGACGAGTTGAATTTGAAGATTATTTTACAAACTTGGAAGTTCTATTGAA
TACTCTTTGTAATCTTTTCCATCCGATTTGAAATTGGACAACCTAATTGTTATTATCCAT
GATGTAATTTATATTTTCAATTTACAATTTTTGATGAATATTGTTTCCTTTTTTTTCTCA
CTTCTTCGACGTATTCTCCAAAAAATGAAAATCCTTGATGCTAGTTAGAAATAAATTGGT
TTTCTAGGAAGAGATTATTGATTGGGATATAGTATTTGAGTTGTTTTTTAATGTTTAATG
TTATAATTTAAAATAATTGATGAAAATTACCAATACACAAGAAAGTTCTAAATGTTAGAG
TACAGTGAATGATAAGTGTAATATTGGTTAATAAATCTGTTAGTAAGATAACTGTTAGTT
AGTTAGTTAGTTAGAAAAGTCAGTTACATGCAGTTAAGTTGTTACAATGCATGTATATAA
ATATAACTAACTAACTATAGTAATACAGTAAATTGAATAACAGAAAAGAAGAAGATTAAT
AAGTTTTTCATTTTTCTCTCGTCTCTCACTCAACCTCTGTATCTACTACTGAAGTTACAT
GTTAACATGGTATCAGAGCTTAGAGCTCACGCTTGAAGATCATTTCTAATTGCTTCCGCA
TTCTATCTGCTCCTTCTCCACATTCTGATTTCTGATTGATAATCTGCTAATCTTTCAATG
GTGACGCTTCACAACTTCAACTTCGCAATCTCCAATCACAGCTCTCATTCCTTCTATTCC
TACGTCTGTTAATGTCAAGCTGGATGATTAAAACTACCTCAATTGGAACTTTCAGATGCA
ACTTTTGCTTGAAAGCAATGGCATTATGGGATATGTTGATGGATCAATTCATTGTCCACC
ACAACTCAGCTCAGCTTCATGCGAGTCTGGAATCGCTTCTTCTCAAAATGATGAATTCAT
AGTTTGGAAAATGCATGACCGAGCCATCATGCAATTAATCACTGCTACATTATCTCCTAT
TGCTATGTCTTGTGCAATTGGTAGCACCAGCTCTAAGGATCTGTGGAATCGACTGAAGGA
GCAGTTTTCAACAGTATCTAGAACCAGCATTTTTCAGATGAAATCTAATCTACAAACAAT
CAAAAAGGGAGCAGATTCGATTTCACAATATCTTCATCGTATTAAAGAAGCTAGGGACTA
TCTTTCGATTCTTGGTGTATACTTTGGTTGATGAAGATATAGTTATTCTGGCTCTCAATG
GCTTGCCTATGGAGTATAACACATTTAGATGTGTTATAAGGGGACGAGAGAGTGTGATCT
CATTGCATGATTTTCGTTCACAATTGCTTGGGGAGAGGAAGTGATTGTAGAGGCATTAGC
TCATGCTCCTCTAATGACAGCAATGACTGCAACTACAGGTTTTTCTATGAATCATAGTTC
ATCTCAGGCTGTTAACAAAGGATTTAAGCCTTATAGTGGAAATAGAAACACTGGTAGAGG
TCGTTTTATTCAAGGAGCAAGACACTTTCACTCTAGACCAGTGTTTCCTTCTATGGCAAA
TGAACATCCACACTCTAATACTGGCGTTCTTGGTCCTTCACCTAATCAGCAATTTCACAG
TCACCCTGCATCCATGATGCCAATCATCAACTCGCAATTCCGTGGGACATACTGCCCCGT
TTTGTGATGCTTCTTCTTATAAGAAACCTAAATGTCATATATGTGGCAGACCTAATCACA
CTACCTGGTTCTGCTTCTATAATGACAAAGGACCAAACTATATTGGCATGCATCCTACTG
CCGCTTATCCTTCTCAGCAGTCCTATCCCACACAATCACCAACTATGCAAAGCATCCCTC
ATATCGAGCCCCATCACCACATCTCTCATTCTCCTCGCTCGTTTTCCGGACTCACGACCT
ACTATGCAAGCCATGCACACCATGGTCAACTCGCACCACCAAGCATCCAATGCTTCAGGA
TCCTCTCAAGTATGGCTCACTGATTCTGGTGCCACTAATCACATGACAGCAGATTTGAAT
AATCTGACATTGGCCTCACCATATCCAACAACAGACACAATTCAAACTGCCAATGGTGAA
GGTTTGACAGTATCTCATGTTGGTCGGGTCTGTCATTAATTATTCTATGTCTTCACTCAA
GTTGGCTTCGTGCTACTTGTTCCTCAATTAACTCGAGAATCTATTATCGGTCCATCGGCT
TTGCCTTGATAATAATTGCTGGCTTATTTTTGATGCATTTTACTTTTGGATTCAGGACAA
AGCCACCAGGAGGATTCTTTACAGAGGCTTGTGCAGTAATGGCCTATATCCTATTCATGC
TTTTTCACAATCGTCTTCTACTCCGCCATCACCAGCTCAAGCATTTCTTGGCCAACTTGT
TCAGTCCAATCTATGGCACCATAGATTAGGACATCCCACAAATTCTGTCGTTTCTCTCAT
GCTGAATAAAGCTCATATTCATGTTCCTAAAACTTCTTCTCCTATGATGTGTCATCCTTG
TCTTGCAGGGAAAGTTAGCAAACTGCCTTTCCCTAAGCATCATCATACATTCGTTTCTCC
ATTTTCCACTATCCATACTGATTTATGGGGACCTGCACCATGTATCTCAGTGGATGGTTA
TAGATATTACACTATCTTTGTTGATGAATGTACACGTTATTGCTGGTTATTTCCCTTGGT
CAATAAGTCTGATTTGTTTTCTACATTTGTTGCCTTCCATTCCTATCTTGTTACACAATA
CTCGCTCATGTTAAAACTCGCGGATCGATGGAGGGGGGAATACACCGCAATCGTCTGAAA
CAATTTCTCACTAACAAAGGCATTGTCCATCACCTCTCATGTCCACACACCCCTGAACAG
AATGGGGTAGCTGAGAGGAAACATAGACATATTATGGAGACCACAATAACTCTATTGCAC
ACTGCCAAATTACCATCTCAATTTTGGTCTTATGCATGTTTAACAGCTACATACCTCATC
AACCGTATGCCCACTCCAATTCTTCTTTACAAGTCTCCTTTTGAGATGTTAATTGGGTCT
TCTCCAGCTCTCAATCACCTTAGGATTTTTGGTTGTGCCTGTTTTCCTCTCCTTCGCCCT
TATAATCATAGCAAATTGCAGCCAAAAACATCAAAGTGTGTGTTTCTTGGATATGGCATC
AAGTACAAGGGTTATTTGTGCTATCATGTGCCTACTCTGCGATTGTTTGTTTCAAGACAT
GTTATATTTGATGAAAAACAATTTCCATATCTGGAATTCTCACATATCTCCTCACCCACA
GTTTAGTCCTCACCATCCTATTCCTCCTCCACATGTCCCGTGCTTCTTGTTAATACAGAG
AACACAGTTATTCCTTCCTTCCCTGGTTCTCCTTCCTACCATACACCTGCTTTATCTACA
GTTTCTCTTAGTCCTCGATCCATTACTGCTTCCACTCAAGCTTCATCTCCTCCTCCTGTG
GCGCCTGATATTAGTTCTACTGCATTTAATCCTGGCAACTTGCAAGTGGTCCTGTCCATT
CCTTCTCTAAATTTGCATCCCATGCAAACCAGAAGCAAAAGTGGCATTAATAAACAGAAG
GTCTTCTTAGCCAGTATTCAGGACTCCAGTGCAGGTGATCTGTCTTTGATAGAACCAGCT
ACTTACAAATCTGCTCTCAAAGCTTCTGTGTGGTTACAGGCCATGCAAGATGAAATTCAT
GCCTTACATACTCAAGGCACCTGGAGTCTTGTTCCCTTACCAGCAAATAGGAACTTGGTG
GGATGCAAGTGGATTTTCAAGATTAAACGTCATTCGGATGGATCTATTGCTAGACACAAG
GCACGGCTGGTTGCAAAAGGGTTTAGTCAAGAACCTGGCTTGGATTATGGTGACACCTTT
AGTCCTGTGGTGAAACCTGCCACCGTCTGCCTGGTTCTTGCACTTGCTGCTCATTTCAAT
TGGCCTCTCAGACAATTAGATGTCAAAAATGCATTCCTGCATGGCATCCTTCAAGAAGAA
GTTTACATGTCTCATCCCACTGGCTTTGAAGATGTATTGCATCCTCAGCTTGTATGCAAA
CTGCATAAATCCCTCTATGGCTTAAAACAGGCGCCTAGAGCCGGAATGATCGATTTACTC
GGTTTCTGCCTTCCTTGGGTTTTGCCACAACCTATTCTGATTCTTCCTTGTTTGTCAAGC
ATATTGGTCCTAATATCGTAGTCTTTGCTACTCTATGTAGACGATATTATCATCACAGGC
AGTGCATCTGCAGCAATCTTACAGGTTATCCAAGCTCTCATTACTGAGTTTGATATCACG
GACTTAGGCTCCCTTCATTATTTCTTGGGCATACAAATTACTCACACATCTACTGGTCTG
TTTTCTGTCCCAATCTAAATACGTTGAGGATTTCCGCTTAAATCGAGATGTTTGATGCTA
AACCATGTGATACTCCATGTCTCCTTTATCATCGCCTACTCAAAGATGATGGGGAACCAT
ATCCTAATCCTACAGTATATCGCAGCATTGTAGGGGCTCTGCAGTACTTGACATTTACAC
GTCCTGACATTGCGTTTTCTGTGCATCAAGTTTGCCAATTTATGCAGAATCCGATGGTGT
CTCATTTCACTGCTGTGAAATGAATTTTATGTTATCTTAAGGGCACACTTGCATGTTGGT
ATTTCTTATACTAAGGGAGATTTGCGTTAAAGGCTTACAGGTGATGCTGATTGGGCAGGG
GACCCTAATGACAGACGATCCACGACTGGTTTGGTGATCTTTTTGGGAAACAATCCTATA
TCATGATCCTCCAAGAAGCAACAAACCGTGTCCAGATCATCCACAGAAGATGAGTATCGT
GCGTTGTCTTTTACTGCAGCTGAGGTGGATTGGCTCAAGCAGTTACTGGTCTTCCTGCAT
ATTACCTTACCTCATGTTCCTGTTATGTTCTGTGATAATCTCTCTGCCTTTGCTCTATCC
TTTAATCCTGTGCAGCATCAACGGACCAAACACATTGAGGTTGATGTGCATTTTGTTCGT
GAACGTGTTTCCCAGAAGCAATTGTCAGTCCAATTTGTCTCCTCACGGGAACAGTTTGCA
GATATCCTCACGAAGGGGTTGAGTGCCCCTCTATTTCATACTCATTGCTGCAATCTCAGG
CTTACTTCTTCACGAGCCTGATCTTGAGGGGGGATGTTAGAGTACAGTGAATGATAAGTG
TAATATTGGTTAATAAATCTGTTAGTAAGATAACTGTTAGTTAGTTAGTTAGTTAGAAAA
GTTAGTTACATGCAGTTAAGTTGTTACAATGCATGTATATAAATATAACTAACTAACTAT
AGTAATACATAAATTGAATAACGAAAAGAAGAAGATTAATAAGTTTTTCATTTTTCTCTC
GTCTCTTACTCAACCTCTTTGTATCTACTACTGAAGTTACATGTTAACACTAAAAGCATC
ATTAATTAGTCTAATAAGTGTTGTTAGTTTTGGCTATAAGATATTGTTAAGTATTATTGC
ATGGTTTTTACTATTTTTTCGCATTTCTTTTTTTGTATATATAACTTTTGTTTTTCTTGC
CAGTTTGTCATTAGCTTCGTGACACCAACACCAATTAATAATAAATCTTGGACTAATATT
AAATAAAGAAAAAACATAAACATTGTTAAAACATCAAACTTGCATTGCTCAAACCTAAAG
AAACCTATGACAATAATCTAATTTAGAAAATAATTAATTTATCCTTGTAGTCTTAGAAAA
TAGTATTTAATCCTTATGTTTTCATATTCATCTATGATTTAATGTGTTGATTGAAATTGA
CAAGTAAGTTTACTCAGATATTGTTATATTGTTTTTGAGTTCAAATAGACGTTTGAAAAG
GGAGTTTATCTTCTTGGCATTGTTCAAAGGAAAGCAAAAGGACATTCCAAGTGTGAAAGT
GTATTATTGTCATGAAGTTTTTCAAACTTCCAATATAGAGAGTGAAATAAAGAGCAAAAG
GAAACATCTTTCTTGTTCCCTTTCCCTTTCTTTACATGGCTTACTGATCAATGAAAAAGC
AAACACTCAATTTGATTTTCAATCAGTATGAGAGTGCGAAAGGGAATCGAATTCAAAGAT
CCCACGAATGCATGTTCTCCACAAACTTCCAACAAATAGGAATTGCATCGATGTTTCCTC
GTGATGTGAATTTCTTAAACCGTTCCAGGCGAAATACAAAGTTTAGATCGAGGTCCTTAA
GTGTGGTTGTTTCATCAATTTCACCCTCAAGCTTGTCAAATGGGTATACCTTTTTTTCTC
TAAGATTCACTTGCACACATTTATGGAGTCATTATACTTTACATTTTTCAATGTGAAACA
ATAAAATACTTAATTGACTCGCTATCAAGGACTTGCTTTTGTGTGAGCAAGCATGAAGCA
AAATTTATCAAAGAGATTATCAAGGATGTGTTGAATAAATTAGATCCCAAGCAAGGGCGG
AGGCATGTCAAAGGCATGGGTGCCCTATAGCCCAGGTTAAGATTTTATCAATATTTTTTG
ACTAATTTTATGTAAAATAAATTCGTAATTCTTGATTGAGTTATCATAAAATTCTGAAAA
TTTGTGTGTAGCCTTCTAGTATGATGCTTTAACTTGGGTTAAAATTTTAGAAGTTTTGAA
AAAATTCAGAAATTTGATGAAAAATCACAATTTGACCAGTTTTACATTATTGGATGTAAT
TTTCAATCCGATCATCAAATTGAGCTGAAATTTTATGAGAAATCTTAAAATATATTGAAT
AAAATATGGTTAAAATTTTAGGATAAATAGAGCTTGGTAGTGTTAAGAAAAAAAAAGACC
ATCAAATAAAAGCAAAACAACTCATTAAGGGTAAAATGGTTACTTGCCATTAAAAAATAA
AACAAATCAGCTATTCTTCCTTCCTTTTATATGTTGCCGACTGGGCAAAAGCAGAATAGG
AAAAGAAAGAAAAGAAAAGGTGAGAGAGAAAGAGAGAAAGTACTTATATGTTCCTGAGCA
CCTAGTAGGTATGGATCGGCTTGCTCATAATATTTTTGACTTTCTAAGAACATGTTTGGG
AACGCGTGCAAACCGCGTTCCCAAAATATTTAATTTTTTTTTGCTAAAATTTAATATGGT
TTGTACGTTTTTGATCATTTTGATATGTTGATGTCAAAAATAATTTTTAAAAAATAAAAA
AAATCATTGGCATGCATTTCGGCACAAAAAGTTATTTGAAAAGCAACAGCTACCACATTG
TCAAGCACCCTCTAAGTACTGCAACGGATGATGTATGCATTGCGGGCATACATGGGATGC
CAGGAATAGGAAAGACGACTATAGCAAAAGTTGTATTTAATCAACTCTGCTATGGATTCG
ACGAAAGCTGTTTTCTTTCTAATATCAATGAAACACCAAAACAATTTAATGGTCTTGTTC
CTTTACGAAAGCAACTTCTTCACGATATTTTCACACAGGATGCTGCAAACATCAATTGTG
ATGATAGAGGAAAGGTTATGATCAAAAAACGACTTCGTCACAAAAGAGTTCTTGTTGTTG
CTGATGATGTGGCTCCTCAAGACCAGCCTAAAAGCTTTGATGGGAGAGCGAAGTTGGTTT
GGTCCCCGAAGTAGAGTCATTATTACAACAAGAGATTCAAATCTTCTTCGTAAAGCAATG
TTAGAGAATAATATAAATCATATCCTGGGATCTCACCTAACAGCTTAAGCTATTGGGTTG
AGATGGTTCTTTGACATGATATTAGAGTCTTGATGACCAAGTGGTCACGAGTTCGAATCT
CACCAACCCATTTATTTGATAAAAATTAAGCACAAGGTAATATGGATTTGTGCAAGTTTC
AAGCCCAAAGGGCTTTCACTTGAGGGGGTGTGTTAGAGAATAATATAAATTATATCCTGG
GACCTCACTTAACAGCTTAATCTATTGGGTTAAAATGGTTCTTTAACAGCAGATCAAACA
TATCGGATCAAAGAATTGACATGAGATCAGTCCCTTCGGCTTTTCAGCTGGCATGCCTTT
AAGGACACCAAGCTAGAAGAAGATTATATTGAGCTTTCGAAGGATGCAGTTGATTACTGT
TGTTGTAACCCATTTATGGGTCCCTAAACAAAATAAAAATAAAAAGCCAAAGGAGGTTAG
AAAAAATAACAGGAGGTAGAAGCGCTTAGAAAATGGTCGGAAAATTGGTCAAGGAGGTTA
AAAATACAAAGATTTGATTTTTGACAGTATATTCTTGAAGGATGAGAGCCCTGTTGAGAA
GGAAAATTTGAATTTTGAGGAGAAAAGCCCAAATTTGGATGTTTATGGACTTAATTGGAT
TTTTATTTTTGAATTTATAGAGGATTTGATTGCAAGAAAAATTGATTTTTAAGTCAATTT
GGGCTTTAATTATAAGAAATTAAAGTTCTGGGGCCAAATTATAATTTTTAGGAATTTATT
AGGTCCAATCAAGGGCTTAATTGCATAAATATTGAAGTTTAAGGGCCAATTAGGGGCTTA
ATTGAGAAAATCCGAAACCAAGGACCAAATTGGAAAAGACGCGTAAGTATAGGGGCTCCA
ATTAACAAAATCCAGGGGCCAAATTGAAGAAATTGAAAGTTTAATGGTCAATAGGGATGA
GTTCGAACGAAACCGAAAGTCGGAGGACTAAATTAAAAATTGGCAAAGAAATCTCTATTT
TTATCAAAACGGCGCTGTTTTGCATTTTAAAAAAAAAAGCCCGGTACTGTTCACTTTCTT
CCCCACAAAGCTGCCCGAGTGGCTGCTTTCCAGGCGCATTTTCCGGCTCGTCTGGCCTTC
AAATCCGACAAAACATGCACCAACATATCCACCTGAAACCCCTTTATCCCAGAGAATGGT
CCAGTCGAGTCGACAAATTTAGAAACGGCTCCGTTGAGTGGCTCAAAGTGGCCACCTCGG
GCAGTTCACAGCCTTGAGCTGCCAAATTTGGCAGCTCGAGGTGCACACTTTGAACCAACG
GTTTGGATTCCTCGAGTCGAATCAAGGGCTGCAAATTTTCCCCAATATAGACAATATGGT
CCTCTTACACCGCCTATAAATAGAATCTCTGTTGAAGACCTGGAGGGGGAGAAAATCGGG
TCCAAAGTCAGCCAAAAAACCAGCATTTTCGGCCAATTTCTGCAGATTTCTTCCTTTACT
TCCAACGCCGGCCGCCAGCTCCAACCCCCCCCAGGGCTTTTAATTTTTTTGTTCCCCACA
ACAGCTGACCGAAACTCTCAGCCTCTCACCCCACCTAAACCAGCGCCGTTCCTTCCCTAT
TTTGCTTGGCCAAAGACAAACCAGAAAAGCTCATCATCTTCCTCTCCTCTCTCCCAGCCG
GCTTGATTTTCTTCTTCCCCTCAACAGCCAGCAACAAGGGACAACCCCCTCTCTTGCAAA
AGCCAAACCGGGGCAGCCCTCTCCCATTCCTCTCATTCTCTTCCAGCAGCCCCAGCACTG
TCCCCTCTCCCTCTCATCAACACAAAGCCAGCAACACCTCTGCAGAGGGGAAGAGAGAAC
AGCTACTGTCCCCGTTTTCCACAGCCACCGACCACCATCTTCATCCCAGCCATTCCCTAC
CACCTGCACCTCCATTGAAGCTGCTGTAGAGAGGGAAGAACAGTTGTTGACAGAGGGAGC
AAAGGAAACAAAAAGAAGAAGCAGTGCCAAAACAGCAACAGCAGGGAGGAGGAAGAAGGC
CGCAGCAACGCCACCGCCAAACCGGCCACCAGCACCACTGTCAGCCCATCTATTCAAGCT
CAGCATCTCAGGTAACCCTTTCCCTTATCACCGTTTAGGGTCCTCGTCTTGCATGCAGAA
TGTGCACTCTGCATGTTCTGCAAGCCACAAAATAATTAGCCGGTTACTGTGCGTGCACAG
TAACCAGCTAATTAATTAACGGGTTACTGTGCGTGTACAGTAACCCCGGTTATTGTACTC
ATGTACAGTACCAGGTTACTGTTGTTTCGGGCTGGAATATCAGCCCAGTCCATCTTCTTG
GGCTAAGTCCAGCCCTGTTGAAAGTAAGCCCATGTTGTTGGGCGATTTCGGCCCATTTTC
TTTTTGGGCCGGGTATGGCCCATTCAAAAGTTTTCTTCAAATATGTATTCAAAAAATCTG
TGATTTTCTGCAAGTTTGTGTTTTTTTTACAAATCCGGTATGAAAATACCCGGTTTTCAT
CAAGACATTAGAAAAAAATATAAAAATGAAAAAATGTTTTGTTTTCATGCATACGGCCAA
TACCCTAATATTTTTTTTATGTCTTTTATAAAAAAAAACAAATATTTGAAGTTTCAAAAA
TGTGTTTTCGCATGGTTTTCTTAAACACAACAAAAATCATTTTTCTTGCATTTCTGGATT
TTACAACATGTTTGTAAAACTCCAAAGGGTATTGGCCAATATTCCAAAAAATATAAAAAT
CTTATTTTTGGGGAATTCATCTATTATTCGCCACTTATGTTTGGATAAAGAAATCCCTAA
AGGATGAATATCCAAAATATTATTGGGGATAATTTGTTATTATTCACCACTAATGTTTGG
ATAAAGAAATCCTTAAAGGACGAATATCCAAAATATTGTTGGGGATAATTTGTTATTATT
CACTGTTAATATTTGGATAAAGAAACCCGGAGTGGTAAATATCCAAAATAATTTTCTAGG
AATAATAAATCCGCACACATCCTTGAAAGTATAAATCCGCACACAGCCTTGATTATAATC
GAGGACATTTCAAATTTTTTTACTCCATGGTTTGCGAGCCGTGAGAGTATAAAACACTAA
GATAAAAATAGGTTTTTAAAGCACCCTAGATTTCGTTCACCAGAGCAGACTTATCCTAGG
AACCGATGGGATTAGAGAACATCAACACATTAACAGTTATAAGACAAGTCAAACACCAAG
CGGCTTACCTTAGGTAGGGCGTACTAGGGGTGCTAAAACCTTCCCTTTACGCAACCAGTC
CCTTGCCTTAGAATCTCCGAAAGACCGGTTTAGGTTTCCTAGTGACCATAATACTAGGTG
GCGACTCCCTTTTTCACAACAGAAAGACCCCAATATTCAATCCCTCGCTACGAAGGATTG
GGTCGCCGCGACGTCGAGCTCTCGGGAGGGTGCGGCAACTGTGGAGGACTTCCTTTAGCT
CTTGAGGTTATAGGAGCTTGTCTGTACGGGAAAAACAAAGATAGATGGAAAAATGAAATT
TACAACTTGAGCAGAATTCCATAAAACAATATTCAAGGAGAGCTTCTAATAAGTTTTGAC
GCACTGGATGGTGAACTACAAAATGCGTTCCTTGATATTGCATGCTTCTTTACTGATATA
GAGAAAGAATACGTCGCAAAAGTGCATTATTTGATATTGCATGCTTCTTTATTGGTATAG
AGAAAGAATACGTCTACAATCTAGAAGTTGTTTTGGAAACTCTCCATGAAAGGTCTCTGA
TTAAAGTATTTAGAGGGATAGTAACCATGCATGATCTATTTTTTTATATATTGTAAATGA
GAGAATTTTATATTATAAGCAGCCTCATCAATTAGGTGGAGCTGAAAGAGAGATAGAATA
CAATGGGAATATAAAAGAAAAGAAAAGACCAAAGCAATGAGGGACCTAATTAGTTAGTTC
AGTTTATAATATATTGAGGATTTCTAAAAAGATCTGAGCCTGTATAGCTAAAATTTCTAA
CTAAGGACTTTAACCAGAAGGCCAAATGGTGAAAAGTGAGATAAAAAATCATATCCCAAT
CCAGAGCCTTGGATTTGAAGATTAAGCGGTTGCGTGCTATCCAAATTGACCAGTATAGAC
CTTTACTGAGAAGGGTAATAGCACGTCGCTGAAATTTCCATTGATCAAGCCGGACCATTC
CTGTAGATTTTGATTTGGGTCTTTGTGCAGATAGCCTGAGCACCCAAACCAGTTCAAGAA
ACGAACCCAAAGAGACCATGTTATAGGACACCAATGGAAAAGATGATTATTTGTCTCAAT
TTCCTTGCAGTGAGAATGGACAATGAGATTCCTCATAATTAATGATTCTCCTCTTAGCTA
AAAAGCTTCTTGTACTCAGACTGCCATAAAGAAGAAGCCATATGAACACATCCACTTTTG
GTGGGGCATAACCATTCCATAGCAGAACAGGGGAGTGATTATTTTCAGTGGTCGATAGAC
TATCAAAGAAGAGGCGACCTAATTGAACTGAGTACATGCCAGAGCTGTGGAATTTTCATA
ACTTGTCGTCTGCACCCTCTGAGAAAACAAGACAACGCTGCACCTCTGCAATCAAGCTCT
CCCTCATGCAGTTCTCACGGGGCCAGAGGAGTCTTCTCCAGGTTGAGAGATGTATCTGTC
AAATTATATATATCTGCAAGGCTGGTTTTTTGCTGGAGGGAAAGGTTATAAAGTCTGGGG
TATAAGAGCTAGAGAGTGGTTGCAGAGCCAAGCCAAGAGTTGATCCAAAACCAGATGTTC
CTCTCGTCACCCACCTTGAACATGACATTTGCATGTAAGAGATTGGCTATGTTTTGTGTT
GAAAAGTTCGTCGAAACAATGCCATGCCAAGTTGGAGATAAAGAACCTGTAAACACAGGG
ATACCATTCATAAAGTGAGGTCGGTATTTTAGAAGAATATGTTCTTGCCAACCTCCTGCC
ACTCCCTTATCTAGATTCCATAGCCATTTAAAGAGCATAGCCAAATTTTTGTTGTATATG
GATCCCAGCCCAAGACCACCAAAAGATTTACTCTTTATTACCCTGTGCCAAGCCACCTTA
AAAATGCCATGAGATGTTGAGGTTCCCTTCCAGAGAAAAGACCGGGTTAGAGAAGAGATG
ACTTTAATAATACGCTTTGGCATAGCAAAAACATACATGTAGAACAAAGGAAGAGAGCTC
AAGACTGATTTAATTAGACATATCATTCCCGCCATTCTAAAAAAATTCCCTTTCCATGTG
CTTAGCTTTGCTCTGATTGTGGACAACACTGGTTTCCAAGTAGAGAGTCTGCTAGGATTG
GCTCCAAGAGGTAGTCCAAGGTACCTAATCGAGAAAGTATCACTACGACGAAACTCGAGT
TCGCCAGGCTAGAGGTGTAGTCATTGTCCAAGTTGATACCTATTAGTGAGCTTTTATAGA
AATTAACTTTCAGTTCAGAAATGATATCAAACCAACGAAGAATCCTCTTGGCATGTAGAA
GAGAGGGAAAATCATTTGGCAGGAAAATCAGAGAGTCATCGGCATATTGCAAATGAGTTA
TATAATATCCTAGAGCAGTCTGTAAGCCTTTGAAGTAACCTGAAGCTGGTGCCCTATTGA
ATAAAACTGTCAACCCCTGAACTGTGATGTCAAATAGGAAAGGAGAGAGAGGGTCCCCTT
GCCTGAGACCCCTCTTCAAACTAAATTCTCTACTAGGGGAACCATTTATCAAGATGGCTA
ATTTAGAAGTGGATAAGCATTCAAAGATCAGCTTCCTCCATGGTGAGCCAAAACCCATGT
ATCTGATGCTTGTGTCAATATGTTCCCACAAAATTGAGTCAAAGGTTTTATGGAAATATA
CCTTCAGTAAGAGGCCATGCTCCTTGCTACGCACACCATAGACAACCTCATTTACTATCA
TGAACTTGTCTAAAATCTAACGCCTAGCAATGAATGCAGACTGTTTAACACTGATTACAT
CTATCAGGACACATCGAAGCCTAGAGGACAGTAGCTTTGCCACTATTTTATATAACCCAT
GAATCAAGCTTATCGAACAAAAATGGGAGAATCTGCTCGGCCCCTTTGTTTTTAGAATCA
GAGTTACAAAAGAAGAGCTGATACCCTTTGGTAGTTTACCAGTTCTGAAAAAAAAATTTA
ACCAGCATAAAAACCTCTAAGCTGATGATATTCCATACCTTTTTATAGAAGGAGAAGGTG
AAACCATCGGGGCCAGGGGCTTTGGAACCATCATAGTCCCACATAGCTTGCTTCACTTCT
TCCATTGAAGGTGGTCTTTCTAGCGAAATTGACTTGGCTTCTGAAATTTTGGAGAGCCCC
GAGCCTCCCATTTCAATTCTTTTACACGTTGGTTTGCGAAACAAGGATGAGAAGAAGTTG
ACAGCGCCTTTTTTGATATCATTTGAGGAGACTAGGTGACTACCATTATGTTCAATCTTA
CTAATGTAGTAACGGCCTTTCCTTAGACTTGCTGATATGTGAAAAAAACAAGTGTTCTTA
TCCCCCATTTTACACGAGTTTTGACAAGATTTTTGCCTCCAGATATCTTCAACCCTTCTG
TTAACCTCCCATAGTTCAGAGTTCAGCTCCTGGAGCTTTGTTTTTTCGGTCTCAGACAAG
GGACGCACTTCGCTTAAGTTTTCAAGTGTTGTAATGGAGTTCTGGATGTCTGCAAGTTTT
AGATTCTGATCCCTAAAAGTGAATTTATTCCACTGTTCTTTAATCATTGGACAGGTCACC
CAAAACAATTTGATCATTTCAAAAAAAAAATGGGTCGTCTTCCAAATGACTTGTTTCTTG
ATTTCAACATCTCTCTCTCTCTCTTGTTTTTGAAGTTTTCAAAGACAAAAAAAAAGTTTG
TTTTGTATCTACTTTTCTTTATAAATTTAATACGCAAAGCCAAGAGAAAACAAAATTTTC
TAATATCTTTGCATAGTAAATATTATAACCCAATTTTTTACCCTTTTATTTTAATTATTA
ATATTACTATTATTATTATTATTTACTGAAAAAATGAAAAAATGATGATGAAAAACAAAT
AAAAATGAAATAAATGAAGAATGAATTAAAATTTGGGGTTAATGGCAACATGATTGGAAG
TTTTGGGATTTAATTAAATTTTGGATTAGTTTTATTGACAAAATCAAGAGCTTAATTGAT
GAATTGATAAGTTTGGGACTTAATTGGACTTGGATTTAATTTAATTAATGAAATCAGGGA
CTTAATTGAGAAATACCAAAGTTTGGGGTTAATTGAGGGGACCATTGCAATAGATTAAAG
TCCAAGGACTAACTTGTAAAAGATGCCAAAATGCAGGGGTCCAATTAAAATTTAACTAGG
AGTTTAATTACAAAACTTTCAAAACTTCAAGCGCCAAAATGCATATAGCTGTGAATACTA
AAACGGCACCGTTTCCAGTTGCTGTTCATCTTCCTCACCTGACCGAAACAGACGCCCACC
GCCTAACAGCCATTACTTCTGCAATTATCACACTTTATGGTTGGAAGAAACGGCATTGTT
TTCTCTGGCTATAAAAGCCAAAGAACGACTGAGCAGAGGCAGCGAAAAAAAAACCGGGAG
AAGAATATCAAGAGAGAGGAGAAAAAAAACCAGAATCAAGGGAGGGGAAAAGGAAACAGA
GGTCGAAACCCAGGGGAGAGCAAGAAAAAAACACAAACAAAAAAAGAAGAACAACACAGA
AAAAGACCATTAACACCCAGCATCACCATCGGCTTCCTCTTCTCCAGCGCCAGAAGAAAT
AAGGCCAGAAGAACGCAAGGAAAGGGTGCCCTGCCAAGCTGTTACGATTCAAGTTACCAT
ATAATTAATGTTACTAGCCTACAAATAAAGAAGTACTGTTTCCAGTACAGAACAGAATTG
CTAGCCTTCAAGCAAAGAATTGCAGCATGTGCTGAATGTGGAAAACGTTATGCCTTCACC
ACCGCTGTATCATCTGCTTCCTCATCTCCATTATGGTTCAATTACAGCATCTATACCTAA
GCAATGGAGTGACTTTTTATTTGCGAAGCTGCAAGAACATTGCCTCAATTTATGGATTTT
TTGTAAGAATACATATTTCCTTTAGTTATTTCTATTTTATTCTATTTAATTTAAGAGATT
AAATATTATATTTTATTATTTTATTATTATTATTTAATATAAAAATTAAATATCATCTTT
AATAAAAACAATATTAAATATTTAAGGCTTTTTGGTAAGAATACATATTTCCTTTAGTTA
TTTCTATTTTATTCTATTTAATTTAAGAGATTAAATATCATCTTTAATTATTACATTTTT
CTTATTTAATTTAAAAAATTAAATATTATCTTTAACAATATTTTTTATTAAATATTTAGA
TTCTGCTTGGTTTTATTTTTTTTCTTGATTTTATGATAATATTTTTCTTATTTAATATAA
AAAATAAATATTATCTTTAATAATTAGATCTATCGAATATCACTTAAAAAATAAATTATA
ACTTTAATAATTATTTTTTGAAAAACAAAAAAGCCAACAGTCACTAACATATTTTATTAA
AATCACTTTAGTTTATTTAGAAAATATTGAAAATTGATTTTTTTTGTTTTACATTAAAAT
AAAAAATTGAATAATGTTTTTATATTTTATTTCAAACTCATATTTTAAAACAAAAATGAA
AAATATGTGATATTAACCTTTTTTTATTATAAAGTAAGCTTTTCAATTAAAAGTGATGGG
AATTTTTTCGTGATAACAAAATGCATGTACAATCATGCACATTTAATTAAAAGTGATGGG
AAGTTCTATTGAATTTGATGGTTTTTTAAGGTACAGAAGACTTGGATTGACGTGAGAGTA
CAAGATCATTTTACATAGAGATGCTTGAAGTTGCTCCAAATCAGTATGATACTTCCATCT
GACATGTATTTGTTGGCTTGAAGATCATTTTCCAAGCTTGGAAGTTTTATTCAATGCTCT
TTGAAATCTTTTCCATCCGCTTTTATATTGGACAACCTTGTTAATTATTATCCATGATGT
AATTTATATTTTCAAGTTACAAATTTTGATGAATATTGTTTTATTTTTTTCCTCACTTCA
AAAGATGAAAATCCTTGATGTTAGTTAGAAATAAATTGGTTTTCTAGGAAGAGATTATTG
ATTGGGATATAGTGTTTAAGTTGGTTCTTCATCATTTAATGTTATAATTTAAAATAATTG
ATGAAAATTACTGATACACAAGAAAGTTCTGAGAGCATCTTTAATTAGTCTAATAAGTGA
AGTGTTGTTAGTTTTGGCTATAATATCTTGCTATGTATTATTGCATGGTTTTTAATATTT
TAGTTCTGTTAAAAATGAATCTAATTCAGCTTGGATATCAACAACATGTTGCATCCAGTC
TTATAGCCAATGTTTTTTTTCTTGGTCCTTGAAACTTTTACCTATTTTCGTTTTGGTCAC
AAAACTATATTTTTCTTCATTTACATCCTTGCAAGTTGTATTAACATGGTTCCATTTGTT
GTTATTTACTTCGATTTTCATGTTCTCGCATTTATCATATGTCTTTAAATATCCCTACAT
TGAATTAGAAATCAATTTTTTTAACCCTCCTAACCCAGTTCCTATTAAGGTTAGTTCTCC
ACCTGCATGTTCTTCCTTCTCAAGCGTGGCATCGGTCTTTAGCTACACTTACTTAGTCCC
TGTTATTTATAAAGCTTATAATTTAGTTCAAGTCAATAAAAGCTTAGCAGTTTGATACTA
AAGCTCATGGTCAAGTTAAAGATGTTTATTTTGGATGTAATAATTATTCATATTGGAACA
TAATATTCATCTCTCAAATCCATAATCCAATTGATCATATAAATAATTGTTTTAATTAAT
AACTATAAGAAATAAAACCCCTTACTAGTTGATTACTTAAATAAAAAAACTCATGATTGT
CGAGCAAAGTAAATAAATTACTTAACCAGGGTTATGATAGGAGTTATTTGCCAAGATTGA
ATTACATATATAACAGTTTATAAATCATGTTATAATATCTATCAACATATATAAAACTCG
ACAAGATAGAAGACTTTGTTTAATCAATCTTAGGTTAAGACAAGATTAAATCTAGTCTTA
TTATAATATATTTGAGAGTACGGTTGAATTGCACGTCTTAAAATTTTTTTGAATTGTTCT
GATATCAAAAATAATTTTTTTTAATATTATTTTAATGTATTTTCAATCAAAAAATATTTT
GAAAAACAATCTCTACCATACTCTGAAACAGATTTGGTTTTGTATGAATTGTAAATCCAG
GGACAATTTTGGGTTTTGCAATCAGAACTTTGGACTAAAATTAATAACAAAATAAAGATC
AAAGATAATAGTATGTAAATCTAGGGATCAAAGATAATACAGCTACATTGACCGGAGATT
TCACTCCAATTTTGACTAGAAATTAAAATTCTATCAAATTCTTTACTTTATTAGTGTTCA
TTTTCTTCTTCTTTTTCTTAACATATCTTTTTCAATTGTTTAGAAAAATTTTATGTCACT
CAATGATATACCTGCTTTCAACGTTTTACACTGCTAGGTTTTAATAATTTAGGATTTCTT
CCTTAAAATTATTCAAAATATAGTATTAGAATTACATAATAATTAAAGAGTCTCTCCTGA
ACCAAATAATAAAAATATTGTATAACTTTTTTGGATGAATTGTTAAGGTAGGGACTGTTT
TGGGTCCATGACTTTGTTGATTTTATTTCAGTGATCAGTATATTATTTTATTAGTCCAAT
TATAAGTTGACTCTACTATTGCTGCCTTGCATTGACTGGAAATTTCGCTTTCTACTTAGC
ATGAATTGAAAAACTATTATTGACTGAAGCAAGATAATTAGTGGTTGAATACAGATTATA
ACTAATTATTTGTTCTGATGAAGATTAAAAAATTAAAATCAAATTACAGCTTCTCTCTCC
ATCGTCTTCCTCTGCCTTTGTCATGGCATCAACTCATCAAGTACAGGTAAAGATACTCCA
TTAGCGACTACCTCGAAATTACGACTCCAAATTCCAGCTCAATATCGATTGCTGCTCAAT
ATTTACCAATACGCTCTTGAGTTTCCTGCATGTGTTTCATTTTTATCTTTTATAATTATA
ATTATTGCATTGCTAATAATCTGCAAGTAATAATATTCTTTCTCTCAAATCCATAATTCA
TAATTTTATTTTGGAATGTAATAAATATTCATAATTGAAACATAATATTCATCTCTCAAA
TCCATAATTCAATTGATTATATAAATAATTATTAATTATTTAACTAAATAATTATATAAT
TGAATATTGCACGTTAAGTATATATTAATTCGTAAAATTATATGATTTTATGAATTAAAT
TATAATTTTAATAACCTTAATATTTACCAATACACTCTTGAGAAATTTCCTTGCTTTTTT
TTCCTGCATGTGTTTCATTTTTATCTTTTATAATTATAATTATTGCATTGCTAATAATCT
GCAAGTAATAATATTCTTTCTCTGAAAAAGGCTTGAAGCATTATAGATAATCTCTTATAG
GAATCTCTTTATTAAATCATCAAAATATCAAAGTTTATTTCCAAATAAATACTATTACTA
CAGTTTTTTATATATAAAAATGGAAACAACTAAGTAGAGAAATTATTATTATTTAAATAA
AAAACTAGAAAAGCCTGATAATATTATTGAATGAAAAATAAAATAGAAATTTAATTAACA
ATAATTTCTTATCTCCAATAAAAATTTAGGTTTATCTTTAACACAAACCCTGTATTTTAA
AATACAATTGTCATAAACTGTATTATATATGAATCACTTCAAGTAAAATAAATAATAGTT
TTACACGATTAACTTCACGATACCCATGTTTTCAACGTTTTACTGCTTTAATAGATTGTT
ACAGTAAGAGTACAGAGAGAAGAACGGTTCAAGACAGAACAATAAAGGAGGGGCAGACGC
TCAGTGAGGACATCCTCCAGCTCATCAGATCCAGCTCAAGTGGTTGCAACCACCACGAAA
TTACCACTCCAAATTCCAGCTCAATATTAAGATGAGAACAATAATGGACTTTGGTAGCAG
TAACGCGTGGACTCTGCAGTTGTTGTGGAAACTTTGCAGAGGATCTGGAGGAAGAAAAAT
GATTGCATTGCAAATAATTTGCAAGAGAGAATTCTTTCTCCGAATAGAAAAAAACAATTA
TTTTAAAATAAAAACAACTCAATATAAAAATTATTATTTTTTAAATAGAAAAACTAGCAA
AGCCTCATAATATTGAATAAAAAATAAAATAGAAAAATTATTATTTTCAAGTAGATAAAT
TATAAAAGTTTAATAATACTAAATAGAAATAAAAAAATTTCTAAACTAAATAAAAAAATT
AAAATATTTGATAAAAAAATTTATTAATCCAAAAGTTTTTATATCAAAATCTCACTTATC
TGAAAAAAACTATAGTGAGATTACATTATAATTTACATCAAAATCTCCAAAAGAAAAAAA
ATGTTTTTAATAAATATAAAAAAGAATATGAAAATATTAGTAATATATTTCTAAGAACTC
AATTACAATTACATTATAATTTTTTCTTTAAAATAATTCAAAATATAGTATTAGAATTAG
ATAATGCTAGGTTTTAATGTGTAATTTTTTATATTGTTAAAGAATCTCTTAATTTGAACC
AAATAATGAAAATATTATATAACTCTTTTCAATGAATTGTTAATAGAGAGACTGTTTTGA
TTCCCTAACCAAGGGCGTAATTCATCAAAATAGGTGGCCCATAATTGGTATTCTTCATAA
AAGGCATCCATCGTATCACTCTCTGATTTGAAAACGATGAGAACTTGAGTAGCACCCAAG
AAACAAAAGCCATTGAATTGGATTCCATCATCAATGAGGGACTGCCTGATGGATGAAAAA
TTAAAACCTTCAGAGATTGCACCAATGACACTACACTTCAGCCAAGACATGTCTTCGTCA
CCCACCTTATCCAATATAACAGGCGTTGATAGAATTGGTATGGCTAATTGGCAAGTTACA
GCTTCCCAATATTGGCCGATCATCATTTCGGCAAGCCACTTACAACCATGGCATCACTTC
TGGTTCCCATCTCTTTAATTGTCACTGGTTTGAGTGTCACTGACTTAAAAATCTTTGGTA
TAACCCTTGGAGTAGAATCATGGCGTGCTAGATTAGCTCTTAAGTTGTATTCACCAAACC
AGATTCCATTCAAATTTTGCAGCAGAGATTCCGAATAACAAAGGATTGTCAATGTGACAA
AATTAAAATGCCAATTCCTTTTGTTCTTCCGGCATGAAACAAACAAATTTATTACAGCAC
CATATATGTTGATGTTACAACTTCATTGTTGAAGTTTCAGTGATGGTTCAAATGCTAGCT
GGCAGGAGGTATTGATACACGTGCTAAGAAGTTGTTAGAGTTAGTTAGCAACAAAATAAA
TCGTGTAATGCATGTTAGAGGAGTATATAACCGCTGTCAGGATTACATAAAGGCACGCAA
GAATACACACAACCATTTCTTCTTTCATTTCTGTGTCTCATTCTTCTCTTTCCCCTGTTA
TCCTTTTCTTCTGCTTACTTGTTAAGCCAAGCTTAACAATTGGTATACTTCACTAAACCA
TGGTGGAGAATAATAAACTGAAGGTAGTTGAAGAACATTGCAAAAAGTTAGATAATCAGC
TACAAAACCATCACTTAAAATGGAAAACAAATCTATGGAAGAAAGTAAAGAACGTTGGCT
GGAGCAAGGTAAGAAGATTAATCAGTTGGTTATACAGATGGAATCGTTGTTCTCACAGTT
CCAAAATTTCTTCGCTGATCAAATAGCGAGAAAGGAGACTGGAGCTAATTCAAAAGGTGT
TCTGGCTACACTAGAATTGGTAGAGAAGCAGGGATGAATACCTTGTATGGAGGAATATCA
CTAGGAAACAAGAATCAGTTTAAAGGAGATCAGGTGATAGGATAAGAACAAAGTAGGACA
AGATATAACATACCACTACCTAGAGTAGAACTCGCAATTTTCGCGGAGGGGGTGGGGGGG
GGATGGTTGAGGAAATACAGAAAATATTTTCAAGATCAATTCGGTACTTGTACATCGGTG
GCTAGAATTGGTCTCATATTATCTGGAAGGAAGGGCAGATGTTTGGTTTGAGGGGCTAAT
AAGAGGGAATGAGTCATTGATTAGTTAGGAAGAATTTTCTTAGTCTATTTGCAGAAGGTT
TGGTAGTAGAGATGACATTGTTGAGGAATTCAACAAACTAGTACAAGACAGAAGCGTGGA
TGATTATGTAGAAAGGTTTGAAGAATTGAAATCATTGATGACTGCTCTTAATCTATTATT
ACCGGAGTCATACTATGTCTCTAGCTTCATTAGTGGGCTGAAGAATGCATCAAGCAAATG
TTGAAGATCTTGAAATTATTAAATGTGTTAATGGCATTTGAACAGGCCAATGGCAAGAAG
AATCTAACAATACATTAACCAGGAAGACCAAATCGCTACAACGAATCAACACTCCATTCA
ACAGTGGGAGAATAACAAGTAATGTTCCAGCCAAAACTTTTAGTCAATCCAGGACTTAAG
GTGTGAAGTCAATTCGAGATAGTTTGTTCGAACAAAGAAAAAGACTTAGACAGTGCTTTA
AGTGTGGTGATAAGTATATGTCGGGGCACAGATGCAATGCTAAAGGCTTACACATGATAG
AGGGAATAGAGGAAGAAGAGAACGAAGGTATGATGGAACTAGAAGAAACAATGCAAGATG
GAGATAAAGAGATTAACAAGATAATGAATTTGGGCTATCACTAAATTCCCTAGCTGATAG
TGGCACCTACAATACTATCAGGATTAAAGGAGATTGTCAGGAAAGAGACCATATAATCCT
AATAAATAGTGGTAGTATGCATAGTTTTTATTGATGAAAACATGATTAAGAAGTTGAATG
TTGTTACCGGTAAAACCACATAGTTAGTAGTGATTGTGGCTAATAAAAATGTCATGCTAT
GTAAGGATTACCAAGGTCAGAATGAAGAAATGCTATTATGGTGGTGGTTGGTAGGCTCAC
TAAATATGGACATTTCATTGCGCTAGCTCATCCCTTCATAGCACAAGATATTGCACAGTT
GTTCTTATATCACTTTTACAAGTTCCATGGTTGCCTGCAACTATTGTCACGCATAGGGAC
AAGGTCTTCAATGGTATATTCTGGAAGGAATTGTTCAAAAAGTTAGGGGTTCGATTGATG
ATAAGGACGGCCTATCACCCACAAACGGACGGTCAATTTAAAAGGGTGAACCAGTGCTTA
GAAACATATCTTCCATATATAACTATGCATCATCCATGGTGATGGTATCATTGGTTATCT
TTTGCATAGTGATGGTATAATTCCAGTCATCACCTAGCCTTGAGAATGAGTCATTTTCAA
GCTCTTTATGGCTATGCTCCTTCCTAGAGAGAATGGATTACTCAAGAACCTACCCCAGTA
GTTGTAGTAGAGGCACAAGATGAAGCAAATGGCAGACAGAAACAGAACTGAAAGGGAATT
CTCAAAGAGTGATTGGGTTTTCCTGCTTCAACCTTGTCGATACACGACGTAGCGCGACGG
CTCCTGCTTTTTTGTTTATTTTAACAAAAAGGGTTTCTTTCTCGATTGGGGGAAACAAAG
ATTTTATTGGAGTCGCCATCTAGTAATTTGAGGGAACTAGAAATCTCAAATTAGACATTG
GTCCCAGAGATTCGGGTACGGGGTTAGTTATGATTAAGGGAATGTAAACACCACCCTTAA
AACATCCTTTCAATAGAAAGGTTACCCTTACTTGTGTGTTTTTTTATTTGATTCAAATGC
TATTATATTTTGGGCTTATTTGCAATTTTTTAAATGATTAACGTCGGTCCCTAAAAATAG
GACACGTTAAAAATGACATCAGTCCCTAAAAATTAGGAGACTCATCTAAAATATTGACGT
TTGTCCCTAAAAAGAAGAATTACGTCTGGGTTACCAAAAGAAATAATGGATATAATCCAT
TATATTTTGGGTTTATTGGTAACTTGTTTTTTTTTTTATGGTTAACGTCGGTCCCTAAAA
ATAGGAGACACGTTAAAAATGACATCAGTCCCTAAAAATTAAGAGACTTGTCTAAAATAT
GACGTTTCAACCCTAAAAAGGAGAGTTACGTCTGGGTTACCAAAAGAGATAATGGACATA
ATCCATATTTGGTATTTACATTTTTTGACATCGGTCCTTTTTAAAAAAGAGACGTGTCGA
CAAATAATATTCGTTTATAAAAACAAATTTTATTTTGATATTATTGAGAAATGGATATAA
CCATATTCGAGAATTGAGCTTTAGACCCACGAACAATAATATGATAAAATGGGTGTGGGA
ACCACATTGTTTTTTATTTTCGTTTTGTTTTGTTGTTTTTTATTTTCGTTTTGTTTTATT
GTTTTTTACATGCAAGAAAATTTATATACAAAAATAAAAAAATGTTAGAAATCTCAAAAA
AATTTACCTGAGTGTCACTGTATAGGTAAAAGACTGAAATACCCTCGGATTTCTCGAAAA
ATTACGAAAATACCCTCGGTTACTGTGGGCGACGGCGAGATTTTCCGGCGAGATTTATGT
CCAACCGACGGTCGATTCTGGTAGATCTGATGTCGAGGATTCTGATGGCGGTGGTCTCGA
TGGCCGTTGATGGCTGACAAAGGAGAATCGACGACTTGAAGCTTCAGTGGCCGACGAAAA
TCGCGGTCTTTTTCCGGCCGATGACGAGAAAACGCTGAAATTCACCGGGGTTGTTCTTTA
CAGCAGGGGATAAACCTTTCTGTGGTGGTTCGGAGGCTGGAGACGGCCAGAAAGTGGAGA
TCGGATGAGAGAGAGAGCGTCGCCGGCGAGAGGAGAGAGAGGCTCCGAGATTACGCTACG
GTGTGAACGCGTGTATGGTACACCGGTACCGCTGAACACTGTACGCCGTTGGATCTCGGA
TGAAATGATCGGATGGCCGTGATTGGCTAGATTAGCAGATTGAACGGACGGTTCTGGATG
AGCGGAGCTTTGATCTGGTGTGGCGCGGTGCACCGAAAGCTCGGGACACCGGATGACGTG
GCGCAACAGGATCAAATCTTGAAATATTTCAAAGGCTAAGATGTGTCGGGATATATTTGG
TATTTTTTAAATTGTTTTTTTTAAACAATATCCTACTCTCGCGAAGAAAAACTAAAAAAA
ATATAACAGTAATTTTTTTTTCTTTCTTTTTTTCTCTCTTTTTTTTCTTCCCTATTTATA
GCCAATGATAGGAGACAACACGGATCTGCTTTAAGAAAAATTGTATACGCACAACTACTC
CACAACTACTCCGCCTAAAATTAGTGTAACTGCCCCGCCTAATATAACAAATTTGTATTA
TTAATTATGTTTTATTATATATAATAATAAACAAATCGGCATTAGAAAAATCTCGTTTCA
ACCGCTAAAAATCAATTTTAATGACCGAAAATAATAGTTTTGACCCAAAATAACCCGAAA
CTCATTTTTTACCCCGGTCGACATGGTTGGACCCGTATGGACTCGGTGGACTCGGTTTTG
ACCGAATATGACGGTTTTGACCCAAAACGACCCGACACTTATTTTTTACCCTGGTCGACA
TGGTTTGACCCGTATTGACTCGGAAGACTCGGTTTTGACCGAAAATGACAGTTTTGACCC
GAAACAGCCTGAAACTCATTTTTTACCATGATCGACATGGTTTGACCCGTATTGACCCGG
TGGACTCGGTTTTGGTCAAAAATGACGGTTTTGACCTGAAACGGCCCGAAACTTATTATT
TACCCTGGTTGACATGGTTTGACCCGTATTGACCCGGTGGACTCGGTTTTGACCGAAAAT
GACGGTTTTGACCCGAAACGGCCCGAAACTCATTTTTTACCCTGGTCGACATGGTTTGAC
CCGTATTGACCCGGTGGACTCGGTTTTGATGGAAAGATGCGGTTGACTCGAGAAAAGTAT
ATTTTTGAAGTTTTAAACTTTTTTCTTAATTTTTTTGGATTTTTATAAATAATAATAGAA
ATAAAATAACATTCAAGAAAATCTTGGTGGATCCAAAATTGGGTTACAACAAACCTTATA
GACAAAACAATATTGCATTGGGGAAGAATCTTAAGCTTAACCCCAGGTATTATGGTCCTT
AATTACCAAATTAGTGAAAAGATTGGGAACGTGGCCTATGAGTTAAGGTTACCGGAGGGA
AGCTTAGTGCATCCTTACTTAAAAAGAAGATTGGAGACGAAGCAGTAATATCTTCTAGAT
TGCCGGTGTGAGATAAAGAAGGAAGAATGCAAATCGTTCTTGTAGCTGTGCTGGGTAGGA
AATTGACGAGGAAAGCCAACTAGGCAGTGATAGTAGGTTTGACTCAGTGGTCCAATCTCT
TTCCAGAAGATGCAATTTCTTAGGGAGGATCTTGAAGAACTTCAAAAGCAATTTCCAGAG
TACAATACGCAGCTCATGGCTGGAATAAATGAGTGTTCTTGTGGATCAGAATGCATTTAA
GGAGGGAGTATTGTTACAGCTTCATTGTTACAGTTTTAGTGACGGTTCAAATGCTAGCTA
GCAGTCGACATTGATACACGTGTTAAGAAGTTGTTAGAGTTCGTTAGCAACAGAATAAAT
CATGTAATGCATGTTAGAGGAGTGTATAACTGCTGTCATATAATAAATTGACATAATCTT
TTAAACTTAATGGGATTGTGTTATAACAGGTTATGCACTCGCTTCTTTTTTATTACAATA
AAAATTATAATGATGTATGCAGATATATGTCGAGTTTGTATTTCTGAGTCAGAAACTACA
ACTTACATCCTTTTTCGTTTTTTGGTGTCTTGGAAATTTTGGAATAAAATAGTTAGTTGT
TGGGGTGTTTCATGATGCATACCTCTTACATTGGACGATTTGTTTCATCAATGGCAAAGA
TTGATTAAAGAAAACTTTAAGCAACAAGTTTGGCAAGGACTATTCTATGGAATAATTTAG
ATTTTCTAGCATATAGGGACAAATTCATATTTGATGTAATTATACTGGATTGAGAATTTT
TTTTCCACAATTCCGTATCTTGGATTCATTCTTATAATTCAAGTTTTTTTTATACTATGT
TTGAAAATAATATAAATCATATCTTGGAACTTTACTTAATAGTTTATGTTATTGGATTAA
GATGGTTCTTTGACATAGTATCAGAGCCTTGATGACCAAGTAATCATGAGTTCGAATCTC
ACTATCCTTATTTATTTGATAAAAGTCAAGCACAAGGTAATGTGAGTCTATGCAAGTTTT
CAAGCCTAAATGACTTTTACTTAAGGGAGTATGTTAGAGAATAATTTTACCTAATAGCTT
AAGTTATTGGGTTGAGATGATTCTTTGATATACGAATTTGTTATGAAATATGGAGTGTAT
AGTAGATTGGAGTAATTAGTGTTAAATTAATTAAGATCAAATAGAGAAAGGAGGCTAGAA
TTCTGAATAATCGGTATATTATGAATGCTTAGTATTAACCTAAATACAAATAAAGTATAT
ATAGGTCAAACTGAAAGTACTATTCTACCCTTAATAAATAAGATTACATAAATATTATTT
AACATCTCCCCTCAAACTCACGATGCGGCAGCCTACAAGCATCAGAGTTTGCCAACCAAA
AACAAAAACGAGAGATGGAATGCGCCTTGGTAAAGAAATCTGCAATCTGCAAGGAAGAAG
GAACAAAAGGAAAAGCAATGGTGCCATGTTTGAGATGATGACGAGTAAGATGATAATCGA
TCTTAATGTGCTAAGTTCGCTCATGAAAAACCGAGTTATAAGCAATCTGAATAGAACTCT
GGTTGTCACAATACATAGGAGTAGGATGAGAAAAGGAAATTCCCATATCAGCAAGTAACC
AACGTAACCAAACAATCTCTTCGGTAGTAGATGCCATGGCACGATATTCTCGCTTCGGTG
GATGATTGAGAAACAATAGATTGTTTCTTGCTCTTCCAAGAAATAAGAGAATCACCTAAA
AAGATACAGAATCGGTACGCAGACTTACGATCCGTGGGATCACTACCATGATCAGCATCA
GAGTATGCACGTAACTCCAAGGAAGAGGTGGATGAAAGTAAAAGACTCTGAAAAATTGTA
CCCCGAAGATATCGCAAAATACAAAGAACAGCTGCCTAGTGAACAGTAGTAGGAGAAGCA
ACAAACCGACTAACAATATGAACAAAGATATGCAATATCCGGACGAGTAATGGTGAGATA
TACCAAACTCCCAACAATAGTGCGGTATAAAGTAGGATCTATCAAAGATAAACCATCGAA
GAAGAGTACCTTGCGTTAACCTCAATAGGAGTATCTACAGTTTTGTTATTAGTAAGTCTA
GCCCGCTCAAGAATATCTGCAACATATTTTGACTGAGAAAGAAGGTAACCTCTAGGTGAG
TATGCTACCTCAATACCCAGGAAATATCGAAGATAACACAAATCCTTCATTTCAAATCGT
CTAGCCAACTCTGTCTTCAAAACTGAAATACCATCAATATCATCACCAAGTAATAATCAT
GTCATCAACATATAAAGACAGAATGATACGACCGCATCAGTGCACTTAATAAAAAGAGCA
GAATCATGACTGCTAGAAACAAAGCCAAGAGACGAGATCACAATAGAAAATTTCTCAAAC
CAAGTATGAGGTGCTTGTTTGAGACCATATAATGCTTTCTTAAGCTTACAAACATATCCG
AGTCATGTGAAATACCAGGAGGGGGTGCCATATAAACTTCTTCTTGAAGATCTCCATTCA
AGAATGCATTTTTAACATCAAGCTGAGAAATATGCCACTGACGAACCGAAGCTACGGCAA
TAAGAGTGCGAATAGTAGTCATTTTTGCAACCGGGGCAAATGTCTCCTCATAGTCCATAC
CATACTATTGAGAGTATCCTTTTGCAACCAGCCTAGCTTTGTATCGCTCAATAGACCCAT
CAAAATTAGTCTTAATCTTATACACCCAACGACAACCAACAACACTCTTACCAGGAGGTA
GAGGAACTAGATCCCAAATATATGTCTTATGCAAAGCGAAAGTTCCTCATCCATAGCTTG
CTGCCAAAGCGGATCAAGAATTGCCTCTTTATAGGAAGAGGGCTCAAAGAGACAATGAAT
AGAAGCTAAAAAGGAAGTAAATGATGAAGAATAACAAGAATAAGCAAAATCGGTAGTTTT
GTGGACTTACGAATGCGGATGGACCGACTTGGAGGTGGATCCACAATCTCGATGAAGCTT
GAGGGGTTGTAGAGGAGAATGGAGCTCGGGTGTGCAGAGAGTAAAGTACCAGTACTGCAG
AGTTATAAGTACAAATTGATCGAACATAGGGAGAGGTATCATTACCAGAATCCTCGGAAA
AAGGATCTATATGAATAAGATCAGATTTTGTCGCTATGAGTAGTGGATGGAATAGAAAAG
AAAGGTATATGCTCAAGGAAGACAACATGACGAGACACATAAAGTTTCGAATTGTTGGAT
CAAAACAACGATACCCCTTTTTACCTTCACCATAACCCGTAAAGACACAAATAGTGGATC
GAGAGGATAGCTTACTGCGTTCTACATGAGGATGAAGAACGAAACAAGTACAACCAAAGA
CTCTAAATGAGGAATAATTAGGGGCATACCCATATAACTTTTCAAAAGGAGATAGACCCA
AACTATGAGAAGATGGAATTGTATTAATCAAACTTACAGCAGTAAGAACAACTTCTCCCC
AAAACTCACTAGGAACAAAGGTAGACAACAAGAGAGAACGAGCAGTTTCAACAATGTGCC
TATGTTTTCTTTCAGCTACACCATTTTGTTCAGGAGTATTTGTATATGAAGTTTGGTGGA
TGGTTCCATCTAAAGCAAGCATTTGACAAAATTTATTAGAGGTGTATTCCCCACCCAAAT
CACATCTAAAGCATTTGATCACGCAGAATGTTGAGTTTTGATAAGAGCTCGAAAAGCCGC
ATATATCTCAAAGAATTCGAACGATGTTTCATTAAATAAACCCAACAATAACGAGTATGA
TCATCAATAAAAGAGACATAATATCGAGACCCTCCTTTTGTGGAAACAAGAGAAGGTCCC
CATACATCAGAATGAATCAAATCAAATGGTGAAGATGAAACAAAAATACTTCGATTAAAA
GGTAAAGCGAGAAAATTTTGCCGTTTACATCCACTACAATCGAAATGTCACAAGTTTTCA
AATTTCCTAAAGCTCCTATGGATGCCAAAAATCTCAAATGAGAAGATGAAACATGACCTA
GACGGGAATGCCATAAATAAAAACTAGAAGATGAAAGACTCAAACGAAAAGAAGACAAAT
CAGCGATGAAGCAGTTAGCGGCAAAGAACATACGCGGCGCGGCAAAGAACCGGCACTTTT
AACTCATCCAAAATATATAGTTCATTCTCCCTACGGCCGATCCCAATCAACTTCTGAGAC
TGCAGATCATGTACACAACAAAAAGAACCAGAAAACATGACTAAATAATCACCAGAATCA
CATATTTGACCAACAGACGCAAGATTCAATTTGAGTTTTGGAATAAGATAAACATTAGGG
AGAGACAAGTGAGGTGTGACAACAGAACCAACACCTGCTAAGGGCATGGGAGTGCCATCG
CAGTCATAACAGAATGGAGGACAAAGGGGACACGAGGTAAAAGATGAGGAATCTGGAGAC
ATATGATGGGAAGCACCAGAATCCAGGACCCATTCAGAGTGTGACATACCTAAGGAATTA
TGAGGCAACTGACCTATCGAAGAAACGGACATTGTTTGTGGCTGCAAGGAGAGAAACTTC
TGAAATTGCTCAGCCAAAGTATTAGGATCGGTAATAGAGCCTGGGAAAGCTACTGCTGCA
AGTATTGTGGTGTGGTGGTTTATAACCCTGAGGTGGTCGATGAGCATTAGATTGTGACTC
GATCGCTAGACTTCTAAGCTTGATTCTGCATTGCCTCAACTTAGGACACCGAGCCTTCCA
ATGACCTTTCGCATAGAAATCGCACTCATCAAAGCCAAACCTTGTGTAAGGCTTGTTTCG
ATGATTAGAGAATGACTTAGAAGGTACCGCTAGTACATAAGGATTTGAAGCGTAAAGAAT
TCCTTTTCGAATAAGACTGAAGACGTATTTCTTCAGCCAATAACCCACTGACAATAGAGT
CAACAGAAGGCAGTGGAGTATGATGCAAAATTGAACCTCTAAGTCCTTCGAAGTCATTGC
GAAGCGCCGTTAAAAACCGTACCAATCGTTGTCGCTCTCTACGCTCAATATAGGCACCAC
ATGCCTTTAATTCCGCCGATTCCGTAAGAGCCAATTGATCCCAAAGATCTGTCATAGCGT
AATAAAACTCTTGAATACTCATATTCTTCGATGAAGAGCTCGTATGTCATTCTCTAATTG
ATACCGTTTTTGCAAAATTTGATTGCGTGAATAACCTTTGCAGATGATCCCAAACCTCTT
TTATTGTCTCATACTTCGCCAATTGCGTACCTATCGAATGCTCAACAGAATTGTTGATCC
AAGTAATGATCTTTGCATTATTTGCTTCCCATGTATCTATCAAAACAGCATCCCCTTCCT
CAATATTCTTAGGTACTATATAAGTTTCACTAACATACCCCCACATCTTCTTACCCTTAA
GAAAATTTCGCATTACATAGCTCCAATACGAATAGTTCTTCCCATCCAACCTCACACTCA
CGATGAAGCGAATCATCTCTTTCAAGAGCCATAATTAACAATCACAAAGAACCAGAATGC
AAAAGCAGCGGAAAACAAAATACCAAATTGCAGAAACTAAACAAATATCTTCTCAAAATT
ATACAATTACTCCAAAACACAAAACCAATTTGCAGAAACTGAATGCAAATACCAAATTGC
AAAAGCTAAAGGGTAGACGAAATACTAAAATAATTACAGAAACTAACGAAATACCAAATT
TTGCAGAAGCGGAAGATAAAATATCACTCCAAAAAATTTGTTCTTGGGATTAAGCCTTGT
TTCATAAAACCAGCTCTAATACCATGTTAAATTAATTAAGATCAAATAGAGAAAGGAGGC
TAGAATTCTGAATAATCGGTATATTATGAATGCTTAGTATTAACCTAAATACAAATAAAG
TATATATATGTCAAACTGAAAGTACTATTCTACCCTTAATAAATAAGATTACATAAATAT
TATTTAACAATTAGTACTTATAACTTGTTATTCTACCATAACTATTATATGATCTTTTGT
TTGTCTCCCTGAATTTCGATGACCAGCTTAATATAATTCTTCGGTATTCATAAAATATAT
ATATATATATATATATATATATATGAGATAACAAGAAACAAACCTTGCAGTTGCATTAGT
AATGTCGCGGGTGCGCGACGTCGCGGCAAATACTCCACTTTTAAAATCTAGGATGTGTGT
ATGGTATCTATCTGGCAAATGTGGGGGAGACAAGAAAATATTATCTTTTGTTGGTAGAAA
ATGGAATGGGAGTCGCCACCTAGTATTTGGTCACTAGGAACCCTAACTGGTCTTAGAGAT
TGGGTACGGGGACTGGTTGCGTAAAGGGAAGGTATTAGCACCCCAAATACGCCCTACCTA
AGGTAAGCTGCATTGTTTATTTGTCTGATAAAATTCAAGGTCTCGTTGTATTTCCTAGTT
GTTGGTTCGTCTATGGTTCAAGAAAAGTCCTCCTCAATAAGGAGGTCTTTCTCTTATCGA
GTAAAACCTAACCGTTCTAACGTCTATGTAAAAAAACCATATTTTTAATATCAGGAATAC
GTTTTACGTATAAATTCGTAATCCCAAATACTAAAAGAAGACAAAAAGATTTTTTTAGAA
TTTTTGAAATATTGGCCTAGTTCTCATGGCTTGAATAAACCGGTTATTAAAGCCAAAATG
CATGTTAATACATATATTGTTTTGAAATTTCCTTTGTTGTATGAAAACATGATGTTATAA
TATATATATATATATATATATATATATATATATATGTTGGAGAGATTAGGCCGTATGCAT
GAAAAAAAAATATTTTTAATTTATTTTATTTTTTTATGTCCTGATGAAAACCGGGTATTT
TAATACCGGATTTGTATCTTTACAGTATAAAAATACAAACCAATATTGATCAAAATACAG
TAATAAAATTACATAAAATCACATATTTTTTTGAAATAATTTTTTTGAAGAATTTTTGTT
CGAACGGATTAGACCCGCCCAAAAGGAAACTCGGGCGAAATCGCCCCCAACATAAAATGG
GTCTCGGTTTCTACAGGCTGGACTCAGCCCCAAAGAAGATGGGCTGGGTCGGGGTTCCAC
CAAAACAACAAGAAAACGAGGTCACCGTACATCGGGTACCGTACACGCATAGCAACCCGG
GTACTGTACATGCACAGCAACCCGTTAATTAATTAGCTGGTTACTGTGCACATGGACAGT
AACCGGCTAATTATTTTCTTGCTTGTAGAACGTTCTGCATGCAAGAAGATGAACAGTAAA
ACAAGATAAGGGTCAAAGGGCTCACCTGTGGTGGCTCTGAAGGCGGTGCTGCTAGCGGTT
GCTGACCGGAGGATGACCGGGAGGGTGGTCGGCCTTTCTTCCTTTCTTCTCTGCTGTTTT
CTTCTTCAGCTCTGTTCTCCCCTGTTTCATTTGCTTCTTCTGTCAACCATGTTCTTCCTT
CTCTGCAGCGGCTTCGCGGAGGCGCTGGTGGTGGTGGAGAGGAAACCGATGATGCCTCCC
GGTGGTTATGAAGGTGGCAGTGGCTGGGAAGTCCAATGACAACAGTTGTTTTCTTCTTCT
TCTCCTGCTGCTCGCGAGGCAGGCGCTCCCTTTTTCTTCAAGCAGCAGCGCCGGGTGGGA
GGAAGGTGATGAACTGAGGCAGGATGGTGGTGGCGTTTGGCAATGCTGGTGCAGTTGGCG
TGTTACTACAGCTGTTCTCCTTTGTTTTCTCTTCTCCCGTTCACAACTGAACTTCTCCTC
CTTCCTCTCCAAAAAACCCCCTGTTGTTTCAGCGTTGCTTGGCCCCTTTCTTCCTTTGCT
TCTTTCTCGTTCCCCTCTCTTTTGTTCAAAAAACTTTCCCCATCTTTTAGTTTTCCAGCC
CTCTCTCTCGTTCCCTCAAAAAAAAACTCCTCCCTCCTTTCTCCTCTCCTCCCCGTCTTT
CAGGGCCTCTCCTTTTTATAGGGGGGAAAGGAGCTGGTCCCTTTTGCTAGTGCGCCTTAG
GAGCAAATCACGCTGCGGCTGGTCGGCCATTGGGCGTGACTGTTGAGGTTCGGCTCCCTT
GATTTCGGCAGGGCGCGCGGCGGGTAGAGGAACAGTGTCAAAACGACACTGTTCAAATTT
TTTATTATTTTATTATTATATATTTTTTTATTTGTGGGGACCCAAAAAGAGGTTACAACA
AGTAAAATGTTGTATTTCTTCAAAAGATGCATATGCATCTTATTTATCATCTACAAGTGA
TACAAATTTTGTATATTTCGTGACCACCATCCGCGAGAAAGCATATTGAGGCTCGAAATG
GATTGCTTTTTCCCAGAAATAGATCTCTATAATTCTATCTCTTGCATATGGAAACTCCTC
AGAAAAATTTAAATCATTCCACCACCTAAAATGTACATAGCAACCGAGTAAATAAATTCA
AATAGAAACTTAGTTTGATATTTCTCTCTAACTTAAACAAAAATTACCTCGAGAGAATGG
ATAGCTCTTGTCGATGTATTAACTAAACTCGATTAAAATCTATCTTGGCAAACTTGAGTA
GAGTGTCATTGCGAGACTCATCTTCTTCGTAGAAAGAGATGTATTTTCTAGCCTCTATTC
TTGGTACGCCTTTGTGAAAGGGCCGGATCAAAGCATTCCTAATATGGTCTGCTAGACGTG
GGCTTGATTGCATAGCCGAAGACTCCAGGTTTGCCTTTGTGAAAACAAGGGCTTCATCCA
GTACCTGTTCTCCATGCACACTTAAAAATGAAGCTTCATACAAGCCCAGGATGCCTTTAA
CATCGTTGATGATTGTTTTCTTAAACTCTCCATTGGTGTCCTTGAACTTGTCAAACACAA
CTGATTCATGAAAGAATAATTTTACTGTTCTAATCGTTTTTTTAATAATCTTAATTTGAC
CATAGATTACTTCTTGTCAATGAAAGAAAGATTTAGCAGAGTTTAAAGTACTGTCCAAGA
ATTAATTTTTGAGATGTTAAGATTTAATTTTTCCTCTGGAATTAATTAATGCTCTCATAG
TGTCAAAGAATTAATTTTGGAGATGTCAATTAAGGTTTGAAAGGTTATAAAGTACTGGAA
GTATGCGCTCACCACAAGGCATTTTGAATCCATGCTGTCTCAATACTCGAAATAGAAGTG
ATACAGTGTATCCTTTTTGGAAGATCAGGAATATCATCAAAAATCTCTTTAAGACTGTTT
TCAATCTCGTCGTCAAAATGATATGACACACCAAGCCGACATAACTGATTAATGAATTCA
ATATGTTCCACTGGATCCTTTTTGGACGCCATCAGCATGTCCTTCACATTTTCCTTCAAC
ACTTCTACTTTTCGGCTGTATGACTCGAATTCCTGCAGTGAAATATTCAGTAAGAATCAA
CTGTCTTATTAATTAGATTTTAAAATGATTGCTTTATATATAAAAAAAAAAAGAGTTAGT
TACAACTTAACTAATTATTAAACAATTATTAAATTTTTGGAAACTATATGCTTAATCCAA
AAAAAAAAAGGAATGTTACTCTATAAAAGATGAATTCTTTGTTTAAAATTTGAAAATTTT
AAGTTGAAAAAAGGTTTTACTTGCAGGTAAGGGATACTTTGTCATACCCGGGCATCACGA
TCATTGTTAAAAAAAAAAAAAATAGTAATTGTGATGTTCAGGTGTGACAAAGTAACAGCC
ATGAGAACAATGTGAATTCATATATTAGGGCACTTAATTTAATCAATGATGATGTTGCAA
GATTTGAAAGTGTATTTACCATTTCAGTCAGTTTCCCATTACTATGTATCCTCTGTGTGA
AGCCTCAATCTCACCCTCTGTGTTATTAAATATTTCAAATGGATATTTTAATTCCAAGTA
CATGAGTTAAAGTCACCCATATTTGTTATCATTATGTTAGGATTGTTGAATTTCAATATT
AATTAGGATTTAAATTTATAAAATTTAAAATTCGTAAGAATTCTAATATTATTAAGACTT
TACAGTATTAAGATTATTATCAGTTGGAGTTTTAACAATTTTCATCATAGACTTGCGATT
TGGATTGTTTATATGTATTTTTTAAAATACTTTCTTGAAAATTACGGCTAATTAAAGTGC
CAATATTTTAATTTTAAATATATTATACATAGGATTGTTTATATGTATTTTTGAGAGGAA
AAATTATTATATATACTTAGTGCTTCAAATCATTCACAAGTTATGCTAAAAACAAATAAC
ACATGGAAATGGAACATATAATTATCGGTTTAGTTAATATAGATGAATTGATAGTCTTAA
TCCATCTAACAATTTCTCATAAGGGTCGACTAGGAGATGCTAATGTGGGGAGAGTGCTAA
ACGATGAATCCAAGTGGGTGGGAGCCATTCCAAAGTGTTTTGGACGAGAAAATTTTTAGT
GAAGAGAATTCCAACTACCTCATTATATTTATACAACATTCACACGTGTTTGTATATACA
CTACATTTACACCTTTTCTATAAAATGATGGCATGTGTTTCTTATTATTGTTCATAGACT
AGGTCGTCACACTATTCCTAAAATTTAAGATTTTATTGGAGTTGTTATGTAATAATAATT
TACGGGAACTAAAAATTTTAAATTAGATATTAATCCTAAAAATTCAGGTTCTAAATTATT
TATGATTAAAAATAATAAACATTACTCTTAAAACATACTTTCAAGAAAAAAATTACTTGT
ATATGTATTTAATTTTTATTTTTATTCTAATATTATAATATTTTAAGCTTGTTTATAAAA
TGAAATTAATCTCTAAAAATAATAATTAATTATTAACTACGGTATAAACTGTACACTAGA
GTCCCCACCACCAACCTCCGCCACCAAGTCACCAACCTCCCACCACCTCCTTGTAACTTC
TTCATAGTTTCACGTGTAAGAAAATGTTTACTTTACAATTTTATTTTATTTAAAATTGAA
TATGTTATATGTCAAAAATAAAAACAACAAAATGATATCAATCTTTAAAAATAAAAAACT
CATCTAAAATGTTAACATTTAACTCTTAAAAGAAGAACTGCAGTTTTCACATTAATTTTT
TTATTAAAAAAAAATATCGAATGATATTTATTTTTTTAAAAAATTATATTGTTATTACTA
AAATTAGACATAACTCATGTCTGTTATTCTCGCGGTGCCTTACCTGTTTATTGGGCTTGC
AGGATGTTCAGTGGGTCGTAGAATTAGTCTTGGTGCGCGCAAGCTGGTCCGCACACCCAT
GTAAATTAAAAAAAAAGTATAACTACTTTAACATCAACTTTAACCGGAGAGGAACGGAGA
CATAAGATATATATCATTAAAAAAACACATAGAGAATTAAAAAATTCAAAAACAAATTGT
GAAATATCAGATTATAATCTTAGGGCAGAATTGGATGATAGATCCCACAAATTGAATGGC
TCTAAGGGCTTGTATATAGTTTTGAAACTTAATTTTTCTTAATACTGCCAGACATAGATA
GAAGAGAAGTAGTTTTCCTTGTTATTATTTGAGGTGACATTTGAGGTGTACATTTGAAAA
TTTTAAAGTGACAATTCAAAGCTTAAGCAGACAATAAATATACAGGAGCTAATATAATAT
GAAAAATATATATACAATTATGATTCTAGGTTTTTATAGGAAAGTTTTTCAAATAGATCA
TAATAAAAATATCATAAAGTAAATCTCGTTAAAAAATTAAAATGTAATGAGTATGTTCTC
CCATACTGTACATTTAAAAATTTTAAAGCGACAATTCAAAGCATAAGGTGACCCATTTGA
AAATTCAAAGCCCGTCTGCCCTAAAGTAAAATTGCAAAATAACATTTGAGTGATTGGTAC
GTAGTCTAATTTAACATGTGTATAGCTAGTGACTTTTATTTTTCTCCTTAGAGATATACA
CTTCAAGTAGGTAAGCCGCCTCCATTTATTTTTCGATATCAACATTTTTCACGAAACTTC
AAATCAGCACTTCATACTGTATGGCATATTATACTTTGTCACACCAGGACATCACGGTCA
CTATTAAAAAATATAAATTTAAAATAACAGAATAACATCATATGTATTTTTTTTTTAGTT
TAACGTGGGTATTTAGGTCAGTTTGTGCGTATCTCGACTAATCCCACGGGTCCTGAAGTT
AACGATCATGTAAGCTTCCAGTGACCATTATATGAGCAACCACAGAGCTCGAACCTAAAA
CCACAGAGAGAACAAACCTATTGATCCTAATCTCTCACCACTGACCACCACCACCTAGAT
GGTTAACATCATATGCACTTAATTCTATCAATGATGATGTTGCAAGATTTGATAGTGTAT
TTACCTTCCCATTACTATGTATCCTCCGTGTGAAGCCTCAATCTCACCCTCTCCGACATA
ACAACTAGTTATTAAAAATTTCAAATGGATATTTTATAATTCCAAGTACATGAGTTAAAG
TCACCCATATTTGTTATCCTTATATTAGAATGGTTGAATTTCAATATCAATTAGAATTTA
AATTTATAAAATTTAAAATTTGTAAGAATTCTAATATTATTAAAACTTTACAGTATTATG
ATTATTATCAGTTGGAGTTCTAACAATTGTTCATCATAGACTTGCGATTTGGAGTTTAGG
CTAGCTTCACTCATGGCGTCCGACTTGCACATTACCTTGGATACAAGTAAAGCCCGCCCA
AAACCCCTAAGAAATATATGTTTTTTACAAAGAAAGTGCTTTGAGTACTAAGACATGATT
GTTTGATGATTAGAAAATAATTGTTTTTGAAAAATTATTTAAATATAAAGTGAATTATTT
TATGATGTTTAATTGTGTTATAAAAAAATAAATTGTAAAATATTTTTTAGTATTTAACCA
TGTCATGAAAAATAACTTATTATATTTGTTTTCAAGTTTATTAAAAGAATGGTGAGCAAA
AATTTGACTGATAAAAAAATTAAAGGAGGATGAAATTAAAAAACAAATCTAATTTTATAA
ATTATTTCAAATAAAAAATAAAAAAAAATAGAGATCAAATCTTATAAATAATAAAAAAAA
GATGAAATTGAAAAAAAAAATTCATAAATTATTTCAAGTAAAATAAATAATAATAAAAAA
ATAGGAATCAATGTAGATAGAATATTTGAAATATTGAGCTGTGATTGCTTAAACTATATA
TTAATGATAATATATAGTTTTCGTATCATTTGGCCCTTTAGTACCATTTAGATCTTTAAT
CCTACACAATCCATCACCAAATACTGCAGATGACCCAGCCCACCCAGCGTAACCCTCTCA
TTCTTCACGTGATTAAAAGTAGCACAAACTTTCTTGAAAACTACAGCTAATTAAAGTACC
AATATTTAAAATTTAAATATGTTCATGGTTATACATAGGATAGTTTATATGTATTTTTAA
GAGGATAAATTATTATATATACTTAGTGCTTCAAATCATTCATAAATTATGCTAAAAGAA
CTCCGCATAGCCTAACCACACTAAGGTAGAGTAATAGGCCCAATGCACTCATACCACGAT
GGATGTCAGAGCACCTCCACTCGCAGGAAAAAGCATTTCTGCGGGCTATAGATTTTATTT
CAAAAAGCCTTTTTCACATTCACATGCTGGGGGATCCTCTTTCTTAAAGTCACCGTCGGC
AGGTTAGTCAAGTTCTCCTCTGCTTGCATGCGTTGGAAGTTTTTTTTTTATTTGTTTTTA
TATTTTAAAAATATTTTAAAAAAATTTATTTATTTTTATTTTTTATCAAAAATATTTTTT
TAAAAAAAAATATTTATTTTAATATCGTCCAAGCGAAAAGCAATTTAAAAAACAATTTTT
ACCCCGCTGTTAAACATCTCTTAATCTATATTAGTATTAAATAATAATCAAAAGAAACGG
CTGTCCGAGTACAAGAAGCATTGATAGTTATCGGTTTAGTTAATATAGATGAATTGTCGA
TAGTCATAATCCATCTTACAATTTATCATATAAAAGAGACAGATACAAATTAAATAGGTG
ATGCTAATTTATTTGAGCTATAAAAATTAGTCAATCATAAATAATAAAATAAAATGATCG
AAAATTAATTATTCGATAATTGAAATGTTATTTTAACGAAGGAAAATAACAACGTAGGAA
TTACAATTATTTATTCTAGAAAACAGTCAAGTTTTATTACATATAGCATCTGGAATCTAA
TAATTATTTGACACACCAAGGGACACTCTTCCTTTCAAATTTGATACAAGTCGCTCCCAT
GAGCAATTATATCAAATTAATTAGTCCCTTTTTTTTTTCCAAATTATAAAGGCTTAATAA
GTAAGGACATCACCCGATCCTTGGTCTCAAGATGTTCAATAGCATGCCCATCTTCATATT
GGTAAATGCATTGTGCCGTTCGTGGAAGGTTGACTGCAACACCAATGATAGTTTGAGAGA
TATGAGGATTAGAAAATTGAGAAGCATTTAATTTCTTCCATGTATTGCTGATTAATTTCT
TTATATGATCACGAGCTTCTTCTTCAGAAGCTTGAGTTTCGTGCATGTAACATTGGATTG
ATTTGGAAACATCTCCTCTTTTTATTTCATCCTGTAAATGAGAAATAGAAAATTAGCTTA
TATTCTTAAAAAACTAAAAACAAATAACCATTATCTCCACCAAAATAAAAAAGGAAGGAC
GAAACTATGTCTCGGAGTGGGAGAAGTCTAGCATACCGAGGAGGTTCCAAGATCATCAGC
AAGGCGTAAAATAATGGATGACCATCGAATTATATCTGGGTATTCCTCCATGAAATGCGA
GGCCTCCTCTGTTGTTGGATTCGAAGCATAAAAATATGTATGAACAATAGCCAATGGTGT
TGCAACTGAAATCCATGCATTATCCAAGTATTCTTGAAGAGTTGGTGTATATCCACCGTA
GTACCACTTCGCCTCCAACAAATATGATTTACATAAATCTGCCCACTGAAAATTAAGAAT
GGCACATAAATAAATCAGCTTGATAAATATTTACAAGTACAAAACAATTTAGAAGAAAAG
AATTAAATCCTTAATTAGGACAGATGTACTTATGGATCATATAGACATGACAAAACTCAA
AAAATAGTTCAGACATGCCAAGCAACTAGTCTAACAATTAAACATCTATAATTTTATATC
AGAATTTTGGATGGAGTTCAAATTTAGTTAGGGAGTTTTCTATACCCAGTTCTATAGAAG
ATCAAATCAACAAGTTATAATCATCAGAGGTCGAGAAAGTCCTTAAATTAGACTTAACAG
ATGCTGTCTTTGCAATTTTAATTATTTTCTAATATTTTCAAATTTTAATTATTTTTTCTA
CTTAGTTTCAAATTATTTTTTATGTCAATTTTTATCATTATATAAGTAGTTGATGTGTTG
TTTTTTCATTATAATTTTATGAATTATAGTTAGGAGATGTAACCTGAAAACTTAACAAAC
TCTAATTCTATCTTTTCACTTTGTATTGCATCAAAGATAATCTTATATTCCATTAAAAAA
AGAGAGAGGCTAAAATTGAGACAAAATATTTTAAAAATATCACTAAAATTTAAAAAAAGA
AAACAAATACCGTTTTCTTCAAGTAAGGGAGGCTGTCAACTCCTTGATCTCTTAGAATAT
CGTAAGCAATTTCGTTTATCGAATTGAACAATACAAAAAAACATAATTTCATATAGTCTG
GAAGATGATCCATGAAATTAACATCCCATCTGAAATTTGAACATAAAAAAGTAAAAAACA
AAAAATTAAAACGGTGCAATACTAACATAGAATTAATTATAAATGTGCCCTATAGGCCAA
GACTTAGGTGCTGCACAAACCTTACAATGGCATCTGTGAATAGCTCAAGCTCATCTAAGG
TACCATGGACATCATAAACATCATCAACTGTTGTTATAAGTGAATTAAGTTTTGTTAGCA
TTCTCCTGCAATTACCAAACTGAGGTTCAAATATGAACCCCCACAGTCCATAAGAAATAC
ACCATTGGCCTGTCCCTGACAAAATCCAACTTTTCTCCAAGTCCTGTCATCTTCCACCAC
CTTTTCATGTCAAGAAATTAAACTGTCACCGTGAGAGAGAAGCTATATAAAGTAAACTTG
ATTAAATTTTATAATATTAGTGAACCCTCGAATCTAAATATTGTTTAAATTAATAACATT
GGAGGATCATCAAATCGAAAAGTTTAAATTGTTACGAACAATTTAATTGAATAATATTAG
CTTTTATTTGTAGTTCAATTTGCTTCCAATTTATAAAATAATATGAAGTATCTTCTCAAT
TATACGTACCTAGATGAATCTTTCAGATCTTCTTGGTATACTGCTTGTACCATGTTGAAA
TCTAGTTTTGCTAGTTCTAACAAAACAGGTTCCATATCAGTTTTAGTTTCATACAAATTG
ATGAACCAATGGGCCTCCAATCTTAGCATCCTCCAAGCCAATGGAAGCTCCAAGGCATGG
CTCACCAACTGTGAAAGATATTCGGTAGTGTTGCACTTCTTGACATAGTTTTCAAGATTT
TTGGTGGTGAAGTCTCTTGCATCTTCTAATATGTTCTCACCTTCTACCAAGAAGTATGAA
GCTTCATACAGGTTTAGCATTCCCTTCAAATCGTCATGAATACATGCCCTAAAGTTTCCT
TGTTCATCCTTGAAATGATTGAAAACCTCTACAAATGGAGAACACAAACCTTAACACAAT
TATTCATGAGAATGCATATAACCATCGATATCTACAATGATTAAAAGACTTGCCTTGAGG
CACATGATATCCACGCTGCCTTAAGAGTCGAAATTCTAGAGCAGTAGCATAAAAATCATG
CACTGTCTCTGTATTCTCTATATGATTTTCATCAAATAAGCTCTTCAATGTGCTCTTTAT
TTCATCAACGAAATGGTAAGATAATCCGAGTCTTTCCAAGGTATCGATTAGCTCAAGTTG
ATCCAAGGGTTTCGATGCATTCGCCAGCATCATCCTTATGTTTGCCTTCAGCTTTTCGCT
TCGCGCTATGTACGGCTCTCCCTAAACAACATCAAATTCAAGGATTCTACTCAAGTTGCG
TGACACTAAAATAACATGAGATTACAAGGACAAACAATTATACCTTATATTTACTAGTCA
GTGACTGAACAAAATCATAATCCCACATGGAAGTTTGGTAATTTGCCGACCTCCGGACAA
TTTGGTCATCATCTCCGGTGGCAACTATGCATCGACCTTTAGCAGGTACAGAGCGAGAAT
TCTTGCTTGATACAGATTCTACTAAGGGTCGACTAGGAGATGCTAATGTGGGGAGAGTGC
TAAACGATGAATCCAAATGGGTGGGAGCCATTCCAAAGTGTTTTGGACAAGAAAATTTTT
AGTGAAGAGAATTCCAACTACCTCATTATATTTATACAACATTCACACGTGTTTGTATAT
ACACTACATTTACACCTTTTTTATAAAATGATGGCATGTGTTTCTTATTATTGTTCATAG
ACTAGGTCGTCACACTATTCCTAAAATTTAAGATTTTATTGGAGTTGTTATGTAATAAAA
ATTTAAGGGAACTAAAAATTTTAAATTAGATATTAATCCTAAAAATTCAGGTTCTAAATT
ATTTATGATTAAAAATAATAAACATTACTCTTAAAACATATTTTCAATAAAAAATTACTC
TTATATGTATTTATTTTTTATTTTTATTCAAATATTATAATATTTTAAGCTTGTTTATAA
AATGAAATTAATCTCTAAAAATAATAATTAATTATTAACTACGGTATAAACTGTACACTA
GAGTCCCCACCACCAACCTCCGCCACCAAGTCACCAATCTCCCACCACCTCCTTGTAACT
TCTTCATAGTTTCACGTGTAAGAAAATGTTTACTTTACAATTTTATTTAATTTAAAATTG
AATATGTTATATGTCAAAAATAAAAACAACAAAATGATATCAATCTTTAAAAATAAAAAA
CTCATCTAAAATGTTAACATTTAACTCTTAAAAGAAGAATTGCAGTTTTCACATTAGTTT
TTTATTAAAATAAAATATCAAATGATATTTATTTTTTAAAAAAATTATATTGTTATTACT
AAAATTAGACATAACTCACGTCTGTTATTCTCGCGGTGTCTTACCTGTTCACTGGGCTTG
CAGGATGTTCACTGGGCTGTAGGATTAGTCTTGGTGCGCGCAAGCTGGTCCGCACACTCA
CATAAATTAAAAAAAAATATATAACTACTTTAACATCAACTTTGACCTGAGAGGAGTGGA
GACATAAGATATATATCATTAAAAAAAAACACAGAGAATTAAAAAATTCAAAAACAAATT
GTGAAATATCAGATTACAATCTTAGGGCAGAATTGGATGATAGATCCCACAAATTGAATG
GCTCTAAGGGCTTGTATATAGTTTTGAAACTTAATTTTTCTTAATACTGCCAGACATAGA
TAGAAGAGAAGTAGTTTTCCTTGTTATTATTTGAGGTGTACATTTGAAAATTTTAAAGTG
ACAATTCAAAGCTTAAGCAGACAATAAATATACAGGAGCTAATATATAATATAACATGAA
GAATATATATACAATTATGATTGTAGGTTTTTATAGAAAAGTTTTTCAAATAAATCATAA
TAAAAATATCATAAAATAAATCTTATTAAAAAATTAAAATGCAATGAGCATGTTATCCGT
GCGAACTGTACATTTGAAAATTTTAAAGCGACAATTCAAAGTGACCCATTTGAAAATTCA
AAGCCCGTCTGCCCTAAAGTAAAATTGCAAAATAACATTTGAGTGATTGGTACGTAGTCT
AATTTAACATGTGTATAGCTAGTGACTTTTAGTTTTCTCCCTAGAGATATACACTTCAAG
TAGGTAAGCCGCCTCCATTTATTTTTCGATATCAACATTTTTCACGAAACTTCAAATCAG
CACTTCATACTGTATGGCATATTATACTTTGTCACACCAGGACATCACGGTCAGTATTAA
AAATATAAATTTAAATGATAATTGTGATGTCCAGATATAATAAAATAACAGTCATGAGAA
CATTCCAATCTTTGGATGTAACAAAATAACATTATATGTATTTTTTTTTTAGTTTAATGT
GGGTGTTCGGGTCAGCTTGTGCGCACCTCGACTAATCGCATGGACCCTGAAGTTAACGAC
TATGTAAGAAACTCTATGACAATAATCTAATTTAGAAAATAATTAATGTGTCCTTGTAGT
CTTAGAAAATAGTATTTAATCCTTATGTTTACATATTTATCTATGATTTAATCTTTTACA
TCCATTCATCTTCTTATTATTTTAATCTTAAAAAAACACATATCATGAATATTAATTCAA
AATAAATGAAATGTTTAAAAAATCTTTTACCATCACACCATTTCTTTTTAATAAAACAAT
AACATATTTGATCAACTTAAATTTAATGGCCTAACCACACTATAACAATTATGTAAAAAT
TAAATTTCAAAAACTCAACCTCATATAGAAAAAAAAAAGTATACATTCAAAGACAAATTT
AAAATAATCCTAGAGATTTACAAGCTATCATTAACAAAGCAAGGTTAGTTTTTTTTAGGT
ACATGTTCATGCAATAATCCATTAATGCTCCTCTATATTTTATTTTTTAGACCCACAAGC
CATTATAAAATATCAGGTAAACAAATAGATTTCATTAGACAATATTATGGTTTACTTGAT
ACAGCTATCCTATCCTATAAGTATCTAATCTTATTCTCATTCAACTCTTGTTTTTTTATG
TTCCTATGTATTTGTGAATTACTCCATTGATTATAATTGGGTTTCATTATGTATTTTAAT
ATCAAAAGTTTGATATTAAAATCTACTGAGGTAAGTCTTCCCTTAGTTTAAATTTTAAAT
TAAATTATATAAAAATTAATTCAGAATAAATTATTTAATTTAATAAGTTCAAGACAACTT
GAATAATTAAGTAAAAACAATACATAATTTTTTAAAAAAACTTTAAAACAATAATTTCTT
TTAATATTAAAACGATACCAGATTGGATCGATATAATTAGTCACCTGCGACCTGAATTAT
AGACTTCAATAGAGTTAATAACTTTGTTATTTTTATAAATTAGTTTTTAAACAAACCCCA
CGATGGAAGAACATTTTTGTTAAAGCTTATAATGACAGTGCTAATCCGAAGTTGCATATA
AAATAGAATAGAATAGGCTAAAATCCCTTAGTCAGACTTTTCAATCTGTTGAAGCTTTTA
CATGACAGTGCTAATCCGAAGTTGCATATAAAATAGAATAGGCGACCTCAGCCATTACCT
AATGCAGATGTTGAAATTAAGTTTAACTTATAATGGCAATTACTTTATGCAAAAAATAGA
TTAAAATGAAGGAAACTCTTAACATGATTTCTATTTAGAGTTTGGTAAATGAAAGGTCTG
TTTTTTGCCTACGGTAGATGACGAGATTTTCATGTAAATAATGAACTAAACAAATCCAAT
TCAATTGAATTTTCCTTCGTTAAAGATTTGCAGAAATAATTGACTTTGCCAAATGTATGT
TTTCGTATCACATTATACACTTCTCTTTCTACGCTGATGGCGCACAGATAGGAATAAATG
ACTTTTGCTGCGAAACTGGAATCATGGAATAATTAAGTGGGGATGAAAATTGAGTAGCTT
CCTATCATCTCAGAGGATATTATTCCATGTATCTCATGGAAAACTAATATATACTATGAT
TAACCTAAGTGTGCATGAGAATCATGATTAACCTTGGTGAGCATAAGAATCATGTGTTAG
AAAATAATATAAATCATATCCTGGGATTTCACCTAATAGCTTAAGCTATTGGGTTGAGAT
GGTTCTATGACATGGTATCAGAGCCTTGATAATCAAGTGATCACGAGTTTGAATCTCACC
ATCCCCATTTATTTGATAAAAATTAAGCACAAGGTAAAGTGGGTCAGTGCAAGTTTCAAG
CCCAAAGGGCTTTCACTTGAGGGGGTGTGTTAGAGAATAATATAAATCATATCCTGTGAC
CTCACCTAACAACTTAAGCTATTGGATTGAGATGGTTTTTTGACATCATGTGCACTCAAT
GATTTCCGAGAAAACTCTTTGGCTACGCTGTTGGGTTATGATTTTGTAAAATGTTGGTTT
TTTTTGTTTTATATGAAATTTTTTATTGTTTTCATCACCTGATATACTTTGAAAAATAAT
TTAAAAATATTATTTAATATATTTATAAATAAAAAAATATCTTAAAAATCAATACCAAAT
ACAAATTATGACTTTCTTTTTACCTTTTAAAAGTGATTTAAAAAAAATATTTTTTCTTTA
AAGAAAAAAGGGAGCAGCTTTTGTTTACTTCTTCTGGTAAAGTGGTAAGATAGAATCGAA
CTCACTTGGCAAGCATGATGTGATGGTGGGATAAAAACAGTGCTGATCAACACTTTTGAT
GTCTTTTATTGCCGTATGTAATTGCATGTGACCCTTTTTCCTGATCAGCACGTGCGTTGT
CTGTACACAGTAAAGATTGATTTAATGCTGGAACAAAGCACAAGATTAGTTTTTTTATAT
CTGTGTTCCTCTATATTTCATTTTTTAGACCCACAAGCCATTATAAAATATTAGATAAAC
AAACAGATTTCGTGAGACAATATTATGGTTTACTTGATACAGCTATCCTATCCTATCCTA
TAAGTAGCCAATCTCATTCTCTTTCAATTCTTGGTTTTTTTATGTTTGTCTGTATTTGTG
AATTACTCCATTGATTATGATTGGGTTTCATTAGAGATGGCTGTAACATCCTAAGTATTA
TTTTTGAAACAAACCCTATGATGTGAGAACATTTTTGTTATAATCAGACTTTTCAATCTG
TTAAAGCTTTTACATATTAAAAGTCAAATGTGTTAAAAAATAATGCTAAAAAATGCTAAA
AATAATGCAAATATATCAAAAATATATTTTTTGGGTTTTCTTCGTTTTTTGTTAGTTTTG
AATTTTTCAAAAAACTTATCAAAAAGATGGGTTCACGGGTCTGTTTTATTGAAAACCGGT
CAACCCACTGAGTCTACATGCTAAAATAAAAAAAAAATGTTATAAAAAAAATTCCACACA
ATACAATTAATGATGGGATAGTATATTTTAAGACTAAATTGAGGTTTTTAAATTACCTTT
AAACATAACATGATTTTAATAGGTGCACTATATATCTTTTGAATTTATTAGAAGTAACGT
GTAATGTAAAGTATGAACCTATCATTATGTAATTCTAATACTATATAAATAAAAAAATTG
ACTAGAAAAATTATATCAAATTCTCTACTTTATTAGTGTTCATTTTCTTCTCTTTTTTGT
TTTAATATATCTTTTGAAATAATTTAAAATAAAAATAAAAATTTAAAATATAATTCTTCT
GAACTCCACAACACACGCATGCTCCCTCAGCAACCACCACGAAATTACCTCTCTAAATTC
CAGCTCAATTATTGTTTGCTCTTTGACAATTATTGCTTTGCTAAAAATTTGCAAGAAACT
TTCTCAATTTTTTTCTATTTTCTTTTTATCATGGAAACTTTAAGTCACATATCCACCTGC
CACGAAATTACCGATAAGTTATATTTTAGAGTTTATTTTAATAATTTAATTTTTAACAGT
AAAAGATATAGCCTTATGATAAAATGCATTTTTTAAAATGAAATTATATTAAAATAAGCA
TACAAGATTCTTCAAATTATTAATTAATTATAATTAACTTTATATCTTCAGAGGAAACAA
AAGGGAAGGATAAAATTATATTCCCCATAACGATAGACCTAGCCCACTTTCCAAACCAGT
CCCCTGGTAAATAGAATGATGATCCCATAAATTGTTTTTTTTCTTTCCAGCCCGTCAAGC
AATTTAAAAGTAGTTTGAAGTATCATTAAACCTGATAAAAATGAACAACTGATAATAATA
TAATTGGGATTTAAAAAACAATTCTTAAAAAAACCATATAAAAAACAATTTGAAACCAAT
TAGTTTTTTTAAAAAAAAAACTAAAATAAAACATGCTATGAAAACAAATTAAAATAAACA
AAATACTTGAAAAAAATTAACTCAACCCTTTCTTCGTAAAAAAGAAAGTGTATTATTGTC
TTAAAGTTTTTCAAACTTCCAATATAAAGAGAGAAATAAATAAAGCAAAGAAAACAATAC
GATAAATTTAAACTATACTAAATTTGCAGCTTTTCACTCTACAGTGAAAGTTTGATTTTG
CACTTGGTAGATAAATTTAGGTTTAGGAGTATAATTTTTATATATATAATTACACTAAAG
AAGAATATCAATTGGTAATTTTATATTTTTTTTATAATAAAATTATCAAATAACCCTTAA
AAAAATCCTTTCAGTTTAGGGGTTTTTTATTTTTTTTTTTCATCTCAATTCCTTAAATGT
CCCTAAAAAATAAATTCTATTTACTATGGATGCAAGGTTATTTTAGATTTTTTGATATAT
TTTTTTATAAATTCTCATGTAGGGTTAGAGGTGATTTGGTATTTTAATATATAAATTAAT
ATTAAAATTTAAAAGTTATTGGTGTTTCCCGCACCTTTCGGGTGGCGCCTACGGCGTCCG
CATAAAACCGAATATTACCGCCTAAGGCAGTGTTCGATGTGTTTCACCACTATTGTCACA
GTGGTGGGACACATGTTTTTTGACACATGTTTTTTGATGGCACATAGAGGAGTGCGCGAA
GGAGCTCCTTCCTCTTTTCCCTCTCTCCACCTATAAAATCATGTTGACCATTGAAAAAAA
AAACCAAAGAAAGTCTAGCTATTTATTTGTTAAGTTAAATGAGGTTCTTATTCTTTTGAT
AACAATGCATTTGGTCTTGAGTTATTTATTAAGTTAATTGTTTTTTTCATTTTTATCCAT
TTACTTTTTGTTTTCATATTAGATTTGGTCCTTGTTTTTTTAACTGCAATTTTCTTGTTT
CCTCTTAAGTCCTTTATTGAATTAAATTTTCTTTGGATTTTATCCCTTGATATTTTATTT
TTATATCAAATATAGTCTTCATTCTTGTCATTGTTATTTTTAGTTATTCTTATTATTTTC
TTAATTGAAATTGTTTTTTAATTTCATCCCATATGATTTAGTTTTATTTACTTTTTGTAT
TAAATTTGGTTCTCTTTCTTTTCAAATCTATATTTTTTTTAATTTTTTAATTTCTTTTTT
CAAGTTTATCCCAAATTATTTTGGTTGGTTTAGAATTTTACATTATTATTTTTTATTTGT
CTTTTACATTGTGATCTGGCCTTATGATTGTGTCATAAATTATAAAAGTTAGACTGGGAT
GACTTCAGTTATTTTTTATTATTTTTAGAAATTTCACCCTTTAATTCAATTATATATATA
TATAAGGTTTGACACTTAATTTTTTATTTCTAATTTTGATTCTTAGTATTTTATCAAATT
TTGATTTGTTTTCAATTTCATTCTTAAATCCATAATCTTGATTTTTTTTAAAAAAATTAG
CCCTCATTCTTTTGATTTTGATTTTTTATTTTCAATTCATTTGTTGCTTTACAAATGCAG
TTCTTCCAATTTAGTTACTAATTAAGATCATGAGTTTGAAAAGTTAACGCAGACTGATAT
CGTTTTCTTTTTCAATTACAGCTTTCGAAGCTATTTATTTCAAAAAAGAACTTCGTTATT
TCCTTTAATTTTCTTTTCAATCAAGTTAACCTTATTTCATAATTTAGATGAGAGGTTTAT
CCGGGTGCTCAAAATTATTTTAGAAGATTTTTTTTAATTTTATCCTTTAAAATTCATTTT
TTTTAAAATTAAAATTTGTTTTTGTTATGTTTTTTTCTATTGAATTATCTTATTCGCATT
ATATTGTTACTTATAGGTTTTAACAATCTCTTTTAGTTTTACTTGTGCTTTGTTTTTTTA
ACACACACATATATATATTTTTTATCATTCTATAATTTTATTTATAATGCAGTCCTTTTA
TATATGGATCAAGACAACAATATCATTCAAATGTTAGTAATAGAATAACTTACATATTTT
TCAAGTTTCGTAGAATAGTAGTGGAATAATGTTTTTAATATTTAAAAATTAAAAAAGTAC
AGTGTAACTGTTTTGCACAGAGAGAAGAACGGTTCAAGAGGGAACAATAATGTTAGCGCG
TAGCCCAGTTGTTGCAACCAAATTCCAGTACACGCTTGATGTTGATAGTTTCTGAAAGCA
CTTGCGAGCAATCTTGTTTTTTCAATGCTGCCATTTAGCAAGTGAAGTGAAGTACTGTAG
CTTGTCCCATTAATAAAGATGTTTTTAAAGCAAATTCAAGTTCTGAGAAGTTAAATTATA
TCTCTTGGAATTACAATCTCAGTAATTTTTTTTTTTAACTTGACTGCACCTCGACTAATC
CCACGGGTCCTAAAGTTAACGACCATGTAAGCCTCCAGTGGTCATCATATTAGTAACCAC
ATAACTCGAACCTGAGACCACCGGATGAGCAAAACTTCTTGGTCCCAAAATTTTACCATT
GAACCATCTACTAGATGGTTACAATCTTAGTAATCTTTTTTTTTTACGTGGGTGTCTGGG
TCAGCTTGCGCGTACCATGACTAATCACACGACCCACTGAACATCCTGCAAGCCCAGTGA
GCATGTAAGGCACCGCAGTGGTGACAGGCGTGCACAGTGAGGCTCGAACCCTGGTGCAGA
GGAAGGGAACAAGTCCCTGCCACCGCTAGGCCAACATCTCAAGTGTCAATCTCAGTAATC
TTTTTTTTTTATTAATGTGGGTGTCCAGGCCAGCTTTCGCGCACCTCGACTAATCTCACG
GGCCCTGAAGTTAACGACCATATAAGTCTTCAGTGGACATCATATGAGCAACTACGGGGC
TCGAACCTGAGACCATAAAGGGAGCAAACCTCTTAGTCCCAAACTCTTACCACTGGACCA
CCACCTAGATGGTTGTCAATCTCAGTAATCTTAATGTGAGGAGTGATGGTCTTATTGAAT
TATCATTTGTTAGGTAACTAAGATTTTGGCATGGCCATCGGTGAGAAGAGAAGCAAAAGC
AAAGCAGCAATCCATGAGGATCATCACCATCCTATCGCTTTGCCGTCTTGTTTATCTTCT
TGTCATCGTTCAAAGGAACGCAAAAAGACATTCCAAGTGTGAAGCGTATTATTTTCATAA
AGTTTTTCAAACTTCCAATATAGAGAGTGAAATAAAGAAAAGGAAGCATCTTTCTTGTTC
CCTTTCCCTTTTTTACATGGCATACTCGATGGAAAAAAAACACCCCGTTTAAACTGTTTT
TGTTTTTGAGATAATTTTTATAGTTGTGGTTTAAAAATAGTAAGTTTTAAAAAAGTATTG
TTAGGTATGGTTAGTTGGATTTAGATACATGTTTGGTAAAAATTATGGTTGAGGTTTATG
TGTAGCAAAAAATATGTATAAAATATTTGGTTGTAGTTGCTTTTCAAAAGTGATTTTTAC
TTGGAAATGCATCAAAATAATTTATTTTTTTATTTTTAAAAAATTATTTTTGATATCAGA
GCATCAAAATGATTTGAAAATATATAAAAAAATTAATTTGAAGTAAAGAAAAAAATTAAA
AAATTTTAAATTTTAAAAAAAAGTGCTTTTGAAATGCAAAACCAAACTAAATTTTACGAA
ACTCAGTTAAGATATTTGGTAACCGTAGATACTGCATTGCTAATAATTATAAAAAATCAT
GTGCAAATTATACAAAATCTTGCTTTAAGTTCTTGTAACCTCGCTTTGGGATTAATTTGT
GAGAATAAGAAAATCATGTGTAAATTATACAAAATTTATTATTAATCATCGATATATATT
ATAGGTCATTAATATTAAATAATGGCTTATTTTCTAGCATGTCAGTTTAATCCTAAAAAT
ACACATATCATGAATACTAATTAATTTAAAAGAAACAAAATATTTAAAAAATCTTTTAGT
ATCACACTTTCTAAAAAAAATAATAAAATAACAACATAATTGATCAACATAAATTCCTTG
GCCTACATAAATTCCATGGCCTAACCACACTGTGACAATTATATAAAAATTAAATTTTAA
AAAATCAACCTCATAGAAAAAAAAGGTATACATTGCAAAGACAAATTTAAAATAAACCTA
GAGATTAACAAGCTATCATTAACAAAGCACAAACTTAGTTTTTTTATGTCCGTGTTCATG
CAATAATCCATTGATGCTCCACTATATTATTTTTTAGATCCACAAGCCATTATAAAATAT
CAGATAAACAAATGGATTTCTTGAGATAATATTATGGTTTACTTTGATACAGCTATCTTA
TCCTATAAGTATCTAATCTTATTCTCTTTCAACCCTTGTTTTTTTATATACTTCTGTATT
TGTGAATTACTATATTGATTATGATTGGGTTCATTAGGGATGACTGTAACATCGCTATTA
TTATTTTTTAAACAAACCCTATAATGGAAGAACACTTTTGTTATAATCAGACTTTTCCAA
TATGTTGAAGCTTTCACATGACAGTGCTAATACGAAGTTGCATATAAAATAGAATAGGCG
ACCTCAGCCATTACTTAATGCAGATGTTGAAATTAAGTTTAACTTATAATGGCAATTACT
TTATGCAAAAAATAGATTAAAATGAAGGGGAAACTATTAACATGATTTCTATTTAGAGTT
TGGTAAATGAAAGGTCTGTTTTTTGCCTATGGTAGATGACGAGATGTTCATGTAAATAAT
GAACTAAACAAATCCAATTCAATTGAATTTTCCTTCGTTTCCTTCTGATGTCACTCTCTT
AATGATTAAAGATTTGCATAAATAATTGACTGATATGGATACAAACGTGGCCAGTCATCA
AACGTGGCTAACATCTCCAGAATATGGGTACAAGAACGTGGGTTCATGCAGGGGTTCATG
CAGGGAGTTCACGACCAGAGTGTTGTCTCAGGAACGTGGGTTCATGCAGGATAATTCATG
CATTACTGCAGAGTGGACAACGTGATCTGTAGTAATGGATTAGTGGTGTAATTAATTCCT
TGTTAATTGTTTGTCATTCTGTTTTGTTAATTCTGTTTTCTTAATTCCTGTTATGTATGG
CTATAAATGCCAATTGGTAATTGAATAGAACTATGCAGAAAATTAATCCAATTATCACGA
TTCTCTCCCCTGTCCTCCTTCTTCCTTCTTTCTCCTTAAATTAATTCTATCAGTGGTATC
AGAGCCTGGTTTTTTAACCTCCCAGCAATAACTGCAGACCCAAATGCACATGCTGGATTC
ATTGAGCCACCTGAGAAGGGTCCTGCAGCCAAGACATTGGCTCCTGCCGTAAGACCTACT
GCCAAAGGTCCAATGGCGCCCAATGAACCACGTCTAGGGTCTCCGGCAGCGTAAACAGTG
TACACCAAGCCAAATGCCATCACACCTTCTAGCAGGGATGCTCCAAATCCTGTCATTTCC
TCTGCAATTGTGTTGGTTGGAACATGCTGTCCTACGGTGGCCACTTTCAAGAAAATGCAA
GCCATAACAGAGGCCAACATCTGAGAAATCCTGTAGAATAGAGCAGTTGGCACATTAATG
CGTCCTCCAACAGCCATGCCAAATGTGACAGCAGGATTCACATGCCCTCCAGAGGCATTT
GCAGCAATGTACACAGCCGATGAGAGTGCAAAAGCATGCGCAATTGCGACTATCACTAGG
CTGGATGGATCTGCTGCTGCGTCTGGCAATAATTTCCTTGAAGCCATGGCAGATCCTACA
ACTGCAAAAGAGGCCCATGCCAGTCAGTCTTTTTTTCGCCATCGATTTTTCCTCAAATCA
CTTCTTCCATGGCATCCGGTAACCACACATGAAGGGGGAATTGCGCCGATTTAGCAATTG
CACCGGAAAATAATAGGAAAGCGCACAAGGTAACAAATAAAAAATGAACCTCATTATCAT
TATTATAAATCAAGTTATTCAATATTTCATTGCTGCAACATGAGGTCCTTGAAGATCCTT
TTTATCAAAAGTTACTGCAGCAGGGCTCTTCTTCACTCAATCAGTCCTTACAGCTGCGGG
ATGGTGTATGGTTTAAGAAAGGCAAGGTTTTCTTGAATCCCGTTTCTCCCTTCATTTCCA
AGGTATTAGCCTATGGTCATTCATCTCCAGTCGGTGGCCATTTTGGATATCACAAGACTC
TTGCTCGTATTAAACACAATTTCCTCTGGTCTGGCATGCGTGGGATGGTTAAAGACTACT
TGAAAGAATGTGATGTTTGTTAAAGATTCAAGAACGATTGCATGAAACCGTCAGGCTTGC
TTCAACCTTTGCCAATTCCTATCAGAATATGGACTGATATTTCAATGGATTTCATCGAAG
GCTTGCCATCCTCTAACGGGTATTCTGTTATCATGGTTGTTGTCGACCGTTTGACAAAGT
ATGCTCATTTTGTAGCATTAAAACACCCTTTTTCTGCTACAACCGTGGCTAAAGTTTTTA
TCACCAATGTGGTTCGCCTGCATGGAATTCCAACGTCGATTGTTAGTGATCGTGACAAGG
TGTTTCTTAGTTCTTTTTTGGCAGGCATTATTCCAATTACAGGGTACTCAACTATGCATG
AGCTCAAGTTATCACCCGCAATCCGATGGCCATACTGAAATAATGAACCGCACCTTGGAG
CAATATCTCTGTTGCTTTACTGGTGATCAACCAAGAAAGTGGGTGGAATGGCTTTCATGG
GCAGAATACAGTTACAACACTGCTACTCATTCGTCCACCAAATTAACCCCCTTTGAAGCT
GTTTATGGAACTCCACCTCCAACCTTGTTGACGTATGTTCCAGGTACTTCTCGTATTCAA
GCAGTGGATGAGTGTTTACGTGATCGCGATGCCATTTTAAAAGACTTAAGGCATAATCTT
CAGCTGGCTCAGAATCGCATGAAGTGTCAAGCAGATCAACACAGGCGCGATATCTCATTT
AATGTGGGGGATTATGTGTATTTGAAGTTGCAGCCTTACAGGCAGACTTCTGTGGCCTTA
CGCTTATCTCAGAAACTTTCTCCCCGTTTCTTTGGTCCCTATCAGATTATTGGCAAAATT
GGTCCGGTTGCCTATAAATTGTCATTGCCCGCAGGCTCCCAAATCCATAATGTGTTCCAT
GTCAGTTTGCTGCGAAAGTATCACGGGTCAGGTATTCAGGCTTCCCCGCAGCTTCCCTTG
CATTCTGATGTCTCTGCTTGTCTTCCAGAGCCTGAAGCAATCTTGGATCGCAGAACCATT
CGTAAGGGAAATTATCGCCCCAAGTCTGAAATTCTAGTCAAATGGAAGAATGCTCCTGCA
GAAGATGCAACTTGGGAGAACGAGTGGCGTTTTAGGAAGTCTTATCCTTCCTTCATCCTT
GTGGACAAGGATTCTTAAGCGGGTGGGAATGATATGGATACAAACGTGGCCAGTCATCAA
ACGTGGCTAACATCTCCAGAATATGGGTACAAGAACGTGGGTTCATGCAGGGGTTCATGC
AGGGAGTTCACGACCAGAGTGTTGTCTCAGGAACGTGGGTTCATGCAGGATAATTCATGC
ATTACTGCAGAGTGGACAACGTGATCTGTAGTAATGGATTAGTGGTGTAATTAATTCCTT
GTTAATTGTTTGTCATTCTGTTTTGTTAATTCTGTTTTCTTAATTCCTGTTATGTATGGC
TATAAATGCCAATTGGTAATTGAATAGAACTATGCAGAAAATTAATCCAATTATCACGAT
TCTCTCCCCTGTCCTCCTTCTTCCTTCTTTCTCCTTAAATTAATTCTATCATTGACTTTG
CCAAATGTATGTTTTCGTATCACATTATACACTTCTCTTTCTACGCTGATGGCGCACAGA
TAGGAATAAATGACTTTTGCTGCGAAACTGGAATCATGGAATAATTAAGTGGGGATGAAA
ATTGAGTAGCTTCCTATCATCTCAGAGGATATTATTCCATGTATCTCATGGAAAACTAAT
ATATACTATGATTAACCTAAGTGTGCATGAGAATCATGATTAACCTTGGTGAGCATGAGA
ATCACCAAACTTGCATGGTTCAAACCTAGAGAAACCCTATGAAAATAATCTAATTTAGAA
AATAATTATTTTGTCCTTGTAGTCTTAGAAAATAGTATTTAATCCTTATGTTTTTACATT
CATCTATGATTTAATCCTTAATCTTTTACATCTATGCCATCTTATTATTTTAATCCCAAA
AAAAACTACAAAAAAAACACATATCATGAATATCGTGATAAACCTATTTATATTCTTAAA
CAACTTAAAAAAGCTCAAAAACCTAAAATCAGCTCAAACTTGAAAATCTTCCTGCTGAGA
GGTCTATTTCATTTGTCATAACCCAATTTTGGCCCTTTGACTTTTAATTTAATTTTTACA
GGGTTTAAAATGAAAAATTAAAAGATCAGAGATTTATTTCGATGAAAAGTGTGATTTGTC
AACTTCCGTGAAAATTAAGGACTACAATGTGCTTTTATCATTCTATCTTTATCTTCAAGA
TAATCTTTATCTTCGAGATAATCCTTGTCTTTAAGATAATGATAGTTATCCGCTTTCAAA
TTTGATTCTTAATCAAATTCGAATTTCAAAAAAAAAGAATGAGTTTGATTGAGACTTTAC
TTCTTACAAGCGATAGGACTCTTACACTATAAATATTAATCCTAGTCTATGCGAACCAGG
GGAGGGAGAAGAACCGAAAATCAGTGAGGAAACAGAGCAGAGCAAAACAGAGCATAAACA
CAGAAAAAAATATACCCAGATAGGAGGGGAGGACCAGAAGGGGAAGGACGAAAAAAAGCA
GAACCGAGGGATACAAAAAAAAAAGACAGAGTATTTAGAGAGAGACCAGAGAACAAAAAA
AGAGAAAGGTGGAGAGAACAAAAGCCAGCGTTGCCTTCTTCCCCGGAACACAAGAACAAA
GAGAAAAAGAAAGAGGGGAACCAAAAAAAAAAGAGAGAAAGTAACGGACCGAGAGAGAGG
GGACAGAGAGCAGGAGGACAAACAGAGAGATCACAGAAAGGAGATTGAAGAGAAAACGGA
GGAGAACCAATGTAACAGAGGTGGAGGGGCAGTTTTTGTCAGCCACAACACCTTCATATA
TCGTCGTCTTCGTCTGTCTCTCAGCAAAGACTAGAGGAACACCAAGAGGAAAACAGAGAA
GGAGAAAATAGCATCAGCCGGCCAGTCCTCCATCACCGTCATCCTCATCTTCAAGTGCAG
CGCCAGGTAAGTTGCTCTTTCCCTCCTTGCATTTTAATTACATGCTCCTGTAGCAGGCGT
GCGTGACGCACGCCTGCTGGTAAAAACTAAAAAGCAATGGCCAGCCGGGTCAAGCTTGTG
ACCCGGTTAGGCCTGCTGAGTCCAGCCAAGTCAAAAAAAATATAAAAAAACAGAAAAAAT
AAAAAAAAAATTGTGTATGCATGAATAAAAATAATGTAAATTTATTGGTTTATTCACTGA
CGCCAGAGTCAGGAATAAAAATACCGATTTAAATTTATATTATTTTTATTCGTTGTATTT
TATTTTATTTAGCTAGAAATATAAAAAATATTTGCATTTGTAAAAAATAAATGTATTATT
ATTTATTTATTCACGGCGCCGAGTCGGGAATAAAATAAAATATTGATCTAATTTATTTTA
TAGCTACGTAATATTTACCAACGCGAGTTGGAAATATTCGTAGTTGAATATTCACCGGCG
CCGAGTCAGGAATATTATAAGGAAATTTTCATAGCATAAACTAATAAACATTTAGCAATT
TAAGACAAAACTAGCAATGCAGCCTGCCTTAGGCAGGACGTTTAAGGGGTGATAATATCT
TCCCTTTTACGTAACTTGATCCGAACCATAGAATCTCGTTAACCAGTTAGGGTTCCTAGT
GACCATAATACTAGGTGGCGACTCCTTAAACAAAGACCATTCCCCATTAAAGAACAGGAT
GCCAGAAATCCGTTCTTTCCAAAGATTATTGTAATTTTTAAGGCCGCCGCAATGTCGGGT
GCGACAGAATGGCGACTCCACTGGGGACCTTAGGACTAAGCTTTGCTATTTGTCTTTTTT
ATTGCTAAACTATATTTGTTGTACTATTTTTTTTTCTCTCCTTGTTGTGGCTATGTTGAG
TTTATCAGGTTTTATTTATCTATTTATTTATTTTTGCTCTTTTTATTGTTTTAGCATGCA
TTTTTTTTCATGTTTATCATGCATAGATATTGGATATGGATCTAAGGTCTTCACGCATCA
CTTATCTCATTTTTAAATACGTGTGGTATCAACTTTAAGATAAGTGGAGGAGTAACGGCA
CCCCAATGGCTTTAGCCTGGGTAAGGCTCGCGAAACTATCCAACTCTCACATGATTGTTT
GCTCGACAGTGGTCGATATGCCAAACTGATATTACTCAGGGCCTCTATCTTCACGCCGCT
TGTAAACCTCATATCAACCTTTCGAGGGCGATCACCGAGCATGCAAAAGACCGTTGAGAC
TAGATAGCAAAACTACCCTGATGCATTTAATGACTAGAACCTATCCTTTAGGTTAATCCC
TGCGTAAATTCATTGAGATAAGCTTAAACGTGCTTTTGGGTGACATAATGACCGACATTC
CTAAGATAACAATTGTTGAGTATGGATTCGAGTCTGAATCCTTGCAAATGACCGAGGAGA
CTGCCCTAGACTGGATGTCGGTGAGATACCGCTACTCAAAGACATTAGATGCTTAGTGAA
AGACACCAAGAATATGGCTGAAAGCTCAGATGACAAAACGCTAAACAGATCTCCTCTCGG
CATTGCAATGAATATCGGATTCGGATCTGACCACACATTTAAAGAATAACAATCGTTATG
TCACCCCCCAAAAGGCAAATCCATACCCAAATGTTGTATTCATCTTCATGCATGTTGGAA
CATACAATTATGACCTGTCATAATACCGCACTCTAGGTGAAATATAGGTCCCCCATTGAA
ACCCATTTATAACACTCGTTCGAGAAAAAGAAAAATAGAAAACAAAGAAAGAGCCCAGTT
GGAAGCACAACACCAAAAAGAGGTCGACAATCTTAGAGAAGAAGTCGCAAGGCTTACTAG
TCTACTCGAACAGGCCTTGAGAGACAAATCTGGAAAAGCAACATATATAACTCGGCTGAA
CCTATGCCCATAAATCCCTTCAATCCACAGAATCTGGGGGCAAACGGTTTGTCATCTGAT
TTTCAACAAGCCATGCATTTCCAACCAGCATACCCTACGAGAATGCCTTTAACCATTGAT
TCTATAGAGAAGGAATCTCAAAAGGGCAAGATGGTAAAAGAAGATGGTCTGGACAAATTG
GTTGCCCTAGAGCAAAGGATGAGGGCATTTGAGGGACTTCACCTATATGATCCTATAAAG
GCTGCTGAGATGTTTTTGGTGCCCAACGTTGTCATTCCTAAAAAGTTTAGAGTGCCAGAA
TTTGTCAAATATATGGGAACTCAATGCCCTATAACTCATCTCAAAGCATACTGCAACAAA
ATGGCTGAGGTGGTTGATGATGAGAAACTGCTGATTCATTTCTTTCTAGACAGCTTGAGT
GACGCTGCCCTCATTTGGTATATGCGGTTGGACAATACCAAGGTAAAAAAATGGAAGGAT
TTAGTTGATGCCTTCATGAGGCAATATAAGTTCAATATAGACGTGGGTCCTGACCGGTTA
AACTTGCAAGCTATGAAGAAGGACAACGAGGAGTCCATAAGGGAATACGCCCGAAGATGG
AGTGAGGTAGCTGCACAAGTTAACCCTCCTATGTTGGAAAAAGAGATGATTAGTTTATTT
TCCAACACCTTTAAAGCTCCGTACTTTGAATACTTGGTTAGAATCTCTACACAAAATTTC
ACTGACCTGGTTGTTATAGCTGAGAGGATTGAACAAACCATTGGGTTAGGTAAGATTGCT
AACCTGACTGAGAAGAACAGTTTCACTAAAGGTGGTTGCCAAGACACTTATCGTTCCTAT
AGCTAATTGCTTCACACCAATTCCTAGAAATCAACTATCTTGAAGATAAAGCTATGGTGA
TATTATTGACTGTTGAAGAGATGCCCCTGTCAAGGAGAATGAATGATTCCAGAAATTCCA
ATCAATGATTGTTAAATGTTTAGCCCTTTTATATGTTATCATGCCGAGTATTCATAGCCT
AAGATGTTGTCATAAGTTCTTTGTTGTTGAATTTATTTTCCAAAGTTTCAATGAAAATAA
TGAGTTTGTCATTCAATCGTGTTTACGATTAAGCTTTATTCATTTTTCTGAGAGAGCTTT
CTTATAAAGACTCACAAACACATCTTTGAAGCCTTGCACAATCTCATAGACGCAATTCAT
CTCTTTTACCAAAATCAGTTTCCATGTTGGAGTTTTGAAAAATTGATCTGGCATTTTGAT
TTCAAAAATAATTTGATGTTTATTCAAAAACAATATTTTTGACATTCTACCTGTAGAATG
ACAAGTGAATCAAGCAACTCCTTCATAGAGATGACCAAACTCTAAAAAAGAAATGAATAA
ATACCTTTACCCCATGACTCTTGAATAATGTGTTTTTAAATGTATGAATAATGGTATGTA
GTGAACTTGTTGCTCATAACTCATGAAATGCATCTTTGCAAAGACTAAACCATCATACTA
GATGAGGTCAAAGTTTATTGATCATGGCTGCTTGCGCTTGAAATGAGTAAAGGCCATCTT
TGTTATTCCTTTCACATTCTGAAATAAGCACATCCCTTGCGATCCCTTTTTGAGCTTGAA
TAATTTTTCTTTCATAAAAACATCCCGACTAAGATCACACCCTACACTAGGGCAAGTGAA
ATTTCAATGATCAAGAAAGATGATAAAGCCGTGAGAAAGCCAAAAGGCAAAAGAGCCCAA
GAAACTCAAATGCTAGGGGGCATGCCCAAATCACAAGAAAAAGTGATAACCAAGATAAAG
TGAGTATGTTCTAGCAAAGCAATGAAAAAGAAAAAAGATAAAAGGGCAAATCAAAGAAGA
GCAGCAAAAGAAAATATGAATAACGTCAAGAGTCAAACTGTTGATCGTGATCTTCAGTCT
TTGAAACCCTGAAACACTCTTTGAGCCTTATGACTCCTTTTCTTTCATAGCCAAAAACCA
CAGCCTACATTATGTGCCTGTAGAAGTCCTTTCTAATCAAGCAAGCAAGCAACCTAGAAC
AATAAACAATGCTCTCAAAATGCAAAGAATACTTTTTCATAAGATTTATGACATCAAGAA
TAAACTACTCATTATTATTCATGCTGATAAAAATAAATGTTAAAAAAAGAGACAAGTTTT
TTTTCTCATACAAAACCTCGAGCTTTTTCTCGACCCCTTCACTTCGAAACAAAAGGTCAT
CTCATGACATATTTTCACCAAAGACCTCATTGCCAAACACAAGAGCAAATAATCTCTTTC
TCAAGAAAGAAAATAACCAAGGAGTTGCAAGATTCAAAAGCAAATTGTTTTAAATTCATA
TCAAAACAATTTTTGTTGTCAAAAGGCAAGATCAAGATTTCAAGATTCATTCTAGACCCA
TATTCCTTCACCAAATGAGAGAATGGCCTCTTAAAACCATTTTTCATCTAAGTCAGTGAC
ATAGCACACTTGGGGGCAATGACCAGTACAAGCAACATTGTGTTTAAGGAAAATCTATCA
TCCCTTACAACAAGACAAGTTGACATGTTGGTTTACAAAAGACAGTTTGATCCTTTCAGC
TAGTGACACCGAATGTTTTTAGCAGTGAGACGAGGGGTAATGAATGATCCTCTCAAATTA
TTTGACGAGTCCGAAAATCTTTAGCAAGCATGTGAGTCACGATGGGTACCACAAAGGCTG
AGTTATGCAAACAAATCTGGAAAAGTCTTATATAGGCTAACTCGAGTGGGCAAGAAAGCC
AAACAACAAAGATGACTCAAATCAGATAGCAAGAGCTCACCAACCAAGCAACGAGAAGAC
TAAGAAGAAATAGGGGGGCCTATATTTCAAATCAGGTAAAGATGCATGCATATCATTTAA
ACTTTGAGACATTAGACAATGAGTTTTGCAAACTTCATATAAAAAAAATTCCAACAAAAT
CCATCATGTGAAAGGCCAACTTGAAATGGCCAAAGATCAAAATTGTTGTTGAAAATTTTT
CATTTTTGAGAATTTTTCAACCTGGGCAGGCCGCCCATGAGAATTGGGCCACCAAAAAAA
AAATCTCTGTATTTTTCCACCACCTTTCAGTTTCCACTCTTAAGGTAGTGCATTTCCTAT
CCTACCTCCTTTTGAGTTTTTTTTCGAGTGCACCTTCGAGCTCTCAACCATCATAGGTAG
TGCATTTCCTATCCTACCTCCATTCGAGTGCGCTTTCGAGCCCTCGTCTTGTTTCTTTTC
AAGCGTGCCTTCGAGCCCTCATCTTATCTCCATTCGAGCGCGCCTTCGAGCCCTCGTCTT
GTTTCTTTTCGAGCGCGCCTTCGAGCCCTCGACCATCAAAGGTAGTGCATTTCCTATCCT
ACCTTCATTCGAGCGCGCCTTCGAGCCCTCGTCTTATCTCCATTCGAGCGTGCCTTCGAG
TCCTCGACCATCAAAGGTAGTGCATTTCCTATCCTACCTTCATTCGAGCGCGCCTTCGAG
CCCTCGACCATCAAAGGTAGTGCATTTCCTATCCTACCTTCTTTTGAGTGCGCCTTCAAG
CCCTTATTTCCTTCGAGCTTCCATCTACTAAATAATGCACCTTCGAGCCCTCGACCATCA
AAGGTAGTGCATTTCCTATCCTACCTCTATTCGAGCGCGCCTTCGAGCCCTCGACCATCA
AAGGTAGTGCATTTCCTATCCTACCTTCTTTTTATTGCACCTTCAAGCCCTCATTTCCTT
CGGGCTTCCATCTATTAAATAATGCGCCTTCGAGCCCTATCATGTCTTATTAAAAAAAAA
ATCATATTTTTCCACTGGGCAGGTAACCCATTACAATGTGACCAACTGGGCAGGTAACCC
ATTACAATATACCAACGGGCGGGTAACCCATTACAATATGACCATCTGGGCAGGTAACCC
ATTACAATATACTAACTAGGCAGGTAACCCATTACAATGTGACCATCTGGGGAGGTAACC
CATTACAATATACCAACTGGGCAGGTAACCCATTACAATGTGACCATCGGGCGGGTAACC
CATTACAATATACCATCTGGGCGGGTAACCCATTACAATGTGACCATGTGGGCGGGTAAC
CCATTACAATATACCAACCAGGCGGGTAACCCATTACAATGTGACCATGTGGGCGGGTAA
CCCATTACAATATACCAATGGGGCGGGTAACCCATTACAATGTGACCATCCGGGTAGGTA
ACCCATTACAATATACCATCCGGGTCGGTAACCCATTACAATGTGACCATTAATATACCA
TCCTATCTTGGGCAGGTAACCCATTACAATGTGACCATTTGGGCCGGTAACCCATTACAA
TATACCATCCTATACTGGGCAGGTAACCCATTACAATGTGACCATCTGGGTGGGTAAACC
ATTACAATATACCATCCTATACTGGGCAGGTAACCCATTACAATGTGACCATCTGGGCCG
GTAACCCATTACAATATACCATCAAAAAAAAATCCTCGTATTTTTCAATCATCGGGCGAG
TCGCCGGAACAATTAGACCACTCGCGAAACCCTTTTTGCATTTTATTCTTTATCAGGCAG
GTCGCCTGGAACAATTAGACCATTTTTTAAAAAAAAAAGCAAAAAAGAAAAGCAAAAAAA
TCAATCAAAAAAAAAGAAGAAAAAAAAGGAGGAAAAGAGGAAGGGATTTCACAATTATTC
TTCTTTACAAAACTTACTATACAAATTCAAAAGAAAATAAATTTTCTAATGCATTTGCAC
CGTAACCATTGTAAAGAGGGGGCAACTATCATAACCCAATTTTGGCCCTTTGACTTTTAA
TTTAATTTTTACAGGGTTTAAAATGAAAAATTAAAAGATCAGAGATTTATTTCGATGAAA
AGTGTGATTTGTCAACTTCCGTGAAAATTAAGGACTACAATGTGCTTTTATCATTCTATC
TTTATCTTCAAGATAATCTTTATCTTCGAGATAATCCTTGTCTTTAACATAATGATAGTT
ATCCGCTTTCAAATTTGATTCTTAATCAAATTCGAACTTCAAAAAAAGAGAATGAGTTTG
ATTGAGACTTTACTTCTTACAAGCGATAGGACTCTTACACTATAAATACTAATCCTAGTC
TATGCGAACCAGGGGAGGGAGAAGAACCGAAAATCAGTGAGGAAACAGAGCAGAGCAAAA
CAGAGCATAAACACAAAAAAAAATATACCCAGATAGGAGGGGAGGACCAGAAGGGGAAGG
ACGAAAAAAAGCAGAACCGAGGGATACAAAAAAAAAAGACAGAGTATTTAGAGAGAGACC
AGAGAACAAAAAAAGAGAAAGGTGGAGAGAACAAAAGCCAGCGTTGCCTTCTTCCCCGGA
ACGCAAGAACAAAGAGAAAAAGAAAGAGGGGAACCAAAAAAAAAGAGAGAAAGTAACGGA
CCGAGAGAGAGGGGACAGAGAGCAGGAGGACAAACAGAGAGATCACAGAAAGGAGATTGA
AGAGAAAACGGAGGAGAACCAATGTAACAGAGGTGGAGGGGCAGTTTTTGTCAGCCACAA
CACCTTCATATATCGTCGTCTTCGTCTGTCTCTCAGCAAAGACTAGAGGAACACCAAGAG
GAAAACAGAGAAGGAGAAAATAGCATCAGCCGGCCAGTCCTCCATCACCGTCATCCTCAT
CTTCAAGTGCAGCGCCAGGTAAGTTGCTCTTTCCCTCCTTGCATTTTAATTACATGCTCC
TGTAGTAGGCGTGCGTGACGCACGCCTGCTGGTAAAAACTAAAAAGCAATGGCCAGCCGG
GTCAAGCTTGTGACCGGTTAGGCTCTGCTGAGTCCAGCCAAGTCAAAAAAAAATATAAAA
AAACAGAAAAAAAAAAAAATTGTGTATGCATGAATAAAAATAATGTAAATTTATTGGTTT
ATTCACTGACGCCAGAGTCAGGAATAAAAATACCGATTTAAATTTATATTATTTTTATTC
GTTGTATTTTATTTTATTTAGCTAGAAATATAAAAAATATTTGCATTTGTAAAAAATAAA
TTTATTATTATTTATTTATTCACCGGCGCCGAGTCGGGAATAAAATAAAATATTGATCTA
ATTTATTTTATAGCTACGTAATATTTACCAACGCCGAGTTGGAAATATTCGTAGTTGAAT
ATTCACTTGGCGCCAGAGTCAGGAATATTATAAGGAAATTTTCATAGCATAAACTAATAA
ACATTTAGCAATTTAAGACAAAACTAGCAATGCAGCCTGCCTTAGGCAGGACGTTTAAGG
GGTGACAAAACTAGCAATGCAGCCTGCCTGGTCTTACAAGGATATGCTTGGTTTGCATAG
GGTACCACTAGTAGAAGGGTGCAAATCGGTTAAGCAAAGGTTGAGAATGACCAATCCGAA
TGTCTTAATCAAAGTAAAAGCAAAAATTGAATAGCGAATGGAACGTCGATTTTCTAAAAG
TAGTCAAGTATCCATAATGCGTGTCCAATATAGTGGTAGTACACGAAAAGGAAGATAAAA
TCAGAGTTTGTCTACCACACATAGATATGTTTGACAATGCAAGCACATAGCTCCACATAT
TCCTTTATGGACGGATTTTTAGGCTACAATCGGATAAAAATGGCATAAGAGGATAAGGAG
AAGACAACCTTTGTAACACCATATTTAGGTTAAAGAATGTCGGGGCCACTTACCAAAGGG
CCATGGTGGCTCTATTTCACGATATGATGCAAAAAGAGATTAAAGTATACGTGGATGACA
TGATTGCTAAATCTAGAGAGGGAGAGAATCATGTCCAAATATTGAAGAAATTGTTTGAAA
GACTAAGGAAATATAATTTGAGGCTTAACCCAACGAGGTGTTCATTAGGGGTGAAATCGA
GAAGTTGTTAGAATTGGTAAGTGACAAAGGGATAAAAGTGGATCCCAACAAAGTAAAGGC
TATTCAATCTATGCCACCTCCTAAGACTAAGAAGGATGTAATAAGGTTCTTAGGAAGATT
TAATTACATTGCCTGCATTTATATCGCAATTAACCATGACTTGTGACCCAATCTTCGATT
GTTAAGGAAGAAGAATCTTGGAATTTGGAATAAGAGTGTGAAGAAGCTTTCGCGAAAATT
AAGCAGTACCTACTTAATCCACCCTTATCTATCAAGCCAAATGACAAGTTCTACTGGCTG
AGTAGGACATAGTATATATGATAAGGAAAGCCATGAATGTCATCGCCGATCACCTAGGCG
ACCATGCTATGGAATATTATGAGTGTTAAACTTTGATTTTCCCGATAAAGATGTGTTTTC
ATCCGAGGAAGGGAAATCAGATTAGTGGATTATGTACTTTGATGGTGTTATGGTAACGAA
GTGGGGGGCAGTGCTAATCTCTCCTGATGAGAGACTTTATCTTGTTTCATTTAAGTCGTA
GTTTGGGTGCAATAACAACATAGGAGTATGAAGCTTGCATTCTCGTTTTAGAGGTAGCAT
TGGAGCTGAATATCAGAAAGATAGATATGTATGGAGACTCGATTTTGTTTATTTGCCAAG
TGAATGGAAAATGGCAAACCAAGGACGAGAAGTTGAGACCTTACCAATAATACCTGTCTA
AATTGGCTAAAGAATTTGAGGAAATAAAGTTCACCCATCTAGGAAGGGAAGGAAACCATT
TCTTCGATGCTTTGGTCACGCTAACTTCTATGACTAGAATAGACTTTGGGCACAAGGTGC
GGCCGGTACACATTGATACCAGAAATAGCCCAGCTCATTGTTGCTCAGTTGAAAGAGAAA
TAGATGGAAACCCTTGGTACTATGATATCAAGAATTTCATCCAAAAACAGAAATATCCTA
TGGGGGCATCCAAAATCAATAAGAAGACTTTGAGGAGGTTGGTAATGGATTTCTATCTTG
ATAGGGAAACTTTGTATAAGAAATCATCTGATGGAACATTGTTGAGATTTGGATGCCGTC
GAGGCAAAAGGTGGTAAATTTTTTTTTTTTTTTGAAAGAGATTTGATCTGTCGATATGGT
CCACTAGAAAATATTATAACTAATAATGCCCGAACTTCAATAGCAAGATGATAATAGAAC
TACGTGCTAAATGGAAAATCAAGCATTCCAATTCCTCGCTTTATAGGCCAAAGATGAATG
GTTCGGTAGAAGCTGCTAAGGAAAATGTCAAAGAAGATTATTTCAAATATGGTAGTCACC
TACAAGGATTGGCATGAGATGTTGCCATTTGCCCTTCATACGTACCGCACCGCAATCCAA
ACTTCAACAGGAGCCACACCGTACACTTTGGTATATGGAATGGAGGCGGTGATGCCTTTA
GAAGTGGAAACCCCCTCATTAAGAGTATTGGTAGACTTTGAGTTTAGAAGAGGTGGGATG
GGTAAAAGTTAGATATGAATAGTTGAATCTGATCAGTAAAAAGAGGATAGGCGCAATCTA
TCATCATCACGGATGACCAAATCATATGATAAGAAGGTCCGACCTCGAGGATTCCATGAA
GGAGATTTTGTACTTGAAGAAAATATAGCCTTTACCGGGAGAAGATCGAGTAAATGGACG
CCAAACAATAAGGGCCTTTACATGGTAAAGAAAGCGTTCTCAGGAGGAGCTTTATTGTTA
TCTAGAATGGATTGAGAAGATCTAGTTAGACCTGTGAATGCTGACTAGGGGTGAGCAAAA
AAACCGAAAAACCGATTAAACCGAGAAAACCGGAAAAAAAATAACCGAAAAAACCGAACC
GAAAAAAAAAAACCGATTAAACCGATTAGAATTTTTAAAAAACCGGCCGGTTCGGTTCGG
TTTCCGTTTGATAAGCCTGAAACCGAAAAAACCGAACCGGTTCAGTAAAAAAAAAACTAT
AAAAGCCATTTCTAAGTTTTAACCCTAGCATTCCCTTGCATCCGGCCGCCCGCCCCCCTC
CCCAAATCTAAACCTCTCTCTCAAATCTCTCAAATCTTCTCACATCTAAACCTCTCTTCT
CAAATCTTCTCAAATCTAAACTTTTAACCCTAGCATTCCCTTGCATCCACCCACCCCCCA
AAGCCCTCAAATCTAAACCTCTCTCTCAAATCTTCTCAAATCTAAACCTCTCTCACTCTC
GACCCGATAAAAAATTAATTCTCCATCACTTTACAAAACTTCATGGCCGATCTAGACTTC
TAGTCATCTAACAAAACTTCAACAAGGCTTCAATCTTCATCTTCAAATCTAATGACCCAG
TGGACTGGTTTTAGTGTATGCTTCAAATCTTCATCTTCACGGCTTCAATGTTCATTTCCT
CTCATCGCGTTTTTGGGTCCCTTTTTTTTCTTTTTTAAGGTTGACGCAGCTCCCCGATGT
AATTCCCGCTAAGGTCGTTTAGTTTCTTTCATAACCATTTTGTAATGCCGGAGACGATTT
TATGGTTACGAAGATGGATTTAGAATAATGGAATGGTTCTTTCTTTGTATTTTATCCGCT
TGCAAGTTATTACATGTTTGAGATTTGTTGTTTGTTGAGTAATTGGACTTCTGAAATTGT
AGGGTTTGTACTTTGTAGGGAAGAACAAGAGGGAAGCTGGAGATGCTATAGAGAAGATTG
TTAAAAAAAACCCGGTCGGTTTGAATATAGGTTTTTCCGGTTTTTATGTTAAAAAAACCG
AACCAAACCGAACCGAAATTAATCGGTTTGAACCGGTTTTCGGTTCGGTTCGGTTCAAAA
AATTAAAAAAAAATAAAATCGGTTTGGTCGTTTATTTTGGTTCAAAACCGGACCGAACCG
GAAATGCTCAGCCCTAATGCTGACTCTATAAAGAAATACTATGCTTCCGGATCCATAAAA
TAAAGTTCGGCCAGGAATTCTCTCTGTAAAAAACCTTTTCTTCATAAAGCGCATGATCTC
ATAGCATTCAAAATCTTTTACTTAAAAAAAAAAATTGTTTTGACACATGACTAAGAAGAT
GACTCCATCCATTCTCAAAATTGGAGGGATCCCAAACCAAATTTAAACCGATAGGTTTTG
TACACACACTAGGGGGCAAAAAGCGCACATAGGGGTCTATTAGTGAACCAAAGCCCAAAG
GGGTATCATTATAGAATTGTTGAAACACCTTTTATGAGAGTTGCTTAAAACAAAATATAA
TGATTGCATTAAAAGTTTCAGTTTTCATGAATAAAACCAGATCCTTTGAGTTTTCCTCTC
GAAAATAATTTCTTAAAAATGGAAAAAGACGATTAAAACATCTCGCAAAAGTATAATAAA
AGACTATTTAATGGAGCAAGAAAGGGCCCCATAAGGAACTAGAGATCTCTTCACCAAGCA
TAAGAAGGATAGGACATATAGCGCATGGAGCATATTCCAGTTCAAGAGGATAGGTCAGGC
AAACAAATGGAAATAGAAGCTCGAAGAAGGCTACAACGAAAAGGGGGACCTAGGTTTCCA
AAAATAGGTAAACAAAAACATGCATGCTATATTATCATAACACTAACCTGTCATGAAAGG
TGTGACGAAAGCCAAATAGTTCCAAGTTTTGGGACTCGTTGAGATACGAAATCTCAGGTC
AACGGAACTATGGAAAAGAATATGAATTGTGAACCAGCACTGCTTCATTCCTCGAGGTAA
GATAATTTCTTTTGAAATTCAAAACGGGTAGGTCACTCATCACAATGAGACCATCATTTT
TTCCGGGTAGGTCACCCATTAGAATGAGACCATTCTCCATCTTTTTTTACCGGGTAGGTC
ACCCATTATAATGAGGCCATTCTTCCCTCCTGGGTAGGTCACCCATAAGAATGAGACCAC
TCTTCCCCTTTTCCACCTGGGTAGGTCACCCATCATAATGAGACCATCATTTTTTCTGGG
TAGGTCACCCATTAGAATGAGACCATTCTCTATCTTTTTTTTACCTGGGTAGGTCACCCA
TTATAATGAGGCAATTCTTCCCTCTGGGTAGGTCACCCATAAGAATGAGACCACTCATCC
CCTTTTCCACCTGGGTAGGTCACCCACCATAATGAGACCATCATTTTTTCCAGGTAGGTC
ACCCATTAGAATGAGACCATTCTCCATTTTTTTTTTTGTACTTGGGTAGGTCACCCATTA
TAATGAGGCTATTTTTCCCCTTGGGTAGGTCACCCATCACAATGTGACCACCATTTTTTC
TGGGTAGGTCACCCATTAGAATGAGACCATTCTCCATCTTTTTTTTACCTGGGTAGGTCA
CCCATTATAATGAGGCCATTCTTCCCCCGGGTAGGTCACCCATAAGAATGAGACCACTCT
TCCCCTTTTCCACTTGGGTAGGTCACCCATCACAATGAGACCATTTTTTCGGGTAGGTCA
CCCATTAGAATGAGACCATTCTCCATCTTTTTTTACTTGGGTAGGTCACCCATTATAATG
AGGTCATTCTTCCCCTTGGGTAGGTCACCCATAAGAATGAGACCACTCTTCCCCCTTTCC
ACTTGGGTAGGTCACCCATTAGAATGAGACCATTCTCCATCTTTTTTTACTTGGGTAGGT
CACCCATTATAATGAGGCCATTCTTCCCCCGGGTAGGTCACCCATAAGAATGAGACTACT
CTTCCCTTCTCTCCACTTGGGTAGGTCACCCATCACAATGAGACCATCTTGCATTTGGGT
AGGTCGCCCGTCAGAATGACACCATCTTGCATTTGGGTAGGTCACCTGTCATAATAAGAC
CACACACACATTTTTGTATTGGTTTCGGATTAAAGGAGATCGCCGGATGGGATCTCAAGT
TAACCCAAACCCACACGAGTTTAGCTTTGGCTAAAGGGAATCGCCGAGATGGGATTTCAG
GTTAACCAAGCTACACACCGACTTTGCTTCGGATTAAAAGAGATCGCCAGATGGGATCTC
GGGTTAACCCAATCAAAAGGGTAGGGACGCCGGTGAAAATAGACCAAAGCGTTAGTATGT
GGGCAGGTCGCCCCTGAAAATAGACCAGGTTTGGATGTGTGTGGGCAGATGCCTGTGAAA
ATAGATCAATTTTCTTAAAAAAAAAACAAGGGGCATGTCACCCATGATAACGAGACAAAT
ATTCTTTTAGAAAATGAAGTCCTTGGATGAGTGGATCACTCAGCAAGCAAGGAAGACTTT
TTTTCTTTACAAGCTTACTATGCAAAACATTGAAGAGTTTTGCTTCGTAAGCATTGTAAA
GAGGGGGCATCTGTTGCTACCCAAATTTTGACCCATGTTTTGATAAATTTTTTTAAAATA
AAAAAAATAAAAAAATAAAAAAAATAAAGATTTACATGTGGCGAGAACATATAGCATCGG
GGTTAAGGAAGCAATATGTCAAGGAGATAATTACCGAATCATATATAATTACGCAATATC
ATAGATATATGATTTGATTCGTCGTTGGTTATGGAAAATAATCAACCGCAATAAAAAAAT
ACCATATATATAGGATTTGTTGGTCTTTGGTTATAGAAGACAATCTCTGCAATAATTATT
GCAATATTTCTTTAAATAGAACATGTAGAGATTTTCTATATAAATGAACATTCAGCCATA
TGCACGAGGAGGAAAAATTTATAGGGGGCAAAGAGACAAACAAAAATAGAGAGAAACATA
GAAAAAACCTAACCCTATTTCTCTAGCGAAGAAGCCGTAGCCCCTGCTCATCTTTTAAAA
ATAAAAACAAGGAAGCAGCCCCTCCCTCAGAGGAAACGAAGGATCTCTCTCTAGCCATAC
ACTGTCCCTCTCCCTTTCACTAGAACCCCCATTCCCCTCTCAGTCGTTCCACCATCGCCA
TCTCTCCTCCAAAACGCAGCAGCTCCCCTCTCTGTTAGTTCCCCATCTCTATTCTTCCTT
TGCAAAACCAGAGAACCCCATTAAAGTCACAACCCCATCTCTCTTTTCACAGACCTTCCC
CTTCCCTCAGCAAAGTTTTCCCTTCCCGTCAGTCTAAAAAGACAGCCCATAGCCGCTCAT
CAACACAAACTTTCAGACTCTCTCGACCACTCACCTTCAGCCGCACACGGCCCTTTCCAT
CTCCATTCTCAAAAATGAAACACATCTTCCCTCTATCACCCGAACAGCAAGAAAACCAAA
GCCTCGTCCTCTCCTTCTTTCTTTTTGGCTTCTCCCCATCACCACCAGCTTCTCCCCATC
ACCACCAGATTCTCCCCCACGGTCCGGCAACTTCTCTTAAGACCAGTCAAAACCATGAGC
CACAAGCAGCGTCAGGAGCTTTGCTTAACATTCCAAACAGACAGCTCTTCTCTGAGTCCT
GCACTAGTACGCAACCGTCTCCAGCTTCAACAGCGTCGTCGTCTTCAACTCCGGAAGCCA
TCGGCCGACTCGCGGCCCCTCAATCACCGGGAGAGCGGTACTAGCCGCGGCAAAGCAATC
CGGGATGGCGACCAGTCTCGTCTCGCACCGCAGCGGTGATCCCGTCGTCCATATCCCTTC
CCCATCGCCAGCAGTAGCTGTGTTTTCTTCTCTGCACTAGGAGCAAGAACCAGCAGGGGC
GCGGTCATCAACAGTTGCAATTCCTCAGCCACTTTGAGAAAAAATAAGCAAGAAAGCAGG
TGGATCTTCCTTCATGAGCAGCGTCCAGTCGTCTCAGCGCCATCGCCTTCGCTCGTTTCA
GCGCCAGGTAAGTTTCCATGCATTCTCTTCACTTTGCATTTTAATTACATAGCTACTGTG
CATGCCTTTTGTGTTTACTGTTCAAGTGAATTATAATTCACTTGAACAGTAGTTTTTTTT
TTTTTTTTTTGTCCAGCAAAGCAAGTGACCCGGCCGGATCTACTGGTTTCACCCTTTTTT
TTTTCTTTTCTTTTTTTTTCTCTCCAAAAAAGAAAGAGAGAGAGATTGATGATTTTCTAG
CATATTTATTTAAGGTTGTATTTTTTTTATTATAAAAAATATATCAATCTCGCATTTAGA
ATACCCGGTTTTTCGACGCGATGTGACAAATATACATATATATCAAAAAAATGTTTTTTT
TATGTGTTGCATATGGCCAATACTCTAACATGTTTTGAACGTTCTTTTTATATAAAAAAA
TATTGGAAGTTTCGAAAATGTGTTTTCGCATGAATTTCTTAAACACAACAAAAAAATTAT
TTTCTTGCATTTCTGGATTTTACAACATGTTTGTAAAACTCCAAAGGGTATTGGCCAATA
TTCCAAAAAATATAAAAATCTTATTTTGGGGGGAATTAATCTATTATTCACCGTTAATGT
TTGGATAAAGAAACCCCAAAGGGATAAATATCCAAAATATTATTGGGAATAACTTGTTAT
TATTCACCGTTAATGTTTGGATAAAGAAACCCCAAATGGATGAATATCCAAAATATTATT
GGGAATAATTTGTTATTATTAGCTGTTAATGTTTGGATAAAGAAACCCAAAGTGGTTAAT
ATCCAAAATATTTTTCTAGGAATAATAAGTCATTACACATCCTTGAAAGAAGCCTTGATT
GTAATCGAGGACATTTCAATTTTTTTACTTCGCGGTTTACGAGCCGTAAGAGTATGAAAT
ACTAAGGGAAAAATGAGCTTTTAAAGCACATGGAATCTCCTTGGATTTCTATCTTAATAA
ATTTAGTTTGAATCAAACCTAGGAAAATTGATGGGATTAGAAAACACCAATACCATAGCA
ATTATAAGACAACCAAATTAACACCAAGCAGCTTACCTTAGGTAGGGCGTACTAGGGGTG
TTAATACCTTCCCTTTACGCAACCAAGTCCCTTGCCTTAGAATCTCTGAAAGACCAGTTA
GGTTTCCTAGTGACCATAATACTAGGTGGCGACTCCCTTTATCCACAATCAAAATAAAAG
ACTCCGAAATCAATCGAGGATCGCCGCGACGCCGCGCTCCGCTCGCGAGGGTGCGACAGT
GTGTATGTATAAGCTGATTGAAATAAAGATTAAAATAAAGAAGACAAAAAAAAAAAGAGG
AAGACTCGTAAAGATTTTATGTTAGTGCTCAACATGTTCTTTCTTGTTTATTTTTTAAAC
TCAAGATGATTTTCAAGCAGTTATAGCTCGTTATGGCTGTTTGATTGGAATTGATAATGC
TAAAAGCACTTTTACAAATTTGACAGCAGCAAGGGAAGGGTGTTAATCTGCAGAACTCGG
AAGGAGATTATTTTCGACGAGAATAGTATTGACCATGTTGTTTCATTGTCAGGGAAAGCA
CTTATTTCTTAAGTGGCTGTTTGTTTGCGTGGTTGCTTCTGTGTTTGAAGTAACCACAGC
AAACATGATGTTTGGTTATACTAAAAACACAATTTAATTTTAATGGGTCCCATATAATTT
CATGTTTTGGAAACGAATTTTACAAAGCAGCTCATAGCTACTTTTTAAAATCTTGTGTTT
ATGTGCACAGTGCAATTCACTTGCCTTTGTTCGAGTAAAAAAAAAAAATTTCAGTTTGTT
TAGTTTTTGTATTTAAAAAAAAAACTAGTTTAGAGTGAATTAAATTTACTCGCATTGTCA
TGTAAATAATATTTTTTTTCCCCGAAAAACTAGTGTAGAGTGAATTAAATTCACTCGCAC
TGTAATATCAAATCAATTTTATTCCTAATAATATTTTATCTAATTTTATTGCACACTCAA
AAAATAATAGAAATTGTAATTCTTGTCGAATGAATTTTGTACGTAATGGAATTGTAGATG
GTTTAATGGCATAATAAAAAATATTTTATATAAAGTATTATTTATTTCATGAAGTAATAA
CAATAGTTAAATCTACAACATTTAAATTAAAAACCATCAATTTTAATATATATATTTTAA
AATTATTTTATAACTTTAATTTTAAAAGCATTCTTAACCAAACACATTAAACTACTTTTT
ATTCAACCTCAATTTCAACCACAGTTTTAACCAACACCTATTTTTTCAAACCAACCTCAA
TTAAAAGTACTTTTTATAAAACAATTTTTTTCAAACCACAACCACAACAGCTACCGTAAT
ATCAATGACCTATTTTTTAATGTATGTTTCCGGAGATTATTGCGGTGGGAAATGTTTTGG
CAGCTAATGCAATTCACAATGACCTTGGTCCTTGAGATCTTTACCTATTTTGGTTTTGGT
CACCAAACCTTTTTTTGTTTCAATTACATCCTTGCAAGTTCTATTAACACGGTTCAATTT
GTTGTTATCCACTTAGATTTTCATTTTCTCGCATATATCATATATCTTTAAATATCCCTA
CATTGAATTAGAAATTTTTTTTTTTTAACCCTCCTAACCCAGTTGCTATTAAGGTTAGTT
CTCCACCTGTATGTTCTTCCTTCTCAAGCGTGGCATCGGTCTTTAGCTACACTTAGCTAC
ACTTACTTAGTCCCAGTTATTTATAAAGCTTCTAATTTAGTTCAAGTCAATAAAAGCTTA
GCAGTTTGATACAATAGCTCATGGCCAAGTAAGAGATGTTTATTTTGGATGTACTAAATA
TTCATATTGGAACATAATATTCATCTCTCAAATCCCTAATCCAGTTGATCATATAAATAA
TTGTTTTAATTAATAACTACAAGAAATAAAATCCCTTACTAGTTGATTACTTGAAAAAAA
ACTCATGATTGTCGAGCAAAGTAAATAAATTACTTAATTACCAGAGGAGTTATTTGCCGA
GTTATATAACAGTTTATAAATTATGCTTTCATCTTCGTCACCATATATTTGCCGAGTTAC
CTTTTACCTCTTTTATAATTATGATTATTGCCTAGCTAATAATTTCCAAGAAATAATAAG
AAAAAAAAAGGTTTGTTGAGGCTTTTCTTGGAACCTCGCTCAGGGATTAATTAACGAGAA
TAAAAAAATTCTGTGTAAATTATACAAATTTCCTTTTTTTTTTCTTGCACGTGTTACATT
TTTATTTTATAATTATAATTATAGCATTGCTAATAATTTGCAAGAAAGAATATTCTTTCT
CTGAAATGGGCTTAAGAAAACCCTAAGCAATAAAGATTTATTATTAATCTTTGATATTTA
TTATTGATCATCAATATTGAAATAATGGCTTATTTTCTAGTATAAATCATGTTTGAAATA
AAATTGATAAAAGGCATGATATACAAATTAAATGATAGTAACAAGAAAATAGGAATTAGT
TTCTATCATGATATATCTAGGAAGAAGTTCCAAGAATAGAATAAAATCAAATATTCTTAA
TAAAAAAGAAAAAAAAAGAGAACACAGAAAGAAATAAAATATGTTTGTAATAAATATAAA
AGATAGATGAAAATATTAGAGAATAAGAAAGAGACATAGAATCTCTTTGTGAAATTTCTA
AAAACTTAATTACAATTACATTATAATTTCTTCCCTAAAATTATTCAAAATATAGTATTA
GAATTACATAATGTGGACTGTTCGGGGTCCCTGACTTGGCTGATTTTATTTGAATATATT
ATTTGATTTATTTATAGGTTTACTCTACTATTCCTGCCTTGCATTGGCTGGAACTGGAAA
TTTGCAGTAATATACACAGGAAATTTTCTGGTGCTAAACTTCGAAGAATTTCCTGGACTT
TTACAATTGCAAATAATTGCAAAGTATTTGCAAGAAAGCTAAAAAGTATTTTCAAAGTCA
TTGATAGAAAGGTGTGTTGAAGCAAAATCTGTTTCTAGCAGTAGCCTCTTCGACCTCAAT
AACGTGTACGCGTGGGACACAGTTGCTGCAACCACCACGAAATTACCGCTCCAAATTCCT
TGTTCTTTCTCCGTATATTATTTTTGAAAAACTGCCGTGGAGGCGTGGACTAAAGTATTT
GCAACAAAGCTAAAAGAATTGGAGTTCTTCAATTCCTAAAATTCTAATTTTAATTTTAAA
TTGTAAAAAAAATTCAATTATTGCTGCATTGACTGGAAATTTCAGTATTCAATATCCTAT
ATCATTCATAACTTACTCTGCAGCTAACTTTTCTGTCCCGTTGCAGCCATTTCATAGCTA
ACTCTTTGTTATATTTAACTTACTCTTCTTTGCTTCTTGCTCATAACGATAACTTGAAAG
CCTTACGTTCAGATAGATAATCATTGACCAGTCCATCCAATATCATTCTATTTAATTTAG
AAATGCAGAAAGAAGAACGCAAGCAATCCAAAGATGAAGAAAATGATTCATCCTCGCGAA
AGAGAAGAAAAGCTGACCTCAGTAAGCCTATATAAAGAATACAATTAACCTCATTTCAAT
ATCATAGCTTTGGAATTTCATAGCTAACTCTTCGTTATATTGCTCCATTGGTAATTGATT
GTGCCTTGATTTCTGCAGCTGCCATGACAGAGCCAGAGTCTTCTCGATCTAGCCCAGAAG
GGGCCTATGATGTCTTCTTGAGTTTTAGAGGAGAAGACACTCGCAAGACATTTACAGATC
ATCTATATACTGCCTTGGTCCAAGCAGGAATCCACACTTTTCGAGATGATGATGAACTTC
CGAGAGGAGAAGAAATCTCCGATCATCTCCTCAGGGCAATTCAAGAATCAAAGATATCCA
TAGTTGTCTTCTCAAAAGGATATGCTTCTTCTAGATGGTGTCTCAATGAACTTGTAGAGA
TTCTGAAGTGCAAAAATAGGAAAACCGGTCAGATTGTTCTTCCTATATTCTATGACATTG
ATCCTTCATATGTGAGAAAACAGAATGGCAGTTTTGCAGAAGCATTTGTTAAACATGAAG
AGCGTTTTGAAGAGAAGTTGGTGAAGGAGTGGAGAAAAGCTCTTGAGGATGCCGGAAATC
TATCTGGATGGAATCTCAATGATATGGCAAATGGGTGTTCCTTTTCTCTCCAAGATTCAC
TTGCAGACGTTTATGGAGTAATTTTACATTACATTTTTCAATGTGAAATAATAAAATATT
TCTTTTTAGCATACTTAATTGACTTGCTATCGATGACTTGCTTTTTCTATGAGCAGGCAT
GAAGCAAAATTTGTCAAAGGGATTATCAAGGATGTGTTGAATAAATTAAGTCGCGAGCAC
TTATATGTTCCTGAGCACCTAGTAGGTATGGATCCTGCTCACGATATTTATGACTTTTTA
AGTACTGCAACAAATGATGTACGCATTGTCGGCATACATGGGATGCCAGGAATAGGAAAG
ACGACTACAGCACAAGTTGTATTTAATCAACTCTGCTATGGATTCGAGGGAAGCTGTTTT
CTTTCGGATATCAATGAAAGGTCAAAACAAGTTAATGGTCTTGTTCCTTTACAAAAGCAA
CTTCTTCACGATATTTTAAAACAGGATGTTGCAAACTTCGATTGTGCTGATAGAGGAAAG
GTTCTGATCAAAGAGCGACTTCGTCTTAAAAGAGTTCTTGTTGTTGCTGATGATGTGGCT
CATCTGGACCAGCTAAATGCATTGATGGGATATCGAATTTGGTTTGGTCCCGGAAGTAGA
GTAATTATTACAACAAGATATTCAACTCTTCTTCGTGAAGCAGATCAAACATATCAGATC
AAAGAATTGAAACCAGATGAGGCCCTTCAGCTTTTCAGCTGGCATGCCTTTAAGGACACC
AAGCCAGCAGAAGATTATATTGAGCTTTCGAAGAAAGCTGTTGATTTCTGTGGAGGACTT
CCTTTAGCTCTTAAGGTTATAGGAGCTCTTCTGTACAGGGAAAACAAAGATAGATGGGAA
AGTGAAATTGACAACTTGAGCAGAATTCCAAACCAAGATATTCAAGGAAAGCTTCTAATA
AGTTTTGACGCACTTGATGGTGAACTAAAAAGGGCATTCCTTGATATTGCATGCTTCTTT
ATTGGTATAGAGAAAGAATACGTCGCAAAAGTGCTAGGAGCCCGTTGCCGTCCCAATCCA
GAAGTTGCTTTGGAAACTCTCCGTGAAAGGTCTCTGATTCAATTTCATGTGTGTATAATT
AACGATGGAAGGCAGTTATTTGGAAGGATGGTAAGTGTAACCATGCACGATCTATTACGA
GACATGGGAAGGGAGGTCGTTCGTGAATCGTCTCCCTTGCTTCTTGGAAAAAGGACCAGA
ATTTGGAATCAAGAGGATGCATGGAATGTACTTGAGCAGCAGAAGGTAAGAGCTCAATGC
ATACACGAAAGCATGGTCAATGTTGTATTTTCTAGTCAAAATTATTACAAATAATCGTAT
GAAAATTGTATTGATTTTTTTCAGGGTACGGAAGTTGTAGAGGGTCTTAAACTGGATGTC
AGAGCATCAGAAGCTAAATCACTGAGCACAGGATCATTTGCAAAAATGAAATGCTTAAAT
TTACTCCTAATCAACGGAGCACATCTCACTGGATCCTTCAAACTGCTTTCTAAAGAGTTG
ATGTGGATTTGTTGGCTTCAATGTCCTTTGAAATATTTTCCATCTGATTTTATTTTTGAC
AATCTAGCTGTTTTTTATATGCAATACAGTAACCTCAAAGAACTATGGAAGGGAGAAAAG
GTGTGAAACATGCTACAATCCCTAAAATTTCTCTAGTACGCAATTTATATTTACATGTTA
CGACTTTCTATGATTAATTTTCATTATTTTGCGCTCTATTATAAAGATTCTCAACAGGCT
AAAAATTCTTAATCTCAGTCATTCTCAGTATCTTATTAAAACACCAAACTTGCACAATTC
AAGTCTAGAGAAACTAATTTTGAAAGGTTACTCGAGTTTAGTTGAAGTCCATCAATCTAT
TGGAAACTTGACGAGCCTCGTTTTCTTGAATCTAGAGGGATGTTGGAGTCTGAAGATTCT
CCCTGAAAGCATTGGTAATGTAAAGTCTCTCGAAACTCTGAATATTTCTGGGTGTTCACA
ACTTGAGAAATTGCCGGAACGCATGAGTGATATTGAATCCTTAACTGAGCTGCTAGCCGA
TGGGATTGAAAATGAGCAATTTCTCTCTTCAATTGGACAATTAAAGTATGTCAGAAGGAT
ATCATTGCGTGGATACAGTTCGGCTCCACCAAGTTCATCTTTGATTTCGACAGGTGTTTT
GAATTGGAAACGTTGACTGCCAACACCTTTCATTGAATGGTTATCAGTGAAACATCTTGA
GCTTTCTAATGGTGGTTTGTCTGATCGTGCAATTAACTATGTTGATTTTAGGGGTTTGTC
TGCTCTAGAAGAATTGGATCTAAGAGGAAACACATTCTCTAGCCTGCCTTCTGGGATCGG
TTTCCTTCCCAAGCTAAGGTTCTTGTATGTTCACGGATGCAAATATCTTCTATCAATCCT
GGATCTTCCCTCAAGTTTACACATTTTAGGTGCACCTTATTGCAAATCATTGGAAAGAGT
AAGAATACCATTGCAAATCATTGGAAAGAGTAAGAATACCAATCAAGTCAAAAGAAAATC
TCAGTATAAATCTAGATGAAAGTCATTTGTTAGAAGAGATTCAAGGCATCAAAGGTCTAA
GTAATAGTTTCTGGTGTATTCGTGTTGATGACTGCAATCAGTCACCAAATAAATTACAGA
AGAGTTTTGTTGAGGTACTATTTCTTTCTGTCTCTCTTGCACAAAAGTAAACACACACAA
TTGGCACATACATTGATTAATGTCTAAATTCTGATATTCGTTGAAATCAATATATATTTA
TACAGGCAATGTACAATGGTCGTCACCGGTATTTTATTGACAGCATTCCTGGTGAGATGC
CAAATTGGTTGAGCTACAGTGGAGAAGGATGCTCATTGTCATTCCATATACCTCCAGTCT
TCCAAGGCTTAGTTCTTTGGGCTGTCCATCCACTTGGGAAGGATGATCATTATTACTCAC
GGTTTGACACTATTATTATTATAATAAGAAATAAAAGCAATGGTATTCAGTTGTTTGAAA
ATAAAATTATTAATTGTATTGCGGGATGGATAAGATACATAAGTAGAAGTGAAATGGCAA
TGGAAGATTACTGTGGAGATGACGAATTGGAACTATACATTTCTTCAGAGCCAATACAGA
AATTGATGGCACTTGCCAGTATACACAAGTGGGACGAAATAAATTCTACAGTGAGAAGGA
CGTTCGTCCCTATTGTGGTTCAGTTAAAGCAGGAACACCTGAGGAGTGGAGTGACTATTT
GTATTCAACAGAGTTAACGGGGCGCATTGAAGAATGTGGGGTCCATGTGATTGCAAAGAA
ATTAGATTCATTTGAAAAGTCAGAAGTGGGAAGAGATACATTGATGTCTTCATCACCGCT
GATCATCTACTTCCTTATTCTCATTGTGATTTAATTACAGCATCTACACCTAAGCAATGG
AGTAACTATTTATTTGCGAAACTGCATAAATATAACCTCCATTTAAGGCTTCTTGGTAAG
AATGCATATTTCCTTTAGTTATTTCTATTTTATTCTATTTAATTTAAGAGATTAAATATC
ATCTTTAATTATTTTATTTTTCTTATTTAATCTAAAAAATTAAATATTATCTTTAACAAT
ATTTTTTATTAAATATTTAGAGTTTGCTTGGTTTTAATTGTTTTCTTGATTTATGATAAT
ATTTTTCTTATTTAATACAAAAAATAAATATTATCTTTAATAATTAGATCTATCGAATAT
CACTTAAAAATAAATTATAACTTTAATAATTATTTTTTGAAAATAAAAAGGCAACAATCA
GTAATTATTAAAATCACTTTAGTTTATTTATAAAATATTGAAATTTGATTTTTGTTTTTT
TACATTAAAATAAAAAAATTGAATAATGTTTTTATATTTATTTCAAACTCGATATTTTAA
AACAAAAATGAAAAAGATGTGATGTTAACCTTTTTTATTATAAAGTAAATTGTTTTTAAT
TAAAAGTGATGGGAATTTGTTCGTAATAACAAAATGCATGTACAATCATGCACGTTTAAC
TTTCTTTTCAAATTTAGAAGTTTTATTGAATTTGATGGTTTTTTAGGTCGGAGATGGCTT
TGATTGACATGAGAGTACAAGATCATTTTGCATACAGATGCTTGATGTTGCTTTAAATCA
GTACGATACTTCCATCTGACATATTGATATGTATTTGTTGGCTTGAAGATCATTTTCCAT
GCTTGGAAGTTTTATTGAATGCTCTTTGAAATCTTTTCCATCCGCTTTTATACTGGACAA
CCTAGTTGTTAATTATTATCCTTGATGTTAGTTAGAAATAAATTGGTTTTCTAGGAAAAG
ATTATTGATTGGGATATAGTATTTGAGTTGTTAATCATTTAATGATATAATTGAAAATAA
TTGATGAAAATTACAGATACACAGGAAAGAATTAAAGGTTCTTTTAGGAAGAGATTATTG
ATTGGGATATAGTATTTTCAAGTTTTATATGTTTTCTTGTTTTTTTTTTTTAATTGGATT
GCCTTTGTCTTTTATTTCAAGTAAAGTTCTAGTATATAACACTAAATTAAGAATTAAAGG
TCTAATTAAATGAAATACAACTTTAAAGACTACATCAACTACATTTCATATGCTCAACTC
TCAGTAAATTGAAATTTCAAGGCCATCTGTATCTTGAAAACACAATCTCAATAATCTTAA
TGTGAGGAGTGATTTCTTTTCTATTATTATTTTTTCTTTGGATCAAAAGTGTCTTATTTA
ATTATTATTTGTTAGGTAACTAAGATTTGTTGATGTGAAAAATAACACGAAGTTTTTGGC
ATGACAATTGGCAATCCATCAGGATCATCACCATCCTATCGCTTTGCCGTACTGTTTATC
TTCTTGGCATTGTTCAAAGGAACGCAAAAAGACATTCCAAGTGTGAAGCGTATTATTGTC
ATAAAGTTTTTCAAACTTCCAATATAGAGAGTATTTACTTTTGACTGTACACTTTGTTAT
TTTCCAATCCCTCCTCAGTTCTGCAACCATTTCTCTACTTTCTATGCTCTTGGCTTGCTA
GAAACTAAAGAAAACACATTCCTCTAGTTGCCTGCCTTCACTCTTCAGATTGCTCAACAA
ATCCCTTGAGACCTTCTCCATAGTTAACACATCACATAATGGCTACTCTAAAACATTTAG
CCATAAACATTGAACACCTTAAGCAATCAACGTGCCTTCCTTCACAATATGCATCACCCA
TAAATCTTTCTTTCGGGATGTCGCCGGGAGTTTAATTTCCGAGTGTAAAAATTATGTATA
AATTTCCATTCTTTCCTTCCATCCATTACTTGTCCTCTATGAAGATTCTATGTATGAAAT
CTTGGAATCTTTTCGAGTATAACTTGGGATCAACAGCTGAGATAGACGTGGGATCCACTT
GTAAGGACTTGTATGCATGCTCTAGCTTTTTGCTGATATCATAATCCTGGAGGATGTCAA
TGATACCAAAGTGAAGAACTACATCGAAGATCTCATTACCATTATGTGAAGGTGTTGAAT
TGTTACTTCCACCCCCCATGCACTGATCCATTTCAGTAGTCCTCATTACACGCTCGGCTC
TTGCAGGCACATTTGCCCCCAGCCGGATGAATGGCCCCCTGGAACAGATTTCATATGAGT
ACTACAAGCATGCAGCGCCGGATAAAATCTTGACATTGCATCACACAATCACCAAAATTC
AAAGTAACAAAACGAAGAACAAAATGTGATAACAATAACAATGATCACTCAACCACAGCC
GAATCTTACGCTTTGAAGACACTTTTCATCATTAATTTTCCTTTTCACATTGATTTTCAA
TGTTCCAGACAGATAAAATAGCATTGATTTACAACCATGGTTTTAAGGCATCATTATTGG
CAAAAACATTGTAGGACAGAGCAGACTTAAAGATCAATGCTTCAGTTGTCAATCACATTA
ATAATTTATATTTGATCGTCTAAAAGGGCCTGGAATAGGACCGGGTAAAAGTTTGTTTCT
ATCTAAGAAAGCAAGAAGGTCTCCACAAACTACCCCCAATTTCGCCACTACAGCCAAAGT
CACTTTGAGTCATTCCAACAAATAGGAATTGAATTCAAAGGAATAAATCATTAAATGCAG
GGCTCTTATGTGGGAAAGGGAAAATGATTCAATATTAAAAAAGAAAAGCTCGAACACAAA
TTATAGCTTCGCCTTTTGTGAATTATATCTCATATTTCATTGGCTATATGTGGATGATTT
ATTGATATTTTAAGAAAGAAGCAGTCTTCATTGCTTTTCAAAACCAAACTATGGGTCCAT
AGGCAACTAAAGTTAAACATGTGGCACATGCTTAGTAGAAAAGAAGATGCCACACCACTT
AAGGGCCCCAACATTTAGACTTTTGATGGCAACCAAAGCTAAATTTAAAAACAGGACCAT
CTGAGAAGCGGGCATACAACATCAGGTCAAAGATCCAATTTCCAAAAATAGACTCTGTAT
CATGTAGTTTAACATCTCTAAGCATAATTTGTGCAATAATCATCTATGCTTGACCAATCA
TATCTTTCACCACAGTTCTCTGTCACCACTTCACATGCACACATTCCCAAAAAAGAGATA
GCATGGAAAAATGTCTTTGCTTGTCGTAAAAAATACAAGGGCTAAAACCTAACATAAGGA
AAATAGATTTGGGAAAAGGAAAGCAGAAACAAAGCAAGGCACTAACAATTAGGAGGGGCA
AAAACATGAATTCAGAAAAGGAAAATACATACCGGCCTTCCATGTTTCCTCGTGTTGTGA
ATTTCTTTTTTCTGATACAGAAACACAAAACCAAATTACCTCAAGGTCGATTGTTGTAAA
TTTTTAAGGTAGCAGGAATTACAGGATAAAAGTAATTTACCAAAATGCTTGTCATTTGGC
GACATCATGTCCTCGCTAGAAGATGAAAACCATTTAGCCTCATATATGCATTGACTGGAA
CTCGAAATTTCCTGTAATATACACAGGAAATTTCCTGGTGCTAAACTTCAAAGAATTTAT
TTTCATTTCCTTTTGTATTTTCTCATTTTCTTGGCATGCGCGCAGCTGCATCAAGGAAAA
AACGTTTCAGAAAGAATCCAATCGATGAATGAGATATATTCTGCCATCTATGTTGTTTAC
AGAATTCAAATGCTTTATTATCTTCGATGATCACTTCACATGCATCAGCAATTGCTAATT
GATTGTTCCTTAATTTCTGCAGATGCCATGACAGAGCCAGAGTCTTCGCGATGTAGACCT
GAAAGGACCTATGATGTCTTCTTGAGCTTTAGAGGAGAAGATATTCGCAAGACGTTTACT
GGTCATCTATATGCTGCCTTAGTCCAAGCAGGAATCCACACTTTTCTAGATGATGTTGAA
CTTCCTAGAGGAGAAGAAATCTCCGATCATCTCCTCAGGGCAGTTCAAGAATCAAAGATA
TCCATAGTTGTCTTCTCAAAAGGATATGCTTCTTCTAGATGGTGTCTCAATGAACTTGTA
GAGATTCTGAAGTGCAAAAGGAAGAAAACCGGTCAGATTGTTCTTCCTATATTCTATCAC
ATTGATCCTTCAGATGTGAGAAAACAGACTGGCAGTTTTGCAGAGGCATTTGATAAGCAT
GAAGAGCGTTTTGAACAGAAGTTGGTGAAGGAGTGGAGAAAAGCTCTTGAGGATGCCGGA
AACGTATCTGGATGGAGTCTCAATAATATGGCATATGGGTATTCCTTTTCTCTCTAAGAT
TCACTTGCAGACGTTTATGGAGTAATTTTACATTACATTTTTCAATGTGAAGTTATAAAA
TATTTCTTTTTAGCATACTTAATTGACTTGCTATCGATGACTTGCCTTTTTTCTGTGAGC
AGGCATGAAGCAAAATTTATCCAAGGGATTATCAAGTATGTGTTGAACAGATTGGATCCC
AAGCACTTGAATGTTCCTGAGCTCCTAGTAGGTATTGATCCCCTTTCTCACGACATTTTT
GACTTTCTAAGTACTGCAACAGATGAAGTACGCATTGTGGGCATACATGGGATGCCAGGA
ACAGGAAAGACAACAATAGCAAAAGTTGTATTTAATCAACTCTGCTATGGATTCGAGGGA
AGCTGTTTTCTTTCGGATATCAATGAAAGGTCAAAACAAGTTAATGGTCTTGTTCTTTTA
CAAAAGCAACTTCTTGACGATATTTTAAAACAAGATGCAGCAAACTTCGATTGTGTTGAT
AGAGGAAAGGTTCTGATCAAAGAACGACTTTGTCGAAAAAGAGTTCTTGTTGTTGCTGAT
GATGTGGCTCATCTGGACCAGCTAAATGCATTGATGGGAGATCGAAGTTGGTTTGGTCCT
GGAAGTAGAGTAATTATCACAACAAGAGATTCAAGTTTACTTCGTGAAGCAGATCAAAGA
TATCAGATCAAAGAACTGGAACCAGATGAGGCCCTTCAGCTTTTCAGCTGGCATGCCTTT
AAGGACACCAAGCCAACAGAAGATTATATTGATCTTTCGAAGGATGTAGTTGATTACTGT
GGGGGACTTCCTTTGGCTCTTGAGGTTATGGGTGCTTGTCTGTCCGGGAAAAACAGAGAT
GGTTGGAAATCTGTAAATGACAAGCTGAGAAGAATTCCAAACCTCGATATTCAAGGAAAG
CTTATAATAAGTTTTGACGCACTGGACGGTGAAGAACTACAAAATGCATTCCTTGATATC
GCTTGCTTCTTTATTGATAGAAAGAAAGAGTACGTCGCAAAAGTGCTAGGAGACCGTTGC
GGTTACAATCCAGAAGTTGATTTGCAAACTCTCCATGAAAGGTCTCTGATTAAAGTATTG
GGAGAGACGGTAACCATGCATGATCTATTACGAGACATGGGAAGGAAGGTCGTTCGTGAA
TCGTCTCCAAAAGAACCTGGAAACAGGACCAGAATTTGGAATCAAGAGGATGCATGGAAT
GTACTTGAGCAGCAGAAGGTAAGAGCTCAATGCATACACGAAAGCATGGTCAATGTTGTA
TTTTCTAGTCAAACTTATTACAAATAATCGTATGAAAATTGTATTGATTTTTTTCAGGGT
ACGGAAGTTGTAGAGGGTCTTAAACTGGATGTCAGAGCATCAGAAGCTAAATCACTGAGC
ACATGATCATTTGTAAAAATGAAATGCTTAAATTTACTCCAAATCAATGGAGCACATCTC
ACCGGATCCTTCAAGCTGCTTTCTAAAGAGTTGATGTGGATTTGTTGGCTTCAATGTCCT
TTGAAATATTTTCCATCTGATTTTACCTTGGACAATCTAGTTGTTCTTGATATGCAGTAC
AGTAACCTTAAAAAACTATGGAAGGGACAAAAGGTACGAAACATACTACAATCCCCAAAA
TTTCTCCAGTATGTAATTTATATTTACATGTTACGACTTCTTATGATTAATTTTCATTAT
TTTGCTCTTTATTATGACAGATTCTCAACAAGCTACAAATCCTTGATCTCAGTCATTCTC
AGAACCTTACTAAAACACCAAACTTGCACAGTTCATGTCTAGAGAAACTAATTCTGGAAG
GTTGCTCGAGTTTAGTTGAGGTGCATCAATCAATTGAAAATTTGACGAGCCTCGTTTTCT
TGAATCTGAAGGGATGATGGAGGCTGAAGAATCTCCTTGAAAGCATTGGCAATCTAAAGT
CTCTCTGAATATTTTTTCTTTACAAGTCAGTCTATTTTTTAATGAAAATAAAAACTATAA
TCAAAATCAACCCTTGAGAAAGTTGATGCACAGTTTCTTCCATGCCTCCCTATCTGGTTC
CGGTTCCCTCCACATTTGCCTTTAACTCGTCAGCATGAGAGTCCTGCATAGAAAATAAAA
AGGGTCAAGAATTCAATACTGGTGATTATAGATCATGCTTGGTTAAAAAAAATTAACGAT
GGGGATCAATATTAACGCAAGTGGACATGCTACGTACGAGGCACATACGTTCCACTATAA
AATCACGTTGGGGAAGACGGTCGATCAAGTGGAGGAGAATGTCTTCGGTGTACTCGGGAA
CATCTCGGTCCCGGTTTTATTAGACCATGCATTCACTTTAGTTTAACGGGGATAGGAATG
TTTAGAAATAATGTTTAGAAATATAGTTAAAATTATATTTTTTAAAAAAAATAATTTTTT
ATATATTTTTAAATCATTTTAATACGCTGGTATTAAAAATAATTATTTTTAAATTAAAAA
AATATTATTTTAATATATTTATAAAAAAAAAACAATTTAAACAATAACCGCTATTACATT
TACATGCACCCTAAAATTTCTTGTATCAATCCCAGATCTTCCCTCAAGTTTACAGTTTTT
GTTTGCATGTGATTGCAAATCATTGAAAAGAGTAAGAATATCAAGCGAGCCAAAAAAAGA
ACTATTTATAAAGCTAGATGAAAGTCATTCGTTAGAAGAGTTTCAGGGCATTAAAGGTCT
AAGTAATAGTTTCGTGTTGATGACCGCAGTCATTCACCAAGTAAATTACTGAAGAGCGTT
GTTGAGGTACTATTTCTTTCCGTCTCTCTTTCGCACAAAAAGAAACACACACAATTGGCA
CATACATTAAAGAATGTGGGGTCCATGTGATCGCAGGGAAGTCAGATTCATTTGAAGAGT
TGGCAGTGGGAAGAGATGCAGTGATGCCTTCACCACCGTTGTATCATCTGCTTCCTCATC
CTCATTGTGGTTCGATTACAGCGTCTACACCTAAGCAATGGATTGACTTTTTATTTGCGA
AGCTGCAAAACCATAACCTCGGTTTAAGGCTTTATGGTAAGAATACATATTTCATTTAGT
TATTTTTATTCTATTCTATTTAATTTATGAGATTAAATATTATCTTTAATTATTTCATTA
TTATTATTTAATATAAAAAATTAAATATCATCTTTAATAAAAAAATATTAAATATTTAAG
GCTTTTTGGTAAGAATACATATTTCCTTTAGTTATTTCTATTTTAATATTCTATTTAATT
TAAGAGATTAAATATCATCTTTAATTATTACATTTTTCTTATTTAATCTAAAAAAATAAA
TATTATCTTTAACAATATTTTTTATTAAATATTTAGAGTCTGCTTGGTTTTATTTCTTTT
CTTGATTTTATGATAATATTTTTCTTATTTAATATAAAAAATAAATATTATCTTTAATAA
TTAGATCTATCGAATATCACTAAAAAATAAATTATAGCTTTAATAATTATTTTTTGAAAA
AAAAAGGCCAACAATCAGTAACATATTTTATTAAAATCACTTTAGTTTATTTAGAAAATA
TTGAAAATTGATTTTTGTTTTTTTACTTCAAAATAAAAAAAATTGAATAATGTTTTTATA
TTTTATTTCAAACTCGATATTTTAAAACAAAAATGAAAAAGATGTGATATTAACTTTTTT
TTATTATAAAGTAAGATTTTTAATTAAAAGGGATGGGAATTTGTTTTTATTGCATGTACA
ATCATGCACATTTAACTTTCTTTTTAAATTTGATGGTTTTTTAGGACGGGAATATTGGCT
TGAAGATGAGTTAACAGACATGCAATAACACACACTGTGCAAATCAGTGTACAGCTGTTA
TAACAAACAAGTGTACAATCTGTTTTCTCCAACCTTCCAGCATTATTCTCCCGAGCATAT
TCTGTCAGCTCAAGATTAGGCAATTCTGTTAACCATTCTGTTAGCTCTGTTCTCTTTTGT
TGTATATATACTTGATTGATTGATTGATTGATTCAATAACATTATCTTTCTCTCTTCTCA
CCTGCCCCCGTTTTCTTCTCCTTTTACCTCTAGCTTCCAATGCCTATCAACACCACCATC
CTTAACACAAAAGAATCTCACAGCATGTTGATTACCATCAATGTAGCAGCCCAAACTCCA
TTAAAACTTACCTCCACCAGGCACCAACTATCTAGCCTGGAAACTTCAATTCCAGACTCT
ATTCATAGGACATTTGATTGAGGTCTCCACAAACATTGAAACACCGCAATTTTTCATGAT
AAAATCCAAAGGATTGGTACTTTGGTGTTTGAGGGGCTGGTAAATGAAAGAACAGATCAA
GAGATGACATCCCTCTATACCGCTGTTATTCCTTTCAAGGTGCGTATCAGGTGTTTGAAA
AACTTCCTCAACTTAAAATAAAAAGGTCCTGTTTACAACGTTTTTTAGTCCTTTACAAAT
CTTCCAATGTGTTGCGTTTACTGAATATGACAGTGGGAACTTATTTATCAAGAATTAACT
ACTCAGAAGAAAATGTTAAGACGCAATAATGATTTTTTTTATTTTAGATTCCATTGTCTA
CAAACTTGGAAGCATACGGACCAGTCAGAAGACAACATGTTTATTGTATATGATAAACAA
TAATAAACATTTCATTCTTAAAATGATGGTAAATCAGAAACAACCATCCAATACTTGAAG
ATCTGTTGAAGATATTTGGCCTTTGGAAATTTTGAAGAGAATTGGAGCAGTTGCTTATGG
ATTAGCTCTTCCATCCAATCTTTTCATCTAACCATCCAGTTTTCTATGTATCCATGCTTT
AAAAGTATCTTCGTGCTCCATCACATGTATTGGAGCCATAAACAGTAGCATTTCAAGGAG
ATATGTCATGTGAAATCCGTTCTAATGAGATTGCTTCAGTGAAAGTAATGTGAGAAGGTC
ATCCAAGTGATGAAGCAACACGAGAACCTGAGAAGATGATACGTAATAAATATCGTTATT
TCTTCATTCAATCAAGCTAACAAGTTTTCTAATTAAATTCGAGGATGAATTTATTTTAAC
AGGGGAGGTGGAAATGTAAACCCACCCCATAATATATAACTCATTATTGTTTTATATGTT
GGCCCGTTAATTTAAGTCATTTTCTTCTTTCTCTCTTACAGGAATGTTCCTCCTTCTAAC
TTTTACTGCAAATATTCCCCCACGATCCCAAACCATCAATTGACCATATAACTCCCTTGT
TTTGAGTAGGTTTACTTCAACTTTATCTAAGTGTTTATAATATTGTTTTCTGTTTATTTC
TTTATATAAACTTGTTGAATTCTAGGCTTTATATGATATTAGTTGATGTGATATGGATTT
ATTTAAATTAATTTGTGTGTGGGCAGTAATAAGTGTATATGAATATGAATTGGAGTAAGG
TCAGGGATGGGTTGGTGTGAAGCTTTGATTAATTGATATATTTTGATCTAATGAGTAAAT
ACTATAAGAAATTTGAATATTTGAAAGATAATAGGTAAATATTGAAGAATTGTATAGAAA
GAATCATATTGAAATTATGGAAAATATGTTTTGGGTTGATGATGGAAGAATTACAGTTTT
GTCCTTGCTTTTTAGAAATTAAGATTTTTTCCCTAAATTCTAAAACAATTATAGTTTAGT
CACTGGTTGTAAATAACAATTTTTGAGATATTTTTTTGATAAATATTTGAGAAATATTGA
TCATCTATTATCAATTTTTACTGTTATCATTTAAATTTAGAATTAATTCTATTATGTATT
TAAATGTGTTTAGTTTCTTTTTAAGAAACTGTATGTTAGAGTCCCTCAAATATTCTGGCC
AAAGCTAGGGCATACATGGCTTGAAATAAAGAGCAATTTTAGTTATCTCCTGCAAGACTT
TGCATTCTATTTAAGGTGGATTGTATGGGGCTTGCAACAACTATATTTTATACTATGCAA
TATTGTGGCCCTCTAAATTACCTAAAAAGGACAATAATTGAGCTAGGTGATCTACGAGCA
CAGGTGCTACTGGTCAGGGTTAAACTCAGCTTGCTAGAGCCAACTCAATTTTAGGCACCA
GTTCTCAATCGAATTTTAGCAAAATCAAGGATCCAAGAATTGGCCTCTGTAACATAGTTT
GTATTATGAGTCAATCTGGGCTAGGATTTGAAACAAATGTTGTATACTGTTTGGACTGTC
ACTTTGCCTATCTATATTAATTAGAATAGGCCATTTTTTCCTTTGTGAGGAAAAGCGAGT
TCAAAAAAAGAAAAAGAGCAGAAATTTGAAAAAAAGAAGATAAAAAAGAAAAATGCTTTA
GTTTTTGTTTTTAGTTAGCTTTTTTTCGCTTTTCTTCACCTATCTATAAAGTTCTTTTGA
TTAAGGTTTGGTTAACAAGCACTTATTTCATCTTTACTGGCGCTATATAGCTATTGCTGT
TTTTTTCTGGGGGAGGATCTCAAGCAGTAAGATCTCAGCAGAGGTGATCCGAGCTTTGTC
TGCTCTTTGTCCTTTTCTTGCATTCTTCGTAGCAGACTCCGATGTTCATAGCTTTCCTGG
AGCTTGGGAACCTCCAATTTAGACAGCTTATTGTTTTCAGTTTATCTTTCTGTGTGATGT
TATGTTAGGTTTTCATGTGATGGCAGAACAAACTCATGTTCTGATTAATTATATCAGCTC
CTTTAAAAAAAAATAATAATAATAAAGCTATTGCTGTTGATAGCTTTTGCTGGGTTGATC
TCTTTGGTTTATCTCTATCTTTCTGGACCTCGTTATGGCCGTCTGATTGGAATTGATAAT
GCTACAAGCACTTTTACAAATTTGACAGCAGCAACGGTGTTAATCTGCACAACTCGGAAG
GAGAGTATTCTTTACTAAAATACTATTACCAAAAAATCTATCAAGACAACAGTATCATTC
AAATGTTAATAATAGAATAACTTTTACATATTCTTGAAGTTTGGTAGAATAGCAGTCGAA
TAATGTTTTTAATATTTAAAAATTAAAAAATAAAGTGTAACTGTTTTGCATAAATTCAAA
AGTTAAGGAATCTTTTGTAGTAGTTGGGAGTGTTGTTGTAATTGTTTTTTAAAATATTTT
TCACTTGAAAATATATTAAAACAATATATTTTTTATTTTTAAAAAATTATTTTTGATATA
GCGCATCAAAATAATTTAAAATTTTTTTAAAAATATTAATTTAAAATAAAAAAATTTATT
TTTTTAAAAAATATTTTTATAACATAAAAATATATCTACAGAGAAGAACGGTTCAAGACA
GAACAATAATGTTAACGCGTGGACCAAGTTGTTGTAACCAAATTCCAGTAGTCGCTTGAG
AAATGGTGTTATCGTGAGCCATCGCTTGATATTGATTGTTTCTGAAAGCAAGAGCACAGA
GTGAAGAACGGTCCAAGAGAGACCAATAATGTTAGCGCGTGGACCCAGTTATCGTTAGCC
ATGGCTTGATCTTGATTGTTTCTGAAAGCACTTGCGAGCAATCTTGTTTTTTCAACGCTG
CCGTTTAGCAAGTGGAGTGCTGTAGCTTTTCCACATGTCATCAAATCATATGGCCCATTG
ATAGATAGAATAGTGTGTTGAAGCAAAATCATATGGCCCATTGATAGCATAACGCGTGGA
CCACCACGAAGTTACCTTTTACCTCTTTTATAATTATGATTATTGCATTGCTAATAGTTT
GAGAAAGATGATGAACATTTTTTAGTGAATTAAGTTCAATTCAAAATAATAAAATAAGGT
TTGTTGAGGCTTATCTTGTAACCTCGCTCAGGGATTAATTAATAAGAATAAAAAAATCAT
ATGTAAATTATACAAAATTTATTATTAATCATCAATATTTATTATTGATCATCAATATTG
TATAATGACTTATTTTATAATATAAACTATGTTTGAAATAAAATCAATAAAAGACATGTC
ACACAATTAATGATGGCAATAACAAATTATAAAAAAAATGATTAAATTAAAATTTTTTAA
TTATCTTTAAACATATCATATCGAAAGCACATATAAATTATAAAAAAATATAATTATTTT
TTTGATATAGATAGAAATAACAAATTAGATAATAATAACAAGAAAATAGGAATTAATTTG
AATAAATGGTACCAGTTCCTATTATGATATATCTAGAGACGAAGTTTGGAAAATAGAATG
AAGTCAAATATTCTTAATAAAAAAGAAAAACACAAAAAGAAATAAAAAAAATGTTCCTGA
TAAATATAAAAGATGGGTGAAATTAGAGAACAAGAAAGAGATATAGAAACTTAATTACAA
TTATATTATAATTTCTTCCCTGAAATTATTCAAAATATAGTATTAGAATTACATAATTCT
AGGTTTTAATATATACAATTAAAGAGTTTTTCCTGAACCAAATAATAAAAATATTGTATA
ACTCTTTTGAATGAATTATTAACATAGGGACTGTTTTGGGTCTCTGACTTGTCTGATTTT
ATTTGAATATATTATTTGATTAGTCCATTTATAGGTTTAGTCTACTATTGCTGCCTTGTA
TTGACTGGAACTCGAAATTTCCAGTAATATACACAGGAAATTTCCTGGTGCTAAACTTCA
AAGAATTTGTATTTTCTCATCAAGGAAAAAACGTTTCAGAAAGAATCCAATCGATGAATG
AGATATATTCTCATTGGTCACAGCCATCTATGTTGTTTACAGAATTCAAATGGTTAGACA
GAAAGGATCATTAACAAAAAGAATGGACCTTGAGTGATTAATTGGAACCTCGCTCATCAG
TGATTAATTGACGAGAATAAAAAATTCATGTGCAAATTATACAAAATTTATTATTAATCA
TCGATATTTTATTATTGATCATTAATGTTGAGTAATGGCTTATTTTCTAGTAATGTTATG
AGAAGCAGCAGAGTCAAGAGGTCATTTCTGATCTTGTGGACTGGAAGTACGTAGTTGCAC
AGTTAGTCGTAACCTCTGAACAATGGAGTCGTGGGCAAGACTTGGCTCTGTGGCCTATTT
GATCACGAAATTGGCATTTCGGTTGATAACGTATTTGAGTGTATCGATTGGTTGAAGACT
TGTGATTGTCTTTGAATGGACGGACCTTGAGGGATTTTATTGTGGCCTGGAGACAGAGAA
GACCCACCATATGAAATAAAGTTCTGTTTGTGATGATAAGAATATTTTGCAGAGGCCACA
AGCTGCTGAGTAGAAGATTCCAAACGCTGCAGGTAACTGTCATGCCCCTCAAGAACCCAG
TCCGTTAAGAATATAAAAGGTAAGTTATCATATTTTATATTTATCAAAAAATAATAATAA
TTTGTGACGTGAACTAAAGTTATATGCGAAAACTAGAAAAAACAAATGTATGAAAAACAA
ATTCAGCTGTGATCAACAGATTAACTATGGAAAGATGATGAATATTTTTTTTGTAAATTG
ATTTCAATTTAAAATAACTACAAAGAAGTTAATTAGGATTTCTTCCTTGAAATTATTAAA
AATATAGTATTAGAATTATATAATGCTAGTTTTAATATATAATTTTTAATATTGTTAAAG
AGTCTCTCCTAAACCAAATAATAAAGATATTATATAACTTATTTGTATGAATTGTAAATC
TAGGGACAGTTTTGGGTTTTCCAATCAGGACTTTGGACTAAAATTAATAACAAAATAAGA
ACCAAAGATAACAGTATGTAAATCTAGGGACCAAAGATAATACAACTGCATTGATTGGAG
ATTTCACTTAGAATTTCTAGTAAATTACAAAGGAAATTTCCTGTGCTTTTTCATGTACAT
GTATTGAAAAACTATCGTTTGATTGACTGACTTGCTATGTATTTGCTGCTCGAAATTTCC
TAGCAATTTACGGAGGAAATTTCTTTGTGGTCTCTCTTGTACATTATTAGAAAAACTGTC
ATTTACAATGTATATATTATTTGATTAATCTGATCATAGGATATGTTAAGCATTGACTTT
AAATTACCATTCGAAATTCTGGACTGGAAACTGACTTAAATGCTAGCCACCAACCCCTTT
TGCTCGATCTATAGGGAGAGAATCAGGGTAGAAAATGTGTTTTCTTACTTCAAGATCGTT
GAAAATATGCTCAAGATTATGGGAAGGTGTTTTTTGTTTGTTAGGAGGATCAATTGGTAG
CCGGGACTGGGACGAAATGCGGAGAAAAGAGTCAACTTTCGATGTATGTTTAAGAAAACC
CAGATTTCTGTAGATTTTAGAAACAAAACGATGCCATTTTTGTTGTTCTTTGAATATCAA
AATTTGTTCTCCCCTTTTCCAGGCAAAACGCACCATTTTAATCAGTGTGAAAAGGCGTCA
TTTTGCTTTAGGTTTTCTTCATTTGAAATAATGTTAAACTCACCGTTTGGAACTACGCTA
AACGCACCATTTTAGCACCTTTTGTGCTTCGGTCCCTAGACTTTCAATGCTTTTATTTTG
ATTAATTTTCAACTCTTTTCTTTAATTTATTTTAATTTTCTCTTTATCGAATTACAATAT
GACCTTTAATTTCTCTGTTTCTTTTATTTCAATCATTGATTCTTTCAATCTCCATTTTTA
AGCCAAATTGATTCCAAACTTCAATTTTATTTTCCAATTAAACCTCTAATTAATTTTTTA
AATTCGTTATTTATTTCAAACTCATCATAAGAAGTTGAATAACTTGAATACGGGCTTCTA
CCACTCATCAATTATCCTTAGGGAGACCAAATATGATATTGTTCATCATTGAACACTGGA
ATTGCTAGAAATAATAAAAAACAAATAACTAGTGTTTACGCTCATCTTCTCTGTGTTTAG
CACTCAAAATATTTGTCTAACATCCCATAGAATATACAACTTTAATACTACTAATAGAAA
TTAAGGTTTTGCAAATAACACTGTTGAATAATTTGCAAGAAAGATGATAAACAGTTTTTA
ATGAATTAAATTCAATTCAAAATAACAAAATAAAGTTTGTTGAGGCTTATCTTGGAACCT
CGCTTTGGGATTAATTAGCGAGAATAAGAAAATCCTATGCAAATTATACAAAATTTATTA
TTAATCATCTATATTTATTATTATAATCCTATGCAAATTATACAAAATTATCATCAATAT
TGAATAATGGCTTATTTTCTAGTATAAACAATGTTTGAAATAAATTTGATAAAAGACATG
ATACCTATATAAAAAATAAAATTAATGATGAGATCGTATATAAAAATAATAAAATAAGGT
TTTTCAATTACCTAAGGACCGGGTTACAATGTTGAACAAACTTACATAATTTTTTTTAAA
ATATTGTTTTGGGATTTAAAAAATAAACTAAAATGATATTATTTTTAATATTTTTAAAAA
ATTAAATTGAATTTTGACAAGATAAATCAAATTTAACTATCTTAATTTATACTTGATTTA
ATTTAAAACATGATATCAATCTCAATCTCAACAACACAGGTTTAATCACGACTCATAATC
GTATGATTTTTGCGTGGATTAAATAAATTATATACTTGTCTTGGAAATAATTAAAATAAG
AAAGCCACGAGCACACAACCTGTACATGGCTTCATCAAAGGTCGACGGGGGATAAATATA
AAAGAAGAAAAGTCTTTATTCTAGATAGAAATAGAACGGCTGCGGGTGAACCGGCGTGGA
GATATTCGATGAATAATTGAAGGGTTTGTCTTCATCTGACTAGCCATCTTCAATTCAAAG
ATCCTTTTCGACCTCAAAAATGTTGTGGAAACTTTGCAAACGATCTGGAGGAAGAAAAAT
GAAATTTGCAAAGTATTTGTGTGTATTATTTATATAGTTGTGTTAATTTAAGGATTGTTT
TTAAAAATGTTATTTTTAAAATAAAAACAACTAAATAGAATTTTTTTTTATGTTTTAAAT
AGAAAAAACTAGCTAGGAAAGCCTGTTGAATAAAAAATAAAATACAAAATTTATTTTGAG
ATTGATATCATGTATCCAAGTAGAAAAAATTAAAAAAGTTGAATAATACTGAATAGAAAA
AAAATAAAATTTCTAAACTAAATAAAAAAATAAAAATATTTGACAAAAATATTTATCATG
ATCCCAAAAGTTCTTATATTAAAATCTCATTTATCATAACAGAAAAAACAATGTAACAAT
GTAATAAGAAAATAGGAATTAGTTTGAATAAAAGTTCCTATTATGATATATCTGGAGATA
AAGTTCGGAGAATAGAATGAAGTTAAATATTCTTAATAAAAAAAACACAAAAAGAAATAA
AAAAAATGTTCTTAATAAATATAAAAGATGGGTGAAATTAAAGAACAAGAAAGAGATATA
GAATCTCTTTGTAGGATTTCTAATTAAGGATAGTATATTTTGAGACTAAATTGAGGTTTT
TGAATTATCTTTAAACATAACATGATTTTACTAGGTGCACTGTATATCCTTTGAATTTAT
TAGAAGTAACGTGTAATGTAAAGTAAAAACCGCTTACCCTTAACTAGCTTTTTCAATTGG
ATTTTTTTAATTAAATGAAAAGGAAAATTTATTTTATTACGAAAAGAATATTTATTTTCT
GATATATCTAATAATAATAAATTAGAGATAGTAACAAGAAAATAGAAAATAGATTGAATA
ATTGGTATCAGTTCCTATTATAATATATCTAGTGAAAGAATAGAATGAATTAAAATATTT
TTAATAAAAAAACTCAAAAAAATTATATTCTTAATAAATATAAAAGATGGGTGAAATTAG
ATAACACGAAACTACGAATAAGTAAATTTCAATATGTAATTGTGTAGGTTTCAATTAAAA
GGACTTTAATTTAGGAAGTATATTAAAAAATAATATAAATTATATTGTAAAATTTATTTT
AATAGTTTAAATTTTTAGATGAATTAATAAGTCTTTAAAAATAAAAGATATAGTTTTACA
ATAAAATGCATTTTTAGAAATGAAATTATATTAAATTAAGCGTGCTCGAGATTGTTCAAA
TTATTAATCAATTATATTTAACTTTATGTCTTCAGAGAAAACAAAAGGGATCAAGAAGTC
CTCAAGGGGCGTAGCGTGATGGTAAAGGGTTTGAAATCCGCACAGCGAGTCTCGAGTTCG
AGTCGGGCGTACACCTCTTGTAAGAGCACAGGGACAATGGGGGTTTTACTCGCTCACCTG
GACCCACAAAGTGTGCTTTTCGGAGGATGAGGTTTCCTCGGATTCAAAATAAAATAAAAT
CAAGACAACAGTATTTAGAAATTTGGGTAAGACAAACCGTATTTTAAAATACTATTCTAT
ATGGATCAAGACAACAGTATCATTCAAATGCTAGTTATAAAATAACTTTTACATATTTTT
CAAGTTTACGTACGTAGAATAGTAGTGGAATAATTCTTTTAATATTTAAAAAGTAAAAAA
AATACTGTGTAGCTGTTTTGTATAAATTGTAAAGTTAAGGAGTCTTTTGTGCTTGGTAAT
ATACCTCACAATAAAGTCAATAAATAATAACAAAAGAAAGGAACAAAGTTAATAAATAAT
AGCATGCTTTAATAGATTGTTACAGTAAAAGCACCGAGAGAAGAACGGTTCAAGACAGAA
CAATAATGTTAACGCGTGGATCCATTTGTTGCAACCAGCACGAAACTCCAGCTCAATATT
TACCAGCACTACACGCTTGAGTAATTTCCTTGCGTTTTTTTTCCTCTACCGCTCTACGTG
TTACCTTTTACCTCTTTTATAATTATGATTTATTAACGAGAATAAAACAATTCTGTGTAA
ATTATACAAATTTCCTTGCTTTTTTTCTTGCACGTGTTGCAAGAAAGAATAATTTGAGAA
AACCCTAAGCATTGTAGATAATCTCTTATAGGAATCTCTTTATTAAATCATCAAAATATC
AGAGTATATTTCCAAATACTATTACTACAGTTTATATATATATAAAAATAAATAGAAACA
ATTAAGTAGAGAAATTATCCTTTTATTTTCTTGTTCTTTAGCTTCTGTTTCGGCTTTGGC
TTCTGATTCTTTGGCTTTAGGTACAACCTAAGTAGGTAAAGCTTCTGTTTCTTTGTTCTT
GTTGCTTTATATATATACATTCTCAATTTCATAAAAAAAATTAATTAGTCCTTGAAATCT
TAAAAAATAGTATTTAATCCTTATGTTATTATATTCATCTTTAATTTATTTTTTTATCCA
TTTCATCTTTTTATTTATTTAATAATTTAAATTTTTAGGTGAAAGATAAATAGTTTTACG
ATAAAAAGCATTTTTTTAAAATAAAATAATATTAAATTAAGCGTGCTCGACATTGTTCAA
ATTATTAATTAATTATAATTAACTTGAGGTCTTTAGAAAAAACAAAAGGGAAAGACAAAA
TTATCTTTGCCACAACCATAGAGCTAGCTCACTTTCCAAACCAGTCCTCTAGTAAATAGA
ATGATGGTTTCATAATTTTTTTTTTTATTAACGTGGGTATTTGAGCTAATTTGCGCACAC
CTTAATTAATCCCACGAGTCTTAAAGTTAACGATCATGTAAGTTCCAGTGATCTTGAGAT
TTGTAGGACTCAAACTGGTAATTTTTAAAAAATAAACCTAAAACCTGATCAATTCAACTG
TGTTCTCTAAATTTGCTTTTTGCTTTCTAGCCCGCCAAGTAGTTTGATCTACCTCACTGC
ACCACCTTAGCGTGAGAATCACAATAGGGGATTAAAAGTAGTTTGAAGTATCATTAAACC
GAACAAAAATAAACAACCGATAATAATAATATAGTTAAGATGATAAAAAATTGTTTAAAA
AGCAATTTGAAACCGATTAATCTTAAAAAAAACCAAAAAAAAAACATGAAAACCAATTTA
AAATAAATAAAATGCTTGAAAAAAATTAATTATACATTGCTATAATAAAATTAAGTTTTT
ATTTTTAAGTGGGAAAAAATTAAGCCACGAGGCCAGGGGTTCTTTGGTCTTTATCTATTT
TTATTTTGGCTACCAAATTTTATTTTTTTCAATGAAAGAGAAGGTTTTGTTTAATTATTA
GATAATTGAAATCATCGCTAATTTCTTTTGTTATTACCCCTAGCATGCACGAAACTTCAT
GTCACTTCATGATACACTTGTTTTTAATGTTTTACACTGTTTTTTTTCTGGGTTGTTTTT
ATATTTTAAAAACATTTTGATATTTTTTATTTTAAATTAATATTTTTTTTAGTATTTTAA
AATATTTTAATATACTAATATTAAAAATAATTTTTTAAAAATAAAAAAATATATTATTTT
AATATATTTTTAAATAAAAAATAATGTAAAAAAAAATAACTATCACGTTCCCTAACTTAA
AAAACAGTTAAGGCAGAACAATAATGTCGTAACCTGTTCGACTTCATTAATGCTACCGAG
TGGACCCACCAGTTGTTGTGGAAACTTTGCAAAGGAAGAAAAATGATTGCATTGCTAATA
ATTTGCAAGAGAGAATTCTATCACTGAATAGAAAAAAAAATATTATTTTTAAAATAACAA
CAAGTAAATTTAAAAATTATTATTTTTTAAATAGAGAAATTAGAAAGCCCTGATAATATT
GAATAAAAAATAAAAAATAAAAACTATTCTTTTCAAGTAGAAAAAATTATAAAAGTTTAA
TAATTCTGAATAGAAATAAATAAAATTTCTAAACTAAATAAAAATATTTGATAAAAATAT
TTTCTATTCCAAAAATTCTTATATCAAAATCTCATTTATTATATTTTATATCTATAAAAA
ACTAATTTGTCATATGTACTGGGTCCATATTCTAAAACCAGAAAAAAAAAGTGACAAAAA
AAAATTCCAACAAAGCTGTGATTAACAGATTAAAACGATGATGGATATTTTTTAATAAAT
TAATTTCAATTCAAAATAACAAAATAAGTTTTATTGAGGCTTACCGTTAAACCTCGCTTT
GGGATGAATTAATCACGAGAATAAGAAATCATGTGCACATTATGCAAAGTTTATTATTAA
TCATCAAGATTTATTATTTATTACCAATATTGAATAATGATTTATTTTATAATATAAATT
ATGTTTAAAATAAAATTGATAAAATTAAAATACAGGTTGTATATTTTGAAACTAAATTAA
AATCAATTTCTTTTTCTATTATATCCTTCAAAATTATTTATTTTATATATATAAAAAAAC
TTGTTAGTTTGCAAGTACACATGTCATGAGTCTCCACTGCATCAAATTTGCAAAATCATA
TGGCCCATTGATAGAAGGTGTGTTGAAGCAAAATCTGTTTTATTGATCATCAATATTGAA
TAATAGCTTATTTTCCTTTTGTATAAACTATGTTTGAAATAAAATTGATAAAAGACATGA
TATACAATTAATTAATGATAAGATCGTATATAAAAATGGGAAATTTCCTGGTAATAAAGT
CCCAACTTTCGTAGGCGAGCACTAAAGTCCCAACCTTCAAGAATTTCTCTTCTTTTCCTT
TTGTATCTTCTCATTTTCTTGGCATGCGCGCAGCTCAATATTTATCTTTTCGTCCCTTGG
TATCGTGTGAATACCATGTGGATATTATTTCAGAAAATCAATTCAACCGTACTCCAAAGA
ACACTCATACTCCAATATCAGCAACCACCACGAAAGTTACCACTCTAAATTCCAGCTCAA
TAATCTATTCTTTGACAGTTATTGCATTGCTAATAATTTGCAAGGAAACATACTCGCAAT
AAATAAAGCCAGCAAAGGCAGATGTGTTTGTCTATATATACATGAACTGCTGATTCGATT
TGAACACCCCATTTCTCCTATTCAATAACTTCAGTTGCAAAACTTCTATCTCTGATTGCG
GCAATTTCATAGCTAACTCTTTGTTATACAGAGGTATATATGGCTAACTCTTCTTTGCTT
CTTTCTCGTTTTAATTTCATGTCTTTACCAATAACAATAATGTGAAAGCTTTGTTTGTTT
CATGTTTAACTTCAGTTGCTATTGTCTTATGCTCTCTCATTATTAAGCTTAAATTGCTGT
ATTATCTTCGATGATCACTTCACATGTATCAGCAATTGCTAATTGATTGTTCCTTAAATT
CTGCAGCTGAAATGACAGAGCCAGAGTCTTCTCGTTCTAGACCAGAAGGGGCCTATGATG
TCTTCCTGAGTTTTAGAGGAAAAGATACTCGCAAGACATTTGTAGATCATCTATATACTG
CCTTAGTCCAAGCAGGAATCCACACTTTTCGAGATGATGATGAACTTCCTAGAGGAGAAG
AAATCTCCGAGAATCTTCTCGAGGCAATTCGAGAATCAAAGATATCCATAGTTGTCTTCT
CAAAAGGATATGCTTCTTCTAGATGGTGTCTCAATGAACTTGTAGAGATTCTGAAGTGCA
AAAGGAAGAAAACCGGTCAGATTGTTCTTCCTATATTCTATGACATTGATCCTTCATATG
TGAGAAAACAGAATGGCAGTTTTGCGGAAGCATTTGTTAAACATGAAGAGTGTTTTGAAG
AGAAGTTGGTGAAGGAGTGGAGAAAAGCTCTTGAGGAGGCTGGAAATCTATCTGGATGGA
ATCCCAATGATATGGCAAATGGGTATGTCTTTTCTCTCTAAAATTCACTTACAGACGTTT
ATGGAGTAATTTTACATTACATTTTTCAATGTGAAGTAATAAAATATTTCTTTTTAGCAT
ACTTAATTGTCTTGCTATCGATGACTTGCTTTTTTTCTGTGAGCAGGCATGAAGCAAAAT
TTATCAAAGGGATTATCAAGGATGTGTTGAATAAATTACGTCGCGAGTGCTTATATGTTC
CTGAGCACCTGGTAGGTATGGATCTTGATCACGATATTTATGACTTTCTAAGTACTGCAA
CAGATGATGTACGCATTGTGGGCATACATGGGATGCCAGGAATAGGAAAGACAACTATAG
CAAAAGTTGTATTTAATCAACTCGGCTATAGATTCGAGGGAAGCTGCTTTCTTTCGAATA
TCAATGAAACATCAAAACAATTCAATGGTCTGGCTCTTTTACAAAAGCAACTTCTTCAAG
ATCTTTTAAAACAAGATGTTGCTAACATCAATTGTGTCGATAGAGGAAAGGTTATGATCA
AAGATCGACTTTGTCGCAAAAGAGTTCTTGTTGTTGCTGATGATGTGGCTCATCTGGAAC
AGCTGAATGCATTGATGGGAGAGCGAAGTTGGTTTGGTCCCGGAAGTAGAGTAATTATTA
CAACAAGAGATTCAAATCTTCTTCGTGAAGCAGATCAAACATATCAGATCGAAGAATTGA
AACTAGATGAGTCCCTTCAGCTTTTCAGCAGGCATGCCTTTAAGGACACCAAGCCAGCAG
AAGATTATATTGAGCTTTCGAAGAAAGCCGTTGATTTCTGTGGAGGACTTCCTTTAGCTC
TTGAGGTTATAGGAGCTCTTCTGTACAGGAAAAACAGAGGTGAATGGGAACGTGAAATTG
ACAACTTGAGCAGAATTCCAAACCAAGATATTCAAGGAAAGCTTCTAATAAGTTATCACG
CACTTGATGGTGAACTACAAAGAGCATTCCTTGATATTGCATGCTTCTTTATTGGTATAG
AGAAAGAATACGTCGCAAAAGTGCTAGGAGCCCGTTGCCGTCTCAATCCAGAAGTTGTTT
TGGAAACTCTCCGTGAAAGGTCTCTGATTCAATTTCATGAGTGTAACATTAAAGATGAAA
GGGAGTTATTTGGAGAGATGGTAGCCATGCATGATCTATTACGAGACATGGGAAGGGAGG
TCGTCTGTAAAGCGTCTCCCTTGCATCTTGGAAAAAGGACCAGAATTTGGAATAAAGACG
ATGCATGGAATGTACTTGACCACCAGAAGGTAAGAGCTCAATGCATACACGAAAGCATAG
TCATGCGTATTTTCTAGTCAAACTTATGACAAATAATTGTATTAAAGCTGTATTGTTTTT
TTTTAGGGTACGGATGTTGTAGAGGGTCTTGCACTGGATGTCAGAGCATCAGAAGCTAAA
TCACTTAGCGCAGGATCATTTGCAGAAATGAAATTCTTAAATTTACTCCAAATCAATGGA
ATACATCTCACCGGATCCTTCAAACTGCTTTCTAAAGAGTTGATGTGGATTTGTTGGCAT
GAATGTCCTTTGAAATATTTTCCATCTGATTTTACTTTGGACAATTTAGCGGTTCTTGAT
ATGCAGTATAGTAACCTCAAAGAATTATGGAAGGAAAAAAAGGTGAGAAACATGCTTCAA
TCCCCAAAATGTTTACAGTATGTAATTTATATTTACATGTTACGACTTCTTAAGATTAAT
TTTCATTATTTTGCGCTCTATTATACAGATTCTCAACAGGCTAAAAATCCTTAATTTCAG
TCATTCTCAGAATCTTTTTAAAACACCAAACTTGCTCAGTTCAAGTCTAGAGAAACTAAT
TCTGAAAGGTTGCTCGAGTTTAGTTGAGGTGCATCAATCAATTGGACATTCGACGAGCCT
CATTTTCTTGAATCTGGAGGGATGTTGTAGTCTGAAGACTCTCCCTGAAAGCATTGATAA
TGTAAAGTCTCTTGAAACTTTGAATATTTCTAGATGTTCACAACTTGAGAAATTACCAGA
ACGCATGGGTGATATGGAATCCTTAACTGAGCTGCTGGCCGATGGGATTGAAAATGAGAA
ATTTCTCTCTTCAATTGGACAATTAAAGCATGTCAGAAGGTTATTATTGCGTGGATACAG
TTCGGCTCCACCAAGTTGTTCTTTGATTTCAGCAGGCGTTTCGATTTTGGAACGTTGTCT
GCCAACATTTTTCACTGAATGGAGATTAGTGAAACGTCTTGAGCTTTCTAATGGTGGTTT
GTCTAATCGCGCAGTTAACTGTGTTGATTTCAGTGGTTTGTCCGCTCTAGAAGAATTGAA
TCTAAGAGAAAACAAATTCTCTAGGCTGCCTTCTGGGATCGGCTTCCTTCCCAAGCTACA
GGTCTTGTTTGTTCACAGATGCAAAGATCTTGTATCAATCCCAGATCTTCCCTCAAGTTT
AAGCTATTTGAATGCATCTTATTGCAAATCATTGAAAAGAATAAGAATACCAATCGAGTC
AAAAAAAGAACTACATATAGATCTAGATCATAATCATTCGTTCGAAGAGATTCAGGGAAT
CGAAGGTCAAAGTAATATTTTTTGGTATATTCGTGTTCATGACAGTAGTCAGTTATCAAA
TAAATTACAGAAGAGTTTTGTTGAGGTACTATTTCTTTCAGTCTCTTTTGCACAAGAAGA
AACACACACAATTGGCACATGCATTGATTAATTTCTAAAATCTCAGCATTCCTTGAAATA
GGCAATAATAATAATTATTATTATTATTTTATTTTAAAAAATAAATATCATCTTGGTTTT
ATTTTTTATTTCTTGATTTAATGATAATATATTTATACAGGCAATGTGCAACGGTCGTCA
CCGGTATTTTATTGACCGCATTCCTGGTGAGATGCCAAATTGGATGAGCTACAGGGGAGA
AGGATGCTCATTGTCATTCCATATACCTCCAGTCTTCCATGGCTTAGTTCTTTGGGTTGT
CTATTCACTTGAGACGGATGTTAACACTATTATTAATATTATTATAAGAAATAAAAGGAA
TGGTATTCAATTGTTTGAAGATATACAAAATGTATATCATCATGGGGGATGGATAAGATA
CATAAGTAGAAGTGAAATGGCAATGGAAGATTACTGTGGAGATGACGAATTGGAACCATG
CATTTCTTCAGTGCCAACAGGGTATGCAGGGCGCAATGGTCATTCATTCGAACCTGTACA
CGTTAAAGAATGCGGGGTCCATGTGATCGCAGGAAAGTCAGATTCATTTGAAGAGTCAGA
AGTGAAAAGAGATGCAGTGATGCCTTCAGCACCGCCATATCATCTACTTCCCCATCCCCA
TTGTGGTTCAATTATAGCGTCTACACCAGAGCAATGGAGTGACTATTTATTTGCGAAGCT
ACGAGAACATACACTCAGTTCAAGGCTTTATGGTAAGAACAAATATTTCATTTAGTTATT
TTTATTCTATTATATTTAATTTATGAGATTAAATATTATCTTTAATTATTTCATTATTAT
TATTTAATATAAAAAAATTAAATATCATTTTTAACAAAAATATATTAAATATTTAAGGCT
TTTTGGTAAGAATACATATTTCCTTTGGTTATTTCTATTTTATTCTATTTAATTTAAGAG
ATTAAATATCATCTTTAATTGTTACATTTTTCTTATTTAATCTAAATAATTAGTTATTAT
CTTTAAAAATATTTTTTTATTAAATATTTAGAGTCTGCTTGGTTTTATTTTTTTTCTTGA
TTTTATGATAATATTTTTCTTATTTAATATAAAAAATAAATATTATCTTTAATAATTAGA
TCTATCCAATATCACTTAAAAAATAAATTATAACTTTAATAATTATTTTTTGAAAAACAA
AAAGCCAACAATCACTAACATATTTTATTAAAATCACTTTAGTTTATTTAGAAAATATTG
AAAATTGATTTTTTTTACGTTAAAATAAAAAAACTGAATAATGTTTTTATATATTGTATT
TCAAACTCGATATTTTAAAACAAAAATGAAAAACATGTGATGTTAACCTTTTTTTATTAT
AAAGTAAGTTTTTTAATTGAAAGTGATGGGAATTTGTTCGTAATAACAATCATGCACGTT
TAACTTTCTTTTCAAACATTTTAGTGTCACTCAATGATCAAAATTTGATGGTTTTTTAAG
GTCCGGAAGACTTGGATTGAGGTGAGAGTAGAAGATCATTTTACATAGAGATGCTTGAAG
TTGCTCTAAATGAGTACGGTATTTGTTGGCTTGAAGATCATTTTCCAAGCTTGGAAGTTT
TATTAAATGCTCTTTGAAATCTTTTCCATCCGCTTTTATATTGGACAACCTAGTTGTTAA
TTATTATCCATGATGTAATTTATATTTTCAAGTTATAAATTTTGATGAATATTGTTACAT
TTTTTTCCTCACTCATTTCAAAAGATGAAAATCCTTGATGTTAGTTAGAAATAAATTGGT
TTTCTAGGAAGAGATTATTGATTTGGATATAGTATTTGAGTTGGTTCTTTATCATTTAAT
GTTATAATTTAAAATAATTGATGAAAATTACCGATACGCAAGAAAGCTCTGAAAGCATCC
TTAATTATTCTAATAAGTAAAGTGTTGTTAGTTTTGACTATAAGATCTTCCTATGTATTA
TTGCATGGTTTTTACTATTTTTTTGCATTTTTTCTTTTTGTATATACAACTTTTGTTTTT
CTTGCCAGTTTGTCATTAGCTTCAGGGTACCAACACCAATTAATAATAAATTTCGGACTA
TTATTAAATAAAAAAACATAAACATTGTTAAAACACCAAACTTGAATTGCTCAAACCTAG
AGAAACCCGGTGACAATTATCTAATTTAAAAAATAATTATTTTATTCTTATGTTTTCGTA
TTCATCTATGATTTAATGAGTTGATTGAAATTGACAATTGAGTTTACTCACATATTATTA
TATTGGTTTTGAGTTCAAATAGACGTTTAAAAAGGGAGTTTTTTCATGAATGCAACCCTT
CATGTATTCAATATGAATGATAGGAGATTTTAATGTCTTGTGTTATACCATAATTGGTTG
GTTAAAAACTTGTATGCATACTCTAGTTCTTTGCTGATATCATAATCTTGGAGGATGTCA
ATGATACCAAAGTGAAGAACTGCATCGCACAATCACCAAAATTCAAAGTAAAGTAACGGA
GAATAAAATGTGATAACAATGAATGATCACTCAACCACAGCGAATCTTACGCTTTGAAAA
CACTTTTCATCATCAATTTTCCTTTTCTCATTGATTTTAAATCTTCTGTTAAAAATGGAC
CTATTCAGCTTAGGCATCAACAACAACATGTTGCATCCACAATCTTACCACTACATTATA
ATTATAAACAAAACTAAAAAAATATATATAGGAGGACAGAGTTAACAGACATGCACTAAC
ACACACTGTGCAAATCAGTGTACAGCTGTTATAACAAACAAGTGTACAATCTGTTTTCTC
CAACCTTCCAGCATTATTCTCCCGAGCATATACACAACCGAATGTATAGGCAAATTATGT
GAGCATATTCTGTCAGCTCAAGATTAGGCAATTCTGTTAGCTCTGTTATCTTTTGTTGTA
TATATACGTGATTGATTGATTCAATAAAATAAGCAATTCTGTTAGCTCTGTTCTCTTTTG
ATTCAATAAAATAAGCTTCTTCTCATTCTTGCTCTTCATGGTATCAGAGCACTAACATTA
TCTTTCTCTCTTCTCACCTGCCTCCTTTTTCTTTTCCTTTTGTCCTCTAGCTTCCAATGC
CTATCAACACCACTATCCTTAACACAAATGAATCTCACAGCACATTGATTACCAATAATG
TAGCAGCCCAATGTAGCAGCCCAAATTCCATTAAAACTTACCTCCACCAACTATCTAGCC
TGGAAACTTCAATTCCAGACTCTATTCATTGAAACACCGCAATTTTTCATGAAAAAATCC
AAAGGATTGGTACTTTGGTGTTTGTGGGGCTGGTAAATGAAAGAACAGATCAAGAGATGA
AATCCCTCTATACCGCTGTTATTCCTTTCAAGGTGCGTATCAGGTGTTTGAAAAACTTCC
TCAACTAAAAATAAAAAGGTCCTGTTTACAACCTTTTTTAGTCCTTTTCAAATCCTCCAA
TGTGTTGCATTTACTGAATATGATAGTGGGAACTTATTTATCAAGAATTACCTACTCAGA
AGAAACTGTTAAGAGGCAATAATGATTTTTTTTATTTTAGATTCCATTGTCTACAAACTT
GGAAGCATACGGACCAGTCAGAAGACAACATGTTTATTTCACATATGGTTATTCGAATTC
GTCTTAGTACAACATTTTATTCTTAAAATGATGGTAAACCAGAAACAACCATCCAATACT
TGAAGATCTGTTGAAGATATTGGGCCTTTGGAAATTTTGAAGAGAATTGGAGCAGTTGCT
TATGGATTAGCTCTTCCACCCACATGTATTGAAGCTTCTTCGTGCTCCATCACATGTATG
ATGGACAGTTCCATGTATCCATGCTTGAGAAGTATGTCAACGACAGTTCCATGTATCCAT
GCTTTAGAAGTTATCTCCGTGCTCCATCACGTGTATTGGAATCATAAACAGCAGCATTTC
AAGGAGATATGTCATGTGAAATTCGTTCTAATGAGATTGCTTCAGTGAAAGTAATGTGAG
AAGGCCATCCGAGTGATGAAGCAACACGAGAACCTGAGAAGATGATACGTAATAAATATC
GTTATTTCTTCATTCAATCAAGCTAACAAGTTTTCTAATTAAATTCTGAAAGTTGATTAT
TGCATTGCTAATAGTTTGAAAGAAAGATGATGAACATTTTTTAGTGAATTAAGTTCAATT
CAAAATAATAAAATAAGGTTTGTTGGGGCTTATCTTGGAACCTCGGTAGGGATTAATTAA
CAAGAATAAAAAAAATTCTATGTAAATTATGCAAAATTTATTATTAATCATCGATTATTT
ATTATTGATCATCAATATTGCATAATGACTTATTTTTTAGTATAAACTATGTTTGAAATA
AAATTAATGATGGCATTGTATATAAAAATGACTAAATTGAAAATTTTCAATTATCTTTAA
ACATATCATGATATATCTAAATTATAAAAAAAATGTCTATTTTTCTGATATAGATAGTAA
TAACAAATTAGATAATAATAACAAGAAAATAAGAATTAATTTGAATACATAGTACGAGTT
CCTATTATGATATATCTAGAGACGAAGTTCAGAGAATAGAATGAAGTCAAATATTCTTAA
TAAAAAAGAAATAAAGAAAAAGAAATAAAAAAATGTTCTTAATAAATATAAAAGATGGGT
GAAATTAGAGAACAAGAAAGAGATATAAAATCTCTCTGTAGGATTTCTAAAAACTTAATT
ACAATTATATTATAATTTCTTCCCTAAAATTATTCAAAATATAGTTTTAGAATTACATAA
TGCTAGGTTTTAATATATATAATTAAAGAGTCTCTCCTGAATCAAATAATAAAAATATCG
TATAACTCTTTTGAATGAATTGTTAACGTAGGGACTGTTTTGGGTCCCTAACTTGGCTTA
TTTGATTTGAATATATTATTTGATTAGTCTATTTATAGGTTTAGTCTATTATTGCTGCCT
TGCAGTGACTGGAACTTGAAATTTCCTGTAATATACACAGGAAATTTCCTGGTGCTAAAC
TTCAAAGAATTTATTTTCTTTTCCTTTTGTATTTTCTCATTTTCTTGGCATGCGCGCAGC
TGCATCAAGGAAAAAACGCTTCAGAAAGAATCCAATCGATGAATGAGAAGTATTCTCATT
GGTCACAGCCATCTATGTTGTTTACAGAATTCATATGGTTAGACAGAAAGGATCATTAAC
AAAAAGAATGGACCTTGAGTGATTAATTGGAACCTCGCTCAGTGATTAATTGACGAGAAT
AAAAAATTCATGTGTAAATTATACAAAATTTATTATTAATCATCGATATTTTATTATTGA
TCATTAATATTGAATAATGGCTTATTTTCTAGTAATGTTATGAGAAGCAGCAGAGTCAAG
AGGTCATCTCTGATCTTTTGGACTGGAAGTAGTTGCACAGTTAGTCGTAACCTCTGAACA
ATGGAGTCGTGGGCAAGACTTGGCTATGTGGCCTATTTGATCACGAAAGTGGCATTTCGG
TTGATAACGTATTTGAGTGTATCGATTGGTTGAAGACTTACGATTGTCTTTGAATGGACC
TTGAGTGATTTTATTGTGGCCTGGAGACAGAGAAGATCCATTAGTCTTATTTGAACCCTT
CGGGGGAGACCCACCATATGAAATAAAGTTCTGTTTGTGATGATAAGAATAATTTGCAGA
GGCCACAAGCTGCTGAGTTGAAGATTCCAAACGCCGCAGGTAACTGTCATGCCCCTCAAG
AATATCGTGAAGCTCTTCAAAAGTTAGAAGAGGTGTAGCAATTTTCCTGAAATCAGAACC
CAATCCGTTAAGAATATAAAAGGTAAGATCATCATCAGATGGGAGAGGTGCCAACAGGGG
AGGGGCACTGGGAAATTCCATTAACATAGTCAAGGAGGTTGTATCCTAGAAGGAGGGCTT
CAAATTGTGCTCTCCATCAAGGAAAGGAGGATGGCATTTTCGGTGGAAGAGATGAGTTCA
GCAGTTTGATATGCAGAAGCCAACATTTTAGAGAGGAGGATTTGTTCTCTCATTGGAGAA
TATGCTCTGATACCATATAGAAACTCAAGCTACACATGATTTCAATGGAAAAACCATCAC
AGATTACTACTGAGGGAAATATATACAAGAACATAACCTATTTATTACATATGGATGTTT
TCTATAATTTTGCAACAATATAATTTGCAATGAATGAAAAGATTCGTAATAGCTGAAATG
ATGAACTTGGATAGTAATCTGTTGCTTAACTGTGCAGAATTGATACAAAATTGATGCAGT
CTTCCCTAATACTCTCAACCTTTTACACTGATTGAGTCCTCTAGAAAACTATTAGATGCT
ATAAAGCAAGAGACGAATATATTTTGGAGTGACATAGATATTATGTTTTAAAATCCTTTT
TATTTAGAAATATATTAAAATTTATTTTTAATATTAAAAAATTAATTTAAAACAATAAAA
CATTAGCAACCACCATGAAATTACCAATAAGTAAATTCCAGCTCAATCTCTTATAGGAAT
CTCTTTATTAAATCATCAAAATATCAAAGTCTGTTTCCAAAGACTATGACTACAGTTTAT
ACATAGAAACAACCAAATATAAAAATTATTATTTTTTAAATAGAAAAACCAGATATTTTG
ATGGGATGGAATCTTATATTTTGAAACTAAATTGAGGTTTTTAAATTACCTATAAACATA
TCATGATTTTAATAGATGTATGGTACATCCTTTGAATTTATTAGAAAGAAGCCACTAACA
AGTCTTTTCAATTGGATCTTTTATTTAAATGAAAAGGAATATTTATTTTAATATGAAAAA
AATATTTATTTTCTTGATATATCTAGTGATAATAAATTAGAGGATAGTAACAAGAAAATA
GGAATTAGATCGAATAAATGGTACCAATTTGTATTCTGATATATCTAGCCAAAGAATAGA
ATGAATTAAAACATTTTTAATAAAAAAACAAAAAACACAGAAATAAATAAAAAAAATGTT
CTTAATAAATATAAAAAATAGGTGAAATCAGAGAACAAGAAAGAGATAAAGAATCTCTTT
CTAAGATTTCTAAAAACTTAATTACAATTATATTATAATTTATTCCTTAAAATTATTCAA
AATATAGTATTAGAATTGCATAATGCTAAGTTTTAATATATAATTTTTTATATTGTTGAA
GAGTCTCTCCTAATAAAAATATTGTACAACTCTTTTGAATGAATTGTTAATACACGGACT
GTTTTGGGTCCTGACCTGGCTGATTTAATTTGAATATATTATTTGATTGGTCCAAATAAA
GGTCGACTCGAAATTTCTATTAATTTACAAAAAAAATTTCCTAGTACTTTAGACTGTATA
TAATTTGAAAAATTGTGATAGACCGATTTACTTGCAAAGTATTGGCAAGCAAGTTAAAGA
ATTAGAGTTTTTAAATATTTAAAATTCTAATTTAAAATTCTAAGAAAAAGATCAATTATT
TTTAAAATTGTTTTCAAAAAATAAAAGCATCAACTATTTATATAATAGCTAAATGAATCT
ATTAAAATAAATAAAAAAATAACTAGTAAAATCAAGTGAATAATTCAAAAATAACAAGAA
AATAGAGATATTTTCTAAATGTGATTCCAGTTTGTATTTGCTAACATAAATAGCATACAC
GAACTTTATTATAATAGTATATTTGATATTTTAAAAAAAAACTTATAGATATTATATGGG
TTGGAAACCCATTTTTTATTAAATTTTAAATTTTATATGTTTAAAAATATTTCTTTATAT
TTTTTAATTATTTTAATGTGATAATATCAAAAATAAATAAATAAAATTTTTCTAACTTTT
ACTGCTTCTGACTTGCTATGACTCGAAATTCGTGGTGCTCTCTCCTGCAAATGAATACAA
CGCATATCCTTTCTCTTTCTCCTATATAAAGAATACAATTAGAAATTTCCTTGGTTTACT
CTTCAGATTACTTTTCCATGCACGAAACTTTATGCCAATTAGCAACCACTGTGAAATTAC
AACTCAAAATCCCATGAATATAAAAAAAAAGAAGAATTTGACTAGAAAAATTCTATCAAA
TTCTCTACTTTGTTAGTGTTCATTTTCCTTCTTTTTTTACCATATCTTCAGTAGGGACAA
AATTATTTTCCCAAACAATAGATCTAACCCACTTTTCAAACCAGTCTCCTGGTGAATAAA
GCGATGATCCCATAAGTTGCTTTTTTTCTTTCCAGGCCGCCAAGCAGTTTGGTCTCCCTC
ACTAGATCACTTTAGCACAAGAATCAAACTAGAGGATTTAAAAGTAGTTTGGAGTATCAT
TAAACCTGATAAAAATGAATAACTGATAATAATATAGCTGGGATTTAAAAAAAATCATAA
AAAAACTATAGAAAAAGCAATTTAAAACCAATTAATCTTAAAAACACCAAAATGAAACAT
GCCATGAAAAACAAATTAAAAAAAACAAAATACTTGAAAAAAATTAATTCAACCCTTTTT
CGTATATAAAAAAAAGTAATTGGGTATTAATTTACGGTAAAAAAGAGTATATTAATGCAA
AAAAAAAAAAAGAGTTTGAGGGTATTGATTTTATTATTTGTTAGGTAACTATGTAATCTA
ATCTGTTGATGTGGAAAATAGCACTAAGTTTTTGGCATTGCCATTGGTGAGAAGCAATAG
CAGTAGCAGTCCATCAGGACCATCACTATCCTATCGCTTCGCCGTACCGTTTAGCTTCTT
GGCATTGTTCAAAGGAACGCAGAAAGACATTCCAAGTGCGAAAATGTATTATTGTCATAA
AGTTTTTCAAACCTCCAACTATAGAGAGAGAAATCAATAAAAAGCGCAAAGGAAACTATA
CTAAAGGTCAGTTTTTCACTCTCCGAAAAATCCTTAAAAAATCTTTTTTAGTTTATTAGT
AATTACATTAAAGGAAAATATTAATTAGTAATTTTACATTTTTTTCTATACTATAATTAT
CAAATAACCCTTAAAAAATTTCATTTTAACCTTTATTCTCTCTCTTTTTTTTTTAATTCA
TTTGTTAATTTGATTTTTTTTTCAAATGATATTCTTATTCTCTTAATTACTATTTTTTTA
TCCTTCATTTTTTTTATTTTATCATTCAACAATTCATTAATTAGGATATGGTCTCATTGA
TTTTTCCTATTGTTTCTAAACCGTACCCAATAGTCAATCGAGGATAATTATCGAGTTACG
AGTCGAGTGGGTTGGCTCGAGTTAACCCAAGACAACCATTGAGTGACGTGCTAAGTATTT
GCTGCTCGAAATTTCCAAGCAATTTACGGAGGAAATTTCCTTTGCTCTCTCTTGTACATT
ATTAGAAAAATTGTCATTGACTAATTGACTTGCAAATATATTTGCAAGAAAGCTAAAAAA
TTAGAGTTTTTAAAAATTTTAAATTATTAAAAACATCCAATTATTTTTAAAAAAAATCAA
GAATAAAACATCAACTATTTATATAATTGCTAAATAAATCTAATAAAATAAATCAGAAAT
AACTAGTAAATAATCGAAAAATAACTAGATAATAAATATATCTCCTCAATATGATTTGAG
TATGTTTTCTATCTTGATCGACTGACTTGCTAAGTATTTGTTAAGCATAAACAAACTTTA
CTCTAAAAGCCTGTTTAATATTTTTCTTACTTTTACTGTTTTATTTCAAAGTTTTAATTT
CATATTTTTTTACAATTTATATGTTATTTGATTAGTCTGATCATAGGGTATGTTAAGCAT
TGACTCGAAATTAGCACTTGAAATTCTGGACCGAAAACTAGCTTAAATACTGGCCACTAA
CCCTTTTTTGCTCGATCCATAGGGAGAGGATCAAGATAGAAAATGTGATTTCTTATTCAA
GATCATGGACAGTACGCTCAAGATTATGGGAAGGTATTTTTTGTTTACTAGGAGAATTGG
GTCGAAAAGAGTAAAAAAAGTGGCAGCCTTACATATACAATTAAGAAAACCCAGATTTCT
GCAGATTTTAGGAACAAAACGACGTCATTTTCGTTTTTCTTTCAATATCAAAATTTTTTC
TTCCCTTTTCCAGGCAAAACGCATCATTTCAATAAGTGTGAAAGGCGTCGTTTTGCTTTA
GGTTTTCTTCATTTGGAATAATGCTAAACGCACCATGTGGAATTTTGCTAAACGCAATAT
TTTAGCACCTTTTTCTGCTTTGATTCCTAGACTTTCAATTCTTTTACTTTGATCAATTTT
CAACTCTTTCCCTTTAATTTCTTTTAATTTGCTATTGACTGAATAACAATATGACCTTTA
ATTTCTTTATTTTTTTTCATTTCAATCATTGACTCTTCAAATCTTTATTTTTAAGCCAAA
TGAATTACAGTTTCAATTTTCTTTTTCAATTAAATCTCTAATTGATTTTTAAAATTAGTT
ATTCATTTCAAACTCATTCTTGAACTTTTATTTTTTAATTGCAGCCAAATTAAACTAATT
TAAGCTTTTTTTTTATTCAACCCTAAATTATGTCTAAAAACTCTCAAACTTAATTTTTAC
GTATAATATTTAATTATTGGTCTATTCAATACTAATATATATATTTTTATTATTTTTTGT
GTATTTTTTTCTGATTATTTCTAACCACTGAAAAAATAAAAAAATATCAAAATAATTAAA
TAATTAAAATTAACTAAATTTACTGAAAATCATTTTTTTATAAAAAGAATAAAGGGTAAA
AAATTAAATTATGACATATATTATTAATTATTGACATACTCTTGTAACAAACACGAAACT
TCATGATACCCATGTTTTCAACATTTTACACTGCTTTAATAAATTGTTACAATAATAGCA
CAGAGAGAAGAATGGTTCAAGAGAAAACAATAATTGAAATGGTTTTAATATTTTAAAAAA
GAATTGAAATGACGTGTCGTGTTTTTGGCACATTGATCAACAATAGCTTGGAAGAGTTTG
ATAGCAGTAACCTTTTCGACCTCAATAATGTTAACGCGTGGACCCAGTAGTTGTGGAAAC
TTTGCAGAGGAAGAAAAATGATTGCATTGCTAATAATTTGCAAGAGAGAATTCTTTAAAA
AAACTATTATTTTTAAAATAAAAACAACTATATAGAAAAATTATTACTTTTTAGGTAGAA
AAACCTCATGATATTGAACAAAAAAATAAAATATAAAAATTCAAATTGTTTTTTTCTTTA
TGCCGATTGTTGGATACTAAAAACAGCAACAACTGTACTCAATCAGCAACCACTGTGAAA
TTACCACTCAAAATCCTATGAATAAAAAAAATTCGATCAAATTCTCTACTTTATTAACAT
ATCCTTTCCAATTGTTTATAAAACTTTTATGTCAATCAATATACACCTGCTTTCAATGTT
TTACACTGCTTTAGTCCTCAAAAATAGTACTAGATATATTTTAGAGTTTTAGATGGATAG
TTTTTTTGACAAGTAAAAGATATAGTTTTACCATAAAATGCATTTTTTGAAATGAAATTA
TATTAAATTAAGCATGCTTGAAATTGTTCGAATTATTAATTAATTATAATTAACTTCATA
TTACTTTTCCATGCACGAAACTTTATGCCAATTAGCAACCACTGTGAAATTACAACTCAA
AATCCCATGAATATATATAAAAAAAAATAGAATTTTGACTAGAAAAATTCTATCAAATTC
TCTACTTTGTTAGTGTTCATTTTCCTTCTTTTTTACCATAACTTCAGTTGGGACAAAATT
ATCTTCCCCAAACGATAGACCTAGCCCTCTTTTCAAACCAGTCCCCTGATAAATAAAGTG
ATGGTCCCATAAGTTGCTTTTTTCTTTCCAGACCGCCAAGCAGTTTGGCCTCCCTCACTA
GACCACTTTAGCACAAGAATCAAACTAGAGGATTTAAAAGAAGTTTGAAGTATCATTAAA
CCTGAAAAAAATAAATAACTGATAATAATATAGCTCGGATTTAAAAAAAATTCATAAAAA
ACTATATAAAAAGCAATTTAAAACCAATTAATCTTAAAAACACCTAAATGAAACATGCTA
TGAAAAACAAATTAAAAAAAAACAAAATACTTGAAAAAAATTAATTCAACCCTTTTTCGT
ATATAAAAAAAAGTAATTGGGTATTAATTTACGGTAAAAAGAGTATATTAATGCAAAAAA
AAAAAAAGAGTTTGAGGGTATTGATTTTATTATTTGTTAGGTAACTATGTAATCTAATCT
GTTGACGTGGAAAATAGCACTAAGTTTTTGGCATTGCCATTGGTGAGAAGCAAAAGCAGT
AGCAGTCCATCACGACCATCACTATCCTATCGCTTCGCCGTACCGTTTAGCTTCTTGGCA
TTGTTCAAAGGGACGCAGAAAGACATTCCAAGTGCGAAAGTGTATTATTGTCATAAAGTT
TTTCAAACCTCCAACTATAGAGAGAGAAATCAATAAAAAGCGCAAAGGAAACTATACTAA
AAGTCAGTTTTTCACTCTCTGAAAAATCCTTAAAAAATCTTTTTTAGTTTATTAGTAATT
ACATTAAAGGAAAATATTAATTAGTAATTTTACATTTTTTTTCTATACTATAATTATCAA
ATAACCCTTAAAAAATTTCATTTTAACCTTTATTCTCTCTGTTTTTTTTTCAATTCATTT
GTTAATTTGATTTTTTTTTCAAATGATGTTCTTATTCTCTTAATTATTATTTTTTTATCC
TTCAATTTTTTTATTTTATCATTCGACAATTCATTAATTGGGATATGATCTCATTGATTT
TTCCTATTGTTTCTAAACCCTACCCAATAGTCAATCCAAGATAATTATCGAGTTACGAGT
CGAGTGGGTTGACTCGAGTAACCCAAGACAACCAATTCTTTTTATTTTATAAAAAACAAA
AATGATACCAATTTTTTATTTTTAAAAAATAATAAATGAGATTTGACTCTGTTTGCTAGA
TTTTCTCAGGGTTAACTAAAACATTGATCAATCCAGGTTTTTTATTGTATTACATTGGAT
CAACCCATGAATAATTCTTTTAATATTTAAAAATTAAAAAAATACTGTGTAGCTGTTTTG
TATAAATTGTAAAGTTAAGGAGTCTTTTGTGCTTGGTAAAATACGTCACAATAAAGTCAA
TAAATAATAACAGAAGAAAGGACCAAAGTTAATAAATAATAGCATGCTTTAATAGAGTGT
TACAGTAAAAGCACAGAGAGAAGAACGGTTCAAGACAGAACAATAATTTTAACGCGTGGA
CCCATTTGTTGCCACCAGCACGAAACTCCAGAGTAATTTCGTGATACTTATTAACAAAGT
TTTCCACGTTTAATAGATTGTTACAGTAAAAGCACAGAGAGAAGAACGGTCCAAGACAGA
AATATAATGTTAACGCGTGGGACCCATTTGTTGCAACCAGCACGAAACTCCAGCTCAATA
TTTACCAGCACTACACGCTTGAGTAATTTCCTTGCGTTTTTTTCCCTCTACGTACGTCTT
ACCTTTTACCTCTTTTATAATTATGATTAATTAACGAGAATAAAAAAATTATGTGTAAAT
TATACAAATTTCCTTGCTTTTTTTCTCGCACGTGTTACATTTTTATTTTTTATAATTATA
ATTATTGCATTGCTAATAATTTGCAAGAAAGAATATTCTTTCTCTGCTTAAGAAAACCCT
AAGCATTGTAGATAATCTCTTATAGGAATCTCTTTATTGAATCATCAAAATATCAGAGTA
TATTTCCAAATACTATTACTACAGTTTATATATAAAAAAAATAAATAGAAACAATTAAGT
AGAGAAATTATCATTTTATTCTCTTGTTCTTTAGCTTCTGTTTCGGCTTTGGCTTCTGAT
TCTTTGGCTTTAGGTACAACCTAAGTAGGTAAAGCTTCTGTTTCTTTGTTCTTGTTCCTT
TATATATATACATTCTCACTTTCATAAAAAAAAATTAATTAGTCCTTGAAATCTTAAAAA
ATAGTATTTAATCCTTATGTTATTATATTCATCTTTAATTTAATTTTTTTTTGTCCATTT
CATCTTTTTATTTATTTAATAATTTAAATTTTTAAATGAAAGATAAATAGTTTTACGATA
AAAGGCATTTTTTTAAAATAAAATAATATTAAATTAAGCATGCTCAACATTGTTCAATTT
ATTAATTAATTATAATTAACTTGAGGTCTTTAGAAAAAACAAAAGGCAAAGATCAAATTA
TCTTTGCCACAACCGTAGAGCTAGCTCACTTTCCAAACCAGTCCTCTAGTAACTAGAATG
ATGGTTTCATATTTTTTTTTATTAACGTGCGTATTTGAGCCAACTTGCGCATATCCGGAT
TAATCCCACGAGTTCTAAAGTTAATGATTATGTAAGCTCCAAGTGATCTTGAGATTTATG
AGACTTAAACTGATGACTTTTAAAAAACAAACCTAAAACCTGACCAATTCAACTGTGTTT
TCTAAATTTGCTTTTTGCTTTCTAGCCTGCCAAGTAGTTTGATCTACCTCAATGCACCTC
CTTAGCATGACAATCACAATAAGAGATTAAAAGTAGTTTGAAGTATCATTAAACCGGACA
AAAATAAACAACCGATAATAATAATATAGTTAAGATGATAAAAAAAATTTAAAAAAGCAA
TTTGAAACCAATTAATCTTAAAAAAAAACAAAAAAAAAACATGAAAACCAATTTAAAATA
AATAAAATGCTTGAAAAAAATTAATTATACATTGCTATAATAAAATTAAGTTTTTATTTT
TAAGTGGGAAAAAATTAAGCCACGAGGCGAGGGGTTCTTTGGTCTTTACCTATTTTCATT
TTGGCCTCCAAATTTTATTTTTTTCAATGAAATAGAAGGTTTTGTTTAATTATTAGATAA
TTGAAATCATCGCTAATTTCTTTTGTTATTACCCCTAGCATGCACGAAACTTCATGTCAT
TTCATGATACGCTTGTTTTTAATGTTTTATCTTGTTTTATTTCCGGTTGTTTTTATATTT
TAAAAATATTTTGATAATTTTTTATTTTAAATTAATATTTTTTTAGTATTTTAAAATATT
TTAATATACTAATATTAAAAATAATTTTTTAAAATTAAAAAAATATATTATTTTAATATA
TTTTTAAATAAAAAATAATTTAAAAAACAATATCTATTATCACGTTACCTAACTTAAAAA
AACGGTTAAGGCAGAACAATAATGTAGTAACCTGTTCGACTTCATTAATGCTACCGAGTG
GACCCACCAGTTGTTGTGGAAACTTTGCAAAGGAAGAAAAATGATTGCATTGCTAATAAT
TTGCAAGAGAGAATTCTTTCACTGAATAAAAAAAAATTATTATTTTTAAAATAACAACAA
ATAAATTTAAAAATTATTATTTTTTAAATAGAGAAATTAGAAAGTCCTGATAATATTGAA
TAAAAAATAAAAAATAAAAAATATTCTTTTCAAGTAGAAAAAATTATAAAAGTTTAATAA
TTCTGAATAGAAATAAATAAAATTTCTAAACTAAATAAAAATATTTGATAAAAATATTTT
ATATTCCAAAAATTCTTATATCAAAATCTCATTTATCATATTTTATATCTATAAAAAACT
AATTTGTCATATGTACTGGGTCCATATTCTAAAACCAGAAAAAAAAGTGACAAAAAAGAA
TTCCACACAAAGCTGTGATTAACAGATTAAGGGATCGTTTGGGAACGCGGCTGAAAATTT
TTTGTTTTTTTTTTTTGCTAAAATTTAATATGGTTTGTATGTTTTGGATCGTTTTGATGT
GCTGATGTTAAAAATGATTTTAAAAAAATGAAAAAACATCGTTGGCATGCATTTTGGCAC
GAAAAGTTATTTGAAAAGCACCCGCAACCACACCTGCCAAACACGCTCTAAAACGATGAT
GGATATTTTTTAGTAAATTAATTTCAATTCAAAATAACAAAATAAGGTTTATTGAGGCTT
ACGTTAAACCTCGCTTTGGGATGAATTAATCACGAGAATAAGAAATCATGTGCACATTAT
GCAAAATTTATTATTAATCATCAAGATTTATTATTTATTATCAATATTGAATAATGATTT
ATTTTATAATATAAATTATGTTTAAAATAAAATTGATAAAATTAAAATACAGGTTGTATA
TTTTGAAACTAAATTAAAATCAATTTCTTTTTCTATTATATCCTTCAAAATTATTTATTT
TATATATAAAAAAAAACTTGTTAGTTTGCAAGTACACATGTCATGAGTCTCCACTGCATC
AAATTTGCAAAATCATATGGCCCATTGATAGAAAGGTGTGTTGAAGCAAAATCTTTATTA
GCAAGGCCTGTTCGATCTCAATAATGTTAACGCGTGGGACCCAGTTGTTGCCATGACCGC
GAAATTACCACTCCAAATTCCTTGTTCTTTCTCTGTATATTATTAGAAAAACTGTTATGA
ACTGATTTAATTGAAAAGTATTGGCAAGAAAGCTAAAAGAATTAGAGTTTTTCAATTTCT
AAAATTATAATTTTAAATTGAAAAAAATTCAATTATTTTTAAAATTGTTTTAAAAAATAA
AACATCAACTATTTATATAATAACTAAATAAATCTATTACAATAAATCAAGAATAACTAG
TAAAATCAAGCAAATAATCCAAAAATAACAAGAAAATAAATATATTTTCTAGGTCTGATT
TGAGTATGTTTTCAATTTGATATTTCTTCATTTATCAATGAAATATCACTTCTACGGTGC
AGAATAGAAATAATTTGATTGACCGTTGACACTTATGCCATTAATTATTGATTATTTGGA
AGAAGAAATCATAAATCATAATTCTTCCCAAGGGGATGCCAAATAGGTGCTCAGAGTATA
CCGAATTAAGCGAAAACATGTTGTGTCCATAGTTTTACAGCTAGTACTTGCACTAAAACT
AATAATATTATTTTTCTAAATTAAAGATCAATATTTTTTGTTCACATCAAATAATTAAAA
ATGAGAATTTCAGAGCAGAGGGTTTAAGAAGTATTAAAAGAGAACGTTTTATGTAATTAT
TATATAATTAAAATCAACACTAATCTCCTTTGTTCATTTTCTTTTTCAATTACCTCTTCC
AATCAGCATGCACGAAACTTTATGTCACTCAAATGATACACATGCTTTCAACGGTTTTTT
TTTTTTTTAAATTTTTTTGTATCTCGACTAATTTTGTGGATCCTAAAATTAACAATCATA
TAAAACTTCAATGACCCTAATATTTATAGAACTTAAACTGATAATTTTTAAAGAGCAAAC
TCATAATCTAACTAGTAGAGCTATATCTCTGCTTGTTTACTTAATAAAGCTATTAATTGC
TATAAAGCAAGAGACAAGAAAGTATCTAGAAGTATGATAAATATTGTGTTTTAAAATATA
TTAAAATAATATTTTTTTATTTTTAATATTATTACATCAAAACTATATAATTTTTTTTTT
CAGAATATTTCAGAATATCAATTCAACCGTACTCCAAAGAACACTCATACTCCAATATCA
GCAACCACCACGAAAGTTACCACTCTAAATTCCAGCTCAATAATTTATTCTTTGACAATT
ATTGCATTGCTAATAATTTGCAAGGAAACATACTCGCAATAAATAAAGCCAGCAAAGGCA
GATGTGTTTGTCTATATATACATGAACTGCTGATTCGATTTGAACACCCCATTTCTCCTA
TTCAATAACTTCAGTTGCAAAACTTCTATCTCCGATTGCGGCAATTTCATAGCTAACTCT
TTGTTATACACAGGTATATACGGCTAACTCTTCTTTGCTTCTTTCTTGTTTTAATTTCAT
GTCTTTACCAATAACAATAATGTGAAAGCTTTGTTTGTTTCATGTTTAACTTCGTTTTAT
TGATCATCAATATTGAATAATAGCTTATTTTTCTTTTGTATAAACTATGTCTGAAATAAA
ATTGATAAAAGACATTATATACAGTTAATGATGAGATTGTATATAAAAATGATTAAATTG
AGATTTTTCAATTATCTTTAAACATATCATGATTTTAATAGGTGAACGATACATCATGTA
ATTTATAAAAAAAGATATTTATTTTTCTGATATATATATATATATATATATATAGTAATA
ACAAATTAAATGATAGTAACAACAAAATAGGAATTAGGTTGAATAAATGGTAGCAGTTCC
TATCATGATATTTAACTTGATTTTATTTGAATATATTATTTGATTAGTATTGACTCTACT
ATTGACTGCATTGATTAGTATTGACTCTAGTATTGCTTTACTCTGCAGCTAACTTCTCAT
TACCATTGCTGCCATTCCATTGCTAACTCTTTGTTATATTTAACTGACTCTTCTTTGCTT
CTTTGCTTCTTTGCTTTCTTGATCATAACGATAACTTGAAAGCCTTACGTTCAGATAGAT
AATCATTGACCAGTTCATCGTATATCATTCTATTTAATTTAGAAATGCAGAAAGAAAAAC
GCAAGCAATCCAAAGATGAAGAAAACGATTCATCCTTGCGGAAGAGAAGAAAAGCTGACC
TCAGTAAGTCTGTCAGTTTTGTCTCCACAGGTAAGGCAGATGCGTGTGTCTATATGTATA
TATAGGAACTGCTGATTCGATTTGAATATGTTATTTGATTAGTCTGATCATAGGATAGGT
TGAGTCTACTACTACTTCTGCCTTGCATTGACTCGAAATTCCTGGTGTTTTCTCCTGCAA
ATGGATAGAAATCATATCCTTTCTCTTTCTCCTATATAAAGAACACAATTAACCTCATTT
CAATATCATAGCTTTGGAATTTCATAGCTAACTCTTTGTTATATTGCTCCATCGGTAATT
GATTGTGCCTTGATTTCTGCAGCTGCCATGACAGAGCCAGAGTCTTCTCGATCTAGACCT
GAAGGGACCTATGATGTCTTCTTAAGCTTTAGAGGAGAAGACACTCGCAAGACATTTACA
GATCATCTCTATACTGCCTTGGTCCAAGCAGGAATCCAAACTTTTCGAGATGATGATGAA
CTTCCTAGAGGAGAAGAAATCTCCAAACATCTCCTCAAGGCAATTCAAGAATCCAAGATA
TCCATAGTTGTCTTCTCAAAAAGATATGCTTCTTCTAGATGGTGTCTTAATGAACTAGTA
GAGATTCTTAAGTGCAAAAATAGGAAGACTGTTCAGATTGTTCTTCCTATATTCTATGAC
ATTGATCCTTCAGATGTGAGAAAACAGACTGGCAGTTTTGCAGAAGCATTTGATAAACAT
GAAGAACATTTTAAAGAGAAGGTGAAGGAGTGGAGAAAAGCTCTTGAGGAGGCTGGAAAT
CTATCTGGATGGAATCTCAATGATATGGCAAATGGGTATGCCTTTTTTCCAAATTTATGG
AGTCAATATACTTTACATTTTTCAATGTGAAACAATAAAATACTTAATTGACTCGCTATC
AATGACTTGCTTTTGTGTATGAGCAGGCATGAAGCAAAATTTATCAAAGAGATTATCAAG
GATGTGTTGAATAAATTAGATCCCAAGTACTTATATGTTCCTGAGCACCTAGTAGGTATG
GATCGGCTTGCTCACAATATTTATGACTTTCTAAGTACTGCAACAGATGATGTACGCATT
GTGGGCATACATGGGATGCCAGGAATAGGAAAGACGACTATAGCAAAAGTTGTATTCAAT
CAACTCTGCTATAGATTCGAGGGAAGCTGTTTTCTTTCGAATATCAAGGAAACATCAAAA
CCATTCAATGGTCTGGCTCTTTTACAAAAGCAACTTCTTCATGATATTTTAAAACAAGAT
GCTGCGAACATCAATTGTGATGATAGAGGAAAGGTTCTGATCAAAGAGCGACTTTGTCGC
AAAAGAGTTCTTGTTGTTGCTGATGATGTTGCTCATCAGGACCAGCTAAAAGCTTTGATG
GGAGAGCGAAGCTGGTTTGGTCCCGGAAGTAGAGTAATTATTACAACAAGAGATTCAAAT
CTTCTTCGTGAAGCAGATCAAACATATCAGATTGAAGAATTGGAACCAGAGGAGGCCCTT
CAGCTTTTCAGCTGGCATGCCTTTAAGGACTCCAAGCCAGCAAAAGATTATATTGAGCTT
TCGAAGATAGCCGTTGGTTACTGTGGAGGACTTCCTTTAGCTCTTGAGGTTATAGGAGCT
CTTCTGTACGGGAAAGAAAAAGGTAGATGGGAAAGTGAAATTGACAACTTGACCAGAATT
CCAGAAAGCAATATTCAAGGAAAGCTTCTAATAAGTTTTGACGCACTGGATGGTGAACTA
CGAAATGCATTCCTTGATATTGCATGCTTCTTTATTGATGTAGAGAAAGAATACGTAGCA
AAACTGCTAGGAGCCCGTTGCCGTTACAATCCAGAAGTTGTTTTGGAAACTCTCCGTGAA
CGGTCTCTGATTAAAGTATTTGGAGTGACGGTAACCATGCATGATCTATTACGAGAGATG
GGAAGGGAGGTCGTGTGTAAAGCGTGTCCAAAAGAACCTGGACAGAGGACCAGAATTTGG
AATCAAAAGGATGCATGGAATGTACTTGAGCAGCAGAAGGTAAGAGCTCAATGCATACAT
GAAAGCATAGTCATGCGTATTTTCTAGTCAAACTTATTACAAATAATTGAATGAAAGTTG
TATTGATTTTTTTTTTAGGGTACGGATGTTGTAGAGGGTCTTGCACTGGACGTCAGAGCA
TCAGAAGCTAAATCACTTAGCGCAGGATCATTTGCAAAAATGAAATGTTTAAATTTACTC
CAAATCAACGGAGCACATCTCACCGGATCCTTCAAATTGCTTTCTAAAGAGTTGATGTGG
ATTTGTTGGCATGAATGTCCTTTGAAATATTTTCCATCTGATTTTACCTTGGACAATCTA
GCTGTTCTTGATATACAGTACAGTAATCTCAAAGAACTATGGAAGGGAAAAAAGGTATGA
AACATGCTACAATCCCCAAAATTTCTCCAGTATGTAATTTATATTTACTTGTTATGACTT
TCTATGATTAATTTTCATTATTTTTCTCTCTATTATAACAGATTCTCGACAAGCTTAAAA
TTCTTAATCTCAGTCATTCTCAGCACCTTATTAAAACACCAGACTTGCACAGTTCAAGTC
TAGAGAAACTAATTCTGGAAGGTTGCTCGAGTTTAGTTGAGGTGCATCAATCAATTGAAA
ATTTGACGAGCCTTGTTTTCTTGAATCTGAAGGGATGTTGGAGTCTGAAGACTCTCCCTG
AAAGCATTGACAATGTAAAATCTCTTGAAACTCTGAATATTTCTGGGTGTTCACAACTTG
AGAAATTGCCGGAACGCATGGGTGATATGGAGTCCTTAACCGAGCTGCTAGCTGATGGGA
TTGAAAATGAGCAATCTCTCTCTTCAATTGGACAATTAAAGCATTGCAGAAGGTTATCAT
TGCGTGGAGACAGTTCGACGCCACCAAGTTCTTCTTTGATTTCAACAGGTGTTTTGAATT
GGAAACGTTGGCTGCCAGCATCTTTCATTGAATGGTGGATATCAGTGAAACATCTTGAGC
TTTCTAATAGTGGTTTGTCTGATCGCGCAATTAACTGTGTTGATTTCAGTGGTTTGTCCG
CTCTAAAAGTATTGGATCTAGAAGGAAACAAATTCTCTAGCCTGCCTTTTGGGATCGGCA
TCCTTCCCAAGCTAACGTATTTGTCTGTTGAGAGATGCAAATATCTTGTATCAATCACAG
ATCTTCCCTCAAGTTTAGAGAGTTTGTATGCATCTTATTGCAAATCATTGAAAAGAGCAA
GAATACCAAGCGAGCCAAAAAAAGAACTATTTATAAAGCTAGATGAAAGTCATTCGTTAG
AAGAGTTTCAGGGCACTGAAGGTCTAAGTAATAGTTTCTGGTATATTCGTGTTGATGACC
ACAGTCATTCACCAAGTAAATTACTGAAGAGCGTTGTTGAGGTACTATTTCTTTCCGTCT
CTCTTTCGCACAACAATAAACGCACACAATTGGCACATACATTGATTAATGTCTAAAATC
TCAGCATTCCTTGAAATCAATATGTATAGAGGCAATAATCATTATTATTATTATTATATT
TAAAAAAACAAATATCATCTTTAATAATATTTTTTATTTTTCTTATTTAATCTAAAAAAT
TAAATATTATCTTTAATAATATTTTTTATTTTTCTTATTTAATCTAAAAAATTAAATATT
ATCTTTAATAATATTTTTTTATTAAATATTTAAAGTCTGATTGGTTTTATTTTTTATTTC
TTGATTTTATGATAATATATTTATACAGGCAATGTGCAACGGTCGTCACCAGTATTGTAT
TCGCCACATTCCTAGTGAGATGCCAAATTGGTTGAGCTACAGTGAAGAAGGATGCTCATT
GTCATTCCATATGCCTCCAGTCTTCCATGGCTTAGTTCTCTGGGTTGATAAGGACACTGA
CGTTAAAATTATTATAAGAAATAATAGCAATGGTATGCATTGGGTTTATCATCGAAAAAC
TGGATGTATAAGATACATAAGTAGAAGTAAAATGGCAATGGAAGATTACAGTGCAGATGA
CGAATTGGAACTAAGCATTTCTTCAGAGCCAACAGCCATTAAAGAATGTGGGGTCCATGT
GATAGCAGGAAAGTCAGATTCATTTGAAGAGTTGGTAGTGGGAAGAGATGCAGTGATGCC
TTCACCACCGCTGTATCATCTGCTTCCTCATCCCCATTGTGGTTCGATTACAGCGTCTAC
ACCTAAGCAATGGATTGACTTTTTATTTGCCAAACTGCAAAACCATAACCTCAGTTTAGC
GCTTTGGGGTAAGAATACATATTTCATTTAGTTATTTTTATTATATTCTATTTAATTTAT
GAGATTAAATATTATCTTTAATTATTTCATTATTATTATTTAATATAAAAAATTAAATAT
CATCTTTAATAAAAAAAATATTAAATATTTAAGGCTTTTTGGTAAGAATACATATTTCCT
TTAGTTATTTCTATTTTAATATTCTAATAATTTCTTGATTTTTCTTATTTAATATAAAAA
ATAAATATTATCTTTAACAATTAGATCTATCGAATATCACTTAAAAAATAAATTATAACT
TTAATAATTATTTTTGAAAAACAAAAAGCCAACAGTCACTAACATATTTTATTAAAATCA
CTTTAGTTTATTTAGAAAATATTGAAAATTGATTTTTGTTTTTTTACATTAAAGTAAAAA
AAAATAATGTTTTTATATTTTATTTCAAACTCGATATTTTAAAACAAAAATGAAAAAGAT
GTGATATTGACCTTTTTTATTATAAAGTAAGTTTTTTAATTAAAAGTGATGGGAATTTGT
TCGTAATAACAAAATGCATGTACAATCATGCACATTTAACTTTCTTTTCAAATTTAGAAG
ATCTATTGAATTTGATGGTTTTTTCAACTAGGTGAAGGCTTTGATTGAAGTTGCTTCAAA
TCAGTACGATACTTGAAGTTGCTTCAAATCAGTACGATACTTTCATCTGACATATTGATA
TGTATTTGTTGGCTTGAAGATCATTTTCCAAGCTTGGAAGTTTTATTGAATGCTCTTTGA
AATCTTTTCCATCCGCTTTTATGTTGGACAACCTAGTTGTTAATTATTATCCATGATGTA
ATTTATATTTTCAAGTTATAAATTTTGATGAATATTGTTTCATTTTTTTCCTCACTTCAA
AAGATGAAAATCCTTGATGTTAGTTAGAAATAAATTGGTTTTCTAGGAAGAGATTATTGA
TTGGAATATAGTATTTAAATTGGTTCTTCATCATTTAATGTTATAATTTAAAATAATTAA
TGAAAATTACTGTACACAAAAAAGTTCTGAGAGCATTCTTAATTAGTCTAATAAGTAAAG
TGTTGTTAGTTTTGACTATAAGATCTTGTTATGAATTATTGCATAGTTTTTACTATTTTT
TTGATATTTTTTCTTTTCTATATACAACTTTTATTTTTCTAATTAAATTCTGAAAGTTGA
TTATTGCATTGCTAATAGTTTGAAAGAAAGATGATGAACATTTTTTAGTGAATTAAGTTC
AATTCAAAATAATAAAATAAGGTTTGTTGGGGCTTATCTTGGAACCTCGGTAGGGATTAA
TTAACAAGAATAAAAAAATTCTATGTAAATTATGCAAAATTTATTATTAATCATCGATTA
TTTATTATTGATCATCAATATTGCATAATGACTTATTTTTTAGTATAAACTATGTTTGAA
ATAAAATTAATGATGGCATTGTATATAAAAATGACTAAATTGAAAATTTTCAATTATCTT
TAAACATATCATGATATATCTAAATTATAAAAAAAATGTCTATTTTTCTGATATAGATAG
TAATAACAAATTAGATAATAATAACAAGAAAATAAGAATTAATTTGAATACATAGTACGA
GTTCCTATTATGATATATCTAGAGACGAAGTTCAGAGAATAGAATGAAGTCAAATATTCT
TAATAAAAAAGAAATAAAGAAAAAGAAATAAAAAAATGTTCTTAATAAATATAAAAGATG
GGTGAAATTAGAGAACAAGAAAGAGATATAAAATCTCTCTGTAGGATTTCTAAAAACTTA
ATTACAATTATATTATAATTTCTTCCCTAAAATTATTCAAAATATAGTTTTAGAATTACA
TAATGCTAGGTTTTAATATATATAATTAAAGAGTCTCTCCTGAATCAAATAATAAAAATA
TCGTATAACTCTTTTGAATGAATTGTTAACGTAGGGACTGTTTTGGGTCCCTAACTTGGC
TTATTTGATTTGAATATATTATTTGATTAGTCTATTTATAGGTTTAGTCTATTATTGCTG
CCTTGCAGTGACTGGAACTTGAAATTTCCTGTAATATACACAGGAAATTTCCTGGTGCTA
AACTTCAAAGAATTTATTTTCTTTTCCTTTTGTATTTTCTCATTTTCTTGGCATGCGCGC
AGCTGCATCAAGGAAAAAACGCTTCAGAAAGAATCCAATCGATGAATGAGAAGTATTCTC
ATTGGTCACAGCCATCTATGTTGTTTACAGAATTCATATGGTTAGACAGAAAGGATCATT
AACAAAAAGAATGGACCTTGAGTGATTAATTGGAACCTCGCTCAGTGATTAATTGACGAG
AATAAAAAATTCATGTGTAAATTATACAAAATTTATTATTAATCATCGATATTTTATTAT
TGATCATTAATATTGAATAATGGCTTATTTTCTAGTAATGTTATGAGAAGCAGCAGAGTC
AAGAGGTCATCTCTGATCTTTTGGACTGGAAGTAGTTGCACAGTTAGTCGTAACCTCTGA
ACAATGGAGTCGTGGGCAAGACTTGGCTATGTGGCCTATTTGATCACGAAAGTGGCATTT
CGGTTGATAACGTATTTGAGTGTATCGATTGGTTGAAGACTTACGATTGTCTTTGAATGG
ACCTTGAGTGATTTTATTGTGGCCTGGAGACAGAGAAGATCCATTAGTCTTATTTGAACC
CTTCGGGGGAGACCCACCATATGAAATAAAGTTCTGTTTGTGATGATAAGAATAATTTGC
AGAGGCCACAAGCTGCTGAGTTGAAGATTCCAAACGCCGCAGGTAACTGTCATGCCCCTC
AAGAATATCGTGAAGCTCTTCAAAAGTTAGAAGAGGTGTAGCAATTTTCCTGAAATCAGA
ACCCAATCCGTTAAGAATATAAAAGGTAAGATCATCATCAGATGGGAGAGGTGCCAACAG
GGGAGGGGCACTGGGAAATTCCATTAACATAGTCAAGGAGGTTGTATCCTAGAAGGAGGG
CTTCAAATTGTGCTCTCCATCAAGGAAAGGAGGATGGCATTTTCGGTGGAAGAGATGAGT
TCAGCAGTTTGATATGCAGAAGCCAACATTTTAGAGAGGAGGATTTGTTCTCTCATTGGA
GAATATGCTCTGATACCATATAGAAACTCAAGCTACACATGATTTCAATGGAAAAACCAT
CACAGATTACTACTGAGGGAAATATATACAAGAACATAACCTATTTATTACATATGGATG
TTTTCTATAATTTTGCAACAATATAATTTGCAATGAATGAAAAGATTCGTAATAGCTGAA
ATGATGAACTTGGATAGTAATCTGTTGCTTAACTGTGCAGAATTGATACAAAATTGATGC
AGTCTTCCCTAATACTCTCAACCTTTTACACTGATTGAGTCCTCTAGAAAACTATTAGAT
GCTATAAAGCAAGAGACGAATATATTTTGGAGTGACATAGATATTATGTTTTAAAATCCT
TTTTATTTAGAAATATATTAAAATTTATTTTTAATATTAAAAAATTAATTTAAAACAATA
AAACATTAGCAACCACCATGAAATTACCAATAAGTAAATTCCAGCTCAATCTCTTATAGG
AATCTCTTTATTAAATCATCAAAATATCAAAGTCTGTTTCCAAAGACTATGACTACAGTT
TATACATAGAAACAACCAAATATAAAAATTATTATTTTTTAAATAGAAAAACCAGATATT
TTGATGGGATGGAATCTTATATTTTGAAACTAAATTGAGGTTTTTAAATTACCTATAAAC
ATATCATGATTTTAATAGATGTATGGTACATCCTTTGAATTTATTAGAAAGAAGCCACTA
ACAAGTCTTTTCAATTGGATCTTTTATTTAAATGAAAAGGAATATTTATTTTAATATGAA
AAAAATATTTATTTTCTTGATATATCTAGTGATAATAAATTAGAGGATAGTAACAAGAAA
ATAGGAATTAGATCGAATAAATGGTACCAATTTGTATTCTGATATATCTAGCCAAAGAAT
AGAATGAATTAAAACATTTTTAATAAAAAAACAAAAAACACAGAAATAAATAAAAAAAAT
GTTCTTAATAAATATAAAAAATAGGTGAAATCAGAGAACAAGAAAGAGATAAAGAATCTC
TTTCTAAGATTTCTAAAAACTTAATTACAATTATATTATAATTTATTCCTTAAAATTATT
CAAAATATAGTATTAGAATTGCATAATGCTAAGTTTTAATATATAATTTTTTATATTGTT
GAAGAGTCTCTCCTAATAAAAATATTGTACAACTCTTTTGAATGAATTGTTAATACACGG
ACTGTTTTGGGTCCTGACCTGGCTGATTTAATTTGAATATATTATTTGATTGGTCCAAAT
AAAGGTCGACTCGAAATTTCTATTAATTTACAAAAAAAATTTCCTAGTACTTTAGACTGT
ATATAATTTGAAAAATTGTGATAGACCGATTTACTTGCAAAGTATTGGCAAGCAAGTTAA
AGAATTAGAGTTTTTAAATATTTAAAATTCTAATTTAAAATTCTAAGAAAAAGATCAATT
ATTTTTAAAATTGTTTTCAAAAAATAAAAGCATCAACTATTTATATAATAGCTAAATGAA
TCTATTAAAATAAATAAAAAAATAACTAGTAAAATCAAGTGAATAATTCAAAAATAACAA
GAAAATAGAGATATTTTCTAAATGTGATTCCAGTTTGTATTTGCTAACATAAATAGCATA
CACGAACTTTATTATAATAGTATATTTGATATTTTAAAAAAAAACTTATAGATATTATAT
GGGTTGGAAACCCATTTTTTATTAAATTTTAAATTTTATATGTTTAAAAATATTTCTTTA
TATTTTTTAATTATTTTAATGTGATAATATCAAAAATAAATAAATAAAATTTTTCTAACT
TTTACTGCTTCTGACTTGCTATGACTCGAAATTCGTGGTGCTCTCTCCTGCAAATGAATA
CAACGCATATCCTTTCTCTTTCTCCTATATAAAGAATACAATTAGAAATTTCCTTGGTTT
ACTCTTCAGATTACTTTTCCATGCACGAAACTTTATGCCAATTAGCAACCACTGTGAAAT
TACAACTCAAAATCCCATGAATATAAAAAAAAGAAGAATTTGACTAGAAAAATTCTATCA
AATTCTCTACTTTGTTAGTGTTCATTTTCCTTCTTTTTTTACCATATCTTCAGTAGGGAC
AAAATTATTTTCCCAAACAATAGATCTAACCCACTTTTCAAACCAGTCTCCTGGTGAATA
AAGCGATGATCCCATAAGTTGCTTTTTTTCTTTCCAGGCCGCCAAGCAGTTTGGTCTCCC
TCACTAGATCACTTTAGCACAAGAATCAAACTAGAGGATTTAAAAGTAGTTTGGAGTATC
ATTAAACCTGATAAAAATGAATAACTGATAATAATATAGCTGGGATTTAAAAAAAATCAT
AAAAAAACTATAGAAAAAGCAATTTAAAACCAATTAATCTTAAAAACACCAAAATGAAAC
ATGCCATGAAAAACAAATTAAAAAAAACAAAATACTTGAAAAAAATTAATTCAACCCTTT
TTCGTATATAAAAAAAAGTAATTGGGTATTAATTTACGGTAAAAAGAGTATATTAATGCA
AAAAAAAAAAAAGAGTTTGAGGGTATTGATTTTATTATTTGTTAGGTAACTATGTAATCT
AATCTGTTGATGTGGAAAATAGCACTAAGTTTTTGGCATTGCCATTGGTGAGAAGCAATA
GCGATGTAGAGTCCATCAGGACCATCACTATCCTATCGCTTCGCCGTACCGTTTAGCTTC
TTGGCATTGTTCAAAGGAACGCAGAAAGACATTCCAAGTGCGAAAATGTATTATTGTCAT
AAAGTTTTTCAAACCTCCAACTATAGAGAGAGAAATCAATAAAAAGCGCAAAGGAAACTA
TACTAAAGGTCAGTTTTTCACTCTCTGAAAAATCCTTAAAAAATCTTTTTTAGTTTATTA
GTAATTACATTAAAGGAAAATATTAATTAGTAATTTTACATTTTTTTCTATACTATAATT
ATCAAATAACCCTTAAAAAATTTCATTTTAACCTTTATTCTCTCTTTTTTTTTTAATTCA
TTTGTTAATTTGATTTTTTTTTCAAATGATATTCTTATTCTCTTAATTACTATTTTTTTA
TCCTTCATTTTTTTTATTTTATCATTCAACAATTCATTAATTAGGATATGGTCTCATTGA
TTTTTCCTATTGTTTCTAAACCGTACCCAATAGTCAATCGAGGATAATTATCGAAGTTAC
GAGTCGAGTGGGTTGGCTCGAGTTAACCCAAGACAACCATTGAGTGACGTGCTAAGTATT
TGCTGCTCGAAATTTCCAAGCAATTTACGGAGGAAATTTCCTTTGCTCTCTCTTGTACAT
TATTAGAAAAATTGTCATTGACTAATTGACTTGCAAATATATTTGCAAGAAAGCTAAAAA
ATTAGAGTTTTTAAAAATTTTAAATTATTAAAAACATCCAATTATTTTTAAAAAAAATCA
AGAATAAAACATCAACTATTTATATAATTGCTAAATAAATCTAATAAAATAAATCAGAAA
TAACTAGTAAATAATCGAAAAATAACTAGATAATAAATATATCTCCTCAATATGATTTGA
GTATGTTTTCTATCTTGATCGACTGACTTGCTAAGTATTTGTTAAGCATAAACAAACTTT
ACTCTAAAAGCCTGTTTAATATTTTTCTTACTTTTACTGTTTTATTTCAAAGTTTTAATT
TCATATTTTTTTACAATTTATATGTTATTTGATTAGTCTGATCATAGGGTATGTTAAGCA
TTGACTCGAAATTAGCACTTGAAATTCTGGACCGAAAACTAGCTTAAATACTGGCCACTA
ACCCTTTTTTGCTCGATCCATAGGGAGAGGATCAAGATAGAAAATGTGATTTCTTATTCA
AGATCATGGACAGTACGCTCAAGATTATGGGAAGGTATTTTTTGTTTACTAGGAGAATTG
GGTCGAAAAGAGTAAAAAAAGTGGCAGCCTTACATATACAATTAAGAAAACCCAGATTTC
TGCAGATTTTAGGAACAAAACGACGTCATTTTCGTTTTTCTTTCAATATCAAAATTTTTT
CTTCCCTTTTCCAGGCAAAACGCATCATTTCAATAAGTGTGAAAGGCGTCGTTTTGCTTT
AGGTTTTCTTCATTTGGAATAATGCTAAACGCACCATGTGGAATTTTGCTAAACGCAATA
TTTTAGCACCTTTTTCTGCTTTGATTCCTAGACTTTCAATTCTTTTACTTTGATCAATTT
TCAACTCTTTCCCTTTAATTTCTTTTAATTTGCTATTGACTGAATAACAATATGACCTTT
AATTTCTTTATTTTTTTTCATTTCAATCATTGACTCTTCAAATCTTTATTTTTAAGCCAA
ATGAATTACAGTTTCAATTTTCTTTTTCAATTAAATCTCTAATTGATTTTTAAAATTAGT
TATTCATTTCAAACTCATTCTTGAACTTTTATTTTTTAATTGCAGCCAAATTAAACTAAT
TTAAGCTTTTTTTTTTATTCAACCCTAAATTATGTCTAAAAACTCTCAAACTTAATTTTT
ACGTATAATATTTAATTATTGGTCTATTCAATACTAATATATATATTTTTATTATTTTTT
GTGTATTTTTTTCTGATTATTTCTAACCACTGAAAAAATAAAAAAATATCAAAATAATTA
AATAATTAAAATTAACTAAATTTACTGAAAATCATTTTTTTATAAAAAGAATAAAGGGTA
AAAAATTAAATTATGACATATATTATTAATTATTGACATACTCTTGTAACAAACACGAAA
CTTCATGATACCCATGTTTTCAACATTTTACACTGCTTTAATAAATTGTTACAATAATAG
CACAGAGAGAAGAATGGTTCAAGAGAAAACAATAATTGAAATGGTTTTAATATTTTAAAA
AAGAATTGAAATGACGTGTCGTGTTTTTGGCACATTGATCAACAATAGCTTGGAAGAGTT
TGATAGCAGTAACCTTTTCGACCTCAATAATGTTAACGCGTGGACCCAGTAGTTGTGGAA
ACTTTGCAGAGGAAGAAAAATGATTGCATTGCTAATAATTTGCAAGAGAGAATTCTTTAA
AAAAACTATTATTTTTAAAATAAAAACAACTATATAGAAAAATTATTACTTTTTAGGTAG
AAAAACCTCATGATATTGAACAAAAAAATAAAATATAAAAATTCAAATTGTTTTTTTCTT
TATGCCGATTGTTGGATACTAAAAACAGCAACAACTGTACTCAATCAGCAACCACTGTGA
AATTACCACTCAAAATCCTATGAATAAAAAAAATTCGATCAAATTCTCTACTTTATTAAC
ATATCCTTTCCAATTGTTTATAAAACTTTTATGTCAATCAATATACACCTGCTTTCAATG
TTTTACACTGCTTTAGTCCTCAAAAATAGTACTAGATATATTTTAGAGTTTTAGATGGAT
AGTTTTTTTGACAAGTAAAAGATATAGTTTTACCATAAAATGCATTTTTTGAAATGAAAT
TATATTAAATTAAGCATGCTTGAAATTGTTCGAATTATTAATTAATTATAATTAACTTCA
TATTACTTTTCCATGCACGAAACTTTATGCCAATTAGCAACCACTGTGAAATTACAACTC
AAAATCCCATGAATATATATAAAAAAAAATAGAATTTTGACTAGAAAAATTCTATCAAAT
TCTCTACTTTGTTAGTGTTCATTTTCCTTCTTTTTTACCATAACTTCAGTTGGGACAAAA
TTATCTTCCCCAAACGATAGACCTAGCCCTCTTTTCAAACCAGTCCCCTGATAAATAAAG
TGATGGTCCCATAAGTTGCTTTTTTTCTTTCCAGACCGCCAAGCAGTTTGGCCTCCCTCA
CTAGACCACTTTAGCACAAGAATCAAACTAGAGGATTTAAAAGAAGTTTGAAGTATCATT
AAACCTGAAAAAAATAAATAACTGATAATAATATAGCTCGGATTTAAAAAAAATTCATAA
AAAACTATATAAAAAGCAATTTAAAACCAATTAATCTTAAAAACACCTAAATGAAACATG
CTATGAAAAACAAATTAAAAAAAAACAAAATACTTGAAAAAAATTAATTCAACCCTTTTT
CGTATATAAAAAAAAGTAATTGGGTATTAATTTACGGTAAAAAGAGTATATTAATGCAAA
AAAAAAAAAAAGAGTTTGAGGGTATTGATTTTATTATTTGTTAGGTAACTATGTAATCTA
ATCTGTTGACGTGGAAAATAGCACTAAGTTTTTGGCATTGCCATTGGTGAGAAGCAAAAG
CGTAGCTGAGTCCATCACGACCATCACTATCCTATCGCTTCGCCGTACCGTTTAGCTTCT
TGGCATTGTTCAAAGGGACGCAGAAAGACATTCCAAGTGCGAAAGTGTATTATTGTCATA
AAGTTTTTCAAACCTCCAACTATAGAGAGAGAAATCAATAAAAAGCGCAAAGGAAACTAT
ACTAAAAGTCAGTTTTTCACTCTCTGAAAAATCCTTAAAAAATCTTTTTTAGTTTATTAG
TAATTACATTAAAGGAAAATATTAATTAGTAATTTTACATTTTTTTTCTATACTATAATT
ATCAAATAACCCTTAAAAAATTTCATTTTAACCTTTATTCTCTCTGTTTTTTTTTCAATT
CATTTGTTAATTTGATTTTTTTTTCAAATGATGTTCTTATTCTCTTAATTATTATTTTTT
TATCCTTCAATTTTTTTATTTTATCATTCGACAATTCATTAATTGGGATATGATCTCATT
GATTTTTCCTATTGTTTCTAAACCCTACCCAATAGTCAATCCAAGATAATTATCGAGTTA
CGAGTCGAGTGGGTTGACTCGAGTAACCCAAGACAACCAATTCTTTTTATTTTATAAAAA
ACAAAAATGATACCAATTTTTTATTTTTAAAAAATAATAAATGAGATTTGACTCTGTTTC
GGCTAGATTTTCTCAGGGTTAACTAAAACATTGATCAATCCAGGTTTTTTATTGTATTAC
ATTGGATCAACCCATGAATAATTCTTTTAATATTTAAAAATTAAAAAAATACTGTGTAGC
TGTTTTGTATAAATTGTAAAGTTAAGGAGTCTTTTGTGCTTGGTAAAATACGTCACAATA
AAGTCAATAAATAATAACAGAAGAAAGGACCAAAGTTAATAAATAATAGCATGCTTTAAT
AGAGTGTTACAGTAAAAGCACAGAGAGAAGAACGGTTCAAGACAGAACAATAATTTTAAC
GCGTGGACCCATTTGTTGCCACCAGCACGAAACTCCAGAGTAATTTCGTGATACTTATTA
ACAAAGTTTTCCACGTTTAATAGATTGTTACAGTAAAAGCACAGAGAGAAGAACGGTCCA
AGACAGAAATATAATGTTAACGCGTGGGACCCATTTGTTGCAACCAGCACGAAACTCCAG
CTCAATATTTACCAGCACTACACGCTTGAGTAATTTCCTTGCGTTTTTTTCCCTCTACGT
ACGTCTTACCTTTTACCTCTTTTATAATTATGATTAATTAACGAGAATAAAAAAATTATG
TGTAAATTATACAAATTTCCTTGCTTTTTTTCTCGCACGTGTTACATTTTTATTTTTTAT
AATTATAATTATTGCATTGCTAATAATTTGCAAGAAAGAATATTCTTTCTCTGCTTAAGA
AAACCCTAAGCATTGTAGATAATCTCTTATAGGAATCTCTTTATTGAATCATCAAAATAT
CAGAGTATATTTCCAAATACTATTACTACAGTTTATATATAAAAAAAATAAATAGAAACA
ATTAAGTAGAGAAATTATCATTTTATTCTCTTGTTCTTTAGCTTCTGTTTCGGCTTTGGC
TTCTGATTCTTTGGCTTTAGGTACAACCTAAGTAGGTAAAGCTTCTGTTTCTTTGTTCTT
GTTCCTTTATATATATACATTCTCACTTTCATAAAAAAAAATTAATTAGTCCTTGAAATC
TTAAAAAATAGTATTTAATCCTTATGTTATTATATTCATCTTTAATTTAATTTTTTTTTG
TCCATTTCATCTTTTTATTTATTTAATAATTTAAATTTTTAAATGAAAGATAAATAGTTT
TACGATAAAAGGCATTTTTTTAAAATAAAATAATATTAAATTAAGCATGCTCAACATTGT
TCAATTTATTAATTAATTATAATTAACTTGAGGTCTTTAGAAAAAACAAAAGGCAAAGAT
CAAATTATCTTTGCCACAACCGTAGAGCTAGCTCACTTTCCAAACCAGTCCTCTAGTAAC
TAGAATGATGGTTTCATATTTTTTTTTTATTAACGTGCGTATTTGAGCCAACTTGCGCAT
ATCTGGATTAATCCCACGAGTTCTAAAGTTAATGATTATGTAAGCTCCAAGTGATCTTGA
GATTTATGAGACTTAAACCGATGACTTTTAAAAAACAAACCTAAAACCTGACCAATTCAA
CTGTGTTTTCTAAATTTGCTTTTTGCTTTCTAGCCTGCCAAGTAGTTTGATCTACCTCAA
TGCACCTCCTTAGCATGACAATCACAATAAGAGATTAAAAGTAGTTTGAAGTATCATTAA
ACCGGACAAAAATAAACAACCGATAATAATAATATAGTTAAGATGATAAAAAAAATTTAA
AAAAGCAATTTGAAACCAATTAATCTTAAAAAAAAAAAAAAAAAACATGAAAACCAATTT
AAAATAAATAAAATGCTTGAAAAAAATTAATTATACATTGCTATAATAAAATTAAGTTTT
TATTTTTAAGTGGGAAAAAATTAAGCCACGAGGCGAGGGGTTCTTTGGTCTTTACCTATT
TTCATTTTGGCCTCCAAATTTTATTTTTTTCAATGAAATAGAAGGTTTTGTTTAATTATT
AGATAATTGAAATCATCGCTAATTTCTTTTGTTATTACCCCTAGCATGCACGAAACTTCA
TGTCATTTCATGATACGCTTGTTTTTAATGTTTTATACTGTTTTATTTCCGGTTGTTTTT
ATATTTTAAAAATATTTTGATAATTTTTTATTTTAAATTAATATTTTTTTAGTATTTTAA
AATATTTTAATATACTAATATTAAAAATAATTTTTTAAAATTAAAAAAATATATTATTTT
AATATATTTTTAAATAAAAAATAATTTAAAAAACAATATCTATTATCACGTTACCTAACT
TAAAAAAACGGTTAAGGCAGAACAATAATGTAGTAACCTGTTCGACTTCATTAATGCTAC
CGAGTGGACCCACCAGTTGTTGTGGAAACTTTGCAAAGGAAGAAAAATGATTGCATTGCT
AATAATTTGCAAGAGAGAATTCTTTCACTGAATAAAAAAAAATTATTATTTTTAAAATAA
CAACAAATAAATTTAAAAATTATTATTTTTTAAATAGAGAAATTAGAAAGTCCTGATAAT
ATTGAATAAAAAATAAAAAATAAAAAATATTCTTTTCAAGTAGAAAAAATTATAAAAGTT
TAATAATTCTGAATAGAAATAAATAAAATTTCTAAACTAAATAAAAATATTTGATAAAAA
TATTTTATATTCCAAAAATTCTTATATCAAAATCTCATTTATCATATTTTATATCTATAA
AAAACTAATTTGTCATATGTACTGGGTCCATATTCTAAAACCAGAAAAAAAAAGTGACAA
AAAAGAATTCCACACAAAGCTGTGATTAACAGATTAAGGGATCGTTTGGGAACGCGGCTG
AAAATTTTTGTGTTTTTTTTTTTGCTAAAATTTAATATGGTTTGTATGTTTTGGATCGTT
TTGATGTGCTGATGTTAAAAATGATTTTAAAAAAATGAAAAAACATCGTTGGCATGCATT
TTGGCACGAAAAGTTATTTGAAAAGCACCCGCAACCACACTGCCAAACACGCTCTAAAAC
GATGATGGATATTTTTTAGTAAATTAATTTCAATTCAAAATAACAAAATAAGGTTTATTG
AGGCTTACGTTAAACCTCGCTTTGGGATGAATTAATCACGAGAATAAGAAATCATGTGCA
CATTATGCAAAATTTATTATTAATCATCAAGATTTATTATTTATTATCAATATTGAATAA
TGATTTATTTTATAATATAAATTATGTTTAAAATAAAATTGATAAAATTAAAATACAGGT
TGTATATTTTGAAACTAAATTAAAATCAATTTCTTTTTCTATTATATCCTTCAAAATTAT
TTATTTTATATATAAAAAAAAACTTGTTAGTTTGCAAGTACACATGTCATGAGTCTCCAC
TGCATCAAATTTGCAAAATCATATGGCCCATTGATAGAAAGGTGTGTTGAAGCAAAATCT
TTATTAGCAAGGCCTGTTCGATCTCAATAATGTTAACGCGTGGGACCCAGTTGTTGCCAT
GACCGCGAAATTACCACTCCAAATTCCTTGTTCTTTCTCTGTATATTATTAGAAAAACTG
TTATGAACTGATTTAATTGAAAAGTATTGGCAAGAAAGCTAAAAGAATTAGAGTTTTTCA
ATTTCTAAAATTATAATTTTAAATTGAAAAAAATTCAATTATTTTTAAAATTGTTTTAAA
AAATAAAACATCAACTATTTATATAATAACTAAATAAATCTATTACAATAAATCAAGAAT
AACTAGTAAAATCAAGCAAATAATCCAAAAATAACAAGAAAATAAATATATTTTCTAGGT
CTGATTTGAGTATGTTTTCAATTTGATATTTCTTCATTTATCAATGAAATATCACTTCTA
CGGTGCAGAATAGAAATAATTTGATTGACCGTTGACACTTATGCCATTAATTATTGATTA
TTTGGAAGAAGAAATCATAAATCATAATTCTTCCCAAGGGGATGCCAAATAGGTGCTCAG
AGTATACCGAATTAAGCGAAAACATGTTGTGTCCATAGTTTTACAGCTAGTACTTGCACT
AAAACTAATAATATTATTTTTCTAAATTAAAGATCAATATTTTTTGTTCACATCAAATAA
TTAAAAATGAGAATTTCAGAGCAGAGGGTTTAAGAAGTATTAAAAGAGAACGTTTTATGT
AATTATTATATAATTAAAATCAACACTAATCTCCTTTGTTCATTTTCTTTTTCAATTACC
TCTTCCAATCAGCATGCACGAAACTTTATGTCACTCAAATGATACACATGCTTTCAACGG
TTTTTTTTTTTTTAAATTTTTTTGTATCTCGACTAATTTTGTGGATCCTAAAATTAACAA
TCATATAAAACTTCAATGACCCTAATATTTATAGAACTTAAACTGATAATTTTTAAAGAG
CAAACTCATAATCTAACTAGTAGAGCTATATCTACTGCTTGTTTACTTAATAAAGCTATT
AATTGCTATAAAGCAAGAGACAAGAAAGTATCTAGAAGTATGATAAATATTGTGTTTTAA
AATATATTAAAATAATATTTTTTTATTTTTAATATTATTACATCAAAACTATATAATTTT
TTTTTCAGAATATTTCAGAATATCAATTCAACCGTACTCCAAAGAACACTCATACTCCAA
TATCAGCAACCACCACGAAAGTTACCACTCTAAATTCCAGCTCAATAATTTATTCTTTGA
CAATTATTGCATTGCTAATAATTTGCAAGGAAACATACTCGCAATAAATAAAGCCAGCAA
AGGCAGATGTGTTTGTCTATATATACATGAACTGCTGATTCGATTTGAACACCCCATTTC
TCCTATTCAATAACTTCAGTTGCAAAACTTCTATCTCCGATTGCGGCAATTTCATAGCTA
ACTCTTTGTTATACACAGGTATATACGGCTAACTCTTCTTTGCTTCTTTCTTGTTTTAAT
TTCATGTCTTTACCAATAACAATAATGTGAAAGCTTTGTTTGTTTCATGTTTAACTTCGT
TTTATTGATCATCAATATTGAATAATAGCTTATTTTTCTTTTGTATAAACTATGTCTGAA
ATAAAATTGATAAAAGACATTATATACAGTTAATGATGAGATTGTATATAAAAATGATTA
AATTGAGATTTTTCAATTATCTTTAAACATATCATGATTTTAATAGGTGAACGATACATC
ATGTAATTTATAAAAAAAGATATTTATTTTTCTGATATATATATATATATATATATATAG
TAATAACAAATTAAATGATAGTAACAACAAAATAGGAATTAGGTTGAATAAATGGTAGCA
GTTCCTATCATGATATTTAACTTGATTTTATTTGAATATATTATTTGATTAGTATTGACT
CTACTATTGACTGCATTGATTAGTATTGACTCTAGTATTGCTTTACTCTGCAGCTAACTT
CTCATTACCATTGCTGCCATTCCATTGCTAACTCTTTGTTATATTTAACTGACTCTTCTT
TGCTTCTTTGCTTCTTTGCTTTCTTGATCATAACGATAACTTGAAAGCCTTACGTTCAGA
TAGATAATCATTGACCAGTTCATCGTATATCATTCTATTTAATTTAGAAATGCAGAAAGA
AAAACGCAAGCAATCCAAAGATGAAGAAAACGATTCATCCTTGCGGAAGAGAAGAAAAGC
TGACCTCAGTAAGTCTGTCAGTTTTGTCTCCACAGGTAAGGCAGATGCGTGTGTCTATAT
GTATATATAGGAACTGCTGATTCGATTTGAATATGTTATTTGATTAGTCTGATCATAGGA
TAGGTTGAGTCTACTACTACTTCTGCCTTGCATTGACTCGAAATTCCTGGTGTTTTCTCC
TGCAAATGGATAGAAATCATATCCTTTCTCTTTCTCCTATATAAAGAACACAATTAACCT
CATTTCAATATCATAGCTTTGGAATTTCATAGCTAACTCTTTGTTATATTGCTCCATCGG
TAATTGATTGTGCCTTGATTTCTGCAGCTGCCATGACAGAGCCAGAGTCTTCTCGATCTA
GACCTGAAGGGACCTATGATGTCTTCTTAAGCTTTAGAGGAGAAGACACTCGCAAGACAT
TTACAGATCATCTCTATACTGCCTTGGTCCAAGCAGGAATCCAAACTTTTCGAGATGATG
ATGAACTTCCTAGAGGAGAAGAAATCTCCAAACATCTCCTCAAGGCAATTCAAGAATCCA
AGATATCCATAGTTGTCTTCTCAAAAAGATATGCTTCTTCTAGATGGTGTCTTAATGAAC
TAGTAGAGATTCTTAAGTGCAAAAATAGGAAGACTGTTCAGATTGTTCTTCCTATATTCT
ATGACATTGATCCTTCAGATGTGAGAAAACAGACTGGCAGTTTTGCAGAAGCATTTGATA
AACATGAAGAACATTTTAAAGAGAAGGTGAAGGAGTGGAGAAAAGCTCTTGAGGAGGCTG
GAAATCTATCTGGATGGAATCTCAATGATATGGCAAATGGGTATGCCTTTTTTCCAAATT
TATGGAGTCAATATACTTTACATTTTTCAATGTGAAACAATAAAATACTTAATTGACTCG
CTATCAATGACTTGCTTTTGTGTATGAGCAGGCATGAAGCAAAATTTATCAAAGAGATTA
TCAAGGATGTGTTGAATAAATTAGATCCCAAGTACTTATATGTTCCTGAGCACCTAGTAG
GTATGGATCGGCTTGCTCACAATATTTATGACTTTCTAAGTACTGCAACAGATGATGTAC
GCATTGTGGGCATACATGGGATGCCAGGAATAGGAAAGACGACTATAGCAAAAGTTGTAT
TCAATCAACTCTGCTATAGATTCGAGGGAAGCTGTTTTCTTTCGAATATCAAGGAAACAT
CAAAACCATTCAATGGTCTGGCTCTTTTACAAAAGCAACTTCTTCATGATATTTTAAAAC
AAGATGCTGCGAACATCAATTGTGATGATAGAGGAAAGGTTCTGATCAAAGAGCGACTTT
GTCGCAAAAGAGTTCTTGTTGTTGCTGATGATGTTGCTCATCAGGACCAGCTAAAAGCTT
TGATGGGAGAGCGAAGCTGGTTTGGTCCCGGAAGTAGAGTAATTATTACAACAAGAGATT
CAAATCTTCTTCGTGAAGCAGATCAAACATATCAGATTGAAGAATTGGAACCAGAGGAGG
CCCTTCAGCTTTTCAGCTGGCATGCCTTTAAGGACTCCAAGCCAGCAAAAGATTATATTG
AGCTTTCGAAGATAGCCGTTGGTTACTGTGGAGGACTTCCTTTAGCTCTTGAGGTTATAG
GAGCTCTTCTGTACGGGAAAGAAAAAGGTAGATGGGAAAGTGAAATTGACAACTTGACCA
GAATTCCAGAAAGCAATATTCAAGGAAAGCTTCTAATAAGTTTTGACGCACTGGATGGTG
AACTACGAAATGCATTCCTTGATATTGCATGCTTCTTTATTGATGTAGAGAAAGAATACG
TAGCAAAACTGCTAGGAGCCCGTTGCCGTTACAATCCAGAAGTTGTTTTGGAAACTCTCC
GTGAACGGTCTCTGATTAAAGTATTTGGAGTGACGGTAACCATGCATGATCTATTACGAG
AGATGGGAAGGGAGGTCGTGTGTAAAGCGTGTCCAAAAGAACCTGGACAGAGGACCAGAA
TTTGGAATCAAAAGGATGCATGGAATGTACTTGAGCAGCAGAAGGTAAGAGCTCAATGCA
TACATGAAAGCATAGTCATGCGTATTTTCTAGTCAAACTTATTACAAATAATTGAATGAA
AGTTGTATTGATTTTTTTTTTAGGGTACGGATGTTGTAGAGGGTCTTGCACTGGACGTCA
GAGCATCAGAAGCTAAATCACTTAGCGCAGGATCATTTGCAAAAATGAAATGTTTAAATT
TACTCCAAATCAACGGAGCACATCTCACCGGATCCTTCAAATTGCTTTCTAAAGAGTTGA
TGTGGATTTGTTGGCATGAATGTCCTTTGAAATATTTTCCATCTGATTTTACCTTGGACA
ATCTAGCTGTTCTTGATATACAGTACAGTAATCTCAAAGAACTATGGAAGGGAAAAAAGG
TATGAAACATGCTACAATCCCCAAAATTTCTCCAGTATGTAATTTATATTTACTTGTTAT
GACTTTCTATGATTAATTTTCATTATTTTTCTCTCTATTATAACAGATTCTCGACAAGCT
TAAAATTCTTAATCTCAGTCATTCTCAGCACCTTATTAAAACACCAGACTTGCACAGTTC
AAGTCTAGAGAAACTAATTCTGGAAGGTTGCTCGAGTTTAGTTGAGGTGCATCAATCAAT
TGAAAATTTGACGAGCCTTGTTTTCTTGAATCTGAAGGGATGTTGGAGTCTGAAGACTCT
CCCTGAAAGCATTGACAATGTAAAATCTCTTGAAACTCTGAATATTTCTGGGTGTTCACA
ACTTGAGAAATTGCCGGAACGCATGGGTGATATGGAGTCCTTAACCGAGCTGCTAGCTGA
TGGGATTGAAAATGAGCAATCTCTCTCTTCAATTGGACAATTAAAGCATTGCAGAAGGTT
ATCATTGCGTGGAGACAGTTCGACGCCACCAAGTTCTTCTTTGATTTCAACAGGTGTTTT
GAATTGGAAACGTTGGCTGCCAGCATCTTTCATTGAATGGTGGATATCAGTGAAACATCT
TGAGCTTTCTAATAGTGGTTTGTCTGATCGCGCAATTAACTGTGTTGATTTCAGTGGTTT
GTCCGCTCTAAAAGTATTGGATCTAGAAGGAAACAAATTCTCTAGCCTGCCTTTTGGGAT
CGGCATCCTTCCCAAGCTAACGTATTTGTCTGTTGAGAGATGCAAATATCTTGTATCAAT
CACAGATCTTCCCTCAAGTTTAGAGAGTTTGTATGCATCTTATTGCAAATCATTGAAAAG
AGCAAGAATACCAAGCGAGCCAAAAAAAGAACTATTTATAAAGCTAGATGAAAGTCATTC
GTTAGAAGAGTTTCAGGGCACTGAAGGTCTAAGTAATAGTTTCTGGTATATTCGTGTTGA
TGACCACAGTCATTCACCAAGTAAATTACTGAAGAGCGTTGTTGAGGTACTATTTCTTTC
CGTCTCTCTTTCGCACAACAATAAACGCACACAATTGGCACATACATTGATTAATGTCTA
AAATCTCAGCATTCCTTGAAATCAATATGTATAGAGGCAATAATCATTATTATTATTATT
ATATTTAAAAAAACAAATATCATCTTTAATAATATTTTTTATTTTTCTTATTTAATCTAA
AAAATTAAATATTATCTTTAATAATATTTTTTATTTTTCTTATTTAATCTAAAAAATTAA
ATATTATCTTTAATAATATTTTTTTATTAAATATTTAAAGTCTGATTGGTTTTATTTTTT
ATTTCTTGATTTTATGATAATATATTTATACAGGCAATGTGCAACGGTCGTCACCAGTAT
TGTATTCGCCACATTCCTAGTGAGATGCCAAATTGGTTGAGCTACAGTGAAGAAGGATGC
TCATTGTCATTCCATATGCCTCCAGTCTTCCATGGCTTAGTTCTCTGGGTTGATAAGGAC
ACTGACGTTAAAATTATTATAAGAAATAATAGCAATGGTATGCATTGGGTTTATCATCGA
AAAACTGGATGTATAAGATACATAAGTAGAAGTAAAATGGCAATGGAAGATTACAGTGCA
GATGACGAATTGGAACTAAGCATTTCTTCAGAGCCAACAGCCATTAAAGAATGTGGGGTC
CATGTGATAGCAGGAAAGTCAGATTCATTTGAAGAGTTGGTAGTGGGAAGAGATGCAGTG
ATGCCTTCACCACCGCTGTATCATCTGCTTCCTCATCCCCATTGTGGTTCGATTACAGCG
TCTACACCTAAGCAATGGATTGACTTTTTATTTGCCAAACTGCAAAACCATAACCTCAGT
TTAGCGCTTTGGGGTAAGAATACATATTTCATTTAGTTATTTTTATTATATTCTATTTAA
TTTATGAGATTAAATATTATCTTTAATTATTTCATTATTATTATTTAATATAAAAAATTA
AATATCATCTTTAATAAAAAAAAATATTAAATATTTAAGGCTTTTTGGTAAGAATACATA
TTTCCTTTAGTTATTTCTATTTTAATATTCTAATAATTTCTTGATTTTTCTTATTTAATA
TAAAAAATAAATATTATCTTTAACAATTAGATCTATCGAATATCACTTAAAAAATAAATT
ATAACTTTAATAATTATTTTTGAAAAACAAAAAGCCAACAGTCACTAACATATTTTATTA
AAATCACTTTAGTTTATTTAGAAAATATTGAAAATTGATTTTTGTTTTTTTACATTAAAG
TAAAAAAAAATAATGTTTTTATATTTTATTTCAAACTCGATATTTTAAAACAAAAATGAA
AAAGATGTGATATTGACCTTTTTTATTATAAAGTAAGTTTTTTAATTAAAAGTGATGGGA
ATTTGTTCGTAATAACAAAATGCATGTACAATCATGCACATTTAACTTTCTTTTCAAATT
TAGAAGATCTATTGAATTTGATGGTTTTTTCAACTAGGTGAAGGCTTTGATTGAAGTTGC
TTCAAATCAGTACGATACTTGAAGTTGCTTCAAATCAGTACGATACTTTCATCTGACATA
TTGATATGTATTTGTTGGCTTGAAGATCATTTTCCAAGCTTGGAAGTTTTATTGAATGCT
CTTTGAAATCTTTTCCATCCGCTTTTATGTTGGACAACCTAGTTGTTAATTATTATCCAT
GATGTAATTTATATTTTCAAGTTATAAATTTTGATGAATATTGTTTCATTTTTTTCCTCA
CTTCAAAAGATGAAAATCCTTGATGTTAGTTAGAAATAAATTGGTTTTCTAGGAAGAGAT
TATTGATTGGAATATAGTATTTAAATTGGTTCTTCATCATTTAATGTTATAATTTAAAAT
AATTAATGAAAATTACTGTACACAAAAAAGTTCTGAGAGCATTCTTAATTAGTCTAATAA
GTAAAGTGTTGTTAGTTTTGACTATAAGATCTTGTTATGAATTATTGCATAGTTTTTACT
ATTTTTTTGATATTTTTTCTTTTCTATATACAACTTTTATTTTTCTAATTAAATTCTGAA
AGTTGATTATTGCATTGCTAATAGTTTGAAAGAAAGATGATGAACATTTTTTAGTGAATT
AAGTTCAATTCAAAATAATAAAATAAGGTTTGTTGGGGCTTATCTTGGAACCTCGGTAGG
GATTAATTAACAAGAATAAAAAAAATTCTATGTAAATTATGCAAAATTTATTATTAATCA
TCGATTATTTATTATTGATCATCAATATTGCATAATGACTTATTTTTTAGTATAAACTAT
GTTTGAAATAAAATTAATGATGGCATTGTATATAAAAATGACTAAATTGAAAATTTTCAA
TTATCTTTAAACATATCATGATATATCTAAATTATAAAAAAAATGTCTATTTTTCTGATA
TAGATAGTAATAACAAATTAGATAATAATAACAAGAAAATAAGAATTAATTTGAATACAT
AGTACGAGTTCCTATTATGATATATCTAGAGACGAAGTTCAGAGAATAGAATGAAGTCAA
ATATTCTTAATAAAAAAGAAATAAAGAAAAAGAAATAAAAAAATGTTCTTAATAAATATA
AAAGATGGGTGAAATTAGAGAACAAGAAAGAGATATAAAATCTCTCTGTAGGATTTCTAA
AAACTTAATTACAATTATATTATAATTTCTTCCCTAAAATTATTCAAAATATAGTTTTAG
AATTACATAATGCTAGGTTTTAATATATATAATTAAAGAGTCTCTCCTGAATCAAATAAT
AAAAATATCGTATAACTCTTTTGAATGAATTGTTAACGTAGGGACTGTTTTGGGTCCCTA
ACTTGGCTTATTTGATTTGAATATATTATTTGATTAGTCTATTTATAGGTTTAGTCTATT
ATTGCTGCCTTGCAGTGACTGGAACTTGAAATTTCCTGTAATATACACAGGAAATTTCCT
GGTGCTAAACTTCAAAGAATTTATTTTCTTTTCCTTTTGTATTTTCTCATTTTCTTGGCA
TGCGCGCAGCTGCATCAAGGAAAAAACGCTTCAGAAAGAATCCAATCGATGAATGAGAAG
TATTCTCATTGGTCACAGCCATCTATGTTGTTTACAGAATTCATATGGTTAGACAGAAAG
GATCATTAACAAAAAGAATGGACCTTGAGTGATTAATTGGAACCTCGCTCAGTGATTAAT
TGACGAGAATAAAAAATTCATGTGTAAATTATACAAAATTTATTATTAATCATCGATATT
TTATTATTGATCATTAATATTGAATAATGGCTTATTTTCTAGTAATGTTATGAGAAGCAG
CAGAGTCAAGAGGTCATCTCTGATCTTTTGGACTGGAAGTAGTTGCACAGTTAGTCGTAA
CCTCTGAACAATGGAGTCGTGGGCAAGACTTGGCTATGTGGCCTATTTGATCACGAAAGT
GGCATTTCGGTTGATAACGTATTTGAGTGTATCGATTGGTTGAAGACTTACGATTGTCTT
TGAATGGACCTTGAGTGATTTTATTGTGGCCTGGAGACAGAGAAGATCCATTAGTCTTAT
TTGAACCCTTCGGGGGAGACCCACCATATGAAATAAAGTTCTGTTTGTGATGATAAGAAT
AATTTGCAGAGGCCACAAGCTGCTGAGTTGAAGATTCCAAACGCCGCAGGTAACTGTCAT
GCCCCTCAAGAATATCGTGAAGCTCTTCAAAAGTTAGAAGAGGTGTAGCAATTTTCCTGA
AATCAGAACCCAATCCGTTAAGAATATAAAAGGTAAGATCATCATCAGATGGGAGAGGTG
CCAACAGGGGAGGGGCACTGGGAAATTCCATTAACATAGTCAAGGAGGTTGTATCCTAGA
AGGAGGGCTTCAAATTGTGCTCTCCATCAAGGAAAGGAGGATGGCATTTTCGGTGGAAGA
GATGAGTTCAGCAGTTTGATATGCAGAAGCCAACATTTTAGAGAGGAGGATTTGTTCTCT
CATTGGAGAATATGCTCTGATACCATATAGAAACTCAAGCTACACATGATTTCAATGGAA
AAACCATCACAGATTACTACTGAGGGAAATATATACAAGAACATAACCTATTTATTACAT
ATGGATGTTTTCTATAATTTTGCAACAATATAATTTGCAATGAATGAAAAGATTCGTAAT
AGCTGAAATGATGAACTTGGATAGTAATCTGTTGCTTAACTGTGCAGAATTGATACAAAA
TTGATGCAGTCTTCCCTAATACTCTCAACCTTTTACACTGATTGAGTCCTCTAGAAAACT
ATTAGATGCTATAAAGCAAGAGACGAATATATTTTGGAGTGACATAGATATTATGTTTTA
AAATCCTTTTTATTTAGAAATATATTAAAATTTATTTTTAATATTAAAAAATTAATTTAA
AACAATAAAACATTAGCAACCACCATGAAATTACCAATAAGTAAATTCCAGCTCAATCTC
TTATAGGAATCTCTTTATTAAATCATCAAAATATCAAAGTCTGTTTCCAAAGACTATGAC
TACAGTTTATACATAGAAACAACCAAATATAAAAATTATTATTTTTTAAATAGAAAAACC
AGATATTTTGATGGGATGGAATCTTATATTTTGAAACTAAATTGAGGTTTTTAAATTACC
TATAAACATATCATGATTTTAATAGATGTATGGTACATCCTTTGAATTTATTAGAAAGAA
GCCACTAACAAGTCTTTTCAATTGGATCTTTTATTTAAATGAAAAGGAATATTTATTTTA
ATATGAAAAAAATATTTATTTTCTTGATATATCTAGTGATAATAAATTAGAGGATAGTAA
CAAGAAAATAGGAATTAGATCGAATAAATGGTACCAATTTGTATTCTGATATATCTAGCC
AAAGAATAGAATGAATTAAAACATTTTTAATAAAAAAACAAAAAACACAGAAATAAATAA
AAAAAATGTTCTTAATAAATATAAAAAATAGGTGAAATCAGAGAACAAGAAAGAGATAAA
GAATCTCTTTCTAAGATTTCTAAAAACTTAATTACAATTATATTATAATTTATTCCTTAA
AATTATTCAAAATATAGTATTAGAATTGCATAATGCTAAGTTTTAATATATAATTTTTTA
TATTGTTGAAGAGTCTCTCCTAATAAAAATATTGTACAACTCTTTTGAATGAATTGTTAA
TACACGGACTGTTTTGGGTCCTGACCTGGCTGATTTAATTTGAATATATTATTTGATTGG
TCCAAATAAAGGTCGACTCGAAATTTCTATTAATTTACAAAAAAAATTTCCTAGTACTTT
AGACTGTATATAATTTGAAAAATTGTGATAGACCGATTTACTTGCAAAGTATTGGCAAGC
AAGTTAAAGAATTAGAGTTTTTAAATATTTAAAATTCTAATTTAAAATTCTAAGAAAAAG
ATCAATTATTTTTAAAATTGTTTTCAAAAAATAAAAGCATCAACTATTTATATAATAGCT
AAATGAATCTATTAAAATAAATAAAAAAATAACTAGTAAAATCAAGTGAATAATTCAAAA
ATAACAAGAAAATAGAGATATTTTCTAAATGTGATTCCAGTTTGTATTTGCTAACATAAA
TAGCATACACGAACTTTATTATAATAGTATATTTGATATTTTAAAAAAAAACTTATAGAT
ATTATATGGGTTGGAAACCCATTTTTTATTAAATTTTAAATTTTATATGTTTAAAAATAT
TTCTTTATATTTTTTAATTATTTTAATGTGATAATATCAAAAATAAATAAATAAAATTTT
TCTAACTTTTACTGCTTCTGACTTGCTATGACTCGAAATTCGTGGTGCTCTCTCCTGCAA
ATGAATACAACGCATATCCTTTCTCTTTCTCCTATATAAAGAATACAATTAGAAATTTCC
TTGGTTTACTCTTCAGATTACTTTTCCATGCACGAAACTTTATGCCAATTAGCAACCACT
GTGAAATTACAACTCAAAATCCCATGAATATAAAAAAAAGAAGAATTTGACTAGAAAAAT
TCTATCAAATTCTCTACTTTGTTAGTGTTCATTTTCCTTCTTTTTTTACCATATCTTCAG
TAGGGACAAAATTATTTTCCCAAACAATAGATCTAACCCACTTTTCAAACCAGTCTCCTG
GTGAATAAAGCGATGATCCCATAAGTTGCTTTTTTTCTTTCCAGGCCGCCAAGCAGTTTG
GTCTCCCTCACTAGATCACTTTAGCACAAGAATCAAACTAGAGGATTTAAAAGTAGTTTG
GAGTATCATTAAACCTGATAAAAATGAATAACTGATAATAATATAGCTGGGATTTAAAAA
AAATCATAAAAAAACTATAGAAAAAGCAATTTAAAACCAATTAATCTTAAAAACACCAAA
ATGAAACATGCCATGAAAAACAAATTAAAAAAAACAAAATACTTGAAAAAAATTAATTCA
ACCCTTTTTCGTATATAAAAAAAAGTAATTGGGTATTAATTTACGGTAAAAAGAGTATAT
TAATGCAAAAAAAAAAAGAGTTTGAGGGTATTGATTTTATTATTTGTTAGGTAACTATGT
AATCTAATCTGTTGATGTGGAAAATAGCACTAAGTTTTTGGCATTGCCATTGGTGAGAAG
CAATAGCAAGATGTAGTCCATCGGACCATCACTATCCTATCGCCGTACCGTTTAGCTTCT
TGGCATTGTTCAAAGGAACGCAGAAAGACATTCCAAGTGCGAAAATGTATTATTGTCATA
AAGTTTTTCAAACCTCCAACTATAGAGAGAGAAATCAATAAAAAGCGCAAAGGAAACTAT
ACTAAAGGTCAGTTTTTCACGAAAAATCCTTAAAAAATCTTTTTTAGTTTATTAGTAATT
ACATTAAAGGAAAATATTAATTAGTAATTTTACATTTTTTTCTATACTATAATTATCAAA
TAACCCTTAAAAAATTTCATTTTAACCTTTATTCTCTCTCTTTTTTTTTTTAATTCATTT
GTTAATTTGATTTTTTTTTCAAATGATATTCTTATTCTCTTAATTACTATTTTTTTATCC
TTCATTTTTTTTATTTTATCATTCAACAATTCATTAATTAGGATATGGTCTCATTGATTT
TTCCTATTGTTTCTAAACCGTACCCAATAGTCAATCGAGGATAATTATCGAGTTACGAGT
CGAGTGGGTTGGCTCGAAGTTAACCCAAGACAACCATTGAGTGACGTGCTAAGTATTTGC
TGCTCGAAATTTCCAAGCAATTTACGGAGGAAATTTCCTTTGCTCTCTCTTGTACATTAT
TAGAAAAATTGTCATTGACTAATTGACTTGCAAATATATTTGCAAGAAAGCTAAAAAATT
AGAGTTTTTAAAAATTTTAAATTATTAAAAACATCCAATTATTTTTAAAAAAAATCAAGA
ATAAAACATCAACTATTTATATAATTGCTAAATAAATCTAATAAAATAAATCAGAAATAA
CTAGTAAATAATCGAAAAATAACTAGATAATAAATATATCTCCTCAATATGATTTGAGTA
TGTTTTCTATCTTGATCGACTGACTTGCTAAGTATTTGTTAAGCATAAACAAACTTTACT
CTAAAAGCCTGTTTAATATTTTTCTTACTTTTACTGTTTTATTTCAAAGTTTTAATTTCA
TATTTTTTTACAATTTATATGTTATTTGATTAGTCTGATCATAGGGTATGTTAAGCATTG
ACTCGAAATTAGCACTTGAAATTCTGGACCGAAAACTAGCTTAAATACTGGCCACTAACC
CTTTTTTGCTCGATCCATAGGGAGAGGATCAAGATAGAAAATGTGATTTCTTATTCAAGA
TCATGGACAGTACGCTCAAGATTATGGGAAGGTATTTTTTGTTTACTAGGAGAATTGGGT
CGAAAAGAGTAAAAAAAGTGGCAGCCTTACATATACAATTAAGAAAACCCAGATTTCTGC
AGATTTTAGGAACAAAACGACGTCATTTTCGTTTTTCTTTCAATATCAAAATTTTTTCTT
CCCTTTTCCAGGCAAAACGCATCATTTCAATAAGTGTGAAAGGCGTCGTTTTGCTTTAGG
TTTTCTTCATTTGGAATAATGCTAAACGCACCATGTGGAATTTTGCTAAACGCAATATTT
TAGCACCTTTTTCTGCTTTGATTCCTAGACTTTCAATTCTTTTACTTTGATCAATTTTCA
ACTCTTTCCCTTTAATTTCTTTTAATTTGCTATTGACTGAATAACAATATGACCTTTAAT
TTCTTTATTTTTTTTCATTTCAATCATTGACTCTTCAAATCTTTATTTTTAAGCCAAATG
AATTACAGTTTCAATTTTCTTTTTCAATTAAATCTCTAATTGATTTTTAAAATTAGTTAT
TCATTTCAAACTCATTCTTGAACTTTTATTTTTTAATTGCAGCCAAATTAAACTAATTTA
AGCTTTTTTTTTTATTCAACCCTAAATTATGTCTAAAAACTCTCAAACTTAATTTTTACG
TATAATATTTAATTATTGGTCTATTCAATACTAATATATATATTTTTATTATTTTTTGTG
TATTTTTTTCTGATTATTTCTAACCACTGAAAAAATAAAAAAATATCAAAATAATTAAAT
AATTAAAATTAACTAAATTTACTGAAAATCATTTTTTTATAAAAAGAATAAAGGGTAAAA
AATTAAATTATGACATATATTATTAATTATTGACATACTCTTGTAACAAACACGAAACTT
CATGATACCCATGTTTTCAACATTTTACACTGCTTTAATAAATTGTTACAATAATAGCAC
AGAGAGAAGAATGGTTCAAGAGAAAACAATAATTGAAATGGTTTTAATATTTTAAAAAAG
AATTGAAATGACGTGTCGTGTTTTTGGCACATTGATCAACAATAGCTTGGAAGAGTTTGA
TAGCAGTAACCTTTTCGACCTCAATAATGTTAACGCGTGGACCCAGTAGTTGTGGAAACT
TTGCAGAGGAAGAAAAATGATTGCATTGCTAATAATTTGCAAGAGAGAATTCTTTAAAAA
AACTATTATTTTTAAAATAAAAACAACTATATAGAAAAATTATTACTTTTTAGGTAGAAA
AACCTCATGATATTGAACAAAAAAATAAAATATAAAAATTCAAATTGTTTTTTTCTTTAT
GCCGATTGTTGGATACTAAAAACAGCAACAACTGTACTCAATCAGCAACCACTGTGAAAT
TACCACTCAAAATCCTATGAATAAAAAAAATTCGATCAAATTCTCTACTTTATTAACATA
TCCTTTCCAATTGTTTATAAAACTTTTATGTCAATCAATATACACCTGCTTTCAATGTTT
TACACTGCTTTAGTCCTCAAAAATAGTACTAGATATATTTTAGAGTTTTAGATGGATAGT
TTTTTTGACAAGTAAAAGATATAGTTTTACCATAAAATGCATTTTTTGAAATGAAATTAT
ATTAAATTAAGCATGCTTGAAATTGTTCGAATTATTAATTAATTATAATTAACTTCATAT
TACTTTTCCATGCACGAAACTTTATGCCAATTAGCAACCACTGTGAAATTACAACTCAAA
ATCCCATGAATATATATAAAAAAAATAGAATTTTGACTAGAAAAATTCTATCAAATTCTC
TACTTTGTTAGTGTTCATTTTCCTTCTTTTTTACCATAACTTCAGTTGGGACAAAATTAT
CTTCCCCAAACGATAGACCTAGCCCTCTTTTCAAACCAGTCCCCTGATAAATAAAGTGAT
GGTCCCATAAGTTGCTTTTTTTCTTTCCAGACCGCCAAGCAGTTTGGCCTCCCTCACTAG
ACCACTTTAGCACAAGAATCAAACTAGAGGATTTAAAAGAAGTTTGAAGTATCATTAAAC
CTGAAAAAAATAAATAACTGATAATAATATAGCTCGGATTTAAAAAAAAATTCATAAAAA
ACTATATAAAAAGCAATTTAAAACCAATTAATCTTAAAAACACCTAAATGAAACATGCTA
TGAAAAACAAATTAAAAAAAAACAAAATACTTGAAAAAAATTAATTCAACCCTTTTTCGT
ATATAAAAAAAAGTAATTGGGTATTAATTTACGGTAAAAAGAGTATATTAATGCAAAAAA
AAAAAAAAAGAGTTTGAGGGTATTGATTTTATTATTTGTTAGGTAACTATGTAATCTAAT
CTGTTGACGTGGAAAATAGCACTAAGTTTTTGGCATTGCCATTGGTGAGAAGCAAAAGCA
GTAGCGTGCGTCCATCACGACCATCACTATCCTATCGCTTCGCCGTACCGTTTAGCTTCT
TGGCATTGTTCAAAGGGACGCAGAAAGACATTCCAAGTGCGAAAGTGTATTATTGTCATA
AAGTTTTTCAAACCTCCAACTATAGAGAGAGAAATCAATAAAAAGCGCAAAGGAAACTAT
ACTAAAAGTCAGTTTTTCACTCTCTGAAAAATCCTTAAAAAATCTTTTTTAGTTTATTAG
TAATTACATTAAAGGAAAATATTAATTAGTAATTTTACATTTTTTTCTATACTATAATTA
TCAAATAACCCTTAAAAAATTTCATTTTAACCTTTATTCTCTCTGTTTTTTTTTCAATTC
ATTTGTTAATTTGATTTTTTTTTCAAATGATGTTCTTATTCTCTTAATTATTATTTTTTT
ATCCTTCAATTTTTTTATTTTATCATTCGACAATTCATTAATTGGGATATGATCTCATTG
ATTTTTCCTATTGTTTCTAAACCCTACCCAATAGTCAATCCAAGATAATTATCGAGTTAC
GAGTCGAGTGGGTTGACTCGAGTAACCCAAGACAACCAATTCTTTTTATTTTATAAAAAA
CAAAAATGATACCAATTTTTTATTTTTAAAAAATAATAAATGAGATTTGACTCTGTTTCG
GCTAGATTTTCTCAGGGTTAACTAAAACATTGATCAATCCAGGTTTTTTATTGTATTACA
TTGGATCAACCCATGAATAATTCTTTTAATATTTAAAAATTAAAAAAATACTGTGTAGCT
GTTTTGTATAAATTGTAAAGTTAAGGAGTCTTTTGTGCTTGGTAAAATACGTCACAATAA
AGTCAATAAATAATAACAGAAGAAAGGACCAAAGTTAATAAATAATAGCATGCTTTAATA
GAGTGTTACAGTAAAAGCACAGAGAGAAGAACGGTTCAAGACAGAACAATAATTTTAACG
CGTGGACCCATTTGTTGCCACCAGCACGAAACTCCAGAGTAATTTCGTGATACTTATTAA
CAAAGTTTTCCACGTTTAATAGATTGTTACAGTAAAAGCACAGAGAGAAGAACGGTCCAA
GACAGAAATATAATGTTAACGCGTGGGACCCATTTGTTGCAACCAGCACGAAACTCCAGC
TCAATATTTACCAGCACTACACGCTTGAGTAATTTCCTTGCGTTTTTTTCCCTCTACGTA
CGTCTTACCTTTTACCTCTTTTATAATTATGATTAATTAACGAGAATAAAAAAATTATGT
GTAAATTATACAAATTTCCCTTCCTTTTTTTCTCGCACGTGTTACATTTTTATTTTTTAT
AATTATAATTATTGCATTGCTAATAATTTGCAAGAAAGAATATTCTTTCTCTGCTTAAGA
AAACCCTAAGCATTGTAGATAATCTCTTATAGGAATCTCTTTATTGAATCATCAAAATAT
CAGAGTATATTTCCAAATACTATTACTACAGTTTATATATAAAAAAAATAAATAGAAACA
ATTAAGTAGAGAAATTATCATTTTATTCTCTTGTTCTTTAGCTTCTGTTTCGGCTTTGGC
TTCTGATTCTTTGGCTTTAGGTACAACCTAAGTAGGTAAAGCTTCTGTTTCTTTGTTCTT
GTTCCTTTATATATATACATTCTCACTTTCATAAAAAAAAATTAATTAGTCCTTGAAATC
TTAAAAAATAGTATTTAATCCTTATGTTATTATATTCATCTTTAATTTAATTTTTTTTTG
TCCATTTCATCTTTTTATTTATTTAATAATTTAAATTTTTAAATGAAAGATAAATAGTTT
TACGATAAAAGGCATTTTTTTAAAATAAAATAATATTAAATTAAGCATGCTCAACATTGT
TCAATTTATTAATTAATTATAATTAACTTGAGGTCTTTAGAAAAAACAAAAGGCAAAGAT
CAAATTATCTTTGCCACAACCGTAGAGCTAGCTCACTTTCCAAACCAGTCCTCTAGTAAC
TAGAATGATGGTTTCATATTTTTTTTTTATTAACGTGCGTATTTGAGCCAACTTGCGCAT
ATCTGGATTAATCCCACGAGTTCTAAAGTTAATGATTATGTAAGCTCCAGTGATCTTGAG
ATTTATGAGACTTAAACTGATGACTTTTAAAAAACAAACCTAAAACCTGACCAATTCAAC
TGTGTTTTCTAAATTTGCTTTTTGCTTTCTAGCCTGCCAAGTAGTTTGATCTACCTCAAT
GCACCTCCTTAGCATGACAATCACAATAAGAGATTAAAAGTAGTTTGAAGTATCATTAAA
CCGGACAAAAATAAACAACCGATAATAATAATATAGTTAAGATGATAAAAAAAATTTAAA
AAAGCAATTTGAAACCAATTAATCTTAAAAAAAACAAAAAAAAAACATGAAAACCAATTT
AAAATAAATAAAATGCTTGAAAAAAATTAATTATACATTGCTATAATAAAATTAAGTTTT
TATTTTTAAGTGGGAAAAAATTAAGCCACGAGGCGAGGGGTTCTTTGGTCTTTACCTATT
TTCATTTTGGCCTCCAAATTTTATTTTTTTCAATGAAATAGAAGGTTTTGTTTAATTATT
AGATAATTGAAATCATCGCTAATTTCTTTTGTTATTACCCCTAGCATGCACGAAACTTCA
TGTCATTTCATGATACGCTTGTTTTTAATGTTTTATACTGTTTTATTTCCTAGGTTGTTT
TTATATTTTAAAAATATTTTGATAATTTTTTATTTTAAATTAATATTTTTTTAGTATTTT
AAAATATTTTAATATACTAATATTAAAAATAATTTTTTAAAATTAAAAAAATATATTATT
TTAATATATTTTTAAATAAAAAATAATTTAAAAAACAATATCTATTATCACGTTACCTAA
CTTAAAAAAACGGTTAAGGCAGAACAATAATGTAGTAACCTGTTCGACTTCATTAATGCT
ACCGAGTGGACCCACCAGTTGTTGTGGAAACTTTGCAAAGGAAGAAAAATGATTGCATTG
CTAATAATTTGCAAGAGAGAATTCTTTCACTGAATAAAAAAAATTATTATTTTTAAAATA
ACAACAAATAAATTTAAAAATTATTATTTTTTAAATAGAGAAATTAGAAAGTCCTGATAA
TATTGAATAAAAAATAAAAAATAAAAAATATTCTTTTCAAGTAGAAAAAATTATAAAAGT
TTAATAATTCTGAATAGAAATAAATAAAATTTCTAAACTAAATAAAAATATTTGATAAAA
ATATTTTATATTCCAAAAATTCTTATATCAAAATCTCATTTATCATATTTTATATCTATA
AAAAACTAATTTGTCATATGTACTGGGTCCATATTCTAAAACCAGAAAAAAAAGTGACAA
AAAAGAATTCCACACAAAGCTGTGATTAACAGATTAAGGGATCGTTTGGGAACGCGGCTG
AAAAATTTTTTGTTTTTTTTTTGCTAAAATTTAATATGGTTTGTATGTTTTGGATCGTTT
TGATGTGCTGATGTTAAAAATGATTTTAAAAAAATGAAAAAACATCGTTGGCATGCATTT
TGGCACGAAAAGTTATTTGAAAAGCACCCGCAACCACACTGCCAAACACGCTCTAAAACG
ATGATGGATATTTTTTAGTAAATTAATTTCAATTCAAAATAACAAAATAAGGTTTATTGA
GGCTTACGTTAAACCTCGCTTTGGGATGAATTAATCACGAGAATAAGAAATCATGTGCAC
ATTATGCAAAATTTATTATTAATCATCAAGATTTATTATTTATTATCAATATTGAATAAT
GATTTATTTTATAATATAAATTATGTTTAAAATAAAATTGATAAAATTAAAATACAGGTT
GTATATTTTGAAACTAAATTAAAATCAATTTCTTTTTCTATTATATCCTTCAAAATTATT
TATTTTATATATAAAAAAAAACTTGTTAGTTTGCAAGTACACATGTCATGAGTCTCCACT
GCATCAAATTTGCAAAATCATATGGCCCATTGATAGAAAGGTGTGTTGAAGCAAAATCTT
TATTAGCAAGGCCTGTTCGATCTCAATAATGTTAACGCGTGGGACCCAGTTGTTGCCATG
ACCGCGAAATTACCACTCCAAATTCCTTGTTCTTTCTCTGTATATTATTAGAAAAACTGT
TATGAACTGATTTAATTGAAAAGTATTGGCAAGAAAGCTAAAAGAATTAGAGTTTTTCAA
TTTCTAAAATTATAATTTTAAATTGAAAAAAATTCAATTATTTTTAAAATTGTTTTAAAA
AATAAAACATCAACTATTTATATAATAACTAAATAAATCTATTACAATAAATCAAGAATA
ACTAGTAAAATCAAGCAAATAATCCAAAAATAACAAGAAAATAAATATATTTTCTAGGTC
TGATTTGAGTATGTTTTCAATTTGATATTTCTTCATTTATCAATGAAATATCACTTCTAC
GGTGCAGAATAGAAATAATTTGATTGACCGTTGACACTTATGCCATTAATTATTGATTAT
TTGGAAGAAGAAATCATAAATCATAATTCTTCCCAAGGGGATGCCAAATAGGTGCTCAGA
GTATACCGAATTAAGCGAAAACATGTTGTGTCCATAGTTTTACAGCTAGTACTTGCACTA
AAACTAATAATATTATTTTTCTAAATTAAAGATCAATATTTTTTGTTCACATCAAATAAT
TAAAAATGAGAATTTCAGAGCAGAGGGTTTAAGAAGTATTAAAAGAGAACGTTTTATGTA
ATTATTATATAATTAAAATCAACACTAATCTCCTTTGTTCATTTTCTTTTTCAATTACCT
CTTCCAATCAGCATGCACGAAACTTTATGTCACTCAAATGATACACATGCTTTCAACGGT
TTTTTTTTTTTTAAATTTTTTTGTATCTCGACTAATTTTGTGGATCCTAAAATTAACAAT
CATATAAAACTTCAATGACCCTAATATTTATAGAACTTAAACTGATAATTTTTAAAGAGC
AAACTCATAATCTAACTAGTAGAGCTATATCTACTGCTTGTTTACTTAATAAAGCTATTA
ATTGCTATAAAGCAAGAGACAAGAAAGTATCTAGAAGTATGATAAATATTGTGTTTTAAA
ATATATTAAAATAATATTTTTTTATTTTTAATATTATTACATCAAAACTATATAATTTTT
TTTTTCAGAATATTTCAGAATATCAATTCAACCGTACTCCAAAGAACACTCATACTCCAA
TATCAGCAACCACCACGAAAGTTACCACTCTAAATTCCAGCTCAATAATTTATTCTTTGA
CAATTATTGCATTGCTAATAATTTGCAAGGAAACATACTCGCAATAAATAAAGCCAGCAA
AGGCAGATGTGTTTGTCTATATATACATGAACTGCTGATTCGATTTGAACACCCCATTTC
TCCTATTCAATAACTTCAGTTGCAAAACTTCTATCTCCGATTGCGGCAATTTCATAGCTA
ACTCTTTGTTATACACAGGTATATACGGCTAACTCTTCTTTGCTTCTTTCTTGTTTTAAT
TTCATGTCTTTACCAATAACAATAATGTGAAAGCTTTGTTTGTTTCATGTTTAACTTCGT
TTTATTGATCATCAATATTGAATAATAGCTTATTTTTCTTTTGTATAAACTATGTCTGAA
ATAAAATTGATAAAAGACATTATATACAGTTAATGATGAGATTGTATATAAAAATGATTA
AATTGAGATTTTTCAATTATCTTTAAACATATCATGATTTTAATAGGTGAACGATACATC
ATGTAATTTATAAAAAAAGATATTTATTTTTCTGATATATATATATATATATATATATAG
TAATAACAAATTAAATGATAGTAACAACAAAATAGGAATTAGGTTGAATAAATGGTAGCA
GTTCCTATCATGATATTTAACTTGATTTTATTTGAATATATTATTTGATTAGTATTGACT
CTACTATTGACTGCATTGATTAGTATTGACTCTAGTATTGCTTTACTCTGCAGCTAACTT
CTCATTACCATTGCTGCCATTCCATTGCTAACTCTTTGTTATATTTAACTGACTCTTCTT
TGCTTCTTTGCTTCTTTGCTTTCTTGATCATAACGATAACTTGAAAGCCTTACGTTCAGA
TAGATAATCATTGACCAGTTCATCGTATATCATTCTATTTAATTTAGAAATGCAGAAAGA
AAAACGCAAGCAATCCAAAGATGAAGAAAACGATTCATCCTTGCGGAAGAGAAGAAAAGC
TGACCTCAGTAAGTCTGTCAGTTTTGTCTCCACAGGTAAGGCAGATGCGTGTGTCTATAT
GTATATATAGGAACTGCTGATTCGATTTGAATATGTTATTTGATTAGTCTGATCATAGGA
TAGGTTGAGTCTACTACTACTTCTGCCTTGCATTGACTCGAAATTCCTGGTGTTTTCTCC
TGCAAATGGATAGAAATCATATCCTTTCTCTTTCTCCTATATAAAGAACACAATTAACCT
CATTTCAATATCATAGCTTTGGAATTTCATAGCTAACTCTTTGTTATATTGCTCCATCGG
TAATTGATTGTGCCTTGATTTCTGCAGCTGCCATGACAGAGCCAGAGTCTTCTCGATCTA
GACCTGAAGGGACCTATGATGTCTTCTTAAGCTTTAGAGGAGAAGACACTCGCAAGACAT
TTACAGATCATCTCTATACTGCCTTGGTCCAAGCAGGAATCCAAACTTTTCGAGATGATG
ATGAACTTCCTAGAGGAGAAGAAATCTCCAAACATCTCCTCAAGGCAATTCAAGAATCCA
AGATATCCATAGTTGTCTTCTCAAAAAGATATGCTTCTTCTAGATGGTGTCTTAATGAAC
TAGTAGAGATTCTTAAGTGCAAAAATAGGAAGACTGTTCAGATTGTTCTTCCTATATTCT
ATGACATTGATCCTTCAGATGTGAGAAAACAGACTGGCAGTTTTGCAGAAGCATTTGATA
AACATGAAGAACATTTTAAAGAGAAGGTGAAGGAGTGGAGAAAAGCTCTTGAGGAGGCTG
GAAATCTATCTGGATGGAATCTCAATGATATGGCAAATGGGTATGCCTTTTTTCCAAATT
TATGGAGTCAATATACTTTACATTTTTCAATGTGAAACAATAAAATACTTAATTGACTCG
CTATCAATGACTTGCTTTTGTGTATGAGCAGGCATGAAGCAAAATTTATCAAAGAGATTA
TCAAGGATGTGTTGAATAAATTAGATCCCAAGTACTTATATGTTCCTGAGCACCTAGTAG
GTATGGATCGGCTTGCTCACAATATTTATGACTTTCTAAGTACTGCAACAGATGATGTAC
GCATTGTGGGCATACATGGGATGCCAGGAATAGGAAAGACGACTATAGCAAAAGTTGTAT
TCAATCAACTCTGCTATAGATTCGAGGGAAGCTGTTTTCTTTCGAATATCAAGGAAACAT
CAAAACCATTCAATGGTCTGGCTCTTTTACAAAAGCAACTTCTTCATGATATTTTAAAAC
AAGATGCTGCGAACATCAATTGTGATGATAGAGGAAAGGTTCTGATCAAAGAGCGACTTT
GTCGCAAAAGAGTTCTTGTTGTTGCTGATGATGTTGCTCATCAGGACCAGCTAAAAGCTT
TGATGGGAGAGCGAAGCTGGTTTGGTCCCGGAAGTAGAGTAATTATTACAACAAGAGATT
CAAATCTTCTTCGTGAAGCAGATCAAACATATCAGATTGAAGAATTGGAACCAGAGGAGG
CCCTTCAGCTTTTCAGCTGGCATGCCTTTAAGGACTCCAAGCCAGCAAAAGATTATATTG
AGCTTTCGAAGATAGCCGTTGGTTACTGTGGAGGACTTCCTTTAGCTCTTGAGGTTATAG
GAGCTCTTCTGTACGGGAAAGAAAAAGGTAGATGGGAAAGTGAAATTGACAACTTGACCA
GAATTCCAGAAAGCAATATTCAAGGAAAGCTTCTAATAAGTTTTGACGCACTGGATGGTG
AACTACGAAATGCATTCCTTGATATTGCATGCTTCTTTATTGATGTAGAGAAAGAATACG
TAGCAAAACTGCTAGGAGCCCGTTGCCGTTACAATCCAGAAGTTGTTTTGGAAACTCTCC
GTGAACGGTCTCTGATTAAAGTATTTGGAGTGACGGTAACCATGCATGATCTATTACGAG
AGATGGGAAGGGAGGTCGTGTGTAAAGCGTGTCCAAAAGAACCTGGACAGAGGACCAGAA
TTTGGAATCAAAAGGATGCATGGAATGTACTTGAGCAGCAGAAGGTAAGAGCTCAATGCA
TACATGAAAGCATAGTCATGCGTATTTTCTAGTCAAACTTATTACAAATAATTGAATGAA
AGTTGTATTGATTTTTTTTTTAGGGTACGGATGTTGTAGAGGGTCTTGCACTGGACGTCA
GAGCATCAGAAGCTAAATCACTTAGCGCAGGATCATTTGCAAAAATGAAATGTTTAAATT
TACTCCAAATCAACGGAGCACATCTCACCGGATCCTTCAAATTGCTTTCTAAAGAGTTGA
TGTGGATTTGTTGGCATGAATGTCCTTTGAAATATTTTCCATCTGATTTTACCTTGGACA
ATCTAGCTGTTCTTGATATACAGTACAGTAATCTCAAAGAACTATGGAAGGGAAAAAAGG
TATGAAACATGCTACAATCCCCAAAATTTCTCCAGTATGTAATTTATATTTACTTGTTAT
GACTTTCTATGATTAATTTTCATTATTTTTCTCTCTATTATAACAGATTCTCGACAAGCT
TAAAATTCTTAATCTCAGTCATTCTCAGCACCTTATTAAAACACCAGACTTGCACAGTTC
AAGTCTAGAGAAACTAATTCTGGAAGGTTGCTCGAGTTTAGTTGAGGTGCATCAATCAAT
TGAAAATTTGACGAGCCTTGTTTTCTTGAATCTGAAGGGATGTTGGAGTCTGAAGACTCT
CCCTGAAAGCATTGACAATGTAAAATCTCTTGAAACTCTGAATATTTCTGGGTGTTCACA
ACTTGAGAAATTGCCGGAACGCATGGGTGATATGGAGTCCTTAACCGAGCTGCTAGCTGA
TGGGATTGAAAATGAGCAATCTCTCTCTTCAATTGGACAATTAAAGCATTGCAGAAGGTT
ATCATTGCGTGGAGACAGTTCGACGCCACCAAGTTCTTCTTTGATTTCAACAGGTGTTTT
GAATTGGAAACGTTGGCTGCCAGCATCTTTCATTGAATGGTGGATATCAGTGAAACATCT
TGAGCTTTCTAATAGTGGTTTGTCTGATCGCGCAATTAACTGTGTTGATTTCAGTGGTTT
GTCCGCTCTAAAAGTATTGGATCTAGAAGGAAACAAATTCTCTAGCCTGCCTTTTGGGAT
CGGCATCCTTCCCAAGCTAACGTATTTGTCTGTTGAGAGATGCAAATATCTTGTATCAAT
CACAGATCTTCCCTCAAGTTTAGAGAGTTTGTATGCATCTTATTGCAAATCATTGAAAAG
AGCAAGAATACCAAGCGAGCCAAAAAAAGAACTATTTATAAAGCTAGATGAAAGTCATTC
GTTAGAAGAGTTTCAGGGCACTGAAGGTCTAAGTAATAGTTTCTGGTATATTCGTGTTGA
TGACCACAGTCATTCACCAAGTAAATTACTGAAGAGCGTTGTTGAGGTACTATTTCTTTC
CGTCTCTCTTTCGCACAACAATAAACGCACACAATTGGCACATACATTGATTAATGTCTA
AAATCTCAGCATTCCTTGAAATCAATATGTATAGAGGCAATAATCATTATTATTATTATT
ATATTTAAAAAAACAAATATCATCTTTAATAATATTTTTTATTTTTCTTATTTAATCTAA
AAAATTAAATATTATCTTTAATAATATTTTTTATTTTTCTTATTTAATCTAAAAAATTAA
ATATTATCTTTAATAATATTTTTTTATTAAATATTTAAAGTCTGATTGGTTTTATTTTTT
ATTTCTTGATTTTATGATAATATATTTATACAGGCAATGTGCAACGGTCGTCACCAGTAT
TGTATTCGCCACATTCCTAGTGAGATGCCAAATTGGTTGAGCTACAGTGAAGAAGGATGC
TCATTGTCATTCCATATGCCTCCAGTCTTCCATGGCTTAGTTCTCTGGGTTGATAAGGAC
ACTGACGTTAAAATTATTATAAGAAATAATAGCAATGGTATGCATTGGGTTTATCATCGA
AAAACTGGATGTATAAGATACATAAGTAGAAGTAAAATGGCAATGGAAGATTACAGTGCA
GATGACGAATTGGAACTAAGCATTTCTTCAGAGCCAACAGCCATTAAAGAATGTGGGGTC
CATGTGATAGCAGGAAAGTCAGATTCATTTGAAGAGTTGGTAGTGGGAAGAGATGCAGTG
ATGCCTTCACCACCGCTGTATCATCTGCTTCCTCATCCCCATTGTGGTTCGATTACAGCG
TCTACACCTAAGCAATGGATTGACTTTTTATTTGCCAAACTGCAAAACCATAACCTCAGT
TTAGCGCTTTGGGGTAAGAATACATATTTCATTTAGTTATTTTTATTATATTCTATTTAA
TTTATGAGATTAAATATTATCTTTAATTATTTCATTATTATTATTTAATATAAAAAATTA
AATATCATCTTTAATAAAAAAAAATATTAAATATTTAAGGCTTTTTGGTAAGAATACATA
TTTCCTTTAGTTATTTCTATTTTAATATTCTAATAATTTCTTGATTTTTCTTATTTAATA
TAAAAAATAAATATTATCTTTAACAATTAGATCTATCGAATATCACTTAAAAAATAAATT
ATAACTTTAATAATTATTTTTGAAAAACAAAAAGCCAACAGTCACTAACATATTTTATTA
AAATCACTTTAGTTTATTTAGAAAATATTGAAAATTGATTTTTGTTTTTTTACATTAAAG
TAAAAAAAAATAATGTTTTTATATTTTATTTCAAACTCGATATTTTAAAACAAAAATGAA
AAAGATGTGATATTGACCTTTTTTATTATAAAGTAAGTTTTTTAATTAAAAGTGATGGGA
ATTTGTTCGTAATAACAAAATGCATGTACAATCATGCACATTTAACTTTCTTTTCAAATT
TAGAAGATCTATTGAATTTGATGGTTTTTTCAACTAGGTGAAGGCTTTGATTGAAGTTGC
TTCAAATCAGTACGATACTTGAAGTTGCTTCAAATCAGTACGATACTTTCATCTGACATA
TTGATATGTATTTGTTGGCTTGAAGATCATTTTCCAAGCTTGGAAGTTTTATTGAATGCT
CTTTGAAATCTTTTCCATCCGCTTTTATGTTGGACAACCTAGTTGTTAATTATTATCCAT
GATGTAATTTATATTTTCAAGTTATAAATTTTGATGAATATTGTTTCATTTTTTTCCTCA
CTTCAAAAGATGAAAATCCTTGATGTTAGTTAGAAATAAATTGGTTTTCTAGGAAGAGAT
TATTGATTGGAATATAGTATTTAAATTGGTTCTTCATCATTTAATGTTATAATTTAAAAT
AATTAATGAAAATTACTGTACACAAAAAAGTTCTGAGAGCATTCTTAATTAGTCTAATAA
GTAAAGTGTTGTTAGTTTTGACTATAAGATCTTGTTATGAATTATTGCATAGTTTTTACT
ATTTTTTTGATATTTTTTCTTTTCTATATACAACTTTTATTTTTCTTGCCAGTTTAACAT
GTGATAACTTTTATATACAACCCCCCATGCACTCATAACATGTGATAACAATGAATGATC
ACTCAAGCACAGCGAATCTTACGCTTTGAAAACACTTTTCATCAACAACTTTTCTTTTCT
CATTGATTTTAAATCTTCCAGGCAGATAAAATAGCATTGATTTACAACCATGGTTTTATT
CTGCTAAAAATGGACCTATTCAGCTTAGGCATCAACAACAACATGTTGCATCCACAATCT
TACCACTACATTATAATTATAAACAAAACTAAAAAAAATATTATAGTTTGTCCCATCAAT
ATCAGGCTAAGACGGGATTAAATCTAGTTTTATAACGTATTTAGGAGGACAGAGTTAACA
GACATCCCTAACACACACTGCAAATCAGTGTACAGCTGTTATAACAAGCAAGTGTACAAT
CTGTTTTCTCCAACCTTCCAGCATTATTCTCCCGAGCATATTCTGTCAGCTCAAGATTAG
GCAATTCTGTTAACCATTCTGGTAGCTCTGTTCTCTTTTGTTGTATATATACCTGATTGA
TTGATTGATTCAATGAAATAAGCTTCTTCTCATTCTTGCTCTTCATGCTATCAGAGCACT
AACATTATCTTTCTCTCTTCTCACCTGCCTCCTTTTTCTTTTCCTTTTGTCCTCTAGCTT
CCAATGCCTATCAACACCACTATCCTTAACACAAATGAATCTCACAGCACATTGATTACC
ATCAATGTAGCAGCCCAATGTAGCAGCCCAAATTCCATTAAAACTTACCTCCACCAACTA
TCTAGCCTGGAAACTTCAATTCCAGACTCTATTCATTGAAACACCGCAATTTTTCATGAA
AAAATCCAAAGGATTGGTACTTTGGTGTTTGTGGTGCTGGTAAATGAAAGAACAGATCAA
GAGATGAAATCCCTCTATACCGCTGTTATTCCTTTCAAGGTGCGTATCAGGTGTTTGAAA
AACTTCCTCAACTGAAAATAAAAAGGTCCTGTTTACAACCTTTTTTGAGTCCTTTTCAAA
TCCTCCAATGTGTTGCATTTACTGAATATGATAGTGGGAACTTATTTATCAAGAATTAAC
TACTCAGAAGAAACTGTTAAGAGGCAATAATGATTTTTTTTATTTTAGATTCCATTGTCT
ACAAACTTGGAAGCATACGGACCAGTCAGAAGACAACATGTTTATTTCACATATGGTTAT
TCGAATTCATCTTAGTACAACATTTCATTCTTAAAATGATGGTAAACCAGAAACAACCAT
CCAGTACTTGAAGATCTGTTGAAGATATTGGGCCTTTGGAAATTTTGAAGAGAATTGGAG
CAGTTGCTTATGGATTAGCTCTTCCACCCAGCTTTTTCATCTAAACATCACATGTATTGA
AGTATCTTCGTGCTCCATCACATGTATGATGGACAGTTCCATGTATCCATGCTTTAGAAG
TATGTCAACGACAGTTCCATGTATCCATGCTTTAGAAGTTATCTCCGTGCTCCATCACAT
GTATTGGAATCATAAACAGCAGCATTTCAAGGAGATATGTCATGTGAAATTCGTTCTAAT
GAGATTGCTTCAGTGAAAGTAATGTGAGAAGGCCATCCGAGTGATGAAGCAACACGAGAA
CCTGAGAAGATGATACGTAATAAATATCGTTATTTCTTCATTCAATCAAGCTAACAAGTT
TTCTAATTAAATTCTGAAAGTTGATTATTGCATTGCTAATAGTTTGAAAGAAAGATGATG
AACATTTTTTAGTGAATTAAGTTCAATTCAAAATAATAAAATAAGGTTTGTTGGGGCTTA
TCTTGGAACCTCGGTAGGGATTAATTACCAAGAATAAAAAAATTCTATGTAAATTATGCA
AAATTTATTATTAATCATCGATTATTTATTATTGATCATCAATATTGCATAATGACTTAT
TTTTTAGTATAAAATATGTTTGAAATAAAATTAATGATGGCATTGTATATAAAAATGACT
AAATTGAAAATTTTCAATTATCTTTAAACATATCATGATATATCTAAATTATAAAAAAAA
TATCTATTTTTCTGATATAGGTAGTAATAACAAATTAGATAATAATAACAAGAAAATAAG
AATTAATTTGAATAAATAGTACCAGTTCCTATTATGATATATCTAGAGACGAAGTTCGGA
GAATAGAATGAAGTCAAATATTCTTAATAAAAAAGAAATAAAGAAAAAGAAATAAAAAAA
TGTTCTTAATAAATATAAAAGATGGGTGAAATTAGAGAACAAGAAAGAGATATAAAATCT
CTCTGTAGGATTTCTAAAAATTTAATTACAATTATATTATAATTTCTTCCCTAAAATTAT
TCAAAATATAGTATTATAATTACATAATGCTAGGTTTTAATACATAATTAAAGAGTCTTT
CCTGAACCAAATAATAAAAATATTGTATAACTCTTTTGAATGAATTGTTAACGTAGGGAC
TGTTTTGGGTCCTGACTTGGCTTATTTGATTTGAATATATTATTTGATTAGTCTATTTAT
AGGTTTAGTCTATTATTGCTGCCTTGCAGTGACTGGAACTTGAAATTTCCTGTAATATAC
ACAGGAAATTTCCTGGTGCTAAACTTCAAAGAATTTATAGAATTTATTTTCTTTTCCTTT
TGTATTTTCTCATTTTCTTGGCATGCGCGCAGCTGCTTCATGGAAAAAACGTTTCAGAAA
GAATCCAATCGATGAATGAGAAGTATTCTCATTGGTCACAGCCATCTATGTTGTTTACAG
AATTCATATGGTTAGACAGAAAGGATCATTAACAAAAAGAATGGACCTTGAGTGATTAAT
TGGAACCTCCCTCAGTGATTAATTGACGAGAATAAAAAATTCATGTGTAAATTATACAAA
ATTTATTATTAATCATCGATATTTTATTATTGATCATTAATATTGAATAATGGCTTATTT
TCTAGTAATGTTATGAGAAGCAGCAGAGTCAAGAGGTCATCTCTGATCTTGTGGACTGGA
AGTAGTTGCACAGTTAGGGACCGTTTGGGAACGCGGCTGGCGCGTTCCCAAAAAATTTGA
AAATTTTTTGTTTTTTTTTTTGCTAAAATTTAATATGGTTTGTACGTTTTGGATCGTTTT
GATGTGCTGATGTTAAAAATGATTTTTAAAAAATGAAAAAACATCGTTGGCATGCATTTT
GGCACGAAAAGTTATTTGAAAAGCACCCGCAACCACACTGCCAAACACGCTCTTAGTCGT
AACCTCTGAACAATGGAGTCGTGGGCAAGACTTGGCTATGTGGCCTATTTGATCACGAAA
TTGGCATTTCGGTTGATAACGTATTTGAGTGTATCGATTGGTTGAAGACTTATGATTGTC
TTTGAATGGACCTTGAGGGATTTTATTGTGGCCTGGAAGATCCATTAGTCTTATTTGAAC
CCTTCGGGTGAGACCCACCACATGAAATAAAGTTCTGTTTGTGATGATAAGAATAATTTG
CAGAGGCCACAAGCTGCTGAGTTGAAGATTCCAAACGCCGCAGGTAACTGTCATGCCCCT
CAAGAATATCGTGAAGCTCTTCAAAAGTTAGAAGAGGTGTAGCAATTTTCCTGAAATCAG
AACCCAATCCGTTAAGAATATAAAAGGTAAGATCATCATCAGATGGGAGAGGTGCCAACA
GGGGAGGGGCACTGGGAAATTCCATTAACATAGTCAAGGAGGTTGTATCCTAGAAGGAGG
GCTTCAAATTGTGCTCTCCATCAAGGAAAGGTGGATGGCGTCAGTTTTTCATTTATTTGT
GTTGTGATGTTAAGAGCAATGAGGGCATTTTCGGTGGAAGAGATGGGATGAGTGTTTGGG
CAGAGTTCAGCAGTTTGATATGCAGAAGCCAACATTTTAGAGAGGAGGATTTGTTTTCTC
ATTGAAGAATTTGCTCTGATACCATATAGAAACTCAAGCTACACATGATTTCAATGGAAA
AACCATCACAGATTACTACTGAGGGAAATATATACAAGAACATAACCTATTTATTACATA
TGGATGTTTGCTATAATTTTGCAAGAATATAATTTGCAATGAATGAAAAGATTCGTACTA
GCTGAGATGATGAACTTGGATAGTAATCTGTAGCTTAACTGTGCAGAATTGATACAAAAT
TGATGCAGTCTTCCTTAATACTTTCAACCTCTTACACTGATCGAGTCCTCTAGAAAACTA
TTAGATGCTATAAAGCAAGAGAGGAATATATTTTGGAGTGCCATAGATATTATGTTTTAA
AATCCTTTTTATTTATAAATGTATTAAAATTTATTTTTCTAAATTTATTTTTAATATTAA
CACATCAAATTAATTTAAAAATATTTAAAAAATTAATTTAAAACAATAAAACATTAGCAA
CCACCATGAAATTACCACTCTAAATTCCAGCTCAATAATTTATTCTTTAGCGATTATTCC
TATTATGTTTATAATGCTTTAGTTTAGTCCTTTTCGAGTGGAAAGTGGGAAACCCTTTCC
CACTTTCCACTCAGTGTGAAAGCGGGAACTACCATGAGAGCTCTATGCCACTTTCTATCT
TTAGATGTAACGGCTTTGGCAAAAAAGAATCAAATAAAAATTAGTTTTCGCATTGCTTTA
AAATATTATTTTAATATACTTCTTTTAAAAAAGATTTAAAAAATAAACCCGACATGTCTC
CTACGTTTTCAAAAAGAACGTTTCAAGGCAGAATAATAATAAAAGGGAATAACCATATGA
ATGGTAGTCACGTCATACAAAATTGAGATTAAGAAGTTTATTTTATCTATGATATCAGGT
TTGAGTTCTTGATTGCTTATATGATGACTACTGAAAATTTATATTATCGTTAACTTAGCA
GTAACCTGTTCGACTTCATTAATGCTAACGCGTGGACCCAGTTGTTGTGGAAACTTTGTA
AAAGATCTCGAGGAAAAAAAAATGATTGCATTGCTAATAATTTGCAAGAGAGAATTCTTT
CACTGAATAGAAAAAATATTATTTTTAAAATAACAACAACTAAATTTAAAAATTAGTATT
TTTAAAATAAAAAAACTAGAAATTCCTGATAATATTGAATAAAAAATAAAATAAAAAAAA
TATTCTTTTCAAGTAGAAAAAATTATAAAAGTTTAATAAAACTGAATAGAAATAAATACA
ATTTCCAAACTAAATAATGAGGTGTATATTTTGAAACTACATGATATTCTTTTTTAATTA
TATCCTTTAAAGTTATTTATTTTTTTTTAAAAAAAAAACCTCGTTAGTTTGCAAGTCCAC
TGCATCAAATTTGCAAAATCATATGGCCCATTGATAGAAGGTGTGTTGAAGCAAAATCTG
TTTTATCGATCATCAATATTGAATAATAGCTTAGTTTCTAGTATAAATTATGTTTGAAAT
AAAATTGATAAAAGACATGATATATAATTAATGATGGGATGGTATATAAAAATGATTAAA
TGAGATTTTTTAATTACCTTTAAACATATCATGATTTTAATAAGTGTACGATACATCATG
TCGCACGTCAAATGCGACATCACGGCGATCGTCCTCCCTCACTCAATGTGTGTGTATCTA
GAAAATATGGGGAGATAAAGAATTCTTGTCTCTTATCAGTGAAAAAATGGAATGGGAGTC
GCCACCTATTATTCTGATCACTATGAACCCTAACTGGTCTCGAGATCGGGTATGGAGACC
TGGTTGCGTAAAGGAAAGGTATTAGCACCCCAAATACGCCCTACCTAAGGTAAGCTGCAT
TGTTTTATTTGTCTGATCAAAATCTAAGGGTTGGTCGCGTTTTCTAATTGTTGGTCCTGT
CTGTCTAAAATTCAAGAAAAGCCCTCCTCAATAAGAAGGTTCTTATCTTAATGGGGTAAA
ACCTAACTGTTCTAACGTTGAAAAAAAAATTTAATATCTGAAATATGCATTACATGTAAT
TTCGTACCCCGGATACTAAAAGACAAACAAAATAATTTTTTTTTGTTTTTGAAATTTTGG
CCAATGTTCTCTTGACTTTACTAAACTAGTTATTAAAGTCACAATTGCATGATAAAACAT
TGTTTTTTGGTATATGAAAAACACAATATGATTTTTTAGATTTGAGACACTTGGCTGTAT
GCATAAATTTTTTTTTTCTTTTTCTCAAAATTTTTTGTATTTTTGAAGTTTTGATGAAAA
CTGGATATTTTAATATCAAATTTTTCATTTTTAATGACATAAAAAATAATGCTTGATATT
AATCACAATGACATAAAATTATGTGGGAAAATTGTAAAATTCCAAAAATATTTTTTTTAA
TTTTTCTTTTAACAAAAAAAAACTGGGACGGACCTGGCCCACCCATCCTGGGATGGGCCT
GACCCGGCCCATATAATGTGGGCTGGACTCAGCCCAGGCTGATGTTCCAGCCCATAACCA
AAGAAAAATAATTAGCTAGTTACTGTGCACAGCACAGTAACTAGCTAATTAATCTTCATT
TGCTGCAGAACGTGAATTGCTCACGTTCTGCATGCAAATGAAGATGAGCAACTAAAAAAC
GATAGGGTAGGGGGGAAAGTTACCTGGAGTGGTGGCGACGCTGGTGACTGCTGGCGGCAG
CGGAGGCAGCAGGGGTGGTGGCCCGACGGTGGCTCGTGGTGGCTGTTCTCGGTGAGTGGC
GGCAGGTGGTGATTCTTCTGCGGTTGTTCTTCTTCCCTTGGTGCAGAGACACAACGGTCT
TGCTGGAGGAGCAGACGATGGCTTCGCTGATGAAGATGGTGGTCTCCCTTCCTCTGCGCT
TTGCTTCCTCTCTGTTTCTGCTCTCTCTCTTGTTCTTTCTCCTTCTCTGTTTTGTTTCGG
TTTCTCCTCTGTTGCTGCTGGTGGCAGCGCTGATGGTGGCGGAATGGCGGTGCTGGATGG
TGGTGGCCGAAGGCCACGGTGGAGAGAAAGGAGCAGCTGCTGGGAACCCGAAAAGGATGA
TTTTGTTTTCTAACTTTGGACCCGAAAATCCCCCATCTGTTTCTGCTTCTTTGTAAACCT
CCCCTGTCTCCTTTCTCAAATTTGTTCCTCCCTTCAAGTTCGTTTCTCAAAAGTTTTGCC
CCCTCTGGTTTCCCTTTTTTTTTTCGTTTCTGCAGCTTGCTTCCCTCTGCTCTCCAAAAA
ATTTCTCCTCCTTCTTCTTGTCTTCCCCCCTTTATTTATAGGCAGCCGGGGGAGAGGTTC
ACCATACCCTGTAGAAGCACAGGGCATGGTGGCCGGGGCATGGGTCTTCTGATTTTCGTC
GTGGTGGGGGGCATGGGTCTCCTGTTTCTCCATTAATGAGGGTATGGGTTGTGTAAGTAG
TTAGGCAAGTGGGGAGGTAGAGAAGGAGAAGTTAGCGGGAAAAGTTTTCAAAAATCTCCT
CCTCCCCTGTCTCTGTATTTGCAGGGGAGAAGAAGCTGCACGTTGCCGTTTAAAACGGCA
ACGTGCAGGTTTTTTTTTTTATTAAGAAAAGGAAAACAAAATTTGGGAGTGACCCAAAAA
TGAATTATGACACGTCATGTAAATTATAAAGAATATATTTATTTTACTTATATATATATA
TATATAATAACAACAAATTAAATGATAGTAACAAGAAAATAGGAATTAGTTTGAATAAAT
GGTAGCAGTTTCTGATATCTCTAGGAAGACGTTTGAAGAATAGAATATTCTAAAAAAAAA
TAAAAGGAGAACACAGGAAGAAATAAAATATGTTTGTAATAAATATAAAAGATGGATGCT
AGGTTTTACATAATTACATAATGCTAGGTTTTAATATATAATTACATAATGCTAGGTTTT
AATATATAATTTCTACTATTGCTGCATTGACTGGAAATTTCAGTATTCCATATCCTATAT
ATTTAACTCTTTGTTGCATTTAATAGCTAACTCTGCAGCTAACTTCTCTGTCCCATTGCT
ACCATTTCATAGCTAACTCTTTGTTATATTCAACTTACTCTTCTTTGCTTCTTGTTCGTA
ACAATAACTTGAAAGCCTGACGTTCAGATAGATAATCATTGACCAGTTCATCCTATACCA
TTCAATTTAATTTAGAAATGCTGAAAGAAAAACGCAAGCAATCCAAAGATGAAGACAACG
ATTCATCCTCGCGAAAGAGAAGAAAAGCTGACCTCAGTAAGCCTGTCAGTTTTGTCTCCA
CAGGTAAGGCAGATGCGTGAGTCTATACATTTAGGAACTGCTGATTCGATTAGAATATGT
TATTTGATTAGTCTGATCATAGGATAGGTTGAGTCTACTACTATTTCTGCCTTGCTTTGA
CTCGAAATTACTGGTGTTTTCTCCTGCAAATGAATAGAAATCACATCCTTTCTCTTTCTC
CTATACAAAGAATACAATTAACCTCATTTCACTATCATAGCTTTGGAATTTCATAGCTAA
CTCTTTGTTATGTTGCTCAATTGGTAATTGATTGTGCCTTAATTTCTGCAGCTACCATGA
CAGAGCCAGAGTCTTCTCGATCTAGACCAGAAGGGGCCTATGATGTCTTCTTGAGTTTTA
GAGGAGAAGACACTCGCAAGACATTTACAGATCATCTATATACTGCCTTAGTCCAAGCAG
GAATCCGCGCTTTTCGAGATGATGATGACCTTCCAAGAGGAGAAGAAATCTCCGATCATC
TCCTCAGGGCAATTCAAGAATCAAAGATATCCATAGTTGTCTTCTCAAAAGGATATGCTT
CTTCTAGATGGTGTCTCAATGAACTTGTAGAGATTCTTGAGTGCAAAAAGAGGAAAACCG
GTCAGATTGTTCTTCCTATATTCTATGACATTGATCCTTCAGATGTGAGAAAACAGAATG
GCAGTTTTGCAGAAGCATTTGTTAAACATGAAGAGCGTTTTGAAGAGAAGTTGGTGAAGG
AGTGGAGAAAAGCTCTTGAGGAGGCTGGAAATCTATCTGGATGGAGTCTCAATGATATGG
CAAATGGGTATGCCTTTTTTCCAAATTTATGGAGTCAATATACTTTACATTTTTCAATGT
GAAACAATAAAATACTTAATTGACATGCTATCGATGACTTGCTTTTGTCTATGAGCAGGC
ATGAAGCAAAATTTATCAAAGAGATTATCAAGGATGTGTTGAATAAATTAGATCCCAAGC
ACTTGGATGTTCTTGAGCTCCTAGTAGGAATTGATCCCCTTTCTCACGACATTTTTTACT
TTCTAAGTACTGCAACAGATGATGTACGCATTGTGGGCATACATGGGATGCCAGGAATAG
GAAAGACAACAATAGCACAAGTTGTATTTAATCAACTCTGCTATGAATTCGAGGGAAGCA
GTTTTCTTTCGGATGTCAATGAAAGGTCAAAACAAGTTAATGGTCTTGTTCCTTTACAAA
AGCGACTTCTTCACGATATTTTAAAACAAGATGTTGCAAACTTCGATTGTGTTGATAGAG
GAAAGGTTCTGATCAAAGAACGACTTCGTCGCAAAAGAGTTCTTGTTGTCGCTGATGATG
TGACTCATCCGGACCAGCTAAATGCGTTGATGGGAGATCGAAGTTGGTTCGGTCCCGGAA
GTAGAGTAATTATTACAACAAGATATTCAAGTTTACTTCGTGAAGCAGATCAAACATATC
AGATCAAAGAATTGGAACCAGATGAGGCCCTTAAGCTTTTCAGCTGGCATGCCTTTAAGG
ACACCAAGCCAGCAGAAGATTATATTGAGCTTTCGAAGAAAGCCGTTGATTTCTGTGGAG
GACTTCCTTTAGCTCTTAAGGTTATAGGAGCTCTTCTGTACAGAGAAAACAGAGGTAGAT
GGGAACATGAAATTGACAACTTGAGCAGAATTCCAAACCAAGATATTCAAGGAAAGCTTC
TAATAAGTTATCACGCACTTGATGGTGAACTACAAAGAGCATTCCTTGATATTGCATGCT
TCTTTATTGGTATAGAGAAAGAATACGTCGCAAAAGTGCTAGGAGCCCGTTGCCGTTACA
ATCCAGAAGTTGTTTTGGAAACTCTCCGTGAAAGGTCTCTGATTCAATTTCATGGGTGTA
TAATTAAAGATGGAAGGCAGTTATCTGGAAGGACGGTAACCATGCATGATCTATTACGAG
ACATGGGAAGGGAGGTCGTCTGTAAAGCGTCTCCCTTGCTTCTTGGAAAAAGGACCAGAA
TTTGGAATAAAGACGAAGCATGGAATGTACTTGACCACCAGCAGGTAAGAGCTCAATGCA
TACCCGAAAGCATAGTCATGCGTATTTTCTAGTCAAACTTGTTACAAATAATTGTATTAA
AGCTGTATTGTTTTTTTTTAGGGTACGGATGTTGTAGAGGGTCTTGCACTGGATATCAGA
GCATCAGAAGATAAATCACTTTGCGCAGGATCATTTGCAGAAATGAAATTCTTAAATTTA
CTCCAAATCAATGGAGTACATCTCACCGGATCCTTCAAACTGCTTTCTAAGGAGTTGATG
TGGATTTGTTGGCATGAATGTCCTTTGAAATATTTACCATCTGATTTTACCTTGGACAAT
CTAGCTGTTCTTGATATGCAGTATAGTAATCTCAAAGAATTATGGAAGGAAAAAAAGGTA
AGAAACATGCTGCAATCCCCAAAATTTCTCCAGTATGTAATTTATATTTACATGTTATGA
CTTTCTATGATTAATTTTTATTATTTTTCCCTCTATTATAACAGATCCTCAACAGGCTAA
AAATCCTTAATCTTAGTAATTCTCATAATCTTATTAAAACACCAAACTTGCATAGTTCAA
GTTTAGAGAAACTAATTCTGGAAGGTTGCTCGAGTTTAGTTGAGGTGCATCAATCAATTG
AAAATTTGACGAGCCTCGTTTTCTTGAATCTGGAGAGATGTTGGAGTCTGAAGATTCTCC
CTGAAAGCATTGGCAATGTAAAGTCTCTTGAAACTCTGAATATTTCTGGGTGTTCACAAC
TTGAGAAATTACCAGAACGCATGGGTGATATGGAATCCTTAACTGAGCTGCTAGCTGATG
GGATTGAAACTGAGCAATTTCTCTCCTCAATTGGACAATTAAAGCATGTCAAAAGGTTAT
CATTGCGTGGATACAATTCGACTCCACCAATTACTTCTTTGATTTTAGCAGGTGTTTTGA
ATTGGAAACGTTGGCTGCCAACATCTTTCACTAAATGGATATCAATGAAACGTCTTGAGC
TTTCTAATAGTGGTTTGACTGATCGCGCAACTAATTGTATTGATTTCAGTGGTTTGTCCG
CTCTAGAATTGTTGGATCTAACAGGAAATAAATTCTCTAGCCTGCCTTTTGGGATCGGCT
TCCTTCCCGAGCTAGGGTACTTGTCTGTTAGGGCATGCAAATATCTTGTATCAATCCCAG
ATCTTCCCTCAAGTTTAGACTTTTTGGTTGCAGCTGGTTGCAAATCATTGAAAAGAGTAA
GAATACCAATCGAGCAAGAAGAAGAACTATATATAGAACTACAAGGAAGTCATTCGTTAG
AAGAGATTCAGGGCATCGAAGGTCTAAGTAATAGTTTCTGGTATATTAATGTTGATGATC
ACCGCAGTCATTCACCAAATAAATTACAGAAAAGCAGTCATTCACCAAATAAATTACAGA
AGAGCGTTGTTGAGGTGCTATTTCTTTCAGTCTCTCTTGCACAATAATAAACACACACAA
TTGTCACATACATTGATTAATGTCTAAAATTTGAGCATTCCTTAAAATCATTATGTATAC
AAGTAATAATCATTATTTTTCTTATTTTATTTTAAAAAATAAATATCATCTTTAATAATA
TTTTTTATTTTTCTTATTTAATCTAAAAAAATAAATATTATATTTAATAATATTTTTTAT
TAAATATTTAAAGTCTGATTGGTTTTATTTTTTATTTCTTGATTTACTGATAATATATTT
ATACAGGCAATGTGCAACGGTCGTCACCGGTATTTTATTAGCGGCATTCGTGGTGAGATG
CCAAATTGGATGAGCTACAGTGGAGAAGGATTATCTTAATTTATGAGATTAAATATTATC
TTTAATGATTTTATTATTATTATTTAATCTAAAAAATTAAATATCATCTTTAATAAAAAA
ATATTAAATATTTAAGGCTTTTCGGTAAGAATACATATTTCCTTTAGTTATTTCTATTTT
ATTCTATTTAATTTAAGAGATTAAAAATCATCTTTAATTATTTTATTTTTCTTATTTAAT
CTAATAAATTAAGTATTATCTTTAATAATATTTTTTATTAAATAATTAGAGTCTGATTGG
TTTTATTTTTACTTCTTGATTTTATGATAAAATGTTTCTTAATTAATTTAAAAAATAAAT
ATTATCTTTAATAATTAGATCTATCAAATATCACTTAAAAAATAAATTATAACTTTAATA
ATTATTTTTTGAAAAACAAAAAGCCAACAGTCACTAACATATTTTATTAAAATCACTTTA
GTTTATTTAGAAAATATTGAAAATTGATTTTTTTTTTTTTACTTCAAAATAAAAAAAATT
GAATAATGTTTTTATATTTTATTGCAAACTCGATAATTTAGAACAAAAATGAAAAAGATG
TGATATTAACCTTTTTTTTATTATAAAGTAAGTTTTTTAATTAAAAGTGATGGGAATTTG
TTCCTGGTAACAAAATGCTTATACAATCATGCACATCTAACTTTCTTTTTAAACTTGAAA
GTTCTACTAATTTGATGCTTTTTATGGGTACTAAGGACCTGGATGGATGAGATGTGCTAG
GGACCTGGATGGATGAGATAGCTCAAGATCATTTTAGAGAATACATGGATGCTTGAACTT
ACTTCAAATCAATACGGTATTTCTGTCTTACAAGTTGAATTTGAAGATCATTTTCCAAAC
TTGAAAGTTTATTGAATGCTCTTTCAAATTGGAGGACCTAGTTGTTATTATCCATGATGT
AATTTATACATTTGATGAATATTGTTTCATTTTTTTTTCCTCACTTCTTCTATGTATTCT
TCAAAAGATGAAAATCTTTGATCTTAGTTAGAAATAAATTGGTTTTCTAGGAAGAAATTA
TTAGTTAAAAATAAATTGATTTTTTATTAAATTTATTTTTTATCTAAATATAAAATAGTA
AATTAAAAAAAAAAAGCAAAAATGAGTCTAAAAGAGTGGATTTGGTGGCCCTGCATTCTT
GAGCCTTCTTTTATAAAAAGAGAACCTAGGTGTGCAGACCTTGTAGTCTAGCCCACGCCC
TTGAGCTTGGTTTTACATTTTTAAATTTTAGACCGACGCATCATTGGTTGTTTGTAGAAT
CTAGAGATGGAGGTTTGCTGGAAAAACAAGATTTTTTTTTTTTTGCTAAAACACTATTTT
TCAACCTAAAACACCTAGAAAATATAATAAACACCTTGATGAATCTATTTATAGTCTTAA
ACAACATAAAAAAGGCCAAAAAATCTAAAATCAGCTCAAACTTGAAAATCTTCCTGCTGA
GAGGGTTACTTTATCAAGGAAAAGAATAAAAAAAAAACACCTAGGTAAAACTTCCCTGAT
CAAATGAAATATATTAACACTAGGGTTGACCATTTTGGTAGTCAAAATAAAAGTCAATAA
TAACATGTTCTCTTTACATCAGAATCCAGCAAGTCTCTCTTTTCTTTTTATAAAAAAAAG
GACTAAAAATAAAAAAATAAAGTTTGGTATTGAAATTAAATTTCCAACAACTAAAGAGAC
CAATTACCTGTTAATTAAAACAATTGGGGACCAAACTAATATTTTCATATGAAATTTGAA
GTTGCTACCTATTTTCTCTATGTTTTTCAGTTTGATCATCTTTCTTTTAATTCAACCCTT
TCTTCATAAAAAAAGAAGCAACTTGTTATTAATTTGGGCTCAAAAGGGTGCAATAGTGTG
TGCTAAAAAAATTAAGGATCAAATTCAGAATTTTTAAAAATTAATTTTTTCAATCAATAA
TAATTTGTGAGAGAGTGCGCAATAAAAAGAAAAAACATCACACAGCTTTGAAACACTTTA
ATATGTTGACTGAAATTGACAAGTGAGTTTACTCACATATTGTTATATTGGTTTTGAGTT
CAAATAGACGTTTAAAAAGGGAGTTTTTCATGAATGCAACCCTTCATGTGATTTTAATGT
CTTGTGAATGCATTCATTTATATATGGATGATTTTGCTAAGAATTGGTCAGTAAAAAACT
TAATTTCGATATATAAAAACCGAAGAAAGAACAATAAATAGCTAAGAATTGATGTGAAAA
AAATAATTTATGTTAGTGTTCAACATATTTTTTCTTATTTTATTTTTTTTAATTGGATTA
CCTTAGTCTTTCATGTCAAGTAAAATTCTGGTATATAATACTAAATTAAAAAAAAAATAA
GAGGTGAAGTAAAGGTCAAACGAAATGAAATACAAGTACAAAGACTACATCAACTCTCAG
CAAATTGAAATTTCAAGGCTATTCGTATCTTGAAAACACAATCTCAATAATCTTAATGTG
AGGAGTGATTTCTTTTCTATTATTATTTTTTCTTTGGATCAAAAGGGTCTTACTGAATTA
TTATTTGTTAGGCAACTACGATTTGTTGATGTGGAAAAATAGCACAAAGATTTTGGCATG
GCCACCAGTGAGAATCAAAAGAAGCAGCAATCCATCAAGATCATCACCATCCTATCACTT
TGCCGTTTTGTTTATCTTCTTGGCATTGTTCAAAGGAACGCAGAAAGATATTCCAAGCAT
GTAAGTGAATTTTTGTAATAAAGTTTTTCAAACCTCCAACTATAGAGAGAGAAATAAAAA
GCATGAGCAAAAAGAAACATCTTTCTTGTTTCCTTTCCCTTCTTTACATGGCTTACTCAA
AGATCCAATCCAAAAATAGACTATGTATCATGTAGTTTAACACCTCTAAGCATAATTTTT
GCAATAATCATCTATGCTTGACCATTCATATCTTTCACCACAGTTCTCTGTCACAACTTC
ACATGCACACATTCCCAAAAAAGAGATAGCATGGAAAAATGTCTTTGCTTGTCGTAAAAA
ATACATAAGGAAAATAGATTTGGGAAAAGGAAACCAGAAACAAAGCAAGGCACTAACAAT
TAGGAGGGGCAAAAACATGAATTCAGAAAAGGAAAATACATACCGGCCTTCCATGACCCA
ATCCATATTGGGCAGCAAATGATAACCCCGCATCCATGTTTCCTCGTGATGTGAATTTCT
TTTTTCTGATACAGAAACACAAAACCAAATTACCTCAAGGTCTATTGTTGTTGTGAATTT
TTAAGGTAGCAGAATTACAGGATAAAAGTAATTTACCAAAATGCTTGTCATTTGGTCACG
TCATCTCCTCACTAGAGTAATCATCACGGAAGTGAAGACCACTTAGAAGACTATAATCCA
TAATTCTCTCTGCTTCTAAGAATTCACAGTCCCTATAAATTTGACTGAGAAAGAAAGAAC
AGAAGACAAACACATGTTAACCTCTCAAGATTAGTACTCGGAACAAAACAGGTTTCCCAT
TACAACAAAACGAGTCTGGAATTACATTGCATTGTGAACAGTAATTAGAATATGATTATA
CATTATGTAGAAAGAACATCTCAATGAAAACTGCACCATCATGATTATACCTTTTGACCT
CCCACTGGTTTAACACAATGTACACCAAAGAACTTCGTTACCAAGGAGTTCTTGTACTGG
CAAACATGTTGGTAGTAACTTGGAAGCATCTTAATAAGAACCTGAATATGGTTCACAATA
CGTTGTGAAAATCTATCCACATGATAAAAATTAAAATAAGTGTCTAAGACTTAAATTGGT
ATATAGAACCAAATTACTCGCCCTACGTATTGCTACTTGAGTAATAATCACTTTCATACA
TTTGCTGCTTTGTAACATGTTGAACTAAGAATTTAGGTTAGCTAAATTACTAATCTTGAC
TTCAGATTTTTTCACAGTTTTGATCATGAAACGATCATCTTGAGTTAGATAAAAGAAGCT
TCCACTCTTCCCAAGGGAAGAAAATTCTCTAAGTGCATCACTTCCACAAATCGCTATCAT
GTAATTCACTGGATCTGTTGCAAACAATTCCCTCAGATGTCTAAATATATACCAAACAAA
CCAACCACCGCCATAACATAGGAAATCAGAGACAGATTCAATATCTCCTTTCTTGGACAT
TCAACAGAAGATTAAAAATGAAGTAATAAAACATTATAAGTTCCAAAAATCCGCAAAAAA
AAATAAAAATTCCTGAAAACAATACCTGAATACCATGGGACAGTAATCCTTCCATCTGAA
ATCCACAGATTGATGTGGAGGCGTAGACTTTGATCCTTCCGGTGGAAACCTTGTCCAGAA
CTTTTCTTTAGGATCAAAATCACTGTGTCTTAGTTCCCTCATTATTGCATCATGCTTCCC
CACAGAATGCCTACCAAAAAAAAAAAAGGAGACAAATTATTAATCCAAACTCTATAAAAC
CCCACCAAAAAACCCCATATTGACCAGTAAGAGAGTACCTGATACCCAGTTGAAGACTAA
GCATCAAATCATAATTCTTGTGCCCTTTCGAAATCGTTTGTCCTTGTTTCTTATTAACCT
CACCATCAACAGAACTACAAGGACTTCTACCTGGCTGCAGCTGCTGCTGCACCTTACCCT
CACATCTACCTCCATTATCATCATTACCATCTCTATAAAACATAGAAGGCTCCACATTAT
CAACAATATCACAAGTAATATCACCAGCCTCCCCATCCAACTCCCAAATACAAATCCGAG
GAAAATTCCCATCCACTGATGACCTCTTCCTCCCTCCCCCAACCCCAACTACTGGACCCA
ATGCCACCCCTTTAAAATCCTCTCCACCACCACCAAGAACTCTCCCATTCACATTCCCAC
TACCAAATGTAAACATTCCTTTCCCTTTAGGCACCCCATTTTCCCAGAACCCTTCATACC
TCTTCCCATTAACCCAAACCAATACCCCTTTCCTAGATAGCACCCCATGTTTCCACTCAC
CAACATACTCATTCCCATTACACCACCTATACTTCCCTTCCCCATCTTGCAAATTAAACT
TCCAAAAACCTTGATAAACATACCCATTGGCGTACCTTTTCTCACCAAAGCCATGCTTTT
TATCACTCACCCAATTTCCACTATAAACTTCACCATCTACACCAATAAAAGTACCGTAAC
CATCCATTCTCCTATAAAATCCTATAAAATAAGAAGGTTTGATTTGGTGATAAGAAGGTT
TTTTTTTTTTTTTTGAGTTACAATTTTAAGATCAATATATATTCTTTCAATGTATCTTGA
AGATTGTTTTGAAAAAAAGAAATTAGTCTTGATTATCATGTAAATTATTCTAAAGTTATC
AAAAACGTTCCTGGCCTTAATATCATCTATTCCGATTGTGTCAGTTTTGGCACTAGTAAT
GGAATTACTTTCATATTTACTTAGGTTTATGTTTTTCATAAAATCTAATTAGAGATGCAT
ATTGAAAATCATTAAATTTCGTATTTGAGTTTAAGTTTATCATAAAAATTATAGATGGTG
ATAGGTAATTTATTCTCAATTTAATTTATATATTATTCTTTTACATATTATGTATTTCTT
AGATTTGGGATTTTTCTCTCAAGAAATACATCATTTTGAATGGTTACATATGAAGTAGAA
AAGAAGATGCCACACCGCTTGATGGCCCCATCATTTAGACTTTTGATGGCAACCAAAGCT
AAATTTAAAAACAGGACCATCTGAATTGTATAATGATGCCAATTTCCAAAAATAGACTAT
GCATTTACTGAATATGATAGTGGGAACTTATTTATCACCTACTATAAAGAATTAACTACT
CAGAAGAAAATGTTAAGACGCAATAATGATTTTTTTTTTTTTAGATTCCATTGTCTACAA
ACTTGGAAGCATACGGACCAGTCAGAAGACAACATGCTTATTGTATATGATAGAGGTACT
CAATTTATTTCACGTATGGTTACTCGAATTGATCTTAGTACAACATTTCATTCTTAAAAT
GCTGGTAAATCAGAAACAATTGTCGCACGTTACCTGCGTGACGTCTGTTAGCAATTTTTC
ATTGCGTTTGCTTGGTTTAAGTTCTTAGAAGTCGTCACCTAGTATTTCATTGAGGGTTAC
TAAAAAACTCAAATGTACTAGTCTTATCAGAGATTAGCAGGTAAGGAACTAGTTATGATT
AGAAAAGATATTAGCACCCCTAACGCACTCTATCTAAGATAAACTGCTTCGTAACTTTGA
TGTGATAAAAAAGTTTTAAAAATTTTATTTTTTCATCGGATATTAGAAATACAACTTACA
TGTAAGTTCATAATCCTTAACCATGAACAAATTAAAATATTAAATTCTTTATTATTTGTA
ATTTTATCATAAAAAAAAACATCCATAAAAAAATACAAACAACACATTCACTTTCACTAT
ATTTTTCTTTTTTTTTTACATCCACACTACAAATTATAAAAATTCAAAACTACACAAAAA
TTACATTAAACAATTTAAAATTTACAAAATAGCCCCTAAACCTCCGGGAATTGCAGGGAA
GGCCCTCTGGAACTGCAGGAACAGTGGCGGCACGTGGGTTCACGCGCCGCCGCAGTCAAC
TACCGGAAACGGGCGGATCTAGCCTGCTTTCTTCTTCTCTTCCCCTCCTTGCCGGCTGTA
AGGAACGTCGTCACTTGCAAAAGCAACACAATCGCAACGAGCAATCTGTTTTAGTTTTGT
TTTCTCCTTCTCAGATCTGGTCCTTTCGAGTCTGTTTCTCGGTTAGTGGTTCTTTCCCTC
TTCTTCAGGCGGCAGATCTGTTGTGGAGGACCCAACGTTGTGAGTGAGGAGGCGGCGTTG
CTGTGATGGGAAGGAGACGCCGCTGCAAGTCTGGTGGGAGGAGATGAAGAAGACAGCGGG
GGCTGCTGCTGGAGGCCGGACTGTGCAAAGGAGAGCTGGTGGATGAGGAAGGGGATGACG
TCTGTGGGCGCTGTCGTGTGCTGGCTGCTGTTGGAGGATAGTTGCAGAAGATGAAGCTGA
AATCAGTGGGGGATGGGCTCTATGGTGTTAAGGTGGAAGACGTTGTGGTTGAAGAGAGAG
TGAGGGGGGAGATCTGGTTGGCTGGGAGGAGAAAATGAAGGAAAATGGAGATGGGAAGAG
AGATCAAGTGAGGAGCTGAAGGCCTGAGGTCTCAGGTTTCTGTCGGGTGTGTGGCTGAGG
GCAGAGGGAACCAAAAGGGAGGAAGCTCGGGGGCGGCGGCTAATCTGCTGAGATGGGTTT
AGGGTTTAGGTTTTCTTTTAAGGTATTTTTCTTTTTTTTGTTAAATTACCCCTCCTTTTG
TGTGTGTTGAAGGTTACTATTTATAGGCAAAATATTGTTTGGTCCCCAAACTTGATCCCT
CAACTTCTTTTTTTTTTTGTAAATTTAATCTTTCTTAATTTTCTTGTATTTTTTGAAAAC
TAGCAATATCAACATCGACTCAATAAGAAGAATCAATGATTTTAAAAAATGACGCGTGAA
AAGTCGAACGTGTTTGAAAATTTAATTTTTTTTTAAACGACGTTGAAAATGCTAAAAACG
ATGCAAATATATTAAAAATATATTTTTTTGGATTTTCATTAGTTTTCACTATTTTTGAAT
TTTCTAAAATTTTTATTAAATAGATGGGTCAAAAAGATAACAACAACAACCATCCAATAC
TTGAAGATTTGTCAAAGATATTGGGCCTTTGGAAATTTTGAAGAGAATTGCAGCAATTGC
TTATGGATTAGCTCTTCCATCCAGCCTTTTCATCTAAACATCCATTGTTCTATGTATCCA
TGCTTTAGAAGTATCTTCGTTCTCCATCACATGTATTGGAGCCATAAACAGTAGCATTTC
AAGGAGATATGTCATGTGAAATTCGTTCTAATGAGATTGCTTCAGTGAAAGTAATGTCAG
AAGGTCATCCGAGTGATCAAGCAACACGAGAACCTGAGAAGATGATACGTAATAAATATC
GTTATTTCTTCATTCAATCAAGCTAACAAGTTTTCTAATTAAATTCGAGGATGAATTTAT
TTTAAGAGGGGAGGAGGAAATGTAAACCCCACCCATAATATATAACCCATTATTGTTTTA
TATGTTGGCCCGTTAATTCAAGTCATTTTCTTCTTTCTCTCTTACAGGAATGTTCCTCCT
TCTCCCTTTTACTGCAAATATTCCCCCACGATCCTAAACCATCAATTGACCATATAACTC
CCTTGTTTTGAGTAGGTTTACTTCAACTTTATCAAGTGTTTATAATATTGTTTTATGTTT
ATTTCTTTATATAAAATTGTTGACTTCTAGGCTTTATATGATATTAGTTGATGTGATATG
GATTTATTTAAATTAATTTGTGTGTGGGCAGTAATAAGTGTATATGAATATGAATTGGAG
TAAGGTCAGTGATGAGTTGGTGTGAAGCTTTGATTAATTGATATATTTTGATCTAATGAG
TAAACACCTTAAGAAATTTGAATATTTGAAAGATAATAGGTAAATATTGAAGAATTGTAT
AGAAAGAATCATATTGAAATTATGGAAAATACGTTATGGGGTTGATGATGGAAGAATTAC
AGTTTGGTCCTTGCTTTTGAGAAATTAAGATTTTGTCCCTAAATTCTAAAACAATTATAG
TTTAGTCACTGGTTGTAAATAAAAAATTTTAAGATTTTTTTTAATAAATATTTAATAAAT
ATTGATCATCTATTATCAATTTTTATTGTTATCATTTAAATTTAGAATTAATTCTATTAT
GTATTTAAATGTGTTTAGTTTCTTTTTAAGAAACTGCATGTTAGAGTCCCTCAAATATTC
TGGCCAAAGCTAGGGCATACATGGCTCGAAATAATAAGCATTTTTAGTTAGCTCGAAATA
GCAACAACTATATTTTATACTATGCAATATTTTGGCCCTATAAATTAATTACCTAAAAAG
GACAATAATTGAGCTTGGTGATCTTCGAGCACAGGTGATACAAGTATAGCCTGTTTGGAA
ATATAGTTGTAATTTTTTTAAAAAATATTTTTCATTTAAAAATATATTTTTTTATTTTTA
AAAAATTATTTTTAATATCAAGGTATCAAAATAATCTAAAAATAACAAAAAAAATTATTA
AATTAAAAAAAAATAAAAAAATTCAATTTGTTTTAAACACTTTTAAACTCAATTCTCAAT
TTAATTTTAGCCTTGTAACGTAGTTTTTTGTATTCTGAGCCACAAATGTTGTATAATGTT
TGGACTGTCACTTTGCCTATTTATAGTAGAATAGGCCTCCACCCTCATGGGTTTTTATTG
AGATTAGGGATTCTATTGTAGCTATTTTTTCTCCTTTTGATCTCTGAGGGTTGAAACCTT
TTTTCAGCTCCCTGTGTTATTTCTGTACCTACATCATTCCACCCAAGTCACATGAGCAAA
CTTTTCTTTATTTTTGTTGAGATTACACCTATATCACGTGTCCCCCCCCCCCCCCCCCCC
ATAGTTACCATGTTAGCATGAATTGCATAGTGTTATGAAACCTGGGTTGGACTCTGCATC
AAAGATGCAGACATGTTTGGTGCTCAGAAGATGACAAGGTCAATGACTGCACTGAAAGTT
TCTTGTTTGAGCAGTGAGAGAGGGATGGAGGGAGCCAGGGAGGGGTGGTTACCTGGTCTT
AGAAGGCTGACTGAAAATTTGATTATAGAAAAAAAGAGTAATGGTGAGTAGTTCCGACCT
TGAAGCTGCAGTATCATGCTGGTACTGCTTTACTTTTTCTTCTTTAATGGACGGTGTTTC
TGAAAAGATATACAACTGTCTTCCTATGAATTAAGAAGTGAGCATTGCTGGGTTGCAATG
TAAGCTAGCCGGCAAGTCCAGTTCTGAATCCCAATCAATCAATTTTCTTGCAGTCGAGCA
GGTGCCCCATGCCTTTTTTTTTTTGCCTGGTATATGTGGAAGTCATTTGATTTCATATTG
GGGACAAAGGAAGCCCTGTATCAATGTTCAAGTTGGATCCATCTGACCCTGATCAAAATT
TGATTTTTCCACCAGTCTGGCCTGGCATACATACCATTGCATGATACTTCATGTTTTCGT
GAAATGTTAAAGCTAGTCATGTAACATCAGAGTTCGGAGTGTTCCTTTCTTTCTCCGTGA
AAGAAAAATCATGGATGTATTTTCTAATAAATTGGGTCTGCAGGTGGTAGCAGCAATGTG
TTCAAAGGTGCCTTCAATTGGTAATGCAATCATGAAAGCAAATGGTTCTGGTATGTAACC
TGTTGGTGGGAAGAACCACTGGTGGTGGTTTTGAAACACTTAGAGGGGATAAAACACTTA
GAGGGGATAAAACACAAAGTTTTATTTCAAGAACAAAAGCTTACAGGAGCAAAATAAACA
CAACAAGCTTAACAATACACACCCTCTCTTTCTCTCTAGTGTTTCTCTCTATTCTCTCAC
ACTCTCCCACATAATAGCATAAGCTCGGCTTGCTATTTATACACGAATTCAAAACAAGAA
AATTCAACCTTCAAGTGTGAAGGCGGCTGTAGACGGTGGTGTGAAGGCGGTGGCGGCTAC
TTTGGTGGTGGCGGCATTTGGTCGGTCATAGCTCGGTGGTGGCTGGTCGGTGGTTGCCTT
CCTTGACCTTCTAGATTGAGTTTAGTATTCAACAAATCTCCCCTTTAAACTCAATCGAGA
GATATCATGCCAAGCATGAACTTTAATCGGATAAATACTTCTCTCTTCAAAGGCTTTGTG
AAGATGTCGCAACTTGATCATTTGTGTTGCAAGATATCAGTTGGACTTCTTCATTCTTCA
CATGTTACCGAATAAAGTGATGACGTGTATCAATGTGTTTGCTCCTCTCATGATACACTG
GGTTCTTTGCCAATGCGATTGCTGATCGATTGTCTATATAAATCTCCGTAGGATTTTCTT
GAGGAAATCCCAAAAACTTCAGCATATTCCTTAACCATATTGAATGGCATACGGCTGAGT
TAGCGGCAACATACTCGGCTTCACGGCTTGATAATGTGACAATCGATTGCTTCTTGGATG
ACCATGTGAAAGATGTGTCTCCCATGAAAAAGACAAACCCTGTTGTGCTTTTCCTTTCAT
CCGAGATCTCTACCCCAATCACTATCCGAGTAGCCTACAAGATTAAAGTCTTTACTTGAG
GTATAAAACATACCTTCATTCATTGTGCCTTTGATGTAGCGAAGAATTCTCTTGGCTGCA
TTCAAATGAGACTGTGCAGTGTCTCCATGTATCTGCTGACGAGTCCGACCCCGTAGAGTA
TATCCGGTCTGGTACATGTCAAGTACCTTAAGCTTCCTACTAAGCTTTTGAAGTAAGTTG
GATCGACATTTCCAACCTTACTCTTCCTCAATTCCACTCCATTCTCAAGCGGAGTTGATA
CCGGATTGCGCGGTTTCCATCTTGAACCTTTCAAGAATATCTTTGGCGTAACCGCTTTGG
GATACAAAAATCCCTTGTTCTTTCTGCGTTACTTCCAAGCCAAGAAAATGTGACATTAAA
CCAATGTCGGTCATCTCAAACTCTGTACCATGCTTCGTTTGAAGTCTTCAAACATGGTAG
GGTTGTTGCTCGGTGAATATTAAATCATCAACATACGAGGCACGCAAATAAGATGCTGCC
ATCTGCTCCTTTCTTCACATATATGGCGTGTTCATATGGACATTTCTCAAATCCATTATC
TTGAAAATACCTGTCAATTCTGGTATTCCAAGCACGCGGAGCTTGCTTCAAACCGTAGAT
GACTTTCTTCAACTTGTATACTTTGCCTTCATTTTCAGCATCAATGTATCCAAGTGGTTG
TTCAACATAGATCTCTTCTTCTAGGAAGCCATTCAGAAATGCTGACTTCACATCGAGTTG
ATAGATCTTCCATCTATGTTGTGCAGCTAGTGAGATCATCGATCGATTGTCTCTAGCAAG
ACTCTTGGAGCAAATACTTCTCCATAGTCAATGCCTTCTCTCTGTTTGTAGCCTTTAGCC
ACTAATCTTGCTTTGTATCTTTGCACTTCTCCTTTTGCATTTTTCTTTGTCTTGTAGACC
CATTTGACACCTATTGCTTTTTTGTTTTCTGGTAGATAAGTCAGCTTCCAGGTATCATTC
TTCTCAATGGCATATATTTCTTCATCCATTGCTTTAATCCATTTCTCTTCCGTGACAGCT
TCATTAAAGCTTAATGGGTCACTATCTGCAAAGAAACAAAACAAATTTGTATCTTCCATT
ACTTGAGTGGCATCATACAACTCTTCAAGATTTCTCATCCTTCTTGGTTCTTCGATGAGG
ATGCTGATGGTGGTGTTGATGATGATGCTCCTGGTGTGTTCCTCCTGTTGAATACGGGGA
ATCGTGTACCGAGACTTTGTGGTTCAGTTCTTGGCACAATCGGTTCTTCGACAAGTCTTG
TTGGTACTTCTTCACCTTCAAGGATCAAATCAATGTTGATCTATTTGACTGCTTCTTTAT
CATCATTCCATTCCCAAGATTTATCTTCTTCAAAGATAACATCTCTACTCATAATCACCT
TCTTCGTGATGGGATTATACAGCTTGTATCCCATCCTTCTTTCACCATATCCGACAAAGA
TGCATTTCTCACTTTTATCATCAAGCTTTCTCCTTCTTGCATCTGGGATCTTTGCATATG
CCACATAACCAAAGACTCGTAGATGAGTAACACTTGGTTTGTGACCACTCCATGCTTCTT
CTGGAATGACTCCTTGCAAACTTCCGGTTGGGCATCGATTCGGTAGATACACTGCACATG
ATACGGCTTGACCCGGTATTGCTTGGGCAACTTCTTTGTTTTGAGCAGACTTCTTGCCAT
GTCAAGAATCGTGCGATTCTTCCTTTCGGCTACACCATTCAGCTGTGGTGTATACGCAGG
TGTTGTCGATGTCGATGCCTTGTTGTGTACAATAGGCTTCAAAGTCATTTCTTTGTATAT
TCTCCACCTTGATCAGATCTCACGGTTCTGATCATGTAACCACTTTGCTTCTCCACAATT
GCTTTAAAATCTTTAAAACAATTGAATACTTCTAACTTCCTCTTCAGAAAGTATATCCAC
GTCTTTCTACTAAAATCATCAATAAAAGTGAGGAAGTACCTCTTCTGTCCAGTCGACATA
GGCGTAATTGGGCCACACACATCTGTGTGCACTAACTCCAGTGGCTTCTTTGCTCTCCAG
TTGACTTCTTTGGCAAAATTGGATCTGTGATGTTTCTTGAGGACACAACTCTCACGAGAC
TTCATCTGGATGATCAATGTGAGGCAAACCTTTGACCATCTTCTTGCTTGCTAGCATCTT
CAAACTTGTGAAATTCAGATGTCCAAGCCTCAGGTGCCAAAGCCATTCTTCACTATTGGT
GATGGCACTCAAACACCTTTTGTCGCATCATCTTGGATGTTCAAAGGAAACATCCTATTC
TTGGACATTTTCACATAGGCCATTAATCTCCCATTGTTGTCTCTAATTGTCAGATGACAA
TTCTTCGAGTAAAAAGTATAACCTCTCTCCATAAGTTGACCTAAGGCGATCGGGTTTGTT
TTATGGTGAGACATAATAGACATTGGCGATGTAGCTGGAATCGCCGTTCTTCAACTTGAT
TGGGATGCTTGCCTTTACCTTTGAATGGAACCTTTGAGGTATCTCCAAAAATAACTAGAC
CTTACTTGGTCTCATCTAGATCACCAAATAACTCTCGGTAGCCACACATGTGATTGCTGG
CTCCAGTATCTAGATACCATATATTCTCCTGTTTCTCGCTAAGTTCTTGTTGGACAAGAA
ATGCAGCTTCTTCTCTGTCATCCTTCTCTGCATAGTTGGCTTGCTCACGTATCTCCAACG
GAGCTTTCCTTTGACATTCAGTGCTATAGTGCCCAAATTGATTGCACCTATAACATTGGA
TATTTCTCTTATCACGGTTATTGTAATCGCCTCCTCTTTCTCTAGGAGTGAATGCTAACA
ATAATGTGAAAGCTTTATTTGTTTCATGTTTATCTGCTCTGTCATTATTAAGCTTAAACT
GCTGTATCATCTTCTATGATCACTTCACATGTATCTCTTGCTAGTATTTGCAAGAGAGAA
GATATCTTATGCAATAGCTCCATTGCTAATTGATTGTTCCTTAACTTCTGCAGCTGCCAT
GACAGAGCCAGAGTCTTCTCGATGTAGACCTGAAGGGACCTATGACGTCTTCTTGAGCTT
TAGAGGAGAAGATACTCGCAAGACATTTACAGATCATCTCTATACTGCCTTAGTCTAAGC
AGGAATCCACACTTTTCGAGATGATGATGAACTTCCTAGAGGACAAGAAATCTCTGAACA
TCTCCTCAGGGCAATTCAAGAATCAAAGATGTCCATAGTTGTCTTCTCAAAAGGATATGC
TTCTTCTAGATGGTGTCTCAATGAACTTGTAGAGATTCTTAAGTGCACGAGGAAAACTGG
TTCGATTGCTCTTCCTATATTCTATGACATTGATCCTTCAGATGTGAGAAAACAAACTGG
CAGTTTTGCAGAAGCATTTGATAAGCATGAAGAAAGTTTTAAAGAGAAGGTGAAGGAGTG
GAGAAAAGCTCTTGATGATGCCGGAAACCTATCTGGATGGAATCTCAAAGATATGGCAAA
TGGGTATTCCTTTTATCTCTAAGATTCACTTGCACACATTTATGGAGTAATTTTACATTA
CATTTTTCAATGTGAAATAATAAAATATTTCTTTTTAGCATAGTTAATTTACTAGCTATC
ACTGACTTGCTTTTTTCTATGAGCAGGCATGAAGCAAAATTTATCCAAGAGATTATCAAG
GATGTGTTCAGTAAATTAGTTCCCAAGTTCTTATATGTTCCTGAGTACCTAGTAGGTATG
GATTGGCTTGCTCACAATATTTTTTACTTTCTGATTACTGCAACAGATGATGTACGCATT
GTGGGCATATATGGGATGCCAGGAATAGGAAAGACAACTATAGCAAAAGTTGTATTTAAT
CAACTTTGGTATAGATTCGAGGGAAGCTGTTTTCTTTCGAATATCAATGAAACATCAAAA
CAGTTTAATGGTCTTGTTCCTCTACAAAAGCAACTTCTTCACGATATTTTAAAACAGGAT
GTTGCAAACATCAATTGTGATGATGGAGGAAAGGTTCTGATCAAAGAACAACTTTGTCGT
AAAAGAGTTCTTGTTGTTGCTGATGATGTGGCTCGTCAGGACCAGCTAAATGCTTTGATG
GGAGAGCGAAGTTGGTTTGGTCCAGGAAGTAGAGTGATTATTACAACAAGAGATTCAAGT
TTACTTCGTAAAGCAGATCTAACATATGAGATCAAAGAATTGGAACCAGACAAGTCCCTT
CAGCTTTTCAGCTGGCATGCCTTTAAGGACACCAAGCCAGCAGAAGATTATATTGAGCTT
TCGAAGGATGCAGTTGATTACTGTGGATGACTTCCTTTAGCTCTTGAGGTTACAGGAGCT
TGTCTGTACGGGAAAAACAAAGATGGAAAAGTGAAATTGACAACTTGAGCAGAATTCCAA
AAAAGAATATTCAAGAAAAACTTAGAATAAGTTTTGACGCACTGGATGATGAGCTACAAA
ATGCATTCCTTGATATTGCATGCTTCTTTATTGATATAGAGAAAGAATATGTCGCAAAAG
TGTTAGGAAAGTAAGATTTACACAGAAAAGAGAAATAGAGAGAGAAGAAGAAAAGCAGAG
AAGGATTCTGTTAAACAGAGAGGAAGAAGAAATTCTGTTTTTGATTCACTGTTTTATTAA
GTGAATGTTGTTACCTTATTTGACATCAGTTTATATATTACTACAGTAAGAAGCTTATTC
ACGTTATCTATTCTTCACTAAACAATACTAACTAATTCTCTTAACTGACAAACAAGACTA
ACAACTACTAACAGCATTCTAACCATTTCATTCTCTAATCTTTTGACATGTGGCAGGACT
AGAGCCTTTGATATCTTTACGTTCCCCCTTAATTGTAAGGACTATGGACACCACTTATCT
CCACATTGGTATGATATTGTCCACTTTGGGCCTAAGCCCTCATGGATTTGCTCTTGGGCT
ATACCCAAAAGGCCTCATACCAATGGAGATATTTGTCCATCCTTATATACCCATGATCCT
CCCCATTTCTAGCCAATGTGGGACTTTGGTTGTATACCCAACAATCCTCCCCTCAAACAA
AGGACCACCGAGCCTCCCCTCAAACCGATCATTCATCCATCCACTCTCAATCAACCGGGA
TTCTTCATTCTCTACTTCACCGTGTTGGGGTCGGGACACGTCCATGAAGCATCCGGAGAG
CACTACGACTTGAGAGTTTGCTCTTTCTAGGTCAACTCCTCTTCACCGTGTTGGGATCGG
GACACGTCCATGAAGGGAGCACACCGCCTATCCAATAGAGTTGATCCATGGATTACATCG
TGATTGGGGGCCCACCACCTTCGTTCGGCATTCCGAGGATTCATCCATCATGGCTAACTC
CGGGCCTCCGGCTCGATACCACTTGTAAGGACTATGGACACCACTTATCTCCACATTGGT
ATGATATTGTCCACTTTGGGCCTAAGCCCTCATGGATTTGCTCTTGGGCTATACCCAAAA
GACCTCATACCAATGGAGATATTTGTCCATCCTTATATACCCATGATCCTCCCCATTTCT
AGCCAATGTGGGACTTTGGTTGTATGCCCAACATTAATCGCAGGCTTGGAGGAGCCAAGC
ATGAGATTGTAACAGTAGTCCCTTGATACAAAATGATAATCAATCCGGAGGTCTTGTAAA
CCGAAGGTCCGTAGTTCGATCCTGCATTTTCGAAGGCGATGATCATCGGTTCCAACACCT
TCAAGATCGAATCGCATCAATTTGACTTGAATATTTTCTTGAGCCATCAACAAATCCTAA
AATTCCATGACTCTCCAGAAGAATTTGCATCCGAAAGTGCCATATGAGATAATATGTATC
ATCAAGCTTGATTGTCACAACAGTAGAAACCGTAGGAAGCAAACAGATAATAGGAGATTG
AACAATCGAAGTTGAGAAGCGATCACCATTTTTTAGAGTGCAAGAAGTAGAAAAGAAGAG
AAACAAAGATTGATAGGAGATTGAACAATCTGAAGTTGAGAAGTAATCACCATTTTTTAG
AGTGCAAGAAGTAGAAAAGAAGAGAATCAAAGATTGAGAAGGAAGAATCTTGCAGAAAGT
TGAAGATTTGAAGAAGAATTTTTCAGTTTGACAATATATCAAACAAATAATAGACACATC
AACAAATACAGAAGAATTTCATTAATAAGATGAGAATGAAGCCAGAATCAGAAACAAGAG
TAAGAAATCATAGAGTACAGAAGCTAAGGTCTCAAGATCAAGAATCCCTAAGCTCTGATA
CTATGTTAGGATAGTAAGATTTACACAGAAAAGAGAAATAGAGAGAGAAGAAGAAAAGCG
AGAGAAGGATTCCGTTAAACAGAGAGGAAGAAGAAATTCTGTTTTTGATTCACTGTTTTA
TTAAGTGAATGTTGTTCTCTTATTTGACATCAGTTTATATATTGCTACAGTAAGAAGCTT
ATTCACGTTATCTATTCTTCACTAAACAATACTAACTAATTCTCTTAACTGACAAACAAG
ACTAACAACTACTAACAGCATTCTAACCATTTCATTCTCTAATCTTTTGACATGTGACAG
GACTAGAGCCTTTGATATCTTTACAAAAAGTGCTAGGAACCCGTTGTCGTCTCAATCCAG
AAGTTGATTTGGAAACTCTCTGTGAAAGATCTCTGATTAAAGTATTTGGAGAGATGGTAA
CCATGCATGATCTATTACGAGAGATGGGAATGGCGGTCGTTCGTGAAACGTCTCCAAAAG
AACCTGGAAAGAGGACCAGAATTTGGAATCAAAAGGATGCATGGAATGTACTTGAGCAGC
AGAAGGTAAGGGCTGAATTCATACACCAAAGCATAGTCATGGGTATTTTCTAGTCAAACT
GATTACAAATAATGTATGAAAGTTGTATTGAATTTTTTCAGGGTACGAAAGTTGTAGAGG
GTCTTGCACTGGATGTGAGAGCATCAGAAGCTAAATCACTGAGCACAAGATCATTTTCAA
AAATGAAACGCTTAAATTTACTCCAAATCAATGGAGCACATCTCACCGGATCCTTCAAAC
TGCTTTCTAAAGAGTTGATGTGGATTTGTTGGCATGAATGTCCTTTGAAATATTTTCCAT
CTGATTTTACCTTAGACAATCTAGTTGTTCTTGATATGCAGTACAGTAACCTTAAAGAAC
TATGGAAGGGAGAAAAGGTGCGAAACATACGTAATTTATATTTACATGTTACGATTTCTT
ATGATTAATTTTTTATTATTTTGCTCTTTATTATGACAGATTCTCAACAAGCTAAAAATC
TTTAATCTTAGTCATTCTAAGAACCTTATTAAAACACCAAACTAGCACAGTTCAAGTCTA
GAGAAACTAATGCTGGAAGATTGCTCGAGTTTGGTTGAGGTGTATCAATCTTGTTGTAAC
CCAATTTTGGATCCATCAAGATTTTCTCGAATGTTATTTTATTATTATTTATAAAAATCC
AAAAAAATTAAGAAAAAAGTTTAAAAATTCAAAAATATACTTTTCTCAAGTCAACCGCAT
CTTTCCATCAAAACCGAGTCCAAGGGTCAATACGGGTCAAACCATGTCGACCGGGGTAAA
AAATGAGTTTCGGACCGTTTCGGGTCAAAACCGTCATTTTTGGTCAAAACCAAGTCCACC
GGGTCAATACGGGTCAAACCATGTCGACCAGGGTAAAAAATGAGTTTCGGGTCGTTTCGG
GTCAAAACCGTCATTTTTGACCAAAACCGAGTCCACCGGGTCAATACGGGTCAAACCATG
TCGACCACGGTAAAAGATGAGTTTCGGGCCGTTTCGGGTCAAAACCGTCATTTTTGACCA
AAACCGAGTTCACCGGGTCAATACGGGTCAAACTATGTCGACCGGGGTAAAAAATGAGTT
TCGGGTCATTTTGGGTCAAAACTATTATTTTCGGTCATTAAAATTAATTTTTAGCGGTTG
AAACGAGGTTTTTCTAATACTGATTTGAGTTTTTAATTTTATCTATATAAATATATATAT
GACAATTCTGGGCAATGAGAATCTGGTTAGATGAGTTGAGAAAAACAAAATAGCGGGAGC
TGTCGCCCGACGTGGTGTATCGACAAATCTGTTGGACATTTGAAGAGCCTCGCTTTCTTG
AATCTAAAGGGATGTTGGAGGTTAAAGATCCTTCCGCAGAGCATTTGTGATCTAAAGTCT
CTTGAAACTTTTAATATTTCTGGGTGTTCACAACTTGAGAAGTTGCCGGAAGCCATGAGT
GATATGGAATCCTTAACTGAATTGCTAGCTGATGGGATTGAAAATGAGCAATTTCTCTCT
TCAATTGGACAATTAAAGTATGCCAGAAAGTTATCATTGTGTGGATACAGTTTCCTCCGG
GACTCACCATCACCTACATCATGGGTTTTCTAAATTTCATCATGGCTTTCACCGTCATCT
ACATTTTGGCCTCTACCAGTTTCATCTTGGATTACAACATGGGTTTTAAATTGGAAACGT
TTGCTGCCAATATATTTCATTGAATGGAGATCAGTGAAACATCTTGACCTTTCTGATCGT
GGTTTGTCTGATCGCGCAACTAATTGTGTTGATTTTAAAGGTTTGTCCGCTCTAGAAGAA
TTGGATCTATCAGGAAACAAAATCTCTAGCCTGCCTTCCGGGATCGGCTTCCTTCCCAAG
CTAGGGAGATTGAGTGTTCAGAAATGCAAATATCTTGTATCAATCTTAGATCTTCCCTCA
AGTTTATACGGTTTGGATGCATATTATTGCAAATCATTGGAAAGCGTAAGAATACCAATC
GAGTCAAAAAATACACTATATATAGATCTATCTTTTTGTTATTTATTAGAAGAGATTCAG
GACATCGAAGGTCAGAGTAAGATTTTTTGGTGTATTCGTGTTGATAACCACTGGCACTTA
CCAAATAAATTACAGAAGAGCGTTGTTAAGGTATTATTTCTTTCGGTCTCTCTTGCACAA
AAATAAACACACACAATTGGCACATACACTGATTAATGTCTAAAATCTCAGCATTTCTTG
AAATCAATATGTATACAGGAATTGTGCAACGGTCATTACCGGTATTTTATTCACTGCCTT
CCTGGTAAGATGCCAAATTGGTTGAGCTACAGTGGAGAAGGATGCTCATTGTCATTCCAT
ATACCTCCAGTCTTCCAAGGCTTAGTTGTTTGGTTTGTCTATCCACTTGAGGAGGATGTT
CACATTATTATTATTATTGTTATAAGAAATAAAAGCAATGGTATTCAATTGTTTGAAGAA
AAACAAATAGCAGAACCTGCGGGATGGATAAGATACATAAGTAGAAGTGAAATGGCAATG
GAAGATTACTGTGGAGATGACGAATTGGAACTATACATATATTCAGAGCCCATCAGTTTT
CCATCCCAAGTCAAACTCATTAAAGAATGTGGGGTTCATGTGATCGCAATGAAGTCAGAT
TCATTTGAAGAGTTAGTAGTGGAAAGAAATGCATCATCTTTAATAATAATTTTTATTAAA
TATTTAGAGTTTGTTTGCTTTTATTGTTTATTTCTTGATTTTATGATTATATTTTTCTTA
TTTAATTTAAAAATAAATATTATCATTTATAAATAGATCTATCAAATCTCAGTTAATTAA
ATTATTATTTTATTGGTAACAACTTATGATTCTTTTAAGCCAAAAGAATAGTAGCCAGGA
AGAGCAAAATTAGCAAGGAATATTTAGAGTCTATTTGATTTTATTGTTTATTCTTTGATT
TATTGATAAAAATTTTAAATTCTTGAAAAAAGATTGAAAAATTATATGTTTTGATTTTAA
TTTTTATTTTGAAAAACAAAAGGCAAACAATCACTAACATAATTTGTTAAAATCACTTTA
ATTTATTTAGAAAATATTGAAAACTGATTTTTTTTTTACATTAAAATCAAAAATTGAAAA
ATATGTTTATATCTTATTTCAAATTTGATATTTTAAACAAAAACGACATTGTTTGGTGCC
CCTTCTCTGTTTCCCTTCATGGTGGACAGTGTTGGGGTGGCAGGCGGTGGTTCACGATGG
TGCTTCCTCTTTTCTCTTCTCTTTTATTTTTTTATTATTATTTTTTATTACCCCCCCCTT
TTTTGTTTGTTTTTTTTCCTTTCACTCTCCTCCTTTGTTTCTATGCTCTTTCCTCTCTTT
TTTGTCCTCCTCCTTTGTTCCTTTTTCTATTTCTTTGTTTTTCTTCATCTGTTTGTTCTC
TCCTCCTCTCGAAAATGTTGTCCATTTCCACCCTTTTTCTTCTAGTATCTATAAGGGCAG
GGGAAGAGGGAGCTACCCTATCCCTGTCCAGTCATGGTGACAGGGTAGGGTGGCTGGGGC
GGTCTCTGTGCAGCCGCCTACAAGACATGGCTCTCCTGGTTTTTCATCATAGTGGTAGGT
CATAAGAGGGTGTGGGTTGTGTCAGGTTTTTAGGCAAGTGGGAGGGGGACATAAAGAGGG
AAACAGACGCTACAAAGAAGGGGGGAAAACCTTCTTCCCTTGCCTCTGAGCATCCAGGGG
AAGAAGATGGCTAATAGTATCATCAAAACTACACCGTTTATTGCCTTTTTTTTATACAGC
ACATGAAACAACATTGTTTTGAACAAAATGCGTCATTTCATTTAAAAGAAAATGGCACTA
AATGTAACACCCTCAAATTATAATGTCATGAAATCTCAAACATTTTTTTCCTAATGTCAA
GTATTGAATAATATGTCTAAGATTATGGGATTTTTTTTTAAATTTCGGTAGAGTTTTCTT
TGTTTTCTGATGTTATCAAGTTATCGACTAGACTTCATTCAATCACAATATTCAAATCTT
CCACTTCGATCCAACCATCCTAGATCATATCCCATCTCATCATACAATATTTCACATAAC
TATACTTCGTTGTGCTTTCTCAACCTTACATCATCAACAAATAAAACATTAATTACAAAC
AATTATAAACTCAAAAGATTCATATTGAACTAATTATTACATTAACATGCATCTATCTTT
TAAACATGCATGATTATAATTACTAAGTATTCTTTTCGAATAGTTTACTAATATTAGTTT
CCTTACTCATACTTTTAAATGTATAAATACCAAAAGCAAATATCTTTATGGTACATATAT
TAAAATCTACATATAATACAAATTACATATAAAGCAAAGATATTACATCCCACAAAATAA
ACAGATTTAAATACAAAACTCATATTTAACGCTCCGCATCACCTCGTGAAAAACCTGTAT
ACATAACATTAATAAGAAAATAGAAAGATAACACAATAAAAATGATAAAGCTATTATGTT
CACAATTCCTTAAAATATATCAAATTGTCTTTCATCACTAACTTACTACATATCAACATT
AATAATCCATTCATAATTTATTAATCCTATACTTATTGGACCTCTGCAACCAACACTCAT
TGCTTAATTTTTAATTTGGTAATTCACAATTTTACCTCAAACCCAGCTAACCCTCTTAGA
TAGCCAATCTAACCGGTAATTCCCTATGAATTACCCAACATCCGGCTACTCTTTATTAAT
AGCCAATCTAACTAGTAATTCCATATGAATTACCCAACATCCGAATTATATTACAAACAA
GTTTCTTCTTCTATTTTTTCCATATCAATATGTCATAAACAACTCATAACTAATAATAAA
ACTTTGAATTTTAAAAGAAAGTGATGAATCACCTACCGTCTGCTCGTGATGGCCCAACTC
CTCCTGCCTGATGCCCTGCTCCCGAAACAACTCCTGAATCAATCAAATTGCACTACATTA
TTAATTGTTTATTATTTCTCCTACGTGCCTAAATTTGAAGCACGTAATATCTTTTATTTA
ATTGGGATTTGCACCAAAATTTTCATTCATTTATCACCTCATTTTCAACATATAGTTTTA
ATCAATTTTCTTCTTTCAACTCACTTAAAGAATTCTTCCATGAACTATTCCTACCATTTA
TTTATTCATTCTTTTCACATTCTTATGATGTTTCTTCACTTGTTCATATTTTGAATACTT
CAAATAAGATAAAGAACATCATTTCTCAAACATAAAACAATTAAAACCTCATTCCTATAT
TTCCTCATCCTTAGTTACAAGTTCATTTCTTCGAACTTATTCAATTTCTTTCTTAATTAC
TACTTACATTCACTATTTCTATACTATTCTACCTCAATTTCATCATGTTTACTACTTTTC
TCAAAATCCCCAAATTCTCATAAGAACCCTAATTTAAAAAGTCAAAAATATGAGAAATTA
AATCAAATTTAATTGTCACTGTTTGATAACTTACTCAAATAAACTCAAAAACATTTCATT
CAAGTAAGAATCTTAATTTTTCATGTTTACCAATCTAAGTTCTCCCAACTTTTCTTCTCC
TCAAAGTGTGGTCAGCCCTCCTCACCTTTCTTATATCTTCCTTCACTTGATTCTTCCTTA
ATTTAATGTTCCAAGTCTTTCAATCTTACAAGTTTCAAAGCTCTCTCTCACTTTTTCTTG
TTTTTCTCTCGAATTCTAACGTTCTTCTCTTGTTTTTTTCTTTTCACATTTTGTTACTGC
CCAGTCGGCAGCTTATAACAGAAAAGTAGCTGCTTTGTTTATTTTAATGGCAAATTACCA
TTTTACCTTTAATGAGTCATTTTGCTTCCGTTTGACAGTCCTTATTTTTTGCTAGCAATA
CTGAGCTCCGTTCATCCTAAAATTTTAACCAGATTTTATTCAATATATTTTAAGGTTCCT
CATAAAATTTCAGCTCAATCTAATGGTCAGATTTAAAATTACATCCAATAACGTAAAACT
AGTCAAATTATGATTTTTCGTCAAATTTCCAAATTTCTCTAAAACTTCTAAAATTTTAAC
CCAAGCTAAGGCATCATATTAGAAGGCTCCACGCAAATATTCAGCATTTTCTGATAACCT
GATCGAGAGTTATGAATTTTTTTGTTTTACATGAAACTAGTCAATTTATAATTTTTCACC
CAGAGATTTTACACCAAAACATGTCGAATTCCAAATCAGTCCTTAATTTTTTATTTGTTC
AATCAAGTCCTCAATTGCAGTTTTGATTTTAAGAATCAATTCAATTGCATCCCTGCCAAA
TTCAAGTGCCAACCCTGAAGTTGGCTGCATATTTCACTTTAGTCCTTGGTTTTGAATTTG
TGCATTTTGACCCTTAATTGTTCAATAAACTTATATTTTTTTCAATTTAGCCCCTGATTC
AGTCAATTGGGTCCTCATAGTTTGGTGTTTTTTTGCAAAATGGTCATTGACTGCAAATTT
CTTCAATTTATCCCTTAATTGGCCCCAAACTTTGAGTTTTTTCAATTTTGCCCCTGATTT
CCACCAAGTAACTTGGTAAAAATTAAATTTGGTCTCTTAAAATTTCAATCTTCTTAAATA
AGCCAAAATTGGGCTCCTAAACTTAAATTTGCACCAATTAAGCCCTAATAAAATTAATTT
AACCCATTTAAAGTATAATAAAGCCTTGACACTTGATTAAATCCTTTAATTGGACTCAAA
TAATTCTCAAACATAATTAAATTTTAATTTGGCTTATGATTAAATCAAATTGGCCCATTA
AAAATTTAATTATATCCTTGGACTTAATTTCTATATAGATTCGTTCAATAATCATTTAAT
TTGACCTTAAATTTGCATTGTTTCTTCATTCTTGGGTATAATGGGGTACAATTAGGCTTC
AAATTTTATCCAAAACTGCAGCTTGATTTTTCCATATGTTTGAGATCCTCTTCGGCTTGC
TTTTTTTAGTCACCAGTCTTTATTTTATTTTATTTTATTTCTGTTTTGCAAGAAAAATAT
ATGAATTTAGAGAATAATCCAAAATAGGTTATGATATACTTAATTAACTTGCTATCAATG
ACTTGCTTTTTTCTATGACCAGGCATTAAGCGTAAGTTATCCAAGGGATTATCGAGGATG
TATTGAGTAAATTTGATCCGAATCACTTAAATGTTCCTGACCTCTTGGTAGGTATGGATC
TTGCTCACGATATTTATGACTTTCTAAGTACTGCAACAGATGATGTACGCATTGTGGGCA
TACATGGGATGCCAGGAATAGGAAAGACAACTATAGCAAAAGTCTTATTTAATCCACTCT
ACTATGGATTCGAGGGAAGCTGTTTTCTTTCGAACATCAATGAAACATCAAAACAATTTA
ATGGTCTTATTCCTTTACAAAAGCAACTTCTTCACGATATTTTAAAACATCAATTGCATG
CTTCTTTATTGATGTTTTGGAAACTCTTCGTGGAAGGTCTCTGATTAAAGTACTTGGAGA
GATGGTAACCATGCATGATGTATTACGAGACATAGGAAGGGAGGTCGTTCGTGAATCGTC
TCCAAAAGAACCTGGAAAGAGGACCAGAATTTGGAATCAAGAGGATGCATGGAATGTACT
TGAGCAGCATAAGGTAAGGGCTCAATGCATACACGAAAGCACAGTCATGCGTATTTTCTA
CTCAAACAATAATATTTTTAGCTTAATCTATATATAAATTCTTTATATTTAGATTAAATA
ATGTAGTTTTTACAAATAAACAAAAGGGAGAATTCTAGCCTCTCTTTTTTTGTTCATATT
TTTTTTTGTTAATTGAATTGTTTTAACATAAATAATTGGATGAAAGTTGTATTGATTTTT
TTTTTTTAGGGTACAGATGTTGTAGAGGGATCAGAAGAGAACTCTAAAATAACTCTATTG
TCTGTCGCACTCTCCGAGAGCTCGACGTCGTGGCGACTCTTCCTCCGTAGCGAGGATTTG
ATGTTAGGGTCTTTCTGTTGTTAAAAAGGGAGTCGCCACCTAGTATTATGGTCACTAGGA
AACCTAACTGGTCTTTCAGAGATTCTAAGGCAAGGGACTGGTTGCGTAAAGGGAAGGTTT
TAGCACCCCTAGTACGCCCTACCTAAGGTAAGCTGCTTGGTGTTTGATTTGCCTTATAAA
TGTTATGGTGTTGATGTTCACTAATCCCATCAGTTTCCTAGGATAAGTCTGCTCTGATGA
ACGAAATCTAGGGTGCTTTAAAAACCTATTTTTTCATCTCGTAAACCGTGGAGTAAAAAA
ATTGAAATGTCCTCGATTATAATCAAGGCTTCTTTCAAGGATTTGCGCGGATTTATTATT
CCTAGAAAATTATTTTGGATATTTACCACTCCGGGTTTCTTTATCCAAATATTAACAGTG
AATAATAACAAATTATTCCCAATAATATTTTGGATATTCGTCCTTTAAGGATTTCTTTAT
CCAAACATTAGCGGTGAATAATAGATGAATTCCCCCAAAATAAGATTTTTATATTTTTTG
GAATATTGGTCAATACCCTTTGGAGTTTTACAAACATGTTGTAAAATCCAGAAATGCAAG
AAAAATGATTTTTGTTGTGTTTAAGAAATCCATGCGAAAACACATTTTCAACGCTTCAAA
TATTTGTTTTTTATATAAAAAAACATAAAAACAATGTTAGGGTATTGGCCGTATGCAGGA
AAACAAAACATTTTTTTTTATATTTTTTTTATGTCTCGACGAAAACCGGGTATTTCCATA
CCGGACTTGTATCTTTATAGTACAAAAATACAACCTTGCGAGAAAATCCACGATTTTTTA
AATACATCTTTGAAGAAAACTTTTTGAATGGGCCGGACCCGGCCCCAAAAAGGAAAATGG
GCCGAAATCAGCCCAAAAATGAAATGGGCCTACTTTTTCTACAAATTTGGACTCGATTGC
CCAAACCACATGATCGGTTACATTTCTTTGTACAGTTAATTAATTTTCCGAGTTTGTGCA
CATGCACAGTACCCCCAAACGCATGCAAAGACCACGTTCTTGTTCAAGTGAATTATATTT
CACTTGAACAGTGAAAGTGCAAAAAAATGCAGGGAGTTACAGTTTAATCAAAGCTGGAAG
TCTGAAACAAGTCTGCTCATTACTCTAAAAAAACAATTCCGCAGGCACCAAAACACATTA
AGTCCTGAAACTGAAACCTATAACAGAAGCTATAACAGAAGCCATGCATTTCTACAAGAA
ACAGAGGGACAAAAAAAACATGAAACCAGAACCTGCAACAACAAAGTCCCCTTAATTAAA
AGGACATTCCCTCACGTCATATACATCCTTCACTAGCCAAAAGCTTTGTTTAACAACAAA
AACTTCTCCCGTTACATTCTGCGAGCTCGCCGCCTGCAAGTAAAGAAAGCTGGAGGCCGA
GGTTAACCTCCTCTCTCTTTCGTTGTTTCCCAATTTTTACTCTCAAACCTTCTTGTTCTC
GGTTCCCTCTTTTTTCTTTTTCCTAGCTTCTGTTTCTCTTTTCTCTTCCATTTTTCATTG
TTTCCTCTCTCTGTTTTTTCTGTTTGTTTTCTTATCTGTGCTTACTCTCTCCGTCTCCCC
TACTCTCTTCGTTTTCCCTTCTTCGTAGAAACTACGTTTCTAAGCCACTAACATTCCTAT
ATATGCAAACTTTCCGGCAAGGAGACAGCTCCAGCAGGGAGACCATGAAAAACAGTCACT
CACAACAACAGACCAAGAAACAAAACGCAGCTATAACGTAGACAAATAATCCAAAACAAA
GTATGGCGGTGACAGTGGGCAAGCACCACCTTTTTGTTCAAACCAAAACTAAAACAGAAC
ATCTAGAGCAAAAAAAAACCATAAAAGGGTTTGGGAAAGAAAAACCACACACCAAATGCC
AAGCTTAGCAAAGAAAAGGAAGACTAGGAACCATACCTGCTGATGCGGCTGTTTCGAATG
CGAGAAAGTGAGGTGCGGGCGGTGGAAACCTTTGCTTTTCTCGCCTCGAAACCGAAGAAA
GCCTTCCTCTTTTTCTGCCGTTGGGAGCTTTTCCAAAAAAACTCTTAGAGCCTTTGTAAA
CCCCGGTTCGACGGAATAGGATAGACTCAACCCAAGGTAATCTCCTCCTGTTCTCAATGA
TTTTCGGCTTCTCTAAACCTTAGCTAGTGTAGCACTCGTTTCTTTAACTCTTCTCTCCCT
CCTCCTTTTTGCTCTCTCTCTTTAAACTCTCTCTGTCTCTTCCTTTTCTCCTTTCTTGCT
CTCCCCCGTGTGCAGCTGCTAAGAGCTGTATTTATAGGCAAAGGGGGAAGCGGGGACGCT
GCTGCGCATGGGGAGCAGGGGACACCAGCGAAGTCTCCAATAGGCGTGGCCTTGCGGGGC
GCGCCCGCGCTGCTTTCCACTCCTAGGGTCTCCATCTACATGCTGCGGGGAGGGAGGAAC
AATGCCGTTTGCTTTGGGTTCTGCTCCCCTTATTATTATTAATTATATTTGCAGGGACCC
CAAAAAAAGGTTACAAACACGCGGCAGAATTTTCACTTCCTCATCGGGTATTCAAACATG
CATATCTTGAGCTTTTGATATCGAAATTGAGCGATTCGAAAGCCCAAATTCATCTATGTG
TGTAGGACTACAACTTTCATGAAGGATTTAAGGTGAGATATAATTTTTTTACCAGACAGA
ATCGGGCCGTAAAACTGGTCGGTAAAAAATAGTCTCCTGATCCGATTCCAAAAACTGACG
AATGTCGAGCATCCCGATATGACTAAGAGTATCCTAAGAATGAACCAGAAAAATCATGAT
AGCAGCAGAAATTTCAGTGCAAAACTTGGGTCAAAATCCTGCTCGCGGGGAATTCTCTAC
TTTCACGTCGGATATTCAAACATGAATATCTCGAGCTCCTGATATCGAAATCAAGCGATT
CGAAAGCCTAAATTCACCTATGCATCCAGGACTACAACTTTCACGAGGATTCCAGGTGAG
CTATAAACGTTTTATAGGATAGAAACGGGTCGCAAACTGGTTGGTCACAAAGGGTCTCCC
GATCTAAATTCAGGGGACTGACAATGCCAAGCATCCTAGTTCGACCGAGAGTCTGCCATA
AGAACAGTGAGCTCTAGGACCCGATAAAGGTGTAGGTCCATTCTTGAACATGAGTGACAT
AATTCCGTTAGGGAGGGTCAGATATTGCATGAAGCCCAGTCAGAATCAGGGCCTAAGTTG
GAACAAAAAAATATTGCGGCAGCAGCAGAACCAGATATATATTTTTTTTTTATTTCCACT
TTTGAGGGATTTATTCACCCTTAAAGACCCTATAAAAGGGAATGAATTTGGCATTATGAA
GACTTCTGATCAGTCTAAGAAAACCCGATGATTTTGGCAAAGAAAGGGGAAGGATAAAAA
GAGTAGAAAACAGCTCAAACAGAGTTTCGAAAGAAAAAAAAATATTTCTTTCATTTGCTT
TTGTCAATCTTCCAGCAAACATGGGGTCCAAAAATGAGTAACAACATTGTCAATAAAATG
ATATAACAATGATTTTTTTTCATAAAAATATTTAAGATGAACACAAATTGATACTGCTAA
TTCGTGATCGGACCTTTCCTCGAATTAGTTTATACAACTATGATTATTCGTACTCTCGTA
CAGCTATATGGTATCTATTTTGTTTGCAAAAATGAAATGTTTAAATTTACTCCAAATCAA
CGGAGCACATCTCACCGGATCCTTCAAACTGCTTTCTAAAAAGTTGATGTGGATTTGTTG
GCTTGAATGTACTTCAGACAATCTAGCTGTTCTACAGTAATCTTAAAGAACTATGACTTC
TTTTTAATTATTCATCCCAGGAGGATATATAGGTGTAATTAAAGAGTGTACCGAATTAAG
CAAAAACATGTTGCATCCATAGTCCTACACAGCTAGTACTTGCACTTAAGCTAATAATTT
TTTATTCTAAATTAAATATCAATATTTTTTGTATGAATTGTAAATCCAGGAACAGTTTTG
GGTTTTCTAATCAGAACTTTGAACTAAAATTAATAACAAAAAAAAAAAATAACAGTAAGT
AAATCTAGGGACCGAAGATAATATAGCTGCATTGACTAGAGATTTCACTTGAATTTTGAC
TAGAAATTAAAATTCTGTCAAATTCTCTACTTTGTTCTTTTTCTTCTTCTTCTTCTTAAC
ATATATTCTCCAACTGCTTAGAAAACTTTTATGTCACTCAATGATATAAAACAAAGAGAT
ATATGAATATTTGGGAGTGTGATGGATATAGTGTTTTAAAATAACAAAATAAGGTTTGTT
GAGGCTTATCTTGGAACCTTTCTTTGGGATTAATTGACGAGAATGAGAGAATCATGTGCA
AATTATACAAAATTTATTATTAATCATCAATATTGAATAATGGCTTATTTTATAATATAA
ATTATTTTTGAAATAAAATTGATAAAATTAAAAGACATGAAACACAATTAATGATGACAT
CATATATTTTGAGATTAAATTGAGGTTTTTCAATTGCCTTTAAACATATCATGGTTTTAA
TAGGTGGATAGTACATCCTTTGAATTTATTAGAAAAAACATGCAATGTAAATTTTAAAAA
AATTATTTTTCTAATATATTACGGTTGTCAAAATTAATTATTATTAGCAAAAACTTATTT
TATTTGTGAATCTCTCAACCGTTGGATTTGGATATAAGGATAAGAGATTGTGGGCACCTC
GTTTTTTTCCAACTCATGATTAATGTTATTGTTTCCCCCCTTTTTTAAAATAATTAAATC
TAAATCACTTATTAAATATTTTTTTATAGCAGTTAAGGATATAATTACAACGGTAGAAAA
ACTGTCAAACTGATATAATTGCAAAGTATTTGCAAAAAATATAAAAGAATTAGAGTTTTT
CAATTTCTAAAATTATAATTTTAAATTGTAAAAAAAATTCATTTAATTTTACAATTCATC
AACAGGTATAAAAAGAAATCTACCACTAGCTGTCTTCTCCCAGTGATCTTTCAAACACTT
TCATTTCCAACATCATGATCAATTTATCAAAATTTATTTATAAATTAGATAAGATTCAAA
CCTAGGCAATCTAAAATAATTAAAGTAATGAGTACATGAAGCAAGATAATTAGTTGATAT
TGTGAGTATTCAAGATAATTATAATCTATAGGTAATTGTATACTATAAATTAATATCAAT
AAAATAATTGTATTTAATTGTTTGAAGTTAAACAACAAACATATATTTCACTAAAAAAGA
ATGAACTCATAAAACTTGTAATACAAGTTATAAGACCATGATATTTTTATAAAAAATAAA
TCAAAATACGTATATTTAGCAAAAATTAAAAAAAAACTAGTGAAAAAAATTTATTAAATC
TTATTTTAGTATTTTTATAAGATATGTAAAATAATAAAAATAGTAAAATAACATTTTATT
TAGTCCTTTTTTTAAATAAACATACAAAATAAAATTTTATTATTGTTATTATTATTATTT
TGAACTTTCCATTCAGCATTTAAATGGAGTACTGAACACGTACTAGCTCATAATGGAGCG
CAGCAGGCAATCTTGAACTTCCTTTTATCCACCCCGGCGACGTAAGAAGTCCAAACACAG
CTTCGAAACGCAACCCTCTTTTGGGGAAAAGGTGCAGCAGCAATAATCATGCAAGATTGA
GGTCAACTTTATTTTAGAATTAATATGTATATTATGGTAAGAACAAAAATTAGATTTCGT
TATTTTTATTATATTCTATTTAATTTATGAGATTAAATATTATCTTTAATTATTTCATTA
TTATTATTTAATCTAAAAAATTAAATATCATCTTTAATAAAAAAATCATTAAATATTTAA
GGCTTTTATTTAATGATTAGAGTTTTACAATTTCTAAAATTATAATTTTAAATTGTAAAA
AAAAATCAATTATTTTTACAATTCATCAACAGATATAAAAAAAATTATACCATTGACTGT
CTTCTCCCAGTGATCTTTCTAACACTTCCATTTTTAACATCATGATCAATTTATTAAAAT
TTATTTATAAATTAGATAAAATTCAAACCAAGAGGATTAAAGTATAAAATAAGAAAAACA
CCCTTGGCAATCTAAAATAATAGAAGTAATGAGTACAGATTATAACTAATTATTTGTTCT
GATAAAGATTACAAAATTAAAATGAAATTACAGCTTCTCTCTCCTTCTTTAATAGATTGT
TACATTAAGAGCACAGAGAGGAACGGTTCAAGACAGAACAATAAAGGAGGGGCAGACGCT
CAGTGAGGACATCCTCCGGCTCATCTGATCCAGCTCAAGTTGTTGCAACCACCACGAAAG
GAACTCATTAATGTTAACGCGTGGACCGAGTTGTTGCATTCACCACGAAATTACCACTCC
AAATTCCAGCTCAATATTTAGTTATTTACCAGTACTACACGCTTGAGAAATTTCCTTGCT
TTTTTCCCTCTACGTACGTGTTCCCTTTTACCTTTTATAATAATTATGATTATTGTATTG
CTAATAATTTGCAAGAAAGATGATGAACTTTTTTTAGTGAATTCAAAATAAGATTTGGTT
GAGGCTGTTTTTGGAACCTCGCTTTGGATTAATTAGCGAGAATGAATTCTTTAAATTACT
ATATTTTTGTTTTTATATTATTTAATGTGATAATATTAAAAATAATTTTAAAAAATAAAA
AATACTTTTTAATATATTTTTTAAAAATTAAAAGATTTGTTATCTACTTTGATCTTCATG
TTGTCCATATATCTTATATCTTTAAATATCCCTACAATGAATTAGAAATTAATTTTTTCA
CGGTATGTTTGGAAACACGGTGAAAATTTTATTCTTTTAAAATTTAAATTTTTATTTGTA
TAAAATAAAAAATTTTATATTTTCATATTATTTTGTTATGTTGAAGTTAAAAATAATTTT
TTAAAAATAAAAATAAAATATTTTAATATATTTTTAAATAAAAAATACTTTAAACTTGCT
GACTTAATTCCTGTTAAGTTAGTTCTCCACCTGCACATTCTTCCTTCTCAAGCGTGGCAT
CGATCTTTAGCTACACTTACTTAGTCCCTGTTATTTATAATTACTTAGTCCCTGTTATTT
ATAAAGCTTATAATTTCGTTAAAGTCAATAAAAGCTTAGCAGTTTGATACAGAAGCTCAT
GGCCAAGTAAAAGATGTTTATTTTGGATGTAATAAATATTCATAATTGAAACATAATATT
CATCTCTCAAATCCATAATTCAATTGATTATATAAATAATTATTAATTATTTAAATAAAT
AATTATATAATTGAATATTGAACGTTAAGTATATATTAATTCATAAAATTATATGATTTT
ACGAATTAAATTATAATTTTAATAACCTTGATATTTACCAATACACTCTTGAGAAATTTC
TTTGCTTTTTTTTCCTGCATGTGTTTCATTTTTATCTTTTATAACTATAATTATTGCATT
GCTAATAATCTGCAAGTAATAATATTCTTTCTCTGAAAAAGGCTTGAAGCATTATAGATA
ATCTCTTATAGGAATCTCTTTATTAAATCATCAAAATATCAAAGTCTATTTCCAAATAAA
TACTATTACTACAATTTTTTTATATAAAAATAGAAACAACTAAATAGAAAAATTATTATT
TTTTAAATAAAAAACTAGAAAAGCCTGATAATATTATTGAATAAAAAATAAAATAGAAAT
TTAATTAACAATAATTTCTCATCTCCAATAAAAATTTAGGTTTATCTTTAACACAAACCC
TGTATTTTAAAATACTATTGTCAAAAACTCTATTACATGAATCAAGACAACAGTAAAAAC
TTTTACATATTTTTCAAGTTTTACACTGCTTTAATAGATTGTTACAGTAAGAGTACAGAG
AGAAGAACGGTTGAAGACAGAGCAATAATGGGGGCAGACGCTCAGTGAGGACATCCTCCA
GCTCATCAAATCCAGCTGAAGTTGTTGCAACAACCACGAACGGAACGCATTAATGTTAAC
GCGTGGGACCTACTTGTTGCAACCACCACGAAATTACCACTCCAAACTCCAGCTCAATAT
TAAGATGAGAACAATAATGTGGTAGCAGTAATGCGTGGACTCTGCAGTTGTTGTGGAAAC
TTTGCAAAGGATCTAGAGGAAGAAAAATGATTGCATTGCAAATAATTTGCAAGAGAGAAT
TCTTTCTCCGAATAGAAAAAACTATTATTTTAAAATAAAAACAACTAAATATAAAAATTA
TTATTTTTTAAATAGAAAAACTCATAATATTGAATAAAAAATAAAATAGAAAAATTATTC
TTTTCAAGTAGATAAATTATAAAAGTTTAATAATACTAAATAGAAATAAAAAATTTCTAA
ACTAAATAAAAAAAATTAAAATATTTTATAAAAAAAATTTATTAATCCAAAAGTTCTTAT
ATCAAAATCTCACTTATCTGAAAAACAAATATAGTGAGATGATCAAAATCTCCAAAAGAA
AAAAAATGTTTTTAATAAATATAAAAAAGAATATGAAAATATTAGTAATATATTTCTAAG
AACTTAATTATAATTACATAATAATTTTTTCTTTAAAATAATTCAAAATATAGTATTAGA
ATTAGATAATGCTAGGTTTTAATATGTAATTTTTTATATTGTTAAAGAATCTCTTTGAAC
CAAATAATGAAAATATTATATAACTCTTTTGAATGAATTGTTAATAGAGAGAATGTTTTA
AGTCCCTAACTTGGCTGAATTTATTTGAATATATTATTTGATTAGTCTATTTATATCTTT
ACTCTGCAGCTAACTTCTCTGTCCCATTGCTGCCATTTCATAGCTCTTCTTTGCTTCTTT
CTCGTTTTAATTTCATGTCTTGCTCATAACGATAACTTGAAAGCCTTACGCTCAGATAGG
TAATCATTGACCAGCTCATCCTATATCATTCTATTTAATTTACAAATGCAGAAAGAAAAA
CGCAAGCAATCCAAAGATGAAGAAAATGATTCATCCTCGCGAAAGAGAAGAAAAGCTGAC
CTCAGTAAGCCTATATAAAGAATACAATTAACCTCATTTCAATATCATAGCTTTGGAATT
TCATAGCTAACTCTTTGTTATATTGCTCCATTGGTAATTGATTGTGCCTTCATTTCTGCA
GCTGCCATGACAGAGCCAGAGTCTTCTCGATCTAGACCAGAAGGGGCCTATGATGTCTTC
TTGAGTTTTAGAGGAGAAGACACTCGCAAGACATTTACAGATCATCTATATACTGCCTTG
GTCCAAGCAGGAATCCACACTTTTCGAGATGATGATGAACTTCCAAGAGGAGAAGAAATC
TCCGATCATCTCCTCAGGGCAATTCAAGAATCAAAGATGTCCATAGTTGTCTTCTCAAAA
GGATATGCTTCTTCTAGATGGTGTCTCAATGAACTAGTAGAGATTCTTAAGTGCAAAAAT
AGGAAAACCGGTCAGATTGTTCTTCCTATATTCTATGACATTGATCCTTCAGATGTGAGA
ACACAGACTGCCAGTTTTGCAGAAGCATTTGTTAAACATGAAGAGCGTTCTCAAGAGAAA
TTGGTGAAGGAGTGGAGAAAAGCTCTTGAGGAGGCTGGAAATCTATCTGGATGGAATCTC
AATGATATGGCAAATGGGTATGCCGTTTTTTCCAAATTTATGGAGTCAATATACTTTACA
TTTTTCAATGTGAAACAATAAAATACTTAATTGACTTGCTATCGATGACTTGCTTTTTTC
TATGATCAGGCATGAAGCAAAATTTATCCAAGGGATTATCAAGTATGTGTTGAGCAGATT
GGATCCCAAGCACTTGAATGTTCCTGAGCTCCTAGTAGGTATTGATCCCCTTTCTCACGA
CATTTTTGACTTTCTAAGTACTGCAACAGATGATGTACGCATTGTGGGCATACATGGGAT
GCCAGGAATAGGAAAGACAACTATAGCAAAAGTTGTATTTAATCAACTCTGCTATAGATT
CGAGGGAAGCTGCTTTCTTTCGAATATCAATGAAACATCAAAACAATTCAATGGTCTGGC
TCTTTTACAAAAGCAACTTCTTCATGATATTTTAAAACAAGATGTTGCTAACATCAATTG
TGTCGATAGAGGAAAGGTTCTGATCAAAGAGCGACTTTGTCGCAAAAGAGTTCTTGTTGT
TGCTGATGATGTGGCTCGTCAGGACCAGCTAAATGCTTTGATGGGAGAGCGAAGTTGGTT
TGGTCCCGGAAGTAGAGTGATTATTACAACAAGAGATTCTAGTGTTCTACTTAAAGCAGA
TCAAACATATCAGATCGAAGAATTGAAACCATATGAGTCCCTTCAGCTTTTCCGATGGCA
TGCCTTGAGGGACGCAAAGCCAACAGAAGATTATATTGAGCTTTCGAAGGATGCAGTTGA
TTACTGTGGAGGACTTCCTTTAGCTCTTGAGGTTATGGGTGCTTGTCTGTCTGGGAAAAA
CAGAGATGGTTGGAAATGTGTAATTGAAAATTTGAGAAGAATTCCAAACCACGATATTCA
AGGAAGGCTTAGAATAAGTTTTGACGCACTGGACAGTGAAGAACTACAAAATGCATTCCT
TGACATCGCTTGCTTCTTTATTGATAGAAAGAAAGAGTACGTCGCAAAAGTGCTAGGAGC
CCGTTGCGGTTACAATCCAGAAGTTGATTTGCAAACTCTCCATGAAAGGTCTCTGATTAA
AGTATTGGGAGAGACGGTAACCATGCATGATCTATTACGAGACATGGGAAGGGAGGTCGT
TCGTGAAACGTTTCCGAAAGAACCTGGAAAGAGGACCAGAATTTGGAATCAAGAGGATGC
ATGGAATGTAGTTGACCACCAGAAGGTAAGAGCTCAATGCATACATGATAGCGTATTTTC
TAGTCAAACTTATTACAAATAACTGTATGAAAGTTGTATTGTTTTTTTTTAGGGTACGGA
TTTTGTAGAGGGTCTTGCACTGGATGTCAGAGCATCAGAAGCTAAATCACTTTGCGCAGG
ATCATTTGCAGAAATGAAACGCTTAAATTTACTCCAAATCAATGGAGTACATCTCACTGG
ATCCTTCAAACTGCTTTCTAAAGAGTTGATGTGGATTTGTTGGCATGGATGTCCTTTGAA
AGATTTTCCATCTGATTTTACCGGAGACTACCTAGCTGTTTTTGATATGCAGTACAGTAA
CCTCAAAGAACTATGGAAGGGAAAAAAGGTGCGAAACATGCTACAATCCCCGAAATTTCT
CCAGTATGTAATTTATATTGACATCTTATGACTTTCTATGATTAATTTTCATTATTTTAC
CCTCTATTATGGCAGATCCTCAACAGGCTAAAAATTCTTAATCTTAGTCATTCTCGAAAC
CTTGTTAAAACACCATACTTGCAGAGTTCAAGTCTAGAGAAACTAATTTTGGAAGGTTGC
TCAAGTTTAGTTGAGGTGCATCAATCAATTGGACATTCGACAAGCCTTGTTTTCTTGAAT
CTGGAGGGATGTTGGAGGCTGAAGAATCTCCCTGAAAGCATTGGCAATGTAAAGTCTCTT
GAAACTCTGAATATTTCTGGGTGTTCACAACTTGAGAAATTGCCAGAACGCATGGGTGAT
ATGGAATCCCTAACTGAGCTGCTAGCCGATGGGATTGAAAATGAGCAGTTTCTCTCTTCA
ATTGGACAATTAAAGCATGTCAGAAGGTTATCATTGCGTGGATACAGTCCGGCTCCACCA
AGTTGTTCTTTGATTTCAGCAGGTGTTTCAAATTGGAAACGTTGGCTGCCAATATCTGTC
ACTGAATGGAGATTAGTGAAATGTCTTAAGCTTTCTAATGGTGGTTTGTCTGATCGTGCA
ACTAGTTGTGTTGATTTCAGTGGTTTGTCTGCTCTAAAAGAATTGGATCTAACAGAAAAC
AAATTCTCTAGGCTGCCTTCTGGGATCGGCTTCCTTCCCAAGCTATGGGCCTTGGTTGTT
CACAGATGCGAATATCTTGTATCAATCGATCTTCCCTCCAGTTTAGAGTTTTTGCTTGCA
CATGATTGCAAATCATTGAAAAGAGTAAGAATGTCAATCGAGCAAGGAGAAAAACTACAT
ATTGATCTACATGGAAGTCATTCGTTAGAAGAGATTCAGGGCATCGAAGGTCTAAGTAAT
TATTTATGGTATATTGGTGTTCATAATCACGACAGTCACTCACCAAATAAATTACCACCA
AATAAATTACAGAAGAGCGTTGTTGAGGTGCTATTTCTTTCAGTCTCTCTTGCACAATAA
TAAACACACACAATTGACACATACGTTGATTAATGTCTAAAATCTCAGCATTCCTTAATA
TCAATATGTATACAAGCAATAATCATTATTTTTATTATTTTATTTTAAAAAATAAATATC
ATCTTTAATAATATTTTTTATTTTTCTTATTTAATCTAAAAAATTAAATATTATCTTTAA
TAATATTTTTTATTTTTCTTATTGAATCTAAAAAATTAAATATTATCTTTAATAATACTT
TTTATTAAATATTTAAAGTCTGATTGGTTTTATTTTTTATTTCTTGATTTAATGATAATA
TATTTATACAGGCAATGTGCAACGGTCGTCACCGGTATCGTATTAACCTCATTCCTGGTG
AGATGCCAAATTGGATGAGCTACAGTGGAGAAGGATGCTCATTGTCATTCCATATACCTC
GAGTCTTCCAAGGCTTAGTTGTTTGGTTTGTCCGTTCACATAGAATGTATGACATTATTA
TTATTATAAGAAATAAAAGCAACGGTATTCAATTGTTTAAAGAAGAAGGAACACCAGTAG
GGGGAACGATAAGATACATAAGTAGAAGTGAAATGGCAATGGAAGATTACTGTGGAGATG
ACGAATTGGAACTATACATTTCTTATACGTTGTACGATTATGCATTCCGACCCGTATACG
TTGAAGAATGTGGGGTCCATGTGATCGCAGGGAAGTCAGATTCATTTGAAGAGTCAGAAG
TGGGAAGAGATACAGTGATGCCTTCACCACCGCTGTATCATCTGCTTCCTCATCCTCATT
GTGGTTCGATTACAGCATCTACACCTAAGCAATGGAGTGACTTTTTATTTGCGAAGCTGC
AAGGACATGGCCTCATTTTAGAACTTGATGGTAAGAACAAATATTTCATTTAGTTATTTT
TATTCTATTATATTTAATTTTTGAGATTAAATATTATCTTTAATGATTTTATTATTATTA
TTTAATCTAAAAAATTAAATATATATCATCTTTAATAAAAAAAATATTAAATATTTAAGG
CTTTATGGTAAGAATACATATTTCCTTTAGTTATTTCTATTTTATTCTATTTAATTTAAG
AGATTAAATATCATCTTTAATTATTACATTTTTCTTATTTAATCTAAAAAAATAAATATT
ATCTTTAACAATATTTTTTATTAAATATTTAGAGTTTGCTTGGTTTTATTTCTTTTCTTG
ATTTTATAATAATATTTTTCTTATTTAATATAAAAAAATAAATATTATCTTTAACAATTA
GATCTATCGAATATCACTTAAAAAATAAATTATAACTTTAATAATTATTTTTGAAAAACA
AAAAGCCAACAGTCACTAACATATTTTATTAAAATCACTTTAGTTTATTTAGAAAATATT
GAAAATTGATTTTGGTTTTTGTACTTCAAAATAAAAAAAATTGAATAATGTTTTTATATT
TTATTGCAAACTTGATAATTTAGAACAAAAATGAAAAAGATGTGATATTAACCTTTTTTT
TATTATAAAGTAAGTTTTTTAATTAAAAGTGATGGGAATTTATTCCTGGTAACAAAATGC
TTGTACAATCATGAAGATCTAACTTTCTTTTCAAACTTGAAAGTTCTAATAATTTGATGG
TTTTTATGGGTACTAAGGACCTGGAAGGATGAGATAGCACAAGATCATTTTACAGAGAGA
AATGAAGATCAATACGGTATTTCTATTTTACAAGTTGAATTTGAAGATCATTTTCCAAAC
TTGGAAGTTTATTGAATGCTCTTTGAAATCTTTTCCATCCGCTTTCAAATTGGACGAACT
AGTTGTTGTTATCCATGATGTAATTTATACATTTGATGAATATTGTTTCATTTTTTTTTC
TCACTTCTTCTATGTATTCTCCAAAAGATGAAAATCTTTGATCTTAGTTAGAAATAAATT
GGTTTTCGAGGAAGAAATTATTAGTTGAGATGTATCATTTGAGTTGATTCTTCATTGTTG
AATATTATGATATATTTAAGATAATTGATGAAAACTAATAATACGTAGGAAATTTCTGAA
AACCTTGTTAGTTTTGGCTATAAGAACTTGCTATGTATTTATGCATGGTTTTTACTACTT
TTTGGCTTTTTTTATTTGTATATACAACTTTTGTTTTTCTTGTCAGTTTGTCATTAGCTT
CATGACACCAACATCAATTAATAATAAATCGATTTAGAAAAAACATAAACATTGTTGAAT
TGACAATAATCTAATTTAGAAAATAATTAATTTATCCTTGTAGTCTAAGAAAATATTATT
TAATTCTTTTGTTTTCATATTCATCTATGATTTAATGTGTTGATTGAAATTGACAATTGA
GTTGTTAGTAATAGCAAAAGGCATGTACAATCATGCACATTTAACTTTCTTTTTAAATTT
AAAAGTTCTATTGAATTTGATGGTTTTTTAGGATACAAAAGACTTGAATTGACGTGAGAG
TACAAGATCATTTTACGTGGAGATGCTTGGAGTTGCTCCAAATCAGTACAGTACTTCTAC
CTGACATGTTGATATGTATTTGTTGGCTTGAAGATCATTTTCCAAGTTTGGAAGTTTTAT
TGAATGCTCTTTCAAATCTTTTCCATCCGCTTTTATGTTGGACAACCTAGTTGTTAATTA
TTTTCCATGATGTAATTTATATTTTCAAGTGTTGATCGAAATTGACAACCTAGTTTTATT
TAATTAATGTGTTGATTGAAATTGGCAATTGAGTTTACTCATATATTGTTATATTGGTTT
TGAGTTCAAATAGACATTTAAAAAGGGAGTTTTTTCATGAATGCAACCCTTCATGTATTC
AATATGAATTTTGTTCAATCCCAATCCCACATTGTCTGTAGAAGTATTTACTTTTGACTG
TACACTTTGTTATTTTCCAATCCCTCCCCAGTTCTGCAACCATTTCTCTACTTTCTATGC
TCTTGGCTTGCTAAAAACTAAAGAAAACACATTGCTCTAGTTGCCTGCCTTCACTCTTCA
GATTGCTCAACAAATCCCTTGAGACCATTCATATCTTTCACCACACTACCACAGTTCTCT
GTCACCACTTCACATGCACACATTCCCAAAAAAGAGATAGCATGGAAAAATGTCTTTGCT
TGTCGTAATAAATACAAAGCAAGGCACTAACAATTAGGAGGGGCAAAAACATGAATTCAG
AAAAGGAAAATACATACCGGCCTTCCATGACCCAATCCATATTGGGCAGCAAATGATAAC
CCCGCATCCATGTTTCCTCGTGATGTGAATTTCTTTTTTCTGATACAGAAACACAAAACC
AAATCACCTCAAGGTCGATGTGAATTTCTATATTCATTTGTTAATGCTTGATGAATTGTT
AGAAGACTGAGGTCTCCACAAACATTGAAACACCGCAATTTTTCATGAAAAATTCCAAAG
GATTGGTACTTTGGTGTTTGTGGCGCTGGTAAATGAAAGAACAGATCAAGAGATGAAATC
CCTCTATACCGCTGTTATTTCTTTCAAGGTGCGTATCAGGTGTTTGAAAAACTTCCTCAA
CTGAAAATAAAAAGGTCCTGTTTACAACCTTTTTTTAGTCCTTTTCAAATCCTCCAATGT
GTTGCATTTACTGAATATGATAGTGGGAACTTATTTATCAAGAATTAACTACTCAGAAGA
AAATGTTAAGACGCAATAATGATTTTTTTTATTTTAGATTCCATTGTCTACAAACTTGGA
AGCATACGGACCAGTCAGAAGACAACATGTTTATTTCACATATGGTTATTCGAATTCATC
TTAGTACAACATTTCATTTTATTATAAGAAATAAAAGCAATGGTATTCAATTGTGGGAAA
GGGAAATATATTTATATACTAGGGGATGGATAAGATACATAAGTAGAAGTGAAATGACAA
TGGAAGATTACTGTGGAGATAACGAATTGCAACTATACATTTCTTCAGAGCCCAACGGTG
TTCCACTGCAACGCGCACACATTAAAGAATGCGGGGTCCATGTGATCGCAGGAAAGTCAG
ATTCATTTGAAGAGTCAGAAGTGAAAAGAGATGCAGTGATGCCTTCACCACTGCCATATC
ATCTGCTTCCCCATCTCCACCGTGGTTCAATTAGAGCGTCGACACCCGAGCAATGGAGTG
ACTATTTATTTGCGAAGCTACGAGAACATACACTCAGTTCAAGGCTTTATGGTAAGAACA
AATATTTCATTTAGTTATTTTTATTCTATTATATTTAATTTATGAGATTAAATATTATCT
TTAATTATTTCATTATTATTATTTAATATAAAAAAATTAAATATCATTTTTAATAAAAAT
ATATTAAATATTTAAGGCTTTTTGGTAAGAATATACTATTCATCATGTCAATTACAAAGA
GAATCACCGACGGAATTTTCCGTCGGTATTTTCCAAAAAGCTCCAGAACTGTTCACTTTC
CAATTGCATTGTTAATGATTGTTCTTTACGGACAAAATCACCGACGGATTGAAAAGTCGT
CGGTGTTATTTGGTGGTTTTCTGAAAAAATTCAATTAATTTAAAATTTTCATTTAAATAT
TACAGACGGAATCACCGACGGATTGAAAAATCGTCGGTAATTTTTTGGTGGTTTCTGTAA
ATTTTTACGAAATTAAAAATTTAAATTAAATATTACCGATAGAATTACCGATGGAATAAT
TAAAAATATTAATATTCAATTATCCGTCGGTAACGCGCCCCAATAAAAAGCTTGAATCCC
CTTATTTCACAAGAAACAGACCCATTTCTTATTCTTCTTCTTCTTCTTCTTGTTCTTCTT
CTTCACTATATGTAAAAAACATCATTAAGGTATGTATTCTTCTTCTTCTTCACTATATGT
AAAAAACATCATTTCTTATCTATTTCTTTCTCTTCTTTTCTCTCCTCATTTCCTTCTCTT
TTCCTCCATGCTTGGGTATGTCTTCTTATTCTTTCTTCTTTTATCCTCCGTTTTTTTTTA
ATTAATATGCTTAACAAAAAAAATTTTCTCTCCTTAGCTTCACTTGCAACTATATTAAGG
TAAGATTTTTCTTTTTTCTTCTTTTTTCATGATTTTTTTCACTATATTTGTTTTTTATTT
TATTTTTCATATGAATTTTTTTAGTTGAATTTATTTTTTTGTTGCAAATTTGTTTGAGTT
GATTTTCTTATTCTTTTTTCCAAGCATTTTGAGTATATATTATACAGTGTTAAATGTTAA
TTTAATTATTTTATAATTTTATAAAATGAATTTTTTTTAAATGTTTTTAAATAATTACCG
ACGGAATTACTGACGGAAATTCCATCGGTAATTCTATCGGTAAATCCGTTGGTAATAAAA
AAATATTATTACTGAGGGATATACCGATGAAATGAAGCGAATAAATTTATTTTTTTATTA
CCAACGGATTTACCAACGGACAAAAAATTACCGACAAAAGATTCACCAACGGAGCATTTC
CATTGGTGATTCTGTCGGTAAATTAATTACCGATGGAATATGTGTCTTACGCCGACGGAA
AAATTCCTTCGGTAAAACTGTTAAATCTTGTAGTGATTTAGAAAATATTGAAAATTGATT
TTTGTTTTTTTACATTAAAATAAAAAAAATTGAATAATGTTTTTATATTTTATTTCAAAC
TCGATATTTTAAAACAAAAATGAAAAACATGTGATGTTAACCTTTTTTTATTATAAAGTA
AGTTTTTTAATTGAAAGTGATGGGAATTTGTTCGTAATAACAATCATGCACGTTTAACTT
TCTTTTCAAACATTTTAGTGTCATTCAATGATCAAAATTTGATGGTTTTTTAAGGTCCGG
AAGACTTGGATTGAGGAGAGAGTAGAAGATCATTTTACATAGAGATGCTTGAAGTTGCTC
TAAATGAGGACGGTACTTGTTGGCTTGAAGATCTGACATGTTGATATGTATTTGTTGGCT
TGAAGATCATTTTCCAAGCTTGGAAGTTTTATTGAATGCTCTTTGAAATCTTTTCCATCC
GCTTTTATATTGGACAACCTAGTTGTTAATTATTATCCATGATGTAATTTATATTTTCAA
GTTATAAATTTTGATGAATATTGTTACATTTTTTTCCTCACTCATTTCAAAAGATGAAAA
TCCTTGATGTTAGTTAGAAATAAATTGGTTTTCTAGGAAGAGATTATTGATTTGGATATA
GTATTTGAGTTGGTTCTTTATCATTTAATGTTATAATTTAAAATAATTGATGAAAATTAC
CGATACGCAAGAAAGCTCTGAAAGCATCCTTAATTATTCTAATAAGTAAAGTGTTGTTAG
TTTTGACTATAAGATCTTCCTATGTATTATTGCATGGTTTTTACTATTTTTTTGCATTTT
TTCTTTTTGTATATACAACTTTTGTTTTTCTTGCCAGTTTGTCATTAGCTTCAGGGTACC
AACACCAATTAATAATAAATTTCGGACTATTATTAAATAAAAAAACATAAACATTGTTAA
AACACCAAACTTGAATTGCTCAAACCTAGAGAAACCCGGTGACAATTATCTAATTTAAAA
AATAATTATTTTATTCTTATGTTTTCGTATTCATCTATGATTTAATGAGTTGATTGAAAT
TGACAATTGAGTTTACTCACATATTATTATATTGGTTTTGAGTTCAAATAGACGTTTAAA
AAGGGAGTTTTTTCATGAATGCAACCCTTCATGTATTCAATATGAATGATAGGAGATTTT
AATGTCTTGTGTTATACCATAATTGGTTGGTTAAAAACTTGTATGCATACTCTAGTTCTT
TGCTGATATCATAATCTTGGAGGATGTCAATGATACCAAAGTGAAGAACTGCATCGCACA
ATCACCAAAATTCAAAGTAAAGTAACGGAGAATAAAATGTGATAACAATGAATGATCACT
CAACCACAGCGAATCTTACGCTTTGAAAACACTTTTCATCATCAATTTTCCTTTTCTCAT
TGATTTTAAATCTTCTGTTAAAAATGGACCTATTCAGCTTAGGCATCAACAACAACATGT
TGCATCCACAATCTTACCACTACATTATAATTATAAACAAAACTAAAAAAATATATATAG
GAGGACAGAGTTAACAGACATGCACTAACACACACTGTGCAAATCAGTGTACAGCTGTTA
TAACAAACAAGTGTACAATCTGTTTTCTCCAACCTTCCAGCATTATTCTCCCGAGCATAT
ACACAACCGAATGTATAGGCAAATTATGTGAGCATATTCTGTCAGCTCAAGATTAGGCAA
TTCTGTTAGCTCTGTTATCTTTTGTTGTATATATACGTGATTGATTGATTCAATAAAATA
AGCAATTCTGTTAGCTCTGTTCTCTTTTGATTCAATAAAATAAGCTTCTTCTCATTCTTG
CTCTTCATGGTATCAGAGCACTAACATTATCTTTCTCTCTTCTCACCTGCCTCCTTTTTC
TTTTCCTTTTGTCCTCTAGCTTCCAATGCCTATCAACACCACTATCCTTAACACAAATGA
ATCTCACAGCACATTGATTACCAATAATGTAGCAGCCCAATGTAGCAGCCCAAATTCCAT
TAAAACTTACCTCCACCAACTATCTAGCCTGGAAACTTCAATTCCAGACTCTATTCATTG
AAACACCGCAATTTTTCATGAAAAAATCCAAAGGATTGGTACTTTGGTGTTTGTGGGGCT
GGTAAATGAAAGAACAGATCAAGAGATGAAATCCCTCTATACCGCTGTTATTCCTTTCAA
GGTGCGTATCAGGTGTTTGAAAAACTTCCTCAACTAAAAATAAAAAGGTCCTGTTTACAA
CCTTTTTTTAGTCCTTTTCAAATCCTCCAATGTGTTGCATTTACTGAATATGATAGTGGG
AACTTATTTATCAAGAATTACCTACTCAGAAGAAACTGTTAAGAGGCAATAATGATTTTT
TTTATTTTAGATTCCATTGTCTACAAACTTGGAAGCATACGGACCAGTCAGAAGACAACA
TGTTTATTTCACATATGGTTATTCGAATTCGTCTTAGTACAACATTTTATTCTTAAAATG
ATGGTAAACCAGAAACAACCATCCAATACTTGAAGATCTGTTGAAGATATTGGGCCTTTG
GAAATTTTGAAGAGAATTGGAGCAGTTGCTTATGGATTAGCTCTTCCACCCACATGTATT
GAAGCTTCTTCGTGCTCCATCACATGTATGATGGACAGTTCCATGTATCCATGCTTGAGA
AGTATGTCAACGACAGTTCCATGTATCCATGCTTTAGAAGTTATCTCCGTGCTCCATCAC
GTGTATTGGAATCATAAACAGCAGCATTTCAAGGAGATATGTCATGTGAAATTCGTTCTA
ATGAGATTGCTTCAGTGAAAGTAATGTGAGAAGGCCATCCGAGTGATGAAGCAACACGAG
AACCTGAGAAGATGATACGTAATAAATATCGTTATTTCTTCATTCAATCAAGCTAACAAG
TTTTCTAATTAAATTCTGAAAGTTGATTATTGCATTGCTAATAGTTTGAAAGAAAGATGA
TGAACATTTTTTAGTGAATTAAGTTCAATTCAAAATAATAAAATAAGGTTTGTTGGGGCT
TATCTTGGAACCTCGGTAGGGATTAATTAACAAGAATAAAAAAAATTCTATGTAAATTAT
GCAAAATTTATTATTAATCATCGATTATTTATTATTGATCATCAATATTGCATAATGACT
TATTTTTTAGTATAAACTATGTTTGAAATAAAATTAATGATGGCATTGTATATAAAAATG
ACTAAATTGAAAATTTTCAATTATCTTTAAACATATCATCGACAGCACATATAAATTATA
AAAAAATATAATTATTTTTTGGATATAGATAGTAATAACAAATTAGATAATAATAACAAG
AAAATAGGAATTAATTTGAATAAATGGTACCAGTTTCTATTATGATATATCTAAAGACGA
AGTTCGGAGAATAGAATGAAGTCAAATATTCTTAATAAAAAAGAAAAACACAAAAAAAAA
TTGTTCTTAATAAATATAAAAGATGGGTAAAATTAGAGAACAAGAAAGAGATATAGAATC
TCTCTGTAGGATTTCTAAAAACTTAATTACAATTATATTATAATTTCTTCCCTGAAATTA
TTCAAAATATAGTTTTAGAATTACATAATGCTAGGTTTTAATATATATAATTAAAGAGTC
TCTCCTGAATCAAATAATAAAAATATCGTACAACTCTTTTGAATGAATTGTTATCGTAGG
GACTGTTTTGGGTCCCTAACTTGGCTTATTTGATTTGAATATATTATTTGATTAGTCTAT
TTATAGGTTTAGTCTATTATTGCTGCCTTGCAGTGACTGGAACTTGAAATTTCCTGTAAT
ATACACAGGAAATTTCCTGGTGCTAAACTTCAAAGAATTTATTTTCTTTTCCTTTTGTAT
TTTCTCATTTTCTTGGCATGCGCGCAGCTGCATCAAGGAAAAAACGCTTCAGAAAGAATC
CAATCGATGAATGAGAAGTATTCTCATTGGTCACAGCCATCTATGTTGTTTACAGAATTC
ATATGGTTAGACAGAAAGGATCATTAACAAAAAGAATGGACCTTGAGTGATTAATTGGAA
CCTCGCTCAGTGATTAATTGACGAGAATAAAAAATTCATGTGTAAATTATACAAAATTTA
TTATTAATCATCGATATTTTATTATTGATCATTAATATTGAATAATGGCTTATTTTCTAG
TAATGTTATGAGAAGCAGCAGAGTCAAGAGGTCATCTCTGATCTTTTGGACTGGAAGTAG
TTGCACAGTTAGTCGTAACCTCTGAACAATGGAGTCGTGGGCAAGACTTGGCTATGTGGC
CTATTTGATCACGAAAGTGGCATTTCGGTTGATAACGTATTTGAGTGTATCGATTGGTTG
AAGACTTACGATTGTCTTTGAATGGACCTTGAGTGATTTTATTGTGGCCTGGAGACAGAG
AAGATCCATTAGTCTTATTTGAACCCTTCGGGGGAGACCCACCATATGAAATAAAGTTCT
GTTTGTGATGATAAGAATAATTTGTAGAGGCCACAAGCTGCTGAGTTGAAGATTCCAAAC
GCCGCAGGTAACTGTCATGCCCCTCAAGAATATCGTGAAGCTCTTCAAAAGTTAGAAGAG
GTGTAGCAATTTTCCTGAAATCAGAACCCAATCCGTTAAGAATATAAAAGGTAAGATCAT
CATCAGATGGGAGAGGTGCCAACAGGGGAGGGGCACTGGGAAATTCCATTAACATAGTCA
AGGAGGTTGTATCCTAGAAGGAGGGCTTCAAATTGTGCTCTCCATCAAGGAAAGGAGGAT
GGCATTTTCGGTGGAAGAGATGAGTTCAGCAGTTTGATATGCAGAAGCCAACATTTTAGA
GAGGAGGATTTGTTCTCTCATTGGAGAATATGCTCTGATACCATATAGAAACTCAAGCTA
CACATGATTTCAATGGAAAAACCATCACAGATTACTACTGAGGGAAATATATACAAGAAC
ATAACCTATTTATTACATATGGATGTTTTCTATAATTTTGCAACAATATAATTTGCAATG
AATGAAACGATTCGTAATAGCTGAAATGATGAACTTGGATAGTAATCTGTTGCTTAACTG
TGCAGAATTGATACAAAATTGATGCAGTCTTCCCTAATACTCTCAACCTTTTACACTGAT
TGAGTCCTCTAGAAAACTATTAGATGCTATAAAGCAAGAGACGAATATATTTTGGAGTGA
CATAGATATTATGTTTTAAAATCCTTTTTATTTAGAAATATATTAAAATTTATTTTTAAT
ATTAAAAAATTAATTTAAAACAATAAAACATTAGCAACCACCATGAAATTACCAATAAGT
AAATTCCAGCTCAATCTCTTATAGGAATCTCTTTATTAAATCATCAAAATATCAAAGTCT
GTTTCCAAAGACTATGACTACAGTTTATATATAGAAACAACCAAATATAAAAATTATTAT
TTTTTAAATAGAAAAACCAGATATTTTGATGGGATGGAATCTTATATTTTGAAACTAAAT
TGAGGTTTCTAAATTACCTATAAACATATCATGATTTTAATAGATGTATGGTACATCCTT
TGAATTTATTAGAAAGAAGCCACTAACAAGCCTTTTCAATTGGATCTTTTATTTAAATGA
AAAGGAATATTTATTTTAATATGAAAAAAATATTTATTTTCTTGATATATCTAGTGATAA
TAAATTAGAGGATAGTAACAAGAAAATAGGAATTAGATCGAATAAATGGTACCAATTTGT
ATTCTGATATATCTAGCCAAAGAATAGAATGAATTAAAACATTTTTAATAAAAAAACAAA
AAACACAGAAATAAATAAAAAAAATGTTCTTAATAAATATAAAAAATAGGTGAAATCAGA
GAACAAGAAAGAGATAAAGAATCTCTTTCTAAGATTTCTAAAAACTTAATTACTGTTGTA
ACCCATTTTTGGGTCCCCAAATAAATGAAATAAAATAAATAGCCAAAGGAGGTTAGGAAA
ATAACAGGAGGCAGAAGCGCTCAGCAAATGGTCAGAAAAATCAGTCAAGGAGGTTAAAAA
TGCAAAGATTGGATTTTTGACAATATATTATTGAAGGAGGAGAGCCCTGTTGAGAAGGAA
AATTTGGATTGGAGGAGAAAAGCCCAAATTTGGATGTTTTTAGATTTAATTGGATTTTTA
AATGATTTTATAGGGGATTTGATTGCAAGAAAAATTGATTTTTAAGTCAATTTGGGCTTT
AATTGGAAGAAATTTAAGTTCTGGGGCCAAAATATATTTTTTAGGAATTTATTAAGTCAA
ATCGGGGGCTTAATTGCATAAATATTGAAGTTTAAGGGCCAATTAGGGACTTAATTGAAG
AAATCCGAAACCGGGGACCAAATTGAAGAAGGCGCGTAAGTATAGGGGCTGGAATTAATT
GATTCGGGGGCCTAATTGAAGAAATTGGAAGTTATTTGATCAATTAAGGGCTCAATTGCA
TAATTCGGAGGCCAAGGACCAAAGTGAAAAACGCGGCCAAATATAGGGGACGGGGTTCGA
ATTCGGCGCAGGATGCAATTGAAGGGATAAAAGATGATTGAGGGTCGCTTTGTAAATTGA
CGCGTTTTGGCGTTTTGCAGGGTTTTAAATGAAACGGCGCGTTTTCTCCAAAACGACGCC
GTTTCATCCGTTCAAAAAAAAAAAAAAAAAAAAAAAAAAAAAAAAAAAAAAAAGGCGGAA
CGGTGTCGTTTTGAACGACACTTGTTCATCTTCCTTCTTCCCCGAAACAGAGACGGCGGG
GAAGAGGGAAAACGGTGCTTTTTTTTGAATTTTTGCCGCCCCCTCTCTTTCTCTCGCACG
GGGCCCACCGACCGAACACAATGGCCGACCACCCACCGCGCACCACCCGCCGAACCTCGA
CAGCGCGCACATGGCCGACCAGCCGGTGCCCCCCCATGTGAGCGTAAAAAAGGCCATGGC
CTTGGCTCTATAAAAGGGGGACCGAGGGACGGAAAGAGGGAGGAGAAAAGAGGTGAAGGA
GAAAACGAAAAAAAACAGAGAGAGAAAAGGAGGAAGAACCGAAAGGGGGGAGAGACCCGA
AAGAGGGAGAAAAAAAAAAGAGAAGCGGGGAGAAGGAGAGACCGAAAGGGAAGAGAGAGA
GGGAAGAGAGAAAACGAAAAAGAGAGAAGAAAGAAGAGAAGAGGAAGAGAGGGAACGAAC
CGAACCGTTGGAAAGCAAGACCACGGCCGCGTGCCCGCCGCCGTCCGTGAGCCGCCGGCC
TCCGCCTCCTCCACGCGTGTATGGTCTTCTTCGCCTCTGCGTTTTAATTGCAAGCGGCGG
CCTCCCTGCATGCGAATCGTTACGCATGCGGGAGGCGGGGAGAAAATAATTCTCCCCCCT
CCGGCGGGTTTTTTTCTTTGCCGGGCCGGCCGATGCGGCCCGGCCTTGCATGTCCGGGCC
GGTCCGCCCGCACCGAAGAAGATTTTTAGTTTGGGCCGATCTCGGCCCAAATGATTTTCG
GGCGAGTTCGGCCCAACCTTTTTGGGGCGAGTCCGGCCCGGTTGGTTGGGCGGACATTGC
CCAGCCCATTTAATAATTATATTATATATTATATTGTTTTATATTATTTATATATAGATA
TATATATAAAAAAAAATTACGTAAATTCTTCAAAATCTATTTCAAAAAATATGTGATTTT
TATGTAATTTTACTATTGTATTTTGATCAATTTTGGTTTGTATTTTTATGTTATAGAAAT
ACAAATTCGGTTTTAAAATACTCGGTTTTCATAAAAAAAATCAAAGATTTTCAAAATAAA
AATGTCTTTAGCTTTCAAAAATCTCCTAAATATTTTTAAAAATATTGTTGATTTTTCTGC
ATTTTTTTATCAAAGTGATTTAATATTTGGTTATATTTTTATACCGTAAGAATATCAACC
CGGTATTAAAGTACCCGATTTGCGTCAAAACATCAAAAAAAAAATATACAGAATTAAAAA
ATGTTTTGTTTTAAAATACGGCCTAGTCTCTCCAATATATATATATAAATATTACAACAT
CATATTTTTCATACAACAAAGAAAATTTCGAAACGATATATGTATTAGCATGCATTTTGG
CTTTAATAACCAGTTTATTCAAGCCATGAGAACTAGGCCAATATTTCAAAAATTCTAAAA
AAATCTTTTTGTCTTCTTTTAGTATTTGGGATTAAGAATTTATACGTAAAATGTATTCCG
ATATTAAAAATATAGCTTTTTTTACATAGACATTAGAACGGTTAGGTTTTACCCGATAAG
ATAAGGACCTCCTTATTGAGGAGGACTTTTCTTGAACCATAGACGGACCAGCATACATAG
ACATTAGAACGGTTAGGTTTTTACCCGATAAGATAAGGACCTCTTTATTGAGGAGGACTT
TTCTTGAACCATGGACGACCCAACAACTAGGAAACACAACGAGACCTTGAATTTTATCGG
ACAAATAAACAATGCGGCTTACCTTAGGTAGGGCGTATTTGGGGTGCTAATACCTTCCCT
TTACGCAACCGGTCCCCGTGCCCGATCTCTCGAGACCAGTTAGGGTTCCTAGTGACCAAG
ATACTAGGTGGCGACTCCCACACCATTTTTCACTGCTAAGAGACAAAGAACTCCTTGTCT
CACCATATTTACTAGATATATACCCCCCCATCACAACACACCTGAGGGTGGACGATCGCC
GCGATGTCGCACGCCCCGCGAGAATGGCGACTCCGTGGGACCTTGTGGACTAAGCTTTGT
TTTTGTCGATTTGTTTTTGTTTTCGTGTGTTTATTGTTAAATATAGAACTCTCTCATGCG
TATATGCTTTAAATATTTTTACACATATTTTTACACATATTGTTCATGCATTATATAGAA
CTGTCTCATGCATCACATACTTTGATTATTGAGAGCACACACAAACTTTAAGTTAAGTGG
GGGACTAGCAGCTTACCTTACGACTGTTAGTCAAGGTTTAAGTTTGTGTAAACCCCAACT
CTTCGTCGAGTGCTTAGGCGGCAATAGTTGGTACATGTGCCATCTCGTTGCCTACAAGCC
CCCATATTGCCTCCACGAGGGCAATCCTGGGACGACAAGAGACCCTTTTTAGAGACCGAA
TAGCCAACCTACCCTCATCAAGCACAAAAGAATTAGAACCGGCTATAGGGTGTATGCTCC
ACAAAATATTTTTGCATAAGACAAAACCTAACCATAAGGCATTTGGTTTTCGGGTCTTTT
CAGCTCACATCATATATGCATCATGCATTGTTCTTTATCATACATTCATTTACATTTTTC
CACGCACGCCGATCGTGAAACATAGGTCCCACATCCAAAGTCCACCACACCCGGTCTAGA
TCAAGAATGGAGAACGAAGAAAGAGCTCACTTAGAGTCACATTATCGGACCGAGTTGGAG
TCCGTAAAAAATGAAGTTTCTCGGCTAACCGACTTACTCGACGGCTTTTAAGAGCTAAGA
AGGGGGAGGGAACATCGGCACAACATGAAGGAGCGCCGGTAGCTCACATCCCTCAAGCAT
CTCAAAACCAGGGGGCAAACTCGGCCAATGAACAACATTTTGTGCCTATCACCCCTATCC
GGCCAACTCACGCTCCAATCACTGTGGACTTAACGGCGGAGGGAATCCCGGATAATAGGT
CTCCTAGTTTGATGGACCAAGACAAGGCTGTTTGCTTTGGAAGAAAGATTAAGGGCGGTT
GAGGGTAATGACTGGTTTGACCCTATACGAGCATCCGAAGTATGTTTGGTACCAAACATT
GCGGTGCCAAAAGATTTCCGGATACCGGAATTCATTAAGTATACTGGTTTGGAATGCCCA
AACACTCACCTTCGATCCTACGCAACAAAATGGCGGAAGTAATCCATAACGATAAATTGC
TAATCTATTTCTTTCAAGATAGCCTAACGGGATCCGCTTTGAGGTGGTACATGAGGTTAG
ACAGTGTCGGGATCGGGAGAGCTGGAGAGACTTGATGGAGGCTTTCCTTAAAGGTACAAG
TTTAACATAGAAATCGCTCCCGATCGAACAAGTCTAATGTCAATGGAGAAAAGGAGCCAA
GAGTCGGTAAGGGCCTATGCGCAAAGGTGGAGGGATGAGGCAATGCATGTCCAACCCCCT
TTGATAGAAACGGAGATGGTGACCTTGTTTGCCAATACCTTTAAAACACCATATTATGAG
CACCTAATGGGTAGCTCATCTCAAGGCATTTCTACGATGCGGTACGCATAAGTTGAAAGA
ATAGAGCAAGGGATTAAAGCTGGACGTATAGTTGAGCCATTGGAGGCGAAGGGTTTTATT
GGAAGAAAAATGGAAGGTCACATTTACGACTTTGAAGGTGGGTCCAAGGGCAATATAGTG
GATTCACTCAACCCACAAATACCTACCTCTCATGTTGCCCACATAAACTTTAACAAACCA
TTTTCCTCTAATCGAGCAAATAACCGGTCAAACAACCAAAACAACTACCAAAGACCAAAT
ACAAGGTACATTGCGAGAACAACTACCGCCATTACCCATGCCTTTGAAGGAAATGTATGC
CAAACTACGAGCATTGGACAAATAGCTCCTATCCCTACATTACCACTACAACCACCATTC
CCCATCCGGTATAAGCCCGAGTTGACTTGCGAGTACCATCTTTGGTATTCCGGACATTGT
CTTGAAACGTGCTACGCTTTCAAGAGCATGTTGTTGAAGCTCATCAAGATAGGATGGGTA
TCGTTTGAAGACACACCCAATATCAATTCAAATCCATTGCCTGGTCATGACAAAAGTAAT
AGGGGATAAAGGGTTGGAAAACCTTGGTCAAGAATCGTCAATAATGAAGAAGGCGAGATC
GAAGGAGAAGACAAGGAAACGCAAGTGGGGAAGGAAGATGAAGCATTGCCTCGGTTGACT
TTCCATAACGGGTTGACCCAATAACTTCTCGTAGTTTTCAAAATGTAAAACAACTTTATT
TGCCTTAGCATGTTTTTGTCATTTGCTTTTGTCATTGCTTTTATTTTCTCTATTTAGCAA
TCAGGGCTCATGTTTTCAGCCAGATTTTATGTTTGTCTTTGAGCCTACTTTTTTAATAAA
TGATGAGATTATGCACTTTTTGAACAAGTTTGAGTGGTTATATCATAAAATGGTTTAATA
TGAAATTTAAGAAAAGCTAACCCTAAAGTACATCCCTACCTCGATAGCGTAATGAATGGA
TAAATGATTAAGGGGTCACTTTATAATCATCGTAATTGTCTTTATCAACCATAACAATGT
GCATTTTGAAAAAAAAAAAAATCATCATTATCCCTTCACGCACTAAAAAAGTTTATCATT
GGTGAATGAATAAAAGCCCGAGACTAGGATCACACCCCTACACTGGGGGCAAAACGAGTT
GTTTTTTGAATTGGTGGGAAGCCCATAGTTTTGAAAATCAAGCTAAAGCATTTGACAAAA
GCATGACAAAGAGGCAAATACAAGTCATACATTTTGAGAAAAGGACTACTTGAAGAAAGT
CAAAGACTTCTTCTCCAAGAATATGATAGGCAACACGAGAGATGAATTCAAAGCATACGA
CTTCAAAAGTAAAGTTCATGTTAAGAGGAAGTCTCATGAACTAGAAGAAGAGGATGGGGC
CTATGTTTCAAAACCGGTACGAATGCATGCATTGCATCTAATCATAAATCATTGCATGTA
TGTTTTTTGGATCGTTACGAAGGAGATCTTAGCGCATTCCAACAAGATTATGGACAAAGA
AAGAATCATTGAGTTGATTCTAGAACAACAAGAAGATAAGATAATGGTTTTCAAACCATG
CCGGCGGGAAGAACGACATCAATAGCATTCGGTAAAAAGGAATCGCCAAATGGGATTCCA
AGTTGTTAAGATCGCTAGAAGGGATCTCGTATTTCGATGGAGGTCGCGAAGGGACCTTAA
ATTTCAGCTTTTGTATAAAAGGAATCGCCGAGATGGGATTCCAAGTTGTTTGGATAAAGG
AGATCGCAAGAAGGGATCTTGTATTTCGATGAAGGTCGCCGAAGGAACTTCATGTTTTAG
GCGAGGTAAAAGGAATTGCCCGATGGGATTTCAAGTTATTTGAGATCACCGAGAAAGGAT
CTCGTACTTCGACATTCATCAAGGAAGGTCGCTAGAAGGGACCTCGTATTGAAACTATTT
CTTAGAAAAGCATGGAGTTTACTAAGAATTCTTCCCCTTGGGTAGGTCACCCATACAATG
AGACCATTATTTTTCTTGGGTAGGTCACCCATACAATGAGACCATCATTTTTCTTGGGTT
CGTCACCCATACAATAAGACCATCATTTTTCTTGGGTTCGTCACCCATACAATGAGACCA
TCATTTTTCTTGGGTTCGTCACCCATACAATAAGACCATCATTTTTCTTGGGTTCGTCAC
CCATACAATGAGACCATCATTTTTCTTGGGTTCGTCACCCATACAATGAGACCATCATTT
TTCTTGGGTTCGTCACCCATACAATGAGACCATTATTTTTCTTGGGTAGGTCACCCATAC
AATGAGACCATCATTTTTCTCGGGTTAGTCACCCATACAATGAGACCATCATTTTTCTTG
GGTTAGTCACCCATACAATGAGACCATCATTTTCTTGGGTTCGTCACCCATACAATGAGA
CCATCATTTTCTTGGGTTCGTCACCCATACAATGAGACCATCATTTTTCCTGGGTAGGTC
ACCCATAATAATGAGGCCATTCTTCCCCCTGGGTAGGTCACCCATAATAATGAGACCACT
CTTTCCTTTTCCCATTCGGGCGGGTCACCCGTCATAATGAGACCACATACGTGTTTTTGT
ATTTGGTTATGGGTAAAGGAATCGCCAGATGAGATTCCAAGTTTTTGGGGTTAAAGGAGA
TCACCGAAGGGATCTCGAGATGACTAAATTTTGATCATAGTTTTTGGGTTAAGGAGGATT
GTTGTAAGGACAAAGTTTTCGAGCAATCGAGCTCCGACTAAATCGGTTCGGGAGCTCGGT
TTTGGTTTATCTTTATAAAACTTACTTGCGCGAGAACCTCTCGCTCCATAAGCTTTATAA
AGAGGGGGCATCTGTTGTAACCCATTTTTGGGTCCCCAAATAAATGAAATAAAATAAATA
GCCAAAGGAGGTTAGGAAAATAACAGGAGGCGTAAGCGCTCGGCAAATGGTCGAAAAAAT
CGATCAAGGAGGTTAAAAATGCAAAGATTGGATTTTTGACAATATATTATTGAAGGAGGA
GAGCCTGTTGAGAAGGAAAATTTGGATTGGAGGAGAAAAGCCCAAATTTGGATGTTTTTA
GATTTAATTGGATTTTTAAATGATTTTATAGGGGATTTGATTGCAATAAAAATTGATTTT
TAAGTCAATTTGGGCTTTAATTGGAAGAAATTTAAGTTACGGGGCCAAAATATATTTTTT
AGGAATTTATTAAGTCAAATCGGGGCTTAATTGCATAAATATTGAAGTTTAAGGGCCAAT
TAGGGACTTAATTGAAGAAATCCGAAACCAGGGACCAAATTGAAGAAGGCGCGTAAGTAT
AGGGGCTGGAATTAATTGATTCAGGGGCCTAATTGAAGAAATTGGAAGTTATTTGATCAA
TTAAGGGCTCAATTGCATAATTCGAGGCCAAGGACCAAAGTGAAAAACGCGGCCAAATAT
AGGGACGGGGTTCGATTCGGCGGGGATGCAATTGAAGGGATAAAAGATGATTGAGGGCCG
CTTTGTAAATTGACGCGTTTTGGCGTTTTGCGGGTTTTAAATGAAACGGCGCGTTTTCTC
CAAAACGACGCCGTTTCATCCGTTCAAAAAAAAAAAAAAAAAAAAAAAAAAAAAAAAAAA
AGAGAGGGCGGAACGGTGTCGTTTTGAACGACACTGTTCATCTTCCTTCTTCCCCCCCGA
AAGCAGGGCGGGGAAGAGGGAAAACGGTGCTTTTTTTTGAATTTTTGCCGCCCCTCTCTT
TCTCTCGCCCGGGGCCCACCGACCGAACACAATGGCCGACCACCCACCGCGCACCACCCG
CCGAACCTCGACAGCCGCGCACATGGCCGACCCGTAGTCCGCCCCCCCATGTGAGCGTAA
AAAAGGCCATGGCCTTGGCTCTATAAAAGGGGGACCCGAGGGACGGTAAGAGGGAGGAGA
AAAGAGGTGAAGGAGAAAACGAAAAAAAAACAGAGAGAGAAAAGGAGGAAGAACCGAAAG
GGGGGGAGAGACCCGAAAGAGGGAGAAAAAAAAAACGAGAGGGGAAGAAGAACGAAAACA
ACGAGAGGGAAGAAAAGAGGGGAAAAAAAAAGAGAAGCGGGGAGAAGGAGAGGCGAAAGG
GAAGAGAGAGAGGGGAAGAGAGAAAACGAAAAAGAGAGAAGAAAGAAGAGAAGAGGAAGA
GAGGGAACGAACCGAACCGTTGGAAACTGACCACGGCCAGCCGCCGCCGTCCGTGAGCCG
CCGGCCTCCGCCTCCTCCACGCCGGGTATGGTCTTCTTCGCCTCTGCGTTTTAATTGCAG
CTGGCCTCCCGCATGCGGTAATCGTTACGCATGCGGGAGGCGGGGGGAGAAAATAATTCT
CCCCCTCCCGCCGGGTTTTTTCTGGGCCGGCCGATGCGGCCCGGCCTTGCATGTCGGGCC
GGTCCCGCCCGGATCGAAGAAGATTTTAGTTTGGGCCGATCTCGGCCCAAATGATTTTCG
GGCCGAGTTCGGCCCAACCTTTTTGGGGCCGAGTCCGGCCCAGTTGGTTGGGCCGGACTG
ACCATTTCACCATTTAATAATTATATTATATATTATATTGTTTTATATTATTTATATATA
GATATATATATAAAAAAAAATTACGTAAATTCTTCAAAATCTATTTCAAAAAATATGTGA
TTTTTATGTAATTTTACTATTGTATTTTGATCAATTTTGGTTTGTATTTTTATGTTATAG
AAATACAAATTCGGTTTTAAAATACTCGGTTTTCATAAAAAAAATCAAAGATTTTCAAAA
TAAAAATGTCTTTAGCTTTCAAAAATCTCCTAAATATTTTTAAAAATATTGTTGATTTTT
CTGCATTTTTTTATCAAAGTGATTTAATATTTGGTTATATTTTTATACCGTAAGAATATC
AACCCGGTATTAAAGTACCCGATTTGCGTCAAAACATCAAAAAAAAAATATACGAGAATT
AAAAAATGTTTTGTTTTAAAATACGGCCTAGTCTCTCCAATATATATATATAAATATTAC
AACATCATATTTTTCATACAACAAAGAAAATTTCGAAACGATATATGTATTAGCATGCAT
TTTGGCTTTAATAACCAGTTTATTCAAGCCATGAGAACTAGGCCAATATTTCAAAAATTC
TAAAAAAAATCTTTTTGTCTTCTTTTAGTATTTGGGATTAAGAATTTATACGTAAAATGT
ATTCCTGATATTAAAAATATAGCTTTTTTTACATAGACATTAGAACGGTTAGGTTTTACC
CGATAAGATAAGGACCTCCTTATTGAGGAGGACTTTTCTTGAACCATAGACGGACCAAGC
ATACATAGACATTAGAACGGTTAGGTTTTTACCCGATAAGATAAGGACCTCTTTATTGAG
GAGGACTTTTCTTGAACCATGGACGACCCAACAACTAGGAAACACAACGAGACCTTGAAT
TTTATCGGACAAATAAACAATGCAGCTTACCTTAGGTAGGGCGTATTTGGGGTGCTAATA
CCTTCCCTTTACGCAACCGGTCCCCGTGCCCGATCTCACGAGACCAGTTAGGGTTCCTAG
TGACCAAGATACTAGGTGGCGACTCCCACACCATTTTTCACTGCTAAGAGACAAAGAACT
CCTTGTCTCACCATATTTACTAGATATATACCCCCCATCACAACACACCTGAGGGTGGAC
GATCGCCGCGATGTCGCACGCCCCGCGACAATTACAATTATATTATAATTTATTCCTTAA
AATTATTCAAAATATAGTATTAGAATTGCATAATGCTAAGTTTTAATATATAATTTTTTA
TATTGTTGAAGAGTCTCTCCTAATAAAAATATTGTACAACTCTTTTGAATGAATTGTTAA
TACACGGACTGTTTTGGGTCCTGACCTGGCTGATTTAATTTGAATATATTATTTGATTGG
TCCAAATAAAGGTCGACTCGAAATTTCTATTAATTTACAAAAACAATTTCCTAGTACTTT
AGACTGTATATAATTTGAAAAATTGTGATAGACCGATTTACTTGCAAAGTATTGGCAAGC
AAGTTAAAGAATTAGAGTTTTTAAATATTTAAAATTCTAATTTAAAATTCTAAGAAAAAG
ATCAATTATTTTTAAAATTGTTTTCAAAAAATAAAAGCATCAACTATTTATATAATAGCT
AAATGAATCTATTAAAATAAATAAAAAAATAACTAGTAAAATCAAGTGAATAATTCAAAA
ATAACAAGAAAATAGAGATATTTTCTAAATGTGATTCCAGTTTGTATTTGCTAACATAAA
TAGCATACACGAACTTTATTATAATAGTATATTTGATATTTAAAAAAAAAACTTATAGAT
ATTATATGGGTTGGAAACCCATTTTTTATTAAATTTTAAATTTTATATGTTTAAAAATAT
TTCTTTATATTTTTTAATTATTTTAATGTGATAATATCAAAAATAAATAAATAAAATTTT
TCTAACTTTTACTGCTTCTGACTTGCTATGACTCGAAATTCGTGGTGCTCTCTCCTGCAA
ATGAATACAACGCATATCCTTTCTCTTTCTCCTATATAAAGAATACAATTAGAAATTTCC
TTGGTTTACTCTTCAGATAACTTTTCCATTCACGAAACTTTATGCCAATTAGCAACCACT
GTGAAATTACAACTCAAAATCCCATGAATATATATAAAAAAAAAATAGAATTTGACTAGA
AAAATTCTATCAAATGCTCTACTTTGTTAGTGTTCATTTTCCTTCTTTTTTACCGTATCT
TCAGTTGGGACAAAATTATCTTCCCCAAACGATAGACCTAACCCACTTTCCAAGCCAGTC
CCCTAGTAAATAAAATGATGGTCCCATAAGTTGCTTTTTTTCTTTCCAGGCCGCCAAGCA
GTTTGGTCTCCCTCACTAGACCACTTTAGCACAAGAATCACACTAGAGAATTTAAAAGTA
GTTTGAAGTATCATTAAACCTGATAAAAATGAATAACTGATAATAATATAGTTGGGATTT
AAAAAAAATCATAAAAAAACTATATAAAAAGCAATTTAAAACCAATTAATCTTAAAAACA
CCAAAATAAAACATGCCATGAAAAACAAATTTAAAATAAACAAAATACTTGAAAAAAATT
AATTCAACCCTTTTTTCATATAATAAAAAGTAATTGGGTATTAATTTACAGTTAAAAGAG
TACATTAATGAAAAAAAAGAAGAGTTTTAGGGTATTGATTTTATTTTTTTATTAACGTGG
GTGTTCGGACCAGTTTACACGCACCTCGACTAATCCCACGAGCCCTGAAGTTAACGACCA
TGTAAGTCTCTAGTGGTCCTGAAATTTGTGGAACTCGACCTGATGATCTCTTGAAAGCAA
ATTCAGAATTTAACCAGTTGAGCTATACTCCTATAAATTGCATCTAGATTTTATTATTTG
TTAGGTAACTATGTAATCTAATTTGTTGATATGAAAAATAGCACAAAGTTTTTGGCAGGA
CATCAGGGTACCATCACCATCCTATCGCTTCGCCGTACTGTTTAGCTTCTTGGCATTGTT
TGAAGAAACGCAGAAAGACATTCCAAGTGCGAAAGTGTATTATTGTCATAAAGTTTTTCA
AACTTCCACTGTAGAGAGAGAAATAAATACAAAGCGCAAAGGAAACTATACTAAAGGTCA
GGTTTTCTCTCTCTGAAAATTTTTGCTCTTTATTATTTTTCAAACTTAATAAAGGATCTC
AACTTTTCAAACTTCCACTGTATTATTTTTCTTTATTATACAGGATCTCAACAGGCTAAA
AATCATTGATCTCAGTCATTCTCGACACCTTATTAAAACACCAAACTTGCACAGTTCAAG
TCTAGAGAAACTAATTCTGAAAGGTTGCTCAAGTTTAGTTGAGGTCCATCAATCAATTGG
ACATTCGATGAGCCTCGTTTTCTTGAATCTGGAGGGATGTTGGAGTCTGAAAACTCTCCC
TGAAAGCATTGGTAATGTAAAGTCTCTTGAAACTCTGAATATTTCTGGGTGTTCACAACT
TGAGAAGTTGCCGGATGGCATGGGTGATATGGAATCCTTAATTGAATTGCTAGCTGATGG
GATTGAAAATGAGCAATTTCTGTCATCAATTGGACAATTAAAGTATGTCAGAAGGTTATC
ATTGCGTGGATACAGTTCAGCTCCACCAAGTTCTTCTTTGATTTCAGCAAGTGTTTTGAA
TTGGAAATGGTGGCCGCCATCTTTCGAATGGAGATCAGTGAATCGTCTTAAGCTTTCTTA
TGGTAGTTTGTCTGATCGCGCAACTAACTGTGTTGATTTTAGTGGTTTGTCTTCTCTAAA
ACAATTGGATCTATCAGAAAACAAATTCTCTAGCCTGTCTTCTGGGACCGGCTTCCTTCC
CAAGCTAGGGATCTTGATAGTCAGTTGGTGCCACAATCTTGTATCAATCCCAGATCTTCC
CTCAAGTTTAGACAATTTGGTTGCATGTGGTTGCAAATCATTGGAAAGGATAAGAATAAC
AATCGAGTCAAAAAAGAAACTACGTATAAATCTATATGATTGTCATTCGTTAGAAGAGAT
TCAAGGCATCGAAGGTTTAAGTGATATTTTCTGGAAAATTGAAGTTTTTAACCGCAGGCA
TTCACCAAAGAAATTACAGAAGAGCTTTGTTGAGGTACTATTTCTTTCAGTTTCTCTTAC
ACAAGAAGAAACACACAATTGGCACATACATTGATTAATGTCTAAAATCTCAGCATTCCT
TGAAATTAATATATATACATGCAATAATCATTATTATTATTATTTTATTTAAAAAAATAA
ATATCATCTTTAATAATATTTTTTATTTTTCTTATTTAATCTAAAAAATTAAATATTATC
TTTAATAATATTTTTTATTAAATATTTAAAGTTTGATTGGTTTTATTTTTTATTTCTTGA
TTTAATGATAATATATTTATACAGGCAATGTGCAACGGTCGTCACCGGTATCGTATTTCC
TGCTTTCCTGGTGGTGAGATGCCAAATTGGATGAGCTACCGTGGAGAAGGATGCTCATTG
TCATTCCATATACCTCCAGTCTTCCAAGGCTTAGTTGTTTGGGTTGTCTATTCACTTGAG
ACGGATGTTAACACTATTGTCGCGGGTGCGCGACATCGCGGCGAATATTCCACTTTTAAA
ACTAGGAAAAAGTGTATGGTATCTATTTGACAAATGTGGGGAGACAAAAAATATTGTCTT
TTGTTGGTAGGAAATGGAATGGGAGTCGCCACCTAGTATTTTGGTCACTAGGAATCCTAA
CTGGTCTTAGAGATTGGGTACGGGGATTGGTTGCGTAAAGGGAAGGTATTAGCACCCCAA
ATACGCCCTACCTAAGGTAAGCTGCATTGTTTAAGCGTTCGATAAGATTCAAGGTCTCGT
TGTGTTTCCTAGTTGTTGGTCCGTCTATGGTTCAAGAAAAGTCCTCCTCAATAAGGAGAT
CCTTATCTTATCGGGTAAAGCCTAACCGTTCTAACGTCAATGTAAAAACATATTTAATCG
GGAATACGTTTTACGTATAAATTCGTAATCCCACATACTAAAATAAGACAAAAAGATTTT
TTTAGAATTTTTGAAATATTGGCCTAGTTCTCATGGCTTGAATAAACTGGTTATAAAAGT
CAAAATGCATGCTAGTACATATATTGTTTTTTTTTAAAAAAAAAACTTTCTTTGTTGTAT
GAAAATATGATGTTATAATATTTATATATATATATTGGAGAGACTAGGCCGTATTTTAAA
ACAAAACATTTTTTAATTATGTATTTTTTTTTTGATGTTTTGACGCAAATCGGGTATTTT
AATACGGGGTTGGTATCCTTACGGTATAAAAATACAACCCAATATTAATCCACTTTAACA
AAAATGCAGAAAAATCAACAATATTTGTTGCTACCCAATTTTTGACCCATGTTTTAATAA
TTTTTTAGAAAAAATCCAAAAATAGTGAAAAGCATTGAAAACCCAAAAAAATACATTTTT
AATACATTTGCATCGTTTTTAGCATTTACGCGTCGTCTAAAAAGAATTTAAATTTTCAAA
GGTCTTTCGAACGCGTTCAATTTTTAACGCTTTAATTTTAAAATCATTGATTTTCCTCAT
TGAGTCGACGTTGATATTTGCTCGCTTTCAAAAATACAAAAAAATAAGAAAAATCAAAAT
TTACAAAAAAAAAGAGGAAAAGAGAAGGAAAGGAAAAGTTGAGGGACTAATTTGAAAACC
TAGCAAAACTTTTCCTATAAATACCATGCTAAAACTGAATTTTCAAGGGGGGGGCAATTT
TGCAATTAAAAGGGCAACAAAAAAAAACCCTAGAGGTGAACATTTTTTCTCTTCTCCCTC
ACCCTAGCCCAAGAAGCCGCCGCTCCCCCCTCATCGATTTTTTTTTCTTCATTTCACGGC
CGCTCCACTCCCGGTCATCTTCATCCTTCCCTCCAGCCTCCCACTGCCCACACAACCCAC
ACAAGACAACCCCTCACCTCCTCTCTTTCCCCGATCTTCACTCATCAACCGGCCATAGAC
CAACAACAGCCACAAATCAGCTCCCCCTTCCACAAATCCTCCCTCTCATTTGCTCCCTCT
ACTCTTCGCAGCTCCCGAACCCTGCCTCCATCGACCCATCTCTTTCCCACAGCGGCCGAC
CACCACAGGCCGAGCCGGGTCTCCTTTCCGTTTTCTTCCTCAAGCCGAACTCGGCGCGGC
CCCGCCGTCTTCTCTCGGTCCCACGGCGACGACAGCAACACCTCAGCGCCCCCGTCAGCT
CCAGTGTTGCCGAAGCCATCGCCAACAATCCAAGCCCTCTGCACACCGCAGATCTGCCCT
CCAGCGGCAGCCCCCACACGGCGACAGATCCAGCGCCATTTCCAAACGAACCGACGATCA
GCCAACACTCTTTCTTCCTCCAGCTCTGTCAGCCACTTAAAGCGCAGGAGAAGACGACGA
AACCCAGAGAAAAGCCGATCTGCAGATCTAAAGGAGAAGAGAGGCAAATCCGAAAGCTGT
GAAAGAAGATTAAAGCGGTTGCTTGTTGCGTTTTCTGTTTTTGCAGGTCCTGATCCTCAC
CACCGGCAGGAAGTTGAAGACGGGAGCAGCCACTTATTCGGTTTGCTCGTGGCGGCGCGT
GAACCCACGCGCCGCCAGTGACGGTGGCGCGTGGAGCAACGCGCCGCAGTGTTCAGTGAC
CCAGAAAGCATCCCAGAATTGTTCCCGAATTTTTTTTTGGATTATTTTGTAATTTTCAAA
TTGTTTAATGTAATATTTGTGTAATTTTGAATTTGTATATTGTATTGTGGATGAAAAAAA
AAAGAGAAAAAGAAAAGGAAAGAAGAGGAAAAAGAAAAAGAAAAAATACAGTAAAGAAAT
GTGTGTTTGTTTTGTATATTTTTTTGTATTTTATTGAATCAAAAGAAAAAAAATGAATTA
ATATTTTAATTTATATGCACAAATATCTAAAGGATAGATAAAAATCATGTTGTATTTCCC
ATAAAAATGTAGAACATGTATCTACATATATTTGGGAACCAATAACTGATTTATCAAAGC
CTTAGAATTGGGCTAAAATTTTATTTTTAAAAACACATCAAGTCCACGGCGCTTACCTTA
GGTAGGGTGCGTTAGGGGTGCTAATACCTTCCCTAACCACAACTAGTTCCTTTCCTGTGA
ATCTCTGACAAGACCAGTACATCAGGTTTCCTAGTAGCCCTCAATAAATTACTAGGTGGC
GACTCCGACGAACCAATCAAATCAAACAACAAACGAAAAATCGCCAGCTGACGTCGCGCG
GATTTTTTGACGTGCGGCAGAATGGCGACTCCATTGGGAAGGTATTGTTTTCAACATTAT
TGGACTAAGCTTCGTGTATTTGATGTGTTTATGTTTTTGCATTTTTGTCTATATTTATTT
TTGTTTTATTCATGCATTTTTAGAATTGTTTCATGCATCACTTGTATTTATTTTTGAAAG
CACACACAAGCTTCAGGTTAGGAGGGGGACTAGCAGCTTACCTTACGACTTTTAGTCAAG
GTTTAAGTTTGTGTAAACCCCAACTCTTCGTTGAGTGCTTAGGCGGTAATAGTTGGACAC
GTGCCATCTCATTGCCTACAAGCCCCCATATTGCCTCTACGAGGGCAATCTTTGGGACAA
CAAGAGACCCTTTTTAGAGACCTAGTAGTAAACCCGCCTTTTGTCTCACTTAAAAAGATT
AGAACCTGTCTTTAGGATGTGTGCTCCGTATACATTGTTTTACATCAGGGCAAACCCTTC
TTGAAGCATCTTGAACTCAAGACTTTTGGGTGACCCAATGGCCGTCACTCGAGAAAATTT
TCATTGTAGAGTTTGGGCAAGAATCAAGATTCTTGTTTCATCATACAAGAGTTACGACCA
TATGTCACCCCTCGAAGGGCGAGTTCATCATATAGTTTACATGTTCATACATTTATCATG
CATGTACCAGGAGGAAAAATAAGTTCCCCCATTCGAGCTTTGCTACACCTAATTGAACAA
AGATCTTTGGGAAATGAAGAAAGGGGTCAGAGAGAGGCACAGAGTCAAAAGGAAGTTGAG
AGCATCAGAGGTGAAGTTAGCTAAACTCAGATATGCTTGAGCAAGTGTTGAGCATTAAAT
GGAAAGGGAATGTCTGCACAATTTTCTGTGAGAACACGGCTCGTCCACGTCCCATTGAAG
TTGCACCTCTCCTTTTCAGTCATGAACAACGACAACAATGCCTTCAGTCATCAACTAATG
ACAACTTTTGTTCTTGGTCAAATGCTCTGTTAATTGTTCATCGCCTCCACATCTTTCAAT
GGCACCAAATAACTGCTAGCCTTCTATGCATGGTGCATTAGCCTTCTTTGAAGTTACCCC
AAGCTGTGAGCTCAATTCCGGTTCGGCGGCACAAGAGAAAAAAAAAAACCAAAAAAAAAA
ACCAAGATTAGACACCGAACTTCTACGTTGCGAGCTTTCTCCGTGGAGATTTGTTTTTGG
ATGCGCCGGTGGGGAATGCAAGAGGGGGTGTAGTAGTTTCATATGCTTTGAAACTTTCTC
CCACCCGTGGCACCAACAAAACATTGTAGCGGGCGGAAAGAGTCGGACACTGGTCCGAAA
ATATTAGCGATCGTCAAGCTTCAATGTGGCGAGCTCCCTCTACAAAAATCTGTTTATGGC
TCGCAAGTTGGGAATGCAAGAGGTGATTTATTAGTTGCATATGCTATAAAAATCTCTCAT
CAGTTTCAGCCCAAAGACAACGTGGCGAGGTTGAAGAGTCGGACTTGATAAAAAAAAAAA
AAACATGAGTAGACATCAAATTTCTATGTGGCAGAGCTCTCTCTGTAGAGATTTGTTTGT
GGATCTGTCAGTGGGGCATGCAAGAGGGGATGCAGTACTTCCACACGCTACAAAACTTTG
TCTCATCAGTTTCCAAGACCGAAACACCGTAGTAGGCCGAAGAGTCGGACCTAGTCCGAA
AATATGAGCGATCATCGAACTTTGACGTGGCAGAGCTCTCTCTATAAAAACCCGTTTGTG
GCTCTGCAAGTGGGGAATTCAAGAGGGGATGTAGTAGTTTCAGACAATGTGAAAATTTAT
GCCACCAGTTTCAGCACTGAAACACTGTAGTAGGCAGAAAAGCCAGACCTGAGCTAGAAA
ACAGGGGCAAATATAGAACTTCACCGTGGCGAGCTCTCTGCAGAAATGCATTTGTAGCTC
GCAAGTGGGGAATCCAAGAAGGAATGAAGCAGTTTCAGATCATTTATAATTTTCTCCTAC
CGGTGTCAACATGAAAACACGAAGTATAGAGAAGAGACATGCCTAGGCGAAAAAACATGA
AGAAGGCTGAAACTTCCACGGAGCGGAACTCCCTCTACGGTGTGTCATTTTTTGCACCGT
CGGTGAGGGATCGAAGAGGAGACAAAGGAGTTTTAGATTCATCGGGTTCTCTTCCAATAA
AGACAATGCGTGATTCCACACGTCGGCAGTGGCAATCTTTGCAAGTTTCTAGGCGCCGCC
AAGATTACCTAGGCGGGTGGAAGTTTTCCAACAACCCTCAACCAACCACAACAACATGGG
AAGAATGACATGATGTTGTGAAGATCATCGAAAGCATTGAGCGAGCTATGAAGAAGTGAA
GGATTGGAGGTTTTGTCGTGGATTCAGAATTGTGAAGAGAGTTGAATCAGAAGACGACTC
TCAATTGAGAAACCGCAGTTATTTTGCCTAGTCAGGTCATTTCCATAACATCAATTGCTC
AAATGTCTTTGCCAAGATTGACATCCCTCTACCACTTAAGTTTATCGACCAAAGCATGCC
GCGATTCTAGAATATTGCACGACTCGACAAATCCCCGCAACCACCATTTTCTAGGTGGTA
TAATCCAGACAAGAAATGTGATGTCATGGTGGGGTCCTCGGCCATTTCGGTTGAACAAAT
ACAAGAGTTTCAAGAATCGAGCTCGGTTTGTGAAAGATGATGTCATCGATCATTTTGTCA
CCGAGATCATCCTCGGAATGACGAGTGATCGAATTGCTAGGCAAAACACGAGATATTGCC
AAAGAAGGCCGATCTAAGAAGGGGTTAAACTGTCAATCATTTTTGTTTTGGATTTTTGCC
CTTTCGCATTTTGTTTTGGATTTTTGCCCTTCGCATTTTGTTTTGGGGTCACATCTCACC
CTTCAACGAAACATGTCTACTCTTTGTCTTCTTGTTGTTTTGAAATCAAGCGATGTTTCT
TTCAAAGGCTATTTTGAAAAAATATTTTTGATCAAACTCCAACATGCAAAGTTTAATCCG
GAACATTAAAAGTATTTTGATTGCAAAAATGACTCGATGCCTGAAAATGACATGAGGTGA
CCAAACAATTTTGAACTCATACCTCTTGAAACTGAGCCACGCACCATATAGCTAAGTTTA
GTAGTATGCATAATGACATGTAGTGGATTCAAGTAGTTATGGACTCGTGAATCATGATTC
TTACAAGTCCAAATCATTACACTGGACGAGGTCAAAATTTATCGGTTCTAACCGACCTTG
CTTGAAATGAGAAAAGACCATTTTTGATATCCCTTCACTTTCTAAAGATTATATCCCTTG
TAGTCCCATTTTGAGCTTGGTAAGATATTTTCTTTCAAAAAGAAACCCTGACTAGGATCA
CACCCCACACTGGGGGCAATGAGAGATATGTCATTGGGAAGGATGAAGACACTGATAGAA
TCAATGATAAAAGAAAGGCTTAGAATAAAAGCCCAATGATTGAGAAAGGGAGAACAAGAA
AAGCCATAGATTGAGGGACATCCAAGAAAACTTTGAGGAAGGTTATGAAAAAGCAAAAAA
AAGTGGAAATGAAGGAGAATGCCTATCAATTCTAAGAGGGGCAAATGAGGTTTCAATGGA
AGAAAGACACAACAAATGCCAAAAGTCAACACCAAAAAAATCAAGTTTCATGTCTTTTGG
TGTGTCTAGGATAAAGCCTTTAGTGTCTTCAAAATTTTTTAGATTCATTATTCATCGAGA
GATAAAGTTGGATTAGCATTATGACCTATGTTAAGAGAATTCTGAATTTGATATTAACAA
GGTTATATGTCACTTTCTCTACAATGACAATAAGAAAAAGTTGATGAATAGTTGATATTG
ATCCTAGGTCTTTGAAACCCTTAAACACCTTTTGAGCTCGTGAATTCCCTTTCTTTCATA
GCCATGAACCATAGCCTCGCATTACGTGCTTTTGAAAGCCCTTTTCGATCAAGTAAGCAA
TCTGAACCGATAAATGGCGCTCTCAAAACTTGAAAAGTTTTTCCATAAGGGTCGTGACTT
CATGAATTAAGCTACTTGTTATTATGCATGCTAATAAAATTGGTGCTAAAAAAGAAAACA
ATCTTTCTTGATGAATCCTCAAGTTTCGACTTTGAGCCTTTTGTTTTCCTTGAAATTCAC
AGAAGGTCACCTCATCGCAAACCATCAAAAGATATACCCAAGATCAAAGTTTAAAACTGA
CACAAAGAACCATGAAAAAAGTCATTTTAATCTTACAATAGGTCATTTCTGTTTTCAAAA
TACAAGACAATCAAAGGACTGTATACTTCGAATAACGTGTGTTGGATCTTTGACCGAAGA
AACTTGATTTTCGTAAACCGACATCTCTCGATTTCATTTCAACAACTAGACATTGAATAG
ACATGATCTTTGAAGTATGAGAGTTGATTCCAGAATAGAAAGATTGTCAAACAAGAAGAA
TATCGATCGAGTTTGCAAAATCCTACAAGAATGACATCACTTCTTGACACTCCTTGAAAA
GTTGACCACCGGGGGCAATACGGTGGACCCCGAGAAGGAAAACAAAAGGCATTCGGACCG
GATGGGGGCAATTAAAGATGATCAAATGATGAATCAATGCACCGAGGACAATGGTGTTTA
AAGAAAGCTAATCGCAGAAGAAGCATTCGGATCATTACGGGGGCAATGTTGTTCAAAGAC
AGTCAGTGATTTAGTGAACTTCAGCAGCAATTGATGAGCAATGCTGCACTTGAAGAGCAT
TTTATTATCGTTAACTTGGGTTACCCTCTAAACATGGCCATGACTCTGAAAGATGTTATC
AAGTGAGTGCATTTGAATGAACATCTAACATATGCACACCACCAAGACCGATCATTGTGG
AACAATGTTGCACTTGAAGGACAATCTCATATTGTCATCCTTTGAAACATGGTTATCGTA
CGGTTGCATTTGAATGGATGTCGGAAAGATGAACCCACCAAGACCGACCGTGGGACCATT
TGTTTTGAAGCTCAAATGTGCACTTCACCGCATGAATATGGGTGATGAACATCATTGATG
ATGCCAACACATTTCCTTTCATGATCTGATTTGACAAGCTGAGAGGAATCCATGGAGAAG
AAACATTGAGCTTACAACGATGAGCCTTTTACTGCGAGGTATGAGATCCATGTTTAGATG
ACCTGACAGTTCCATGAAGACTGATGATAACATATACTTGAAGAGTATTGTTTCAACTGG
GGGCAAGTTTATGACTGATTAACAATCTTGATGGGTGTTGGCATGATGCACACAACCAAT
CGGAGGATAATTCTCAGAAGAATCCAAAGGAGATAAAATCCTTCATGATGAATCAAGCAA
CACTGCACTTGGGGGCGAGTCAAGCTTGATAAACGGCGGAGAGCGATGTCGTCGTGGACA
ACCTATGGTTGGCACTCGCACTTACAAGGTGAGTGGATGGCTAGCACATGAATGAGCCAA
TGCATCGAAAGAACAAAGAAAGCTTGGGAATGCAAACAAAGGCACCCTGTGATGATGGAA
CATTGAAGAGGGGGGACCTATATTTCGAATCAGGAAAAATCCTCAATATAGTTTAGCAAG
ATTGGGGACCAAAAAAAAAGAGGAAAAATGGAGAATCATTGAGTTGATAATAACAGAGAA
TCATGGTTGTGACCTTGGAACGGGAAGAAGATGAGATAAACCTTACTGTTAGGAAAATCT
CAAAGAAATGAAAAGATCAACCTTGCAATCACGAAGCATTGAGATTTCAAACCCCGCGAT
CGGGAATTATCAAGAAGCACCAAGTTTTTCGGCCCTTCTTGATCATCCTTTCGGGACTTC
GCCAGGTAAGTCCCATTTTTCACACTTGTCACATCACATATTTCATTTGGGTTCGTCACC
CATACAATGAGACCATCATTTTTCTTGGGTTAGTCACCCATACAATGAGACCATCATTTT
TCTTGGGTTCGTCACCCATACAATGAGACCATCATTTTTTTTGGGTTCGTCACCCATACA
ATGAGACCATCATTTTTCTTGGGTTAGTCACCCATACAATGAGACCATCATTTTTCTTGG
GTTCGTCACCCATACAATGAGACCATCATTTTTCTTGGGTTAGTCACCCATACAATGAGA
CCATCATTTTTCTTGGGTTCGTCACCCATACAATGAGACCATCATTTTCTTGGGTTCGTC
ACCCATACAATGAGACCATCATTTTTCTTGGGTTTGTCACCCATACAATGAGACCATCAT
TTTTTACCTGGGTAAGTCACCCATTATAATGAGGCCATTCTTCCCCCTGGGTAGGTCACC
CATTACAATGAGACCACTTTTTGCACAGTTTTAGTTTTGATTGAATGAGGTCGCGGGATG
GGATCTCATGTAGCTTTGGTTAAAGGGAATCGCCGGATGGGATTTCGAGGTTGATCGAAC
TACCACATTTAAAAAAAAAAAAAAAGTTCCAGTTGAATGAGGTCGCCAGATGGGATCTCA
TGTAGCTTTGGTTAAAGGGAATCGCCGGATGGGATTTCGAGTTGACCGAGCTACCACACG
GTTTTTAGTTCCACTTCAATGAGGTCGCGAGATGGGATCTCATGTAGCTTTGGTTAAAGG
GAATCGCCGAGATGGGATTTCAGGGTTGACCGAGCTACACATATTTTTTTAGTTTTGGTT
TAATGAGGTCGCCGGATGGGATCTCATGATAGTTTTGATTTAATGAGGTCGCGAGATGGG
ATCTCATGTTGGTTTAAGTTAAAGGGGATCGCCGGATAGGATCTCAGTGTTAGCCCAACC
ACACACGGGATTTTTGGTTCTGGTTAAAGGGGATCGCCGGATGGGATCTCGAGTTAGCCC
AACCACGCAGATTTTGGTTTTGGTTCAAGGAGGTCGCGGATGGGATCTCAGGGTTAACGA
AAAAAAAAAAAAAAAAAAAGAGAGAGAAAGAAAGAAAGAAAGAAGAGGAAGAAAGGAGAA
AAAAAAAGAAGAAACATTTAGAGTTTTTCTTTACAAAGCTTACTATGCGAAACATTGAGG
AGTTTTGCTTCGTAAGCATTGTAAAGAGGGGGCATCTGTTGCTACCCAATTTTTGACCCA
TGTTTTAATAATTTTTTAGAAAAAATCCAAAAATAGTGAAAAGCATTGAAAACCCAAAAA
AATACATTTTTAATACATTTGCATCGTTTTTAGCATTGGCGTCGTCTAAAAAGAATTTAA
ATTTTCAAAGGTCTTTCGAACGCGTTCAATTTTTAACGCTTTAATTTTAAAATCATTGAT
TTTCCTCATTGAGTCGACGTTGATATTTGCTCGCTTTCAAAAATACAAAAAAATAAGAAA
AATCAAAATTTACAAAAAAAAAGAGGAAAAGAGAAGGAAAGGAAAAGTTGAGGGACTAAT
TTGAAAACCTAGCAAAACTTTTCCTATAAATACCATGCTAAAACTGAATTTTCAAGGGGG
GGGCAATTTTGCAATTAAAAGGGCAACAAAAAAAAACCCTAGAGGTGAACATTTTTTCTC
TTCTCCCTCACCCTAGCCAGCCAAGAAGCCGCCGCTCCCCCCTCATCAGATTTTTTTTTC
TTCATTTCTGGCCGCTCCACTCCCGGTCATCTTCATCCTTCCCTCCAGCCTCCCACCGCC
CACACAACCCACACAAGACAACCCCCTCACCTCCTCTCTTTCCCCGATCTTCACTCATCA
ACCGGCCATAGACCAACAAATGACCACAAATCAGCTCCCCCTTCCACAAATCCTCCCTCT
CGCCTGCTCCCTCTACTCTTCGCAGCCTCCCGAACCCGCCTCCATCGACCCATCTCTTTC
CCACAGCCGGCCACCACCACGGACCGAGCCGGGTCTCCTTTCCGTTTTCTTCCTCAAGCC
GAACTCGGCGGGCGGCCCCGCCGTCTTCTCTCGGTCCCACGGCGACGACAAAGCAACACC
TCGGCGCCCCCGTCGGCTCCAGGTGTTGCCGAAGCCATCGCCAACAATCCAAGCCCTCCG
CACACCGCAGATCCGCCCTCCGGCGGCGCCCCACACGGCGACAGATCCAGCGCCATTTCC
AAACGAACCGACGATCGGCCAACACTCTTTCTTCCTCCGGCTCCGTCGACCACTTAAAGC
GCAGGAGAAGACGACGAAACCCAGAGAAAAGCCGATCTGCAGATCTAAAGGAGAAGAGAG
GCAAATCCGAAAACCGTGAAAGAAGATTAAACAGGTTGCTTGTTGCGTTTTCGTTTTTGC
GGAGTCCCGATCCTCACCACCGCAGGAAGTTGAAGACGGGAGCAGCCACTTATTCGGTTT
GCTCGTGGCGGCGCGTGAACCCACGCGCCGGTGACGGTGGCGCGTGGAGCAACGCGCCGC
GGTGTTGAGTGACCCGAAAGCATCCCGAATTGTTCCCGAATTTTTTTTTGGATTATTTTG
TAATTTTCAAATTGTTTAATGTAATATTTGTGTAATTTTGAATTTGTATATTGTATTGTG
GATGAAAAAAAAAAGAGAAAAAGAAAAGGAAAGAAGAGGAAAAAGAAAAAGAAAAAATAC
AGTAAAGAAATGTGTGTTTGTTTTGTATATTTTTTTGTATTTTATTGAATCAAAAGAAAA
AAAATGAATTAATATTTTAATTTATATGCACAAATATCTAAAGGATAGATAAAAATCATG
TTGTATTTCCCATAAAAATGTAGAACATGTATCTACATATATTTGGGAACCAATAACTGA
TTTATCAAAGCCTTAGAATTGGGCTAAAATTTTATTTTTAAAAACACATCAAGTCCACGA
AGCAGCTTACCTTAGGTAGGGTGCGTTAGGGGTGCTAATACCTTCCCTAACCACAACTAG
TTCCTTTTCGTGAATCTCGACAAGACCCAGTACATCGGGTTTCCTAGTAGCCCTCAATAA
ATTACTAGGTGGCGACTCCGACGAACCAATCAAATCAAACAACAAACGAAAAATCGCCAG
CTGACGTCGCGCGGATTTTTTGACGTGCGACAATATTTTTAAAGATATTTAGGAAAATTT
TTGAAAGCAAAAGACATTTTTTATTTTGAAAATCTTTGACGTTTTGATGAAGACCGGGTA
TTTTAATACCGGATTTGTATCTTTACGGTATAAAAATACAAACCGATATTAATCAAAAAT
ACAATAATAAAATTACATAAAATCACATATTTTTTGAAATAATTTTCGAAGAAATTAATT
AATTTTTGTATATATATATATCTATATATAAATAATATAAAACACAATATAATATACATA
ATATATAATTGGGTGGAATTTAGGGGCCGGCCAATGAACCGGGATGGGCCGGACTCGGCC
CAAAGATGTTGGGCCGATCTTGGCCCAAAACAAATTTGGGCCGAGATCGGCCCAAACTAA
AATGCTTCTTCCGTCTAGGCCGTGCCCGGCCCGGACATGCAAGGCTGAGCCGGCATCGGG
GCGCCCCGGGAAAACGACCCGGCGGGGGAGAATTATTTTCTCCCCCCGCCTCTGCATGCG
AAACGATTCCGCATGCGAGAGGCCGACGCCCGCAACCTAAATGCAGAGGTGAAAAGGACC
GTACCCGGCTTGGAGGAGGCGGTCGCGTTTTGGTCTTTGCGGTGGAGGCGGCGGTGGTGT
CAAGTGGCGCCGTGGTTCCAACGGCGGTTCAAGCGGTGCTCCGGTCTCCAACGGCTCGGC
GGCGTTACTCCGGTTCGTTCTTGTGTTTTTTTTTTTGTTTTTTCGCGTTCCCTCACGTTT
TCTAGCCTTCCTTCCTCTCAGTCTTTGGGTTTTCGGTGCCCCTCTCCCTTGTTCGGTTGT
CTCTCTCTCCTCTTCGGTTATTCTTCGGGTCTTCCCTCTTCCCCCCGTTTTTTTCTTTTT
CTCCCTTCCCCCTTTTTCTTGCTTTGTGTTGGTGTTATTTATAGAGCCAAGTGAGTGGCT
TTTCGCGTGGAGCATGGGGAGCGGCTAGCCGCGGCGGCCGGGTCGGCGAGCTTCTTGTCC
GGGCGTGCCTCCCTCGGTTTCGCGGCGCCGGGCGGGTGGTCGGCCAACGTCTTGGTCGGT
GGTCCAATGACATGGGGCCTCGGGTTGGTCGGTGGGCTAGAGGGACCAACAATTTAAACA
AATATTTCTTTTTCCTTCTTCCCATTTGTGTGTTCGGGGGGAAGAAGAAAGGGAAGGTGC
CGTTCAAAACGGCACCGTTCACCCCTTTGTTTTTTTTTTTTTTTTTTTAAGTATGAAACG
GCGTCGTTTTGGATAAAACGCGCCGTTTCATTTAAAAAAATGGCGCGGGAACGCGCCAAA
TTTCAAATCGGCCCTCAATTATCTTGTCCCTTCAATTGAATCCCGCCGAATTCGAACCTC
GTCCCTATATTTGGCCGCCTTTTTCACTTTGATCCTTGGCCTTTGATTTCTGCAATTGAG
CCCTTAATTGATCAATAAACTTCCAATTTCTTCAATTAGGCCCCTGATTCAATTAATTCC
AGCCCCCCTACTTGCGCGCCTCTTCAATTTTGGTCCCTGGTCTTGGATTTCTTCAATTAA
GTCCCTAATTGGCTCTTAAACTTCAATATTTATGCAATTAAGCCCCCGATTTGACTTAAT
AAATTCCTAAAAAATATATTTTGGCCCCGAACTTAAATTTCTTCTAATTAAAGCCCAAAT
TGACTTAAAAATCAATTTTTCTTGCAATCAAATCCCTTATAAAATCATTTAAAAATCCAA
TTAAATCCCTAAACATCCAAATTTGGGTTTTTCTCCTCAAATTTCCAAATTTTCCTTCTC
AACGGGGCTCTCTTTCTCCAAGAATATACTTGTCAAAAATCCAATCTTTGTATTTTTAAA
CTCATTGACTAATTTTCCGACCATTTTCTGAGTGCTTCTGCCTCCTGTTATTTTTTCTTA
ACCTCCTTTGGCTATATATATATATTTTTATATATATATTTTGTGGGGGACCCAAAAATG
GGTTACAACAGATGCCCCCTCTTTATAATGCTTACGGAGCAAGGTTTTTTGCGCAGTAAG
TTTTATAAAGATAAACCCAAAACGGAAACTCCCGGAACTGATATGCTGAAACTTGTCTTT
TATAGCAGTCTCAACTTGGAATCCCATCCGACGATTCCATTTAACCAACATGAAATATGA
GGTCCCGTCTGGCGACCTCCTTTAACCAATATCGAAATACGAGATCCCTTCGGCAATCTC
CTTTAATCAACTTGGAATCCCATCCGGCGATTCCCCTTTTTCTTTTTTTCTCTTTTTTCT
TTTTACGAGGTCCCATCTAGCGACCTCCAAATAGCGAAAATGCGAGATCCCTTCTGGCGA
TCTCCTTTATTCAACTTGGAATCCCATCTGGCGATTCCTTTTTTTATTCAACATGTAATA
CGAGGTCCCATCTGGCGACCTCCGAATAGCAAAACACGAGATCCCTTCTGGCGATCTCCT
TCAATCTTGGAATCCCATCTGGCGATTCCTTTTATTCAATATGTAATACGGGATCCCATC
CGCGACCTCCGAATAGCGAAACACGAGATCCCTTCGGCGATCTCCTTCAATCTTGGAACC
CCATCCGGCGATTCCTTTTATTCAACATGTAATATGAGGTCCCATCCGGCGACCTCCGAA
TAGCGAAACACGAGATCCCTTCGGCGATCTCCTTCAATCTTGGAATCCCATCCGGCGATT
CCTTTTATTCAACATGTAATACGGGGTCCCATCGCGACCTCCGAATAGCGAAACACGAGA
TCCCTTGGCGATCTCCTTCGAACGACTTGGAATCCCATCTGCGATTCCTTTTATTCAACA
TGTAATACGGGGTCCCATCTGGCGACCTCCGAATAGCGAAACACGAGATCCCTTCTGGCG
ATCTTCTTCAATCTTGGAACCCCATCTGGCGATTCCTTTTATTCAACATGTAATACGGGG
TCCCATCTGGCGACCTCTGAATAGCGAAACACGAGATCCCTTCTGGCGATCTCCTTCGAA
TGACTTGGAATCCCATCCGGCGATTCCTTTTATTCAACATGTAATACGGGGTCCCATCGC
GACCTCCGAATAGCGAAACACGAGATCCCTTCTGCCGATCTCCTTCAATCTTGAAATCCC
ATCTGGCGATTCCTTTTATTCAAAGCTGAAATACGGTGTCGTTCTTCCTGATGGTAGGGC
TCAACACTTCTCTTTTTTTCTATTTCTTGTTCTTCTCGTTGTTCCAAAATCCACTATGAT
TCACAACTGTGATTATTTGCTATCATCTGCTATATGATTCCTTCTTCATCTCCAATCTTG
TGGGAGTGCATTAAGAATTCCTCCGTAATGATCCAAAAAACATATATGCAATGATTTATG
ATTAGATGCCATGCATGCATTCGTACTGGTTTTGAAACATAGGCCCCATCCTCTTCTTCT
AGTTCATGGGACTCCCTCTTAATATGAGCTTGCTTTTGACGTCGTATCTTTGGATTCATC
TCTCGTGTTGTCTCGACTTTCTTCAAGTAGTCCTTTTCCCAAAATGTATGACTTGTCATT
GCCCCTTTGTCATGCTTTTGTCAAATGCTTTAGCTTGGTTTTCAAAACTATAGGCTTCCG
TGTATTTTAAACACGTAAAACTTTTCATGAAAACATCTCTTATTGCCCCCAATGTAGGGG
TGTGATTCTAGCCTAGGCTTTTGTCTAGAGAAGAAATTCGTTCAGTCGATGCTAAACTTT
TTAGGTGCGATAACAACAAGACATGCACTTTGTTGGGATTAATGCAAAAATGATTGTTGT
GAGATCAATGCAAAAGAGAAAGAAATCAATGGCCAAACTTTGCTTTATTGATTTAAGAGC
CTACATCAAGCATAATATCTTTTTACGAGTCGGAATTCACGGGTCGAGCTAGGTCTTCTC
CATCCATTCTAGCCAACTTCGAGCGCTCCTCCCGAGAATGCCTTCTTTACTACGTAAGGA
CCCTCGTAATTTGGTGCCCATTTGCTTTGATCGTCTCCGAGGGCGGTGACAATATTTTCT
TCAATACTAGATCCCCTTCTTGAAACAACCGCGGTCTAACCTTTTTATCATATGCCTTGG
CCATTCGTTTATGGTAGAGTTGGTGATGACATATCGCAGCTATCCTCTTTTCACTGATCA
AGTTCAGTTGCTCATATCTCACTTTGGCCCACTCGGCCTCCTCTAATTCGGAATCCATCA
ACACTCTTAACGATGGGATTTCTACTTCCAAAGGCATCACTGCTTCCATACCGTACACCA
GAGAATATGGGGTAGTCCCTGTCGAGGTCCTGACTGTAGTGCGGTATGCATGAAGGGCGA
ATGACAACATCTCATGCCAATCTCTATATGTGACTACCATTTTCTGAATAATCTTCTTGA
TGTTCTTGTTGGCGGCTTCTCTGCGCCGTTCATCTTTGGTCGGTAGGGTGAAAAATTTGA
ATGCTTGATTTTCCATTTAATACACAACTCTGCTATCATTTTGCCATTGAAATTCTGTGC
ATTATCTGTCACTATCTTTTCCGGAGGACCATATCGACAAATCAAATCCTTCTCTATAAA
CCTCTTCACTACGTTACGTGTTACGTGGGCATATGAACTGGCCTCCACCCACTTTGTGAA
GTAGTCAATAGCTACGAGGATGAATCTATGACCATTGCTAGCTTTTGGGTTAACGGGACC
GATTACGTCAATTCCCCACATTGCAAATGGCCAAGGCGATATCGAGTTAAATAGCGGAGG
TGGCGGCATATTGACCCCGTCCTTTGTAAACTTGACATTTGTGACATTTCTCGACATAGT
CGATACGGTCTTTCTCTAGTGTCATCCAAAAATAACCAGCCCTTTGGATTTTCCTCGCTA
TCATATGCCCGCTAGCATGGGTTGAGCAAATCCCCTCATGGACCTCTCGCAATGCCTTTC
TAGCATCTGCCTCATTCAAACACCTTAGCAGGGTTCCATCAAATGATCTTTTGTACAAAA
TCTCTCCATCTAAATAGAAGCCTGTAGCCAACATTCTCAAGGTTTTCTTATCCGTTTTGG
AAGCTCCCACCGGATATTCATGATTTTGCACAAGATTCTTGATATCATAATACCAAGGTT
GTCCGTCTATCTCTCCTTCAACTAAGCAAGTGAGTGGGTCATTTCTAATGTCAATGTGTA
CCGGTTGTACCTTGCACTTGAGATCAATGGTAGTCATGGCGCTAATGTGGCTAAAGCATC
CGCAAAATGGTTCCCCTCCCTTCCCGGATGGGTGAATCTAATTTCTTCAAATTCCTTTGC
TAACGTGGATAGGTATTCCCGGTACGGCCTCAACTTTTCCTCCTTGGTTTGCCATTCCCC
TTTAACACGACAAATAATCAACATTGAATCTCCATATACATCTATCTTCTTTATCTTCAA
CTCTAATGCCGCTTCCAAACCGAGGATACAAGCTTCATACTCGGTTTGTATTGTTGGTGC
ACTCGAAATGCGGTTTAACCAAACTGGATACTTGTTTCTTATCAGGGGAGATTATTACCG
CACCGGCCCCATTACCATATACATTCACTGCACCGTCAAAAAACATCGTCCACCAATCTG
TCTTCTCTTCTTCTTTCTCTATTAATAATATATCTTCATCAGGGAAGTCAAAATCCAAAG
GTTCGTAGTCTTCAACAGCATTATCGGCCAGATGGTCCGCGATTGCACTTCCTTTCACGG
CTTTCCGGGTCATATATACTATGTCATATTCGCCAATAAAACTTGCCACCTTGCAATTCG
ACTTGAGAGAAAGGGCTTGTTACAAATATACCTCGAGAGGATCCACTTTTGAAATTAACC
AAGTGGTATAGTATAACATATAATGTCGCAACCTCTTTGTCGCCCACACCAATGCACAAC
AAAGCCTTTCTATCTCCGTGTATCTAGACTCACATTCGGTGAATTTCTTGCTTAAGTAAT
AAATGGCTCTTTCCTTCCTTCCAGTTTCATCATCTTGTCCTAATACACATCCCATGGTGC
TTTGCCCGATTCTTGTGAGATATAATACTAGAGGCTTTCCGATCTTTGGAGGAACCAGTA
AAGGTGGATTTTGTAAATAATGCTTGATTTTATTGAATGCCTCCTCACACTCCTCATTCC
AGGTTCGGGATTCTTTTTCCTTAGTAGTCGGAATATAGGTTCACACGTTGTTGTTAACTG
AGCTATAAACCGAGCAATGTAGTTTAACCTTCCCAAGAATCCTCTTACTTCTTTCTCCGT
CTTGGGGGATGGCATGGCTTGGATGACCCTCACTTTATCCGGATCCACCTCTATACCTCT
ATCACTTACCACAAATCCTAACAGACTTGCCCGATTTAACTCCGAATGAACATTTTGCGG
GATTAAGCCTTAGTTCATATTTCCTCAACCTCTCAAACAACTTCCTCAAAACTTCAACAT
GATCTTCTCCCCTTTTAGACTTGGCAATCATGTCGTCTACATACACCTCAATTTCTTTGT
GCATCATGTCGTGGAACAAAGTCACCATTGCTCTTTGATAGGTTGCTCCTGCATTCTTCA
ATCCAAATGGCATGACCTTGTAGCAGAATGTCCCCCAAGGTGTGACAAAAGTTGTTTTTG
CCTTATCCTCCGGAGCCATTTTTATCTCGGTTGTATCCCGAAAAACCATCCATAAAGGAA
TATGTAGAACTCCGGGCACCGTTGTCCACTAAAACATCTATGTGTGGTAGAGGAAAATCA
TCCTTGGGACTAGCTTTATTCAAATTCCGAAAATCCACGCACACTCTAATCTTCCCCTCT
TTCTTAGGTACCACAACAATGTTAGATACCCATTGTGGGTACCTAACTACTTCTAGAAAG
CCAGCATCCCATTGCTTCTCGAGTTCTGTCTTGACCTTCATCCAAACATCCGGGTGGGCC
CTCCTCGGCTTCTCGCTTGATCGGCTTACAACCTTCCTCCAATGGTATCTTGTGTACTAC
GATATTTGTATCCAAACCAGGCATATCTTCATAGGACCAAGCAAAAACATCCGAATACTC
TTGTAATAGGGTGATCATTTTTATCCTTTGTTCCGAAGTAATTAGGGTACCTATTTTCAA
CTCCTTCTTGAACTAATCACTGCCTACATTGATGGTTTGGAGTTCCTCTGCGCGGGTTTC
CAAGTCCGTTCTCGTTGTTCTACTAGCCTGGTGAATTCACCGATATTGCTTTCATCCCAC
TCTTCTTCTCCCATAGTTATCACATGTTCATTCAAGTTTGGCCATTTATTCTTGATGCTT
GAATGTATGTAATGTTGTAGGAGATCCGCTTTCGGGATTCCCCGAAAGCGGGAAGTGTTT
GGTGTAAATGCATAACAAAGAAAGCAATTTGTGAAAAGTGCATGATCTCACAATTTATTT
AAAGAAAAGGTGGGCTCCATGACAAACATGAAATCTAGCTGACATCATGAGCCTTGATTG
TCAACTAGAGGAAATAAAAACAAACATAAGCAATGAAAAAAGCATGCTAAGGCAAACAAA
GTTGGTTTACATTTTGAAAACCACCGGAGCTTCTTGGGTTACCCAGTTCTGGAACTTCTC
GTCCTGAGCCAACTTGCGCACGAAGGTCTTGGCGGAGACGTCTTCTATGGTGTAAACCGA
CAGTTGTGGGAGTGCTTCATCTCCCTTTCTTGCTACTGTCTTCATGTCTTCTTCTTCTAT
CTTGTTTTCCCCCAAGGTATTTATGCCCATGTTTGACAGTTCTTGACCAAGGCTTTCGGC
TTCTTTATCCTGTTGCATTATGTATGCAGCTTTTGGGAATGACACGCTAAGAGGAGGGAT
TTCTAGCTTTTCTTCTTGAAGCTCTCTTCCTTTAATTCTAGCCATCCTTCTTGCCCTTCT
TCGACCAGCTGACCCACCAATAATCCTCTTGATTAGGTTGATATCCTAACCCAAATCTTT
GAGCAGCACTTTTCATCCTTGCCGGATTAAACCCTCCTGGTATCCCGATAATAAGGTTGT
ACTGAAATGGGATCCCGCGGTCCAAAAAGCATAGACTTGCCATCCTTGCTGCTTTTGAGA
TCCTTGGCCTTCTTAGCACTGTGTTCTCCGGAACCCAGTCAGTGTTCACAATCTCAAAGG
CATGGATATTATTATCCTTGCAATCTTTTGCTTCGATAAAAGGTACAACCACATTCTTTA
TCATGGATCTGTCTCCTCGGCTTTGACGAGTTACCAACATCCCATTCATGATATACTTGA
GGCATTGGTGCAATGACGAAGCTACCGCCCCCCATTGCATGAATCCAAGGTCTTCCTAAC
AACATACTATAGGAAGGGTGGATATCCATAACTCTGAAGTGTTACTAGGAACATTTGTGG
TCCCACATACAACTCCACTTCTAAAGTTCCAATTATTGGCCTAGGTGAACCATCATATGC
TCGGCCATCATAGTACTCGGCTTTATATGGGATTCATCGATCGGCATTTCTTCCGAATAC
GCTTTGGCAACACGTTAAGGGCCGAGCCATTATCAATGAGTACTTTTCCTATGAGGCGGT
CCTTGCACCTAACCGTAATGTATAAGGGCTTGTTATGTCCGGTACCTTCAACATCAAGCT
CGTCGGCCGTGAAGTACGGGTAATTAGTTGCGTGGATCCTCCCCACGAGATGCTCCATGG
TTTTGTGTTCAATGTCTTGGGGTACATATGCCTCATTCAATACCCTTCGCAAGGCGTTTC
GATGCGGCTCGAGTGAGTATCAAGGACATCGGGGAGATCCTAGCTGGAGTTTTCTTTAGT
TGATCTACTATGCAATATTCGCTATGCTTGATCAACTTCGGGAATTCATTCGACTCCTCT
TCCGTTACCGGCTTATTAACTTCTAGTGCTTTGTCCAGATCTACCACTTCTTTACCCTTT
TCCTTTCTCAACTCCTCAGGCGTAAAGCAACGACCGCTCCTGGTCAAACCACTTATCTCA
GTCTGGAACAAAGGAAAAGGAGCTCGAATGTTGGAGGTATAACCATAATTATAAGGCATG
GCGTTGTGATTCCCTTTTGTGTAGGGTGGTTTAACCAAGATTAGCCTTGGGGGCCCATTA
GCCGTTTGTTGGATCCTGCATACTCCTGTCATCTCATCTTGACCTTCCATCATGCTCACC
TCAACCCTGCTCTCCATGGGTTCAATTCTCAATTGCCCCATTTTTAACATTTTTGCAATT
ATTTCCCCAAACTCGATGCAATCTTCAATATGATGTCCATCTCTTCCATGGAACTCACAA
TAATCACCCACCGCCGGATGGCTTCCCACATTCGCCTCTAGAAATCCTGATCGTACTAAC
ATGTCGTACATCTTTTCCATAGACACCTTCAACATCTTACATTGATTTCCAACTTCCATC
ATGCTTATTCCACTACTACTTGAGGCATGTTTAGGCAACGGGTTTGAATTAATGTTGGGC
TTGTCTTCAAATGATACCCATCCTATCTTAATAAGCTCCAACAATCTTTTCTTAAAAGCG
TAACAGGTTTCAATCCCATGCCCGGGATTACCCGCATGGTACTCACAAGTCAACTCGGGC
TTGTACCAAATTGGGAATGGTGGTTGTAATGGTAGTGTAGGGATAGGAGCGATGTGCCCA
ATGCTCAATAGTTTGGCGTACAAGTCTTTCAAAGGCATGGGTAGTGGCGGTAGTTGTTCT
GAAGGGTATCTTATATAGGGTCTTTGATTTTGGTGGTTTGACTGGTTATTTGTTCGATTA
GGGGAAAAAGGTTGGTTAAAGTTCATGTGTGAGAATGGAGAGGTAGGTACTTGTGGATTG
TGGGAATATACTTTCTTGCCCTTATACCCGCCTTCCAAATTGTTAATATCGCCTTCTCTC
TTTCTTCCAATAAAACCCTTCTTTTCCACTGGCATCGCTATTCGCCCAGCTTTGATCCCT
TGTTCTATTCTTTCAGCTATGCGTACCGCATCATAGAAATGTTGAGAGGAGCTACCCATT
AGGTGCTCATAATAAGGTGCCTTGAAGGTATTGGCAAACGGGCTCACCATCTCCGTTTCT
ATCAAAGGGGGTTGGACATGCATTGCCTCATCCCTCCATCTTTGCGCATAAGCCCTTATC
GACTCCGGCTCCTTTTCTCCATTGCCATTAGACTTGTTCGATCGGGAGCGATTTCCATGT
TAAACTTGTACTGTTTGAGGAAAGCCTCCACCAAGTCTCTCCAGCTCTTGATCCCGATCT
TTGTCTAACCTCATGTACCAGCTTAAAGCGGATCCTCGCTAGGCTATCTTGAAAGAAATA
GATTAGCAATTTATCATCACGGATTACTTCCGCCATTTTGTTGCGTAGGATCGAAGGTGA
GTGTTTGGGCATTCCAAACCGGTATACTTAATGAACTCGGTATTCGAAAATCTTTTGGCA
CCACGATGTTTGGTACCAAACATACTTCATCTTGCTCGCATAGGGTCAAACCAGTCATTG
CCCTCAATTGCCCTTAATCTTTCTTCTAGAGCAAATAGCTTGTCTTGGTCCATCATACTT
GGAGACCTATTATCCGGGACTCCCTCCGTTGTTAAGTCCACAGTGATTGGAGCATGAGTT
GGCTGGATAGGGGTAATGGGCACAAACTGTTGTCCATTGGCCGAGTTTGCCCCCTGGTTT
TGAGATGTTTGAGGAATGTGAACTGCTGGTGCTCCTTCAAGCTATTGTGCTGATGTTCCC
TCCCCATTCTTAGCTCTCAGAAGCTGCTCCAGTAAGTCGGTTAGCCTAGAAACTTCATTC
TTCACGGACTCCAACTCGGTCGATAATGTGACTCTAAGTGAGCTCTCTCTTCGTTCTCCA
TTCTTGCTCGAGACCGGGTGTTGTGGATTTTGGATGTTGGACCTATGTTTCACGATCTGG
CGTGCATATGATGTATTAAAAATGAATGCTTGATGAAAATATGATGCTCGTGCAATGTAT
ATTTTAGAGTCGACTCATGACTTTCGTAATCCTTTAGGCAAGATTTCTGAGTTGACCCGA
TTACTGTAAAGGATGGTTTGCCAAGTTCTTATCGTAGTAGCTTACCAAACACATTAGAAA
AAGAAAGATAGGTCATGGCCTTCTTATAAATAGAAATTGTTCGTACAATGCTTGCAAAAC
AAGGGCGTTATACACTGCTACCCTTAAAAGGCATTTCCTCTATTAGCTAAATCCCCAATA
AAACAGGTGATGGCCGCCATATATTCTCGGTACTTTGAAGCGTCATTTCCAACTTGGGTA
GCTTGTTGTTGCAATCTTTACGCATATCGGGCTGCTTGCTCGACCGCTTCGTTATGTGCC
TTATCTTATCATGGAACACGGTGTTATCTCGCAATTATCACTTCGTTCTTTGGTTCCTAG
GGCTTCATTACTTCTTTCCAACACTCGGACCATGTCCTCCGACCGGACCAACTTATCCCT
TACCCTCGTAGTTCTTCCTTTTCGATGTCCAACTCGGCTATTTTGGAGTTAATTTGGATC
CGTAAAGTCTGTCCATGTAGTCTTGACATTCTTGACGCTCTTGCTTAGCCTTACCGAGCT
CCTCTTCCATCTTGAAGTAGTGGCTTCTCATCTCTTTTAACTCTTCTTCTCGTATCTCCA
TCTTCGATTGTAAAGCCATCATCCTTCCTTTCGAAGACTCGGCTCTCTTCTGGTAATCTC
TCATATCAGACTCTGCCGCCTTTCTTGAACTTCTCTCTTCCTCCAATTGCATCATATATT
GAGCTACGATCCTTCTTTCCTCTTCTATGTCGAGATGGGCTAGCCGATTTTTCTCTTTTT
CAACTTCTACCTTCTTTAAAAGCGGGCTCCTTCCCTTTTTCAAGGAATCCATCATCTCTT
TATCGACACTCATCTTGCCTTTGGTTGATCTCTTAACCTTAGCCAACTCTTTTTGTATGA
GCCCGTTTTTGTTAGACAGGCTCATCATACTCAGTTATTCGATCCCTTAACTCAGCCTGA
ACCGCTTTTGTTATTTCTTCAGCTACCTCGGCCTTTTTCTGCCACTCCTTTAAGGACATT
AATTGTTTATCCTGTTTTTCCAAACGCTGGTTCAAAAAAACCCTCATCGTGTTTTCTTCT
TCTAATTGATTTTCTAACAGTCGTTGTCGCCCTTTGCTCTTCTTGAGATCGATTCTACAT
TGTTCTAGCTGCTTTCTCAACTCTTCCTCAATATCAGTCCTTTTCCTTTTTTGTTGCTCA
ATTGTGGATTCAGGATGTTTTGGTGTTGAGAAATCCCTCACTTCAGAAAGCTCTTCGTTC
CTCCAAACTGCATAGTTACGTGAATGATGTTTCAAATGTGCTCCTTCTTGCCTTTTCACC
ATCGGGGTCTTTCCCAATCTTGTCGGATAAGTTCCATCTCCTCGAGGAAAGGTTGGTGCT
TGAATAAACCGACGAAATCAGCTAACCCCGAGTTCTTGGTGCATACCGCATTCCACCCAA
CTGCCTTGTTACTAAGGCGGGTGCGTGAATCGATGTACCGGTTACACCAATCAAAGGAAC
CCATATCTTGCTTCCACAGCTCATTGTGCGAGATGGCGTTGTTCATCCATGGTGCTTTCC
ATTTGAAGTTGCTTCTTGGTAATGCTGCATATTTATCTATCCATGCTTTCTCATCCCAAT
TCTTCCAAGTCTCATCCATGGTAACCTTTAACGGTCGAAGGTCAAACCACCAAAAGTTGT
TAAAAATGTCCCTTGGTGTTTCGATATGACTGATAATCCATAAATACAACATGGGGCTGC
AACATCTCATGGCTCCTTTTCCATGTGTTCTACAGGTGGTTGAGTGATAGCATGGTTTCT
CCCAAAATGGCCGACGAGGGATTGATCCGGTCACGCTCGTATTCTACGAAGACACTTGCC
TTCCAAACCGATGACTCCGATCTCGGAGGGGAATAATACTAGCCCAAAAATGGCGAAGGC
CACCAACCTGTATCGTTCCTCTCCCAACTTGTCTTCTTCAGCATTTTTCTTCATTCGGGC
TTCAATGACCTTCCATTTGAAACCCCCTCGGCGACTCTACATTGGCTGATCTTTCCCAAG
CCTAATAAACCGACTATCAAGTTGTGTCTTCAAATCTTCGCCTTAGGTAGATCCCGTGGC
TGTTGCTTGGAAAATCTAGAATCCTTTCATATTCCTCCAAAGTCGGTGTCATATCAATGT
TCCCAAAGGTAAAACTCCGATAACTAGGATCCCAAAAATTCAGTAGGGCTTTGATTGCTG
CCTGCTTGTACGGGTAACCTCATTAGTTGTGCAATTCTCCCATATCGTCTTTCGAAAATA
GTCTCATCAATATATTCCATAATAGACACTAACTTCCCCAAGTCATTTACCATGTGATTT
ATCTTGGTAATGCAAGGCAACCTACTAGCATCGATTCTTGGGCATTTTCCTTCGCCTACT
TGAGTCAACTCGATTCTTGCCCAAACTCTTGGAAAGATAGGTACTTAGTCATGATTTCGG
CTCAAAAACCTGGATTGATGAATTTAACATTATTAATCATGATGCAAATGAACGTAAGAT
AGATATCCTAAGGACAAGTTCTATTTATTAAGTGAGAACGGGTAGGTTTTCTATCCGGTC
TTGAAGGGTCTCATATCCGCAGGTGACGTTCTTCGTAAAGACAATATGGGGGCGTTGCAA
GGGACAAGTTAAGGTAAGTATACCCACCATCACCAAGCAGGCACTCAGATATGAGTTGGG
TGTTTCACGCATCTGAACCCTGACCAATAGTCATAGGGCAGATCGCTACTCCCCCTCCTA
ACTTAAAGCTTGTGTGTGCTTCTCAAAATCAAAGTATGTGATGCATGTGACAGTTCTATA
CAAATGCATGAACAATATTGCGTAAAAATATTTAAAGCATATAAGCAGATAACAAAAGGA
AAGGCAAATTAACAATAAACACATGAAAACACAAATAAATCGGACAAAAACAAAGCTTAG
TCTACAAGGTCCCCGATTAGTACTTAAAAGTGCATTTTTATCAAGGTTTTATATCATCAT
TTTGCACTTGAAGTATCAATAACTCCTTAACTAAAGCGTGTTTTATAATAACATATCTAA
TTATATAAGATACCTTTAATTTATGGTAAATGTTCATCTTAAATGCAGGCCTATCACATA
AATGAAAGAATTGATTGATGAGTTGAAGTAACGAAATTGAAAGGACAAAAAGATGGCCAA
AGAGATCTTTGGTGCAGTCCAAACTGGAACACAGTTCGGTAATTGGGTCATATCTGGAGC
TGTAGATCTTGGATTTAGGTCCATTTTATATGGATGGAAAGATAAGACATAGGCCTACAA
CTTTCATTTGGAGCCCAAGATTTAACAAGGCCGTTTTCAAGTCCAAATTGTAGCAACAAA
GAAGAAGTCCGAATCTGTCCTGCAGCCCAGACACTGTTCAGTGTTCAGCCCATATCTCGA
GTTCTAGAAGTCCAAATGATCTCAAATTTTTACCCTGGAAAGATGAGACAATTTCCTAGA
ACTTTCATGATTCAAGTTTGTTCAAATTATGACGTCATCAATGACGTTTTTGGCAGACAA
GAAGATAAGAATTGTCACCAAGTCAAGATGTGGCCACCCACTCATCAATTAGTCAACAAA
TCAATAGTTCCGAATTTTGGCCTATAAAAGGAGGCATTTGCCATGTATTTAGGCATCTTG
GTTTTCAGATCAAGATCATGCTTTTGCTCTCTCTTTATATTTTGTAATGCTTAAGTTTTG
CTTATATTAATCTCTTGCTTATGCTTTTCATTTCCTTTCCTTGTTTATTTATGTTTCTTT
CTTTCATTATGTTTAGTTAAGTTAATTATGTCAAGGTGAAAAGGGCACACTAATGGTGTA
AGAATAAGTATAATATAAACTTAACATGGACCTTAATGTTGGATACTAACATGCTTTATA
TTTGTTATCTTGTTCACTTATAATACTTTGCTTGTTAAATGGTTAATCTAGATTTATGTT
GTATAACATTTGGTACAACAAATACTTGGCACTTTCATAGCCCATACTGTATGGTATAAC
CGACACCTGAGCTATGAAAGGAACTTGATTTGTTGTTAACAAAGTTATAATCATGAATGC
CTGAAAACATTTACAAGTATTAGCATTATTCGAATAAGATAACTAATGTAATCATGTTAA
CAATTTATAATCTGATTGGAACCTCCTTTGTGTGTGGTTTCCAATTGAATAATAAGAGTT
TATACTATACTTGTTTGAAGTACCATTAGTGGATCCTCTAACCTTGACATTTGTTGTTAT
CATTGTTTAATCCTTACGTTAATCTTTCATCTCAAAGTTCTCATCAACTTCTTCCTCTTC
TTCTTCACTATTATTATTATTATCACTATTATTATTATTATTATTGTTGTTATTGTTGTT
GTTGTATTATTGTTATCTATAATTTATACAATTAACCTCCCTGTGGTTCGACCCCGGTCT
TGCCGGGTTATTTATTACTTCGACACTCCCGCACTTGGGAGAAGACATCAATCTTTTGGT
CGTGTCAAGTTTTTGGCGCCGTTGCGGGGAAGGTAAATTCTTGTACAAATTATAGTATTT
ATTTTATTTTCTCTTTTCTCTTTTCTTGTATCTAACTTTGTTTCTTTTCTTTTGTTTCTT
TTTCTATTGTTTTTCTTTTCTTCCTGTTATTCTCTTCTTACACGTGCATGAGAGTGTGGT
CACGTACATTAAGTGGTAGACTTTGTAGGGTATCCTCATCATTTTCAGAAAATATGGCTG
AAGAAGATAACCAATCCCTTCATAATGAAAATAATGAGAATATTCGGGTTAGAACTCTTA
GAGATCACATGAATCCCACAAGAACAAGTGCACCCTCATGCATAGTTTTTCCTCCCGATG
CATCTCATTTTAATTTTAAGACAGGCATTATTCAACTTTTACCGTCTTTTCATGGCTTAG
ATTTAGAAAATCCATACTTGCATTTAAGGGAATTTGAGGAGGTTTGCAACACGTATAATG
ACTCAAATTGTAGCATGAACACCATTAGATTGAAGCTTTTTCCTTTTTCATTAAAAGATA
AAGCTAAAACATGGCTACAAAATTTGAGACCTGGATCCATTCGTGCTTGGGATGAAATGC
AACAACAATTTTTAAAGAAGTTTTTTCCATCCCACAGAACAAACTCTTTCAAAAGACAAA
TCATTACTTTCTCTCAAAAACCAGGAGAAACATTTTATCAATCTTTGGGATAGGTATCGA
GACTTACTTAATACTTGCCCCCATCATGGTTTTGAAACATGGAGATTAGTTTCACATTTT
TATGAAGGGTTAATTCCTAGAGATAGGCAAATGGTTGAATTGATGTGCAATGGAACTTTT
GAGGATAAAGACCCTAATGAAGCAATGGAATACCTAGACTTGCTAGCTGAAAATGCGCAA
AATTGGGACACCACAGGGTACTTATGAGGCACCAAGTAAAACCCAACCTCATACATCTAG
TGGAGGTATGTACAACCTTAGGGAAGATCATGACCTCCAAGCCAAGTTTGCATCTTTAGC
TAGAAAGGTTGAGGCACTAGAATTAAAAAAGAGTGGTCAACTAAAATCTGTTCAAGACAT
TGCATGTCAAATCTGTGAAACCAACGAACATTCAACCAATGACTGTCCAACCTTGCCTTC
TTTTAAAGAATGTCTCCATGAACAAGCCCATGCATTAAACAGTTTTCAAAGGCCCAATCA
TAACCCTTATTCGCAAACATATAACCCTGGTTGGAGAAACCACCCAAATTTTAGTTGGAA
GAGTGAGAACAATAATGCTCAAACTTCACAGCCACCGTTTCAAGCACATCATAATTTCCA
AAATTCTCATGGATATGCACCTCCTTATGCTCCCCCTCCTAGAAGAAATCTTGAGGAAAC
ATTGCATGCATTTATGGAAAAGCAAGAGGCAATTAACACTCAACTTGCTCAAAGCATGAT
GATTTTAAAGATACTCTTGCAAAATTGACATCTCGCTCTCAGTTTCCAAGAGAAAGGTAA
GTTTCCATCTCAACCACAACAAAATCCAAAGGGGCAATACAATGTGAATGCAAGTAGTTC
GGGAAGCCAACACATGGATCATGTAAAATCAGTCATCACTCTTCGCAGTGGTAAGGTTAT
TGAAAAACCCATTCTTGAACCTTGTGAGAATGATGATGAGTCAATCTCGAGGGTAAGGAA
GGGGTTGAATCTCGATCATTGCAAAGAAAAGACCGATTCTCCGCCAGCACTTCCATTTCC
TCATGCCATGAGCAAACAAAGGAAAGTCAATCACAACTCCGAAATTTTTGAAACCTTCAA
ACAGGTAAGGATCAATATACCTTTCTTTGGATGCTATTAAACGAGTTCCTTCTTATGCTA
AATTTTTGAAAGATCTCGTGCACTTGTGAAGAGAAAACTGAATGTGAAAAAGAAAGCCTT
TTTAGCCGAACAAGTAAGTGCCATTCTTCAAAACAATAATGCTTTGAAATATAAAGACCC
TGGTTGTCCTACAATTTCTTGCTTTATTGGAGAACATAAAATTGAAAGAGCTTTACTTGA
TCTTGGAGCTAGTGTGAATTTACTTCCATATTCAGGTTTTCAAAGTCTCCATCTAGGTGA
GTTAAAACCAACTTCGTGACTCTTTTACTTGCCGATAGATCTCGTAAAAGTGCCTAGAGG
AATAGTTGAAGATGTGTTAGTACAAGTCGATAAATTCATTTATCCTGTGGATTTTATTGT
CTTGGATACACAACCTGTTGAAGCATGTAATTCATTTCCTGTTATTTTAGGACGTCCATT
TCTTGCAACTTCTAATGCATTGATTAATTGTAGGAATGGACTGATGAAGCTATCTTTTGG
AAACATGACATTGGAGATGAATATTTTCAACATTTGCAAACAACCTAGAGATGATAATGA
TTTACAAGAAGTAGATTTTATTGAAGAATTGGTTTATGATCAATTTGAATCTACTTTGAG
TAATACAAAGTTTGATGATTTGCAAATGACTTATTCTCAGGAAGAAATCACGGACGAAAA
AGACACCAAAAACGTTGATGCGAATCTTTTGTCAAGAGCGACAACAGATTCGATATCTGA
CATCACACCAACCGATGATTACTTTCCTGACAAATCCTTACTTTCTCTTAGTTCAATGCC
TTGGTTTGCTAAAAATATCAATTTCCTTGCCTCGGGAGATTTGCCAACTCATTGGAGTAC
CGAAGACAAAGGTAAGTTTTTGAACGAAGTGAAGAAATTTTATTGGGATGACCCTCACTT
ATTCAAACATTGTCCTGATCAAATATTTCAAAGATGCATTGCGGACAATGAGGTAAGTAG
TGTCATTAAATTTTGTCATTTCGAAGCATGTGGGAATCATTTCTCGTCAAAAAAGACCAT
TGCGAAAATCTTTCAAAATGGATTTTATTGGCCTACCATGTTCAAGGACACACATGCATT
CCCGCAAAACTTGTGAAAATTGTCAAAAAGTTGATAGCGGTCAAAAAGTTTTGCTTTATA
ATTCTCGACTCCATTTATTTCCTGGAAAGTTAAGATCAAGATGGAGTGGTCCATTTATTG
AGAAACATGTGTATCCTTATGGGACCTTTGATATTGAGAATCCAAAGAATGACAATGTTT
CTAAGAGAAATGGACATCGTTTAAAAACTTACTTTGATAATTTTCCTAGTGAAAATGAAT
CCATTGGTTTGAATGATCCTGTAGATAAAGGTTGATTATTTTGTTTTTCTCACATTGTTT
TTGTGTTTTCTTTTGGTGTGACTCTTGTTTTGCTAGTCTCTCATCCCGGTCAAAAGGCGG
ATAACGGTACTCCGTGACTTGATCGGTTCTTTCAGTTTCCCATAATAACCGATATCCGTA
TATATTTGTGCAATTCTTTGCTCTTTCTCTCTTCTTTGAATCTCTTCTCCAATTCTCATT
TCAAAATGGACACCACTCTTGAAAAATTGAAAAAGTATTTTCCCGCTCCGCCTCGAATGC
GATTACAAAAATTTACCGTGCTAGGTGTGCAAGATTGAAGTTGTTGATGAATCATGAAAT
TCCCGAAGATATTCGCCGGTGATTGAAGCAAAGGTCCGATTATCGGTGAGTCCTCCAATT
CTTTCATTTCACACATGCCCGGAACAGGTAAAAGCACTTTTGCAAAGAAACGTCGTGCAA
AACGATCGAAAGTCTGTCACAAATGTGCCGGATGGACTTGTAATGCAACATGTCGTTCTT
TAGGAATGGTATCTATAAACCGTGAAGATAAAATACAATTCATTAAGGATGGCCCGAGTA
AGGGGTCTTTAGATAATCTTTTGTTGACCCTTGAGACGCATCCTAGTGGAGATGTGCATC
GTGCAATTCATGATTTATGGCCCCATTTTCATAAAGAACATGATAGACTTAGTCTTGGGA
ATCGACTAAAAAGACCCTGTTTGCCGTTTTTAAGAAAACTGGATGGGAAGCCTATCCCCG
ACCCATAGAGGGCGTTTAAGCCGTTCTTGGACGTAAAACCAAGGGAAGATGTGAGCCACA
ATCACAACTACTTGTACATACACATGCTTTTTCAAAATAAATAAATAAAAAGAGAGAGAG
AGTGTGAGACTCCAGCTGGCCTACATATAGGTGGTATGATTGCATCTTCAATTTCTCATC
TATAAAATCTTCTCTTCCTTCCCCTCATTTCTACTTATCCCTTACATTAGACAGATATAG
AAGTGTGTAGAAATGGCAGGTCCCTCAAGTTATCACATCAAAAATATTTGTGTTTTCGGT
GGATCCAGTCCGGGAAGGAAATAGCTTTTTTAGAAGCAAAGCAAATCATCTTGGTCAGGT
ACTAGCGAGAAAAAGATTCATTTAGTGTATGGGGAGGCAGCCTTGGGTTAATGGGGGGTG
TGGCAATAGCTGCATTTTTAGGAGGTAGTCAAGTTTTGGGGGGTCGTCCCCGAAGCTTTA
ACAAAAGGGGACATCATTGGAAGAACAATTGGAGAGGAACTACAGGTCTCCACAATGTTT
GATCGAATGAATACAATGTTTAACCATGCTGATGCCTTCATTGCCTTACCAGGTGGTCTG
GGCACATTGGAAGAGATCTTTCATATTTCCTCTTGGGCCCAACTTCACATTCACCATAAA
CCTATAGGTTTGCTCAATGTTAATGGTTTTTATGATACTTTGTTGTCTTTTCTTGATCAA
GCTGTGTGGAACAGGAATTTCTAACATCTTCGGCACGACAAATCATAATCTCTGCTGCTC
TTTGAACAATTGATCGACAAACTACAATCTTTCACCCCCGTAATTGATCCTTCCATGAGT
CGCATCAATTGGTCAACTACAGAAAGCCGTAAAAAGCTTAGATTGGATTTGAGCCTTCGT
TTGTGAATCCTTGTGTCTTTTGGTTTTATTTCTAACATAGTATTTTGTTCTGTTATTTTT
TCTATTTGTTTAAGTGTGTTTCAGGTTTGTCGGTGTTCGTTGTTTCGGGTGATGTCTTCT
ATACTCTATCTTTCTACCTTAGGACATTGAGGACAATGTCTCGTTTTGGTTGGGGGGAGA
GGGTAGTAGTAATTAAAAAAAAAAAAAAAAAAAAAAAAAAAACTAACCAACTAACTGTTT
TTGTTTAAAAACCATTGGGCAAAACTGTTATTACTAGGATGGTAGAGTAAGGGGGAATGA
CTCTTGAGACGCATCTTAGTAAACATTTTCTAATGGTTATTTGCAATATTCATAACAAGG
CCTATTAGAATACTTCTTGAAATATTCAGGTTTACAAACTCTTGCATTGCTATCACTTAA
TTCCGCTCATATACTCATTTAACAAGTATTCGTAAACCTTCATTTTCACACACACACTTT
AACATATGATTGTGGGTTGCACATTGGATTATTACATTATTTATGTTCTTTTGTTAAAGG
TAACAACTAAGGGATAGGGATAGTCTATAATTTGCAAAAAAAAAAAAAAAAAAAAAAGAA
GAAGAAAAAAAGAAGAAGAAAAAAAAAGAAAAAAAAAGAAAATGATGATAATAAAAACGT
AGATAAGTTTGATTTCGTAGCCTCCCTAACCTAGGCAATTAAGCCCGAAGGGGTGTTTTA
ACACCTAATACCCTAAAGTCAACTGACTTGGGAGCTATTGGCCCAAAGCTTGTTACATGG
GTTAAGGAGAAAAGCTTAAGGGAATCAAACATTGCACTATCTACGTATCAAGTATCCGCA
ACCCGAGTTACTAAGCTCGTAGGGGTGTCTCAACACCTAATGCCCTAAGATCAACTGGTC
CGGGAGTCATTAGCCGAAAGCTCGTTACATGGGTTAAAGATGCATTGTGTTTTATGTTAT
ATGTATAGATATTAAAAAAAAAAAAAAAAAAAAAAAAGTAAAATAAAATAAAATAATCCC
AACCTAAGGAAGTTAACCTTAAACATTAGAACAAAATATTGTTTTCTTCCAACAAAAGCC
CCATCATCTATGTTTCATACATTGAGCACATAACAAGGAAGGTTTATTAATATTTTGTTT
AAGAGATATTGAGCAGATATATAAATTTAATGAGAGTTTGTTTATCTGGATAGATTAATG
GAAGTTGAATGATGAATGCCTTGCTTTGTGGAATTTGCAAATTGTTTTTCTACTTTAACG
CTTTAATTACTAGGGACTAGTAATAAGCTGGTTGGGGGGTGTGATTAGTACTTAAAAGTG
CATTTTTATCAAGGTTTTATATCATCATTTTGCACTTGAAGTATCAATAACTCCTTAACT
AAAGCGTGTTTTATAATAACATATCTAATTATATAAGATACCTTTAATTTATGGTAAATG
TTCATCTTAAATGCAGGCCTATCACATAAATGAAAGAATTGATTGATGAGTTGAAGTCCG
AAATTGAAAGGACAAAAAGATGGCCAAAGAGATGCTGGTGCAGTCCAAACTGGAACACAG
TTCGGTAATTGGGTCATATCTGGAGCTGTAGATCTTGGATTTAGGTCCATTTTATATGGA
TGGAAAGATAAGACATAGGCCTACAACTTTCATTTGGAGCCCAAGATTTAACAAGGCCGT
TTTCAAGTCCAAATTGTAGCAACAAAGAAGAAGTCCGAATCTGTCCTGCAGCCCAGACAC
TGTTCAGTGTTCAGCCCATATCTCGAGTTCTAGAAGTCCAAATGATCTCAAATTTTTACC
CTGGAAAGATGAGACAATTTCCTAGAACTTTCATGATTCAAGTTTGTTCAAATTATGACG
TCATCAATGACGTTTTTGGCAGACAAGAAGATAAGAATTGTCACCAAGTCAAGATGTGGC
CACCCACTCATCAATTAGTCAACAAATCAATAGTTCCGAATTTTGGCCTATAAAAGGAGG
CATTTGCCATGTATTTAGGCATCTTGGTTTTCAGATCAAGATCATGCTTTTGCTCTCTCT
TTATATTTTGTAATGCTTAAGTTTTGCTTATATTAATCTCTTGCTTATGCTTTTCATTTC
CTTTCCTTGTTTATTTATGTTTCTTTCTTTCATTATGTTTAGTTAAGTTAATTATGTCAA
GGTGAAAAGGGCACACTAATGGTGTAAGAATAAGTATAATATAAACTTAACATGGACCTT
AATGTTGGATACTAACATGCTTTATATTTGTTATCTTGTTCACTTATAATACTTTGCTTG
TTAAATGGTTAATCTAGATTTATGTTGTATAACATTTGGTACAACAAATACTTGGCACTT
TCATAGCCCATACCGTATGGTATAACCGACACCGAGCTATGAAAGGAACTTGATTTGTTG
TTAACAAAGTTATAATCATGAATGCCTGAAAACATTTACAAGTATTAGCATTATTCGAAT
AAGATAACTAATGTAATCATGTTAACAATTTATAATCCGATTGGAACCTCCTTTGTGTGT
GGTTTCCAATTGAATAATAAGAGTTTATACTATACTTGTTTGAAGTACCATTAGTGGATC
CTCTAACCTTGACATTTGTTGTTATCATTGTTTAATCCTTACGTTAATCTTTCATCTCAA
AGTTCTCATCAACTTCTTCCTCTTCTTCTTCACTATTATTATTATTATCACTATTATTAT
TATTATTATTGTTGTTATTGTTGTTGTTGTATTATTGTTATCTATAATTTATACAATTAA
CCTCCCCGTGGTTCGACCCCGGTCTTGCCGGGTTATTTATTACTTCGACACTCCCGCACT
TGGGAGAAGACATCAATCTTTTGGTCGTGTCAGTCCCCGGTGGAGTCGCCATTCTGTCGC
GGGTGCGCGACATCGCGGCGAATATTCCACTTTTAAAACTAGAAAAAAGTGTATGGTATC
TATTTGACAAATGTGGGGAGACAAAAAATATTGTCTTTTGTTGGTAGGAAATGGAATGGG
AGTCGCCACCTAGTATTTTGGTCACTAGGAACCCTAACTGGTCTTAGAGATTGGGTACAG
TGGACCGGTTGCGTAAAGGGAAGGTATTAGCACCCCAAATACGCCCTACCTAAGGTAAGC
TGCATTGTTTAACTGTTCGATAAGATTCAAGGTCTCGTTGTGTTTCCTAGTTGTTGGTCC
GTCTATGGTTCAAGAAAAGTCCTCCTCAATAAGGAGATCCTTATCTTATCGGGTAAAGCC
TAACCGTTCTAACGTCAATGTAAAAACATATTTAATCAGGAATACGTTTTACGTATAAAT
TCGTAATCCCACATACTAAAATAAGACAAAAAGATTTTTTTAGAATTTTTGAAATATTGG
CCTAGTTCTCATGGCTTGAATAAACTGGTTATAAAAGCCAAAATGCATGCTAGTACATAT
ATTGTTTTTTTTTAAAAAAAAAAAACTTTCTTTGTTGTATGAAAATATGATGTTATAATA
TTTATATATATATATTGCAGAGACTAGGCCGTATTTTAAAACAAAACATTTTTTAATTAT
GTATTTTTTTTTTGATGTTTTGACGCAAATCGGGTATTTTAATACGGGGTTGGTATCCTT
ACGGTATAAAAATACAACCCAATATTAATCCACTTTAACAAAAATGCAGAAAAATCAACT
ATATTTTTAAAGATATTTAGGAAAATTTTTGAAAGCAAAAGACATTTTTTATTTTGAAAA
TCTTTGACGTTTTGATGAAGACCGGGTATTTTAATACCGGATTTGTATCTTTACAGTATA
AAAATACAAACCGATATTAATCAAAAATACAATAATAAAATTACATAAAATCACATATTT
TTTGAAATAATTTTCGAAGAAATTAATTAATTTTTGTATATATATATATATATCTATATA
TAAATAATATAAAACACAATATAATATACATAATATATAATTGGGCTGGGCTGGGCCGGC
CAATGAACTGGGATGGGCCGGACTCAGCCCCAAAGATGTTGGGCCGATCTTGGCCCAAAA
CAAATTTGGGCCGAGATCGGCCCAAACTAAAATGCTTCTTCCGTCTAGGCCGGTACCGGC
CCAGACATGCAAGGCTGGGCCAGCATCGGGCTGGCCCAGGAAGACAGCCCAGCGGGGGGA
GAATTATTTTCTCCCCCCCGCCTCTTGCATGCAGAACGATTCTGCATGCAGGAGGCCGAC
GCCTGCAACCTAAATGCAGAGGTGAAAAGGACCGTACCTGGCTTGGAGGAGGCGGTCGCG
TTGCTGGTGCTGCGGTGGAGGCCGGCGGTGGTGTCAAGCGGCGCTGTGGTTCCAACGGTA
GTTCCAAGCGGTGCTCCGGTCTCCAACGGCTCAACGGCGTTACTCCGGTTCGTTGCTGTG
TTTTTTTTTTTGTTTTTTCGCGTTCCCTCACGTTTTCTAGCCTTCCTTCCTCTCAGTCTT
TGGGTTTTCGGTGCCCCTCTCCCTTGTTCGGTTGTCTCTCTCTCCTCTCTCTCTCTCTTC
GGTTATTCTTCAGGTCTTCCCTCTTCCCCCCCGTTTTTTTCTTTTTCTCCCTTCCCCCCT
TTTTGCTGCTGTGTTGGTGTTATTTATAGAGCCAAGTGAGTGGCTTTTCGCTGTGGAGCA
TGGGGAGCAGCTAGCCGCGCGGCGGCTGGTCGGGGCGCCGCTGTCCAGGCGTGCCTCCCT
CGGTTTCGGGCAGCGCGGGTGGTCGGCCAACGTCTTCGGTCGGTGGTCCAACGACATGGG
GCCTCGGGTTGGTCGGTGGGCTAGAGGGACCAACAATTTAAACAAATATTTCTTTTTCCT
TCTTCCCAGCTGTGTGTTCGGGGGGAAGAAGAAAGGGGAACAGTGCCGTTCAAAACGGCA
CCGTTCAGCCCTTTGTTTTTTTTTTTTTTTTTATGTATGAAACGGCGTCGTTTTGGATAA
AACGCGCCGTTTCATTTAAAAAAATGGCGCCAGAACGCGCCAAATTTCAAATCGGCCCTC
AATTATCTTGTCCCTTCAATTGAATCCCTGCCGAATTCGAACCTCGTCCCTATATTTGGC
CGCCTTTTTCACTTTGATCCTTGGCCTTTGATTTCTGCAATTGAGCCCTTAATTGATCAA
TAAACTTCCAATTTCTTCAATTAGGCCCCTAATTCAATTAATTCCAGCCCCCCTACTTGC
GCGCCTCTTCAATTTTGGTCCCTGGTCTTGGATTTCTTCAATTAAGTCCCTAATTGGCTC
TTAAACTTCAATATTTATGCAATTAAGCCCCTGATTTGACTTAATAAATTCCTAAAAAAT
ATATTTTGGCCCCAGAACTTAAATTTCTTCTAATTAAAGCCCAAATTGACTTAAAAATCA
ATTTTTCTTGCAATCAAATCCCTTATAAAATCATTTAAAAATCCAATTAAATCCCTAAAC
ATCCAAATTTGGGTTTTTCTCCTCAAATTTCCAAATTTTCCTTCTCAACAGGGCTCTCTT
TCTCCAAGAATATACTATCAAAAATCCAATCTTTGTATTTTTAAACTCATTGACTAATTT
TCCGACCATTTTCTGAGTGCTTCGCCTCCCATTTATTTTTTCTTAACCTCCTTTGGCTAT
ATATATATATTTTTATATATATATTTTGTGGGGGACCCAAAAATGGGTTACAACAACTAT
TATTAATATTATTATAAGAAATAAAAGCAATGGTATTCAATTGTTTGAAGATATACAAAA
TGTATATCATCATGGGGGATGGTTAACATACACAAGTAGAAGTGAAATGGCAATGGAAGA
TTACTGTGGAGATGACGAATTGGAACTACACATTTCTTCAGAGCCAAGAGTATGCAGTGC
GCAGGGAACTTGGGGTCCATGTGATCGCAGAGAAATCAGATTCATTTGAAGAGTCAGAAG
TTGGAAGAAATACAATGATGCCTTCACCACCGCCATATCATCTGCTTCCTCATCCCCATT
GTGGTTCAATTACAGCGTCTACACCAAAGCAATGGAGTGACTTTTTATTTGCGAAGCTGC
AAAAACATAGCCTCAATTTAAGAGTAAAGGGTAAGAACAAATATTTCCTTTAGTTATTTT
TATTCTATTATATTTAATTTATGAGATTAAATATTATCTTTAATGATTTTATTATTATTA
CTTAATATAAAAAATTAAATATCATCTTTAATAAAAAAATATTAAATATTTAAGGCTTTT
TGGTAAAAATACATATTTCCTTTAGTTATTTCTATTTTATTCTATTTAATTTAAGAGATG
AAATATTATCTTTAATTATTTTATTTTTCTTATTTAATCGAAAAAATTAAATGTTATCTT
TAACAATATTTTTTATTAAATATTTAGAGTCTGCTTGGTTTTATTTCTTTTCTTGATTTT
ATGATAATATTTTTCTTATTTAATATAAAAAATAAATATTATCTTTAATAATTAGATCTA
TCGAATATCACTTAAAAAATAAATTATAACTTTAATAATTATTTTTTGAAAAACAAAAAG
CCAACAATCACTAACATATTTTATTAAAATCACTTTACTTTATTTAGGAAATATTGAAAG
TTGATTTTTGTTTTTTACATTAAAGTAAAAAAAAAATAATGTTTTTATATTTTATTTCAA
ACTCGATATTTTAAAACAAAAATGAAAAAGATGTGATATTGACCTTTTTTTATTATAAAG
TAAGTTTTTTAATTAAAAGTGATGGGAATTTGTTCGTAATAACAAAATGCATACAATGAT
GCACGTTTAACTTTCTTTTCAAATTTAGAAGTTCTATTGAATTTGATGGTTTTTTAGGTC
CGGATGGTTTTGATTGACATGAGAGTACAAGATCATTTTGCATAGAGATGCTTGAAGTTG
CTTCAAATCAGTACGATACTTCCATCTGACATATTGATATGTATTTGTTGGCTTGAAGAT
CATTTTCCAAGCTTGGAAGTTTTATTGAATGCTCTTTGAAATCTTTTCCATCCGCTTTTA
TTTAGAAAATATTGAAAGTTGATTTTTGTTTTTTTACTTCAAAATAAAAAAAAATTAAAT
AATGTTTTTATATTTTATTTCAAACTCGATATTTTAAAACAAAAATGAAAAAGATGTGAT
ATTAACCTTTTTGATTATAAAGTAAGTTTCTTAATTAAAAGTGATGGGAATTTGTTTGTA
ATAACAATCTTGCACATCTAACTTTCTTTTCAAATTTGAAAGTTTTATTAACTTTGATGG
TTTTATATGTATGAAGGATGGAAGTTATAGCACAAGATCATCTTACATAGAGATGCTTGA
AGTTACTCCAAATTAGTACGGTACTTCTATTTGATGTATTGATATATATTTGTTAGCTTG
AAGATCAATTTCCAAGCTTGGAAGTTTTACTGAATGCTCTTTGAAATCTTTTCCATTTGC
TTTTATATTGGACAACCTAGTTGTTAATTATTAACCATGATGTAATTTATATTTTCAAGT
TATAAATTTTGATGAATATTGTTTCATTTTTTTCCTCACTCATTTCAAAAGATGAAAATC
CTTGATGTTAGTTAGAAATAAATTGGTTTAGTCTATTTATAGGTTTAGTCTACTACTAGT
TACATGACCAACGCGATGCCGCGGGTCAATAATTTTTGCATAAAAATATTTTGTTTTTCA
ACTATACTATTCCTTGGAAAAACTCAAACTCTAAATAACATCTACTACCTTGAGAATATC
TGTAAGAGTATTGCTGGGTGTTAGGTTGGTTGCCATTAATGTGCAACAACCATTAACAAT
TGCAGCAGCCACCATTGTCAAAGAAGATGGGTGCAATGGTGGGTTGTTGGTGGCAGCCAA
CAACCATCGTCTAATGTCAAAGTTTGGTAAGTTTGGCAGCCACCATTATTGACAAAAGAA
CAAGTGGAGCAGCACCATGAAATGCCTATAAATAGAGGCATTATGTGAGAGCAAAATGTG
AGAGTTGTGATAGTGAGGGAAAACGTGAAGTGAAGAGAAAGAGGAGTTGTTGCCATGGGC
AGTTCCCCGCGCCATATGCGCAGAGTGTGTGAGCTGGGAGTTGAGTGATCCTCCTCTATG
TAATTATTGTATCTTTTCTCTATCCCTAAATAATATTGACTCTCTCCCGTGGATGTAGGC
GGTTTTGCCGAACCACGTTAAATATTGTGTCTCAGTGTGCTTAAGCCTCCTATGAGCAAC
TATCAGTACACCACCGGTCCGCGCATGGGGTGCCGGAATCCCCAATACTGGGAAGTCATA
ACTTTGTGCCTAATCAGTCTCTTTGGGAAATTTATACCATTTGATCTTGACAGTATCAGA
TTAGACAATTGCATGGAAATGGTCTTCTTAGTTAACCGTGTGGAAAATCAATATTATTGC
ATTGCTAATAATTTGCAAGAAAGATGATAAACATTTTTTTAGTGAAATAAGCTCATTTCA
AAATAACAAAATATAGTTTGTTGAGGCTTGTCTTGTAACCTCGCTTTGGGATTAATTGAC
GGGAATAATAAAATTCTATGCAAATTATATAAAATATTGGGTGCTGATGTGTTCTTTGCC
CACCTTAGAGTTGTGACAAGCTACCATGATTTTATCAAGAGTTGGGTGTTAATGAGACAA
GCCCTTGCCCAACTTAGAGTTGGACACGGATATATCAAGACCCAACATGAAGTTTGGATG
CCGAAAAAACATAACTTTATTTTGAATTATGATTTTTGTTGGATGGTATTTAAATAATTT
TTTTTTTAGAAAATCATGACCCATAACTGGGTATCGGAAAAACAATTATGGTTGATTTAA
CCTTATCTTCTCTGCTTGTAAAATTGGGGTAAATTATGGACTTAACCGAGTAATTACCGC
TCGAAATTCCTAGCAATTTACAACGGAATTTTCCTTGTTCTTTCTCAGTACATTATTAGA
AAAACTGTCATTGACTGATTTAATTGCAAAGTCTTTGCAAGAAAGCTAAAAGAATTGGAG
TTTTTTAAAATAAAAAATATAGAGAGAAAAATAAAAAATGAAAATAAAAAAAAGGAGCAA
AAGGAAACAACCCCCATCTTTCTTGTTCCCTTTACCTTCTTTACATGGCGTCCTCGATGA
AAATAGCAAACACCCCATTTGAATATATAATTAAAGAAAGAAAGAAAGAGAGGAAAAAAA
GTTTCTTTTAACAAAATAAGGTTGTTGAGGCTTTTCTTGGAACCTCGCTTAGGGATTAAT
TAACAAGAATAAAAAAATCATGGTTTTAAAAATGATTACAAAAAAATGACTAAATTGACT
AAACCTCGCTAGGGACATGATTACACAATTAATGATGGGATCGTTTATAAAAATGACTAA
ATTGAGGTTTTTCACTTATCTTTAAACGTATCATGATTTTAATAGGTGACCCACTTATCT
TTAGATTATAAAAAAAATATTTATTTTTCTGATATATATAGCAATAACAAATTAAATAAT
AACAACAAGTAAACAGGAATTAGTTTGAATAAGTGGTACCGGTTCCTATTATTATATATT
TGGAGAAGAAGTTCGAACAATAGAATGAAGTCAAATATCCTTAATAAAAAAAATACAGAA
AAAAATAAAATATGGATGAAAATATTAGAGAATAAGTCTCTTTGTGAAATTTCTAAAAAC
TTAATTACAATTACATTATAATTTCTTCTCTAAATTATTCAAAATATAGTATTAGAATTA
CATAATGTGGACTGTTCGGGGTCCCTGACTTGGCTGATTTTATTTGAATATATTATTTGA
TTAGTTTATTTATAGGTTTAGTCTACTATTGCTGCCTTGCATTGGCTGGAACTGGAAATT
TGACTCGAAATTTCCAGTAATATACACAGGAAATTTTCTGGTGCTAAACTTCAAAGAATT
TCCTGGACAGATTTAATTGCAAAGTATTTGCAAGAAAGCTAAAAAAGTTGCGAGTTTTTC
AAAGTCATTGATAGAAAGGTGTGTTGAAGCAAAATCTGTTTCTAGCAGTAGCCTCGTCGA
CCTCCATAATGTGAACGCGTGGGACCCAGTTGCTGCAATCACCACGAAATTACCGCTCCA
AATTCCTTGTTCTTTCTCCGTATATTATTTTTGAAAAACTGCCGTGGAGGCGTGGACTAA
AGTATTTGCAACAAAGCTAAAAGAATTGGAGTTCTTCAATTCCTAAAATTCTAATTTTAA
TTTTAAATTGTAAAAAAAATTCAATTATTGCTGCATTGACTGGAAATTTCAGTATTCAAT
ATCCTATATATTTAACTCTTTGTTGTATTTAATAGCTAACTCTGCAGCTAACTTCTCTGT
CCCAATGCAGCCATTTCATAGCTAACTCTTTGTTATATTTAACTTGCTCTTCTTTGCTTC
TTTGCTTCTTGCTCATAACGATAACAAGAAAGCCTTACGTTCAGATAGATAATCATTGAC
CAGTTCATCCTATACCATTCAATTTAATTTAGAAATGCTGAAAGAAAAACGCAAGCAATC
CAAAGATGAAGACAACGATTCATCCTCGCGAAAGAGAAGAAAAGCTGACCTTAGTAAGCC
TGTCAGTTTTGTCTCCACAGGTAAGGCAGATGCGTGAGTCTATACATGTAGGAACTGCTG
ATTCGATTAGAATATGTTATTTGATTAGTCTGATCATAGGATAGGTTGAGTCTACTACTA
TTTCTGCCTTGCTTTGACTCGAAATTACTGGTGTTTTCTCCTGCAAATGAATAGAAATCA
CATCCTTTCTCTTTCTCCTATAGAATAAAATTAACCTCATTTCAATATCATAGCTGACTC
TTTGTTATATTGTTCCATTGGTAATTGATTGTGCCTTAATTTCTGCAGCTACCATGACAG
AGCCAGAGTCTTCTCGATCTAGACCAGAAGGGGCCTATGATGTCTTCTTGAGTTTTAGAG
GAGAAGACACTCGCAAGACATTTACAGATCATCTATATACTTCCTTGGTCCAAGCAGGAA
TCCACACTTTTCGAGATGATGATGAACTTCCGAGAGGAGAAGAAATCTCCGATCATCTCC
TCAGGGCAATTCGAGAATCAAAGATATCCATGGTTGTCTTCTCAAAAGGATATGCTTCTT
CTAGATGGTGTCTCAATGAACTTGTAGAGATTCTTGAGTGCAAAAAGAGGAAAACCGGTC
AGATTGTTCTTCCTATATTCTATGACATTGATCCTTCAGATGTGAGAAAACAGAATGGCA
GTTTTGCAGAAGCATTTGTTAAACATGAAGAGCGTTTTGAAGAGAAGTTGGTGAAGGAGT
GGAGAAAAGCTCTTGAGGAGGCTGGAAATCTATCTGGATGGAATCTCAATGATATGGCAA
ATGGGTATGCCTTTTTTCCAAATTTATGGAGTCAATATACTTTACATTTTTCAATGTGAA
ACAATAAAATACTTAATTGACTTGCTATCGATGGCTTGCTTTTGTCTATGAGCAGGCATG
AAGCAAAATTTATCAAAGAGATTATCAAGGATGTGTTGAATAAATTAGAACCCAAGTACT
TGTATGTTCCCGAGCACCTAGTAGGTATGGATCGGCTTGCTCGCAATATTTTTTACTTTC
TAAGTACTGCAGCAGATGATGTACGCATTGTGGGCATACATGGGATGCCAGGAATAGGAA
AGACAACTATAGCAAAAGTTGTATTTAATCAACTCCGCTATAGATTCGAGGGAAGCTGCT
TTCTTTCGAATATCAATGAAACATCAAAACAATTTAATGGTGGTCTTGTTGATTTACAAA
AGCAACTTCTTCATGATATTTTAAATCAATATGCTGCAAACATCAATTGTGTTGATGGAG
GAAAGGTTCTGATCAAAGAACGACTTCGTCGCAAAAGAGTTCTTGTTGTTGCTGATGATG
TGGCTCGTCAGGACCAACTAAATGCTTTGATGGGAGAGCGAAGTTGGTTTGGTCCCGGAA
GTAGAGTAATTATTACAACAAGAGATTCAAATCTTCTTCGTAAAGCGGATCGAACATATC
AAATTGAAGAATTGACAAGAGATCAGTCCCTTCAGCTTTTCAGCTGGCATGCCTTTAAGG
ACACCAAGCCAGCAGAAGATTATATTGAGCTTTCAAAGAAAGCAGTTGATTACTGTGGAG
GACTTCCTTTAGCTCTTGAGGTTATAGGAGCTCTTCTGTGCGGGAAAGAAAAAGATAGAT
GGGAAAGTGAAATTGACAACTTGAGCAGAATTCCAGAAAGCAATATTCAAGGAAAGCTTC
TAATAAGTTATCACGCACTGGATGGTGAACTACAAAATGCATTCCTTGATATTGCATGCT
TCTTTATTGATGTAGAGAAAGAATACGTAGCAAAAGTGCTAGGAGCCCGTTGCCGTTACA
ATCCAGAAATTGTTTTGGAAACTCTCCGTGAAAGGTCTCTGATTAAAGTATTTGGAGAGA
TGGTAACCATGCATGATCTATTACGAGAGATGGGAAGGGAGGTCGTTCGTGAATCGTCTC
CAAAAGAACCTGGAAAGAGGACCAGAATTTGGAATCAAGAGGATGCATGGAATGTACTTG
AGCAGCAGAAGGTAAGAGCTCAATGCATACATGAAAGCATAGTCATGCGTATTTTCTAGT
CAAACTTATTACATATAATTGAATGAAAGTTGTATTGATTTTTTGTTTTAGGGTACGGAT
GTTGTAGAGGGTCTTGCACTGGACGTCAGAGCATCAGAAGCTAAATCACTTAGCGCAGGA
TCATTTGCAAAAATGAAATGTTTAAATTTACTCCAAATCAACGGAGCACATCTCACCGGA
TCCTTCAAATTGCTTTCTAAAGAGTTGATGTGGATTTGTTGGCATGAATTTCCTTTGAAA
TATTTTCCATCTGATTTTACTTTGGACAATCTAGCTGTTCTTGATATGCAGTACAGTAAC
CCCAAAATTTGTCCAGTATGTAATTTAATTTATATTTACATGTTATGACTTTCTATGATT
AATTTTCATTATTTTTCTCTCTATTATAACAGATTCTCGACAAGCTTAAAATTCTTAATC
TCAGTCATTCTCAGCACCTTATTAAAACACCAGACTTGCACAGTTCAAGTCTAGAGAAAC
TAATTCTGGAAGGTTGCTCGAGTTTAGTTGAGGTGCATCAATCAATTGAAAATTTGACGA
GCCTTGTTTTCTTAAATCTGAAGGGATGTTGGAGTCTGAAGACTCTCCCTGAAAGCATTG
ACAACGTAAAATCTCTTGAAACTCTGAATATTTCTGGGTGTTCACAACTTGAGAAATTGC
CGGAACGCATGGGTGATATGGAATCCTTAACCGAGCTGCTAGCTGATGGGATTGAAAATG
AGCAATTTCTCTCTTCAATTGGACAATTAAAGCATTGCAGAAGGTTATCATTGCGTAGAA
ACAGTTCGACGCCACCAAGTTCTTCTTTGATTTCAACAGGTGTTTTGAATTGGAAACGTT
GGCTGCCAGCATCTTTCATTGAATGGATATCAGTGAAACATCTTGAGCTTTCTAATAGTG
GTTTGTCTGATCGCGCAACTAACTGTGTTGATTTCAGTGGTTTGTCCGCTCTAGAAAAAT
TGACTCTAGATGGAAACAAATTCTCTAGCCTGCCTTCTGGGATCGACTTCCTTCCCAAGC
TAAGGGATTTGTCTGTTAGGGGATGCAAATATCTTGTATCAATCCCAGATCTTCCCTCAA
GTTTAGAGAGTGTGTTTGCATGTGATTGCAAATCATTGAAAAGAGTAAGAATACCAAGCG
AGCCAAAAAAAGAACTATTTATAAAGCTAGATGAAAGTCATTCGTTAGAAGAGTTTCAGG
GCATTGAAGATCTAAGTAATTGTTTCTGGTATATTCGTGTTGATGACCGCAGTCATTCAG
CAAGTAAATTACTGAAGAGCGTTGTTGAGGTACTATTTCTTTCCGTCTCTCTTTCGCACA
AAAAAGAAACACACACAATTGGCACATACATTGATTAATGTCTAAAATCTCAGCTTTCCT
TGAAATCAATATGTATACAGGCAATAATCATTATTATTATTATTATATTTAAAAAAACAA
ATATCATCTTTAATAATATTTTTTATTTTTCTTATTTAATCTAAAAAATTAAATATTATC
TTTAATAATATTTTTTAATAAATATTTAAAGTCTGATTGGTTTTATTTTTTATTTCTTGA
TTTTATGATAATATATTTATACAGGCAATGTGCAACGGTCGTCACGGGTATTTTATTCGC
CACACTCCTGGTCAGATGCCAAAATGGATGAGCTACAGGGGAGAAGGAGGCTCATTGTCA
TTCCATATACCTCCAGTCTTCCATGGCTTAGTTCTTTGGGTTGATATGGATGATAAGGAC
ACTCGCATTATTATTATTATAAGAAATAATAGCAAAGGTATTCGCTTGTTTCAATGTAGG
CGATGGGTTTATCATCCAAAAACTGGATGTATAAGATACATAACTAGAAGTCAAATGGCA
ATGGAAGATTACTGTGCAGATGACGAATTTGAACTATACATTTCTTCAATGCCATCACTG
GATGCATGGCGCATCGGTCATTCATTTGAACCCGCACCCATTAAAGAATGTGGGGTCCAT
GTGATTGTAGGAAAGTCAGATTCATTTGAAGAGTTGGCAGTGGTAAGAGATGCAGTGATG
CCTTCACCACCGCTGTATCATCTGCTTCCTCATCCCCATTGTGGTTCGATTACAGCGTCT
ACACCTAAGCAATGGAGTGATTATTTATTTGCGAAGCTGCAAGAATATAACCTCAGTTTA
ACATTTCATGGTAAGAACAAATATTTCCTTTAGTTATTTTTGTTCTATTTTATTTAATTT
ATGAGATTAAATATTATCTTTAATTATTTCATTATTATTATTTAATATAAAAAAATTACA
TATCATCTTTAATAAAAAAATATTAAATATTTAAGGTTTTTTTGGTAAGAATACATATTT
CCTTTAGTTATTTCTATTTTAATATTCTATTTAATTTAAGAGATTAAATATCATCTTTAA
TTATTACATTTTTCTTATTTAATCTAAAAAAATAAATATTATCTTTGACAATATTTTTTA
TTAAATATTTAGAGTCTGCTTGGTTTTATTTCTTTTCTTGATTTTATAATAATATTTTTC
TTATTTAATATAAAAATAAATATTATCTTTAAAAATTAGATCTATCGAATATCACTTAAA
AAATAAATTATAACTTTAATAATTATTTTTGAAAAACAAAAAGCCAACAGTCACTAACAT
ATTTTATTAAAATCACTTTAGTTTATTTAGAAAATATTGAAAATTGATTTTGGTTTTTTT
ATTAAAATCACTTTAGTTTATTAAAAAAAAATAATGTTTTTATATTTTATTTCAAACTCG
ATAGTTTAAAACAAAAATGAAAAAGATGTGATATTGACTTTTTTATTATAAAGTAAATTT
TTTAATTAAAAGTGATGGGAATTTGTTCGTAATAACAAAATACATGTATAATCATGCACA
TTTAACTTTCTTTTCAAATTTAGAAATTCTATTGAATTTTATGGTTTTTTAGGGGAAAGG
TGGATACAAGATTATTTGTTGATACAGTGATGCCTTCACCACCGCTGTATCATCTGCTTC
CTCATCCTCATTGTGGTTCGATTACAGCATCTACACCTAAGCAATTGAGTGACTTTTTAT
TTCCGAAGCTGCAAGGACATAGCCTCTATTTAACACTTGATGGTAAGAACAAATATTTCA
TTTAGTTATTTTTATTCTATTATATTTAATTTATGAGATTAAATATTATCTTTAATGATT
TTATTATTATTATTTAATCTAAAAAATTAAATATATATCATCTTTAATAAAAAAAAAATA
TTAAATATTTAAGGCTTTATGGTAAGAATACATATTTCCTTTAGTTATTTGTATTTTATT
CTATTTAATTTAAGAGATTAAATATCATCTTTAATTATTACATTTTTCTTATTTAATCTA
AAAAAATAAATATTATCTTTAACAATATTTTTTATTAAATATTTAGAGTTTGCTTGGTTT
TATTTATTTTCTTGATTTTATAATAATATTTTTCTTATTTAATATAAAAAATAAATATTA
TCTTTAACAATTAGATCTATCGAATATCACTTAAAAAATAAATTATAACTTTAATAATTA
TTTTTGAAAAACAAAAAGCCAACAGTCACTAACATATTTTATTAAAATCACTTTAGTTTA
TTTAGAAAATATTGAAAATTGATTTTGGTTTTTTTATTAAAATCACTTTAGTTTATTAAA
AAAAATAATGTTTTTATATTTTATTGCAAACTTGATAATTTAGAACAAAAATGAAAAAGA
TGTGATATTAACCTTTTTTTTATTATAAAGTAAGTTTTTTAATTAAAAGTGACGGGAATT
TATTCCTGGTAACAAAATGCTTGTACAATCATGAAGATCTAACTTTCTTTTCAAACTTGA
AAGTTCTAATAATTTGATGGTTTTTATGGGTACTAAGGACCTGGAAGGATGAGATAGCAC
AAGATCATTTTACAGAGAGAAATGAAGATCAATACGGTATTTCTATTTTACAAGTTGAAT
TTGAAGATCATTTTCCAAACTTGGAAGTTTATTGAATGCTCTTTGAAATCTTTTCCATCC
GCTTTCAAATTGGACGAACTAGTTGTTGTTATCCATGATGTAATTTATACATTTGATGAA
TATTGTTTCATTTTTTTTTCTCACTTCTTCTATGTATTCTCCAAAAGATGAAAATCTTTG
ATCTTAGTTAGAAATAAATTGGTTTTCTAGGAAGAAATTATTAGTTGAGATATATCATTT
GAGTTGATTCTTCATTGTCGAATATTATCTTAAATATATCATAATATTTATGCATGCCAA
AAAGTAGTAAAAACCATGCATAGATACATAGCAAGTTTTTGGCTTTTTTTATTTGTATAT
ACAACTTTTGTTTTTCTTGTCAGTTTGTCATTAGCTTCATGACACCAACATCAATTAATA
ATAAATCGATTTAGAAAAAACATAAACATTGTTGAATTGACAATAATCTAATTTAGAAAA
TAATTAATTTATCCTTCTAGTCTAAGAAAATATTATTTAATTCTTTTGTTTTCATATTCA
TCTATGATTTAATGTGTTGATTGAAATTGACAATTGAGTTGTTAGTAATAGCAAAAGGCA
TGTACAATCATGCACATTTAACTTTCTTTTTAAATTTAAAAGTTCTATTGAATTTGATGG
TTTTTTAGGATACAAAAGACTTGAATTGACGTGAGAGTACAAGATCATTTTACGTGGAGA
TGCTTGAAGTTGCTCCAAATCAGTACAGTACTTCTACCTGACATGTTGATATGTATTTGT
TGGCTTGAAGATCATTTTTCAAGTTTGGATGTTTTATTGAATGCTCTTTCAAATCTTTTC
CATCCGTTTTTATGTTGGACAACCTAGTTGTTAATTATTTTCCATGATGTAATTTATATT
TTCAAGTGTTGATCGAAATTGACAACCTAGTTTTATTTAATTAATGTGTTGATTGAAATT
GACAATTGAGTTTACTCATATATTGTTATATTGGTTTTGAGTTCAAATAGACATTTAAAA
AGGGAGTTTTTTCATGAATGCAACCCTTCATGTATTCAATATGAATGATGGAGATTTTAA
TGTCTTGTGAATGCATTCATTTATATATGGATGATTTTGCTAAGAATTGGTTGGTTAAAA
ACTTAATTTTGCTATATAAAAACCGAAGAGAGAACAATAAATAGCTAATAATTGATGTGA
AAAAAATAATTTATATGTGTGTATAAGCTAATTCAAATGAAGATTAAAATAAAAAAGACA
AAAGAAGAAGAAGAAGAAGAAAGACTCGTTAAGATTTTATGTTAGTATTCAACATATTTT
TCCCTCTTTTTTATTTTTTTAATTGGATTACCTTTGTCTTTCATGTCAAGTAAAATTCTG
GTATATACTCAACTACAAAGACTACATCAACTACGGTAACGTTTGGGAATGCGGTTCAAC
CCGCGTTTTTAAAAAAATTGAATTTTATTTTTGCTAAAATTTAATATGGTTTGTACGTTT
TGGATGTGCTGATATCAAAAATAATTTTTAAAAAATAAAAAAAATCATTGGCATGCATTT
TGGCACGAAAAGTTATTTGAAAAGCACCCGCAACCACAATGCCATACATTTGATATACTC
AACTCTCAGCATATTGAAATTTCAGGGCTATTCGTATCTTGAAAAAATAATCTCAATTTC
AAGGCTATTTTTTTTTCCTTTGGATCAAAAGGGTCTTATTGAATTATTATTTGTTAGGTA
ACTAAGATTTGTTGATGTGGAAAATAGCACTAAGGAACACAAAAGCAGCAGCAATCCATT
AGGATCATCACCATTCTATCGCTTTGCCGTACTGTTTATCTTCTTGGCATTGTTTAAAGG
AACGCAAAAAGACATTCCAAGTGTGAAAGTGTATTATTGTCATAAAGTTTTTCAAACTTC
CAATTTAGAGAGTGAAATAAAGAGCAAGAGCAAAAGGAAACATCTTTCTTGTTCCCTTCC
CCTTCTTTACACGGCTTACTCAATGAAAAAAGCAAACACGCCATTTGATTTTCAATCAGT
ATGAGAGTGAGAAAGAGAGAGGCCAAGGTGGTCCTTGAATATTTTGTTCTTTTTTGTCTC
GCTCACTGGGGCAAACCATCTTTTTCAAAATTTTGAAAAGCATGCCATCAAAAAGAATTT
TGTTCAATCCCAATCCCACATTGTCTGTAGAAGTATTTACTTTTGACTGTACACTTTGTT
ATTTTCCAATCCCTCCCTAGTTCTGCAACCATTTCTCTACTTTCTATCCTCTTGGTTTGC
TAAAAACTAAAGAAAATGTTGTGCATACTGGACCGAAAGCAAACACAAAAATAACACAAA
ACAAGCAAATTTACGTGGTTCCCCAAAACCGGGTACGTCCACGGAGGCAGCAGATTGTAT
ATTAATGGAGGAATGATACAAACACTCAACTCAACCCAATACAACCCACAAAAAACCAGT
GTTTCACTCTTCACTCGGTGTTTCTCTCAAATCTACACTTGCACTCTCTCTCAAAGTTGC
ACTGTCTTCTTCTCTCTCGCACTTCACTACACACACCGCACTCTCTTGCACTCTCTTTAT
AGGTGAATGGAGAAGCATTGGCAGCAACCCATGTGCAGAACCAACTACTACAATGACAAA
AGTCATGGTGGTTGGAGAAAGGTTGACAAAAATGTTGACAATTGCTACAAATCTCCACCT
TGGCAAGATTTTTCCATCCAATCCTCGTGATCAATCAATGCGCCTCTAACGCGCCATATG
GCGCGCACCCCGAAGGTGCTCAACACCGAGAGATGTTGACCAAGTCCAAACAATGTTGGA
ACTTGATCCCCGAGACACATTTTGTGAGCATGTCATTTGGATTATCTCAGGTACCAATCT
TCTCGTAACTGAATATCCCCTTCATCCATAATTTCTCGAACAAAATGAAATCGAACATCG
ATGTGCTTGGTGCGGGAATGATGAACCCGATTCTTTGCAAGACAAATAGCACTTTGACTA
TCACAATGGACATCCACGTGCTCTTGAACAATTCCCGGATCTTCAATCAACCCATGTAAC
CAAATAGCTTCCTTGAAAGCTTCATCGCCATGTACTCGCCTCGGTTGTTGACAAAGCTAC
GTTGATTGTAACGTTGACCTCCAACTTACAGGCCCTTTAGCAAGTGTAAACACATAGCTC
TGTTGTGGAACGACGCTTGTCTAAGTCACCAAAGATAGTCTCGAGTCCACATAACCAACT
AAATTTTGTCCGAGTCTATCATCCCTCTCAAACTTCAAACCAATATCGGTTGTGCCATGA
ATGTACCGTAGAATCCACTTAAGCCGCCGGTGACCCTTTCCGGATCATGCATATATCTCG
CTCACCATACCGACGGCATGTGAAATATCCGGTCTCGTACAAACCATTGCATACATTAAT
GCACCAACCGCTTTTGCATAAGGAATTTGAGCCATCTGTTTGCGCTCTTCCTCGTGTGTG
GAGACATTGAAGCACTTAGCTTAAAATGAGGAGCTAAAGGTGTGCTTACGAGGCTTGGTC
TTACCGTCTACCCCAAATCTCTCGTAGAATTTTCTTCAAGTATTGGGTCCGTGTCAAGCG
ACCGTGTGCCTTTTCTTCTCTCTCTCGAATCTCCATGCCAAGAATCTTCTTAGCTTCTCC
ATGGTCCTTCATTTCAAACTCGGTTCTCAGTTGAGCTTTCGGTCTATCAATCTCCACCTT
GCTCTTCGATGCGATCAACATATCATCCACATATAAGAGCAAATAGATGAAAGAACCATC
AAGAAGTTTGCGAAAAATATACACAGTGATCAAAGCGACTCCGTGTGTATCCATGTTCGC
CATGAACTTATCAAATCGCTTATACCACCGGCGAGGAGATTGTTTCAATCCATACAATGA
CTTCTTCGGTTTACAAGCCCAATTCTCTTTCCCGGTGACTTTGAAACCATCCGGGCCGAG
ACATGTAAATTTCCTCTTCCAAATCTCCATGTAGGAAGGCGGTTTTCACATCAAGTTGGG
CTAACTCCAAATCAAACTGTGCAACCAAGGCTAACAGAATACGGATTGATGAATGCTTAA
CAACCGGAGAGAATACCTCATTATAATCTATCCCCTCCTTCGAGCATAGCCTTTTGCTAC
CAATCTTGCTTTGAATCGGATGTTGTCTTTTCCAGGATTACCTTCCTTCTTAGCATATAC
CCACTTGCAACCAATTGTCTTCTTTCCTTTAGGGAGTTGTACCAAATCCCAAGTCGATTC
TTGTGGAGAGATTTCATCTCTTCATCCATTGCCTCTTTCCATTTTGCACTTTCTACACAC
TCGTCTTGCTTCTTTGTAGGTGTAGGGGATTCCATCATCAATCACCGGAAGTGCATAAGC
CACCATGTTACAATACCGAGCGGGTTTCTTAATAACTCTTTTCGGTTTACTCGTTGCAAT
GGATTCTTGTTGTGTGGTTGCTGGAGTTGTTGCATCCTCTTCATCTGAACTTTCATCTGG
ATCTCCTTCAGTAGGGATTGTCTGAACAGTCTTTATAGGGATGACTGAAGTCTCCAACTC
CACCTGTTGTGCATCACCAGACTGTTTTTCCTTCTCCTGTGATTTCTCTTGCTGTAACAT
GCCAGACTCATCAAAAGTGACATCTCTACTCAAAATCACTTTCTTTGATTCAGAACACCG
AGTCCGTAGCCTTTCACTCCTCCACTAAAGCCCAAAAATATAGCTTTCTTGGCTCTAGGA
TCTAGCTTAGACTCAGTAACATGATAATATGCTGAGCAACCAAATATACGCATAGAGTCA
TAATCATTTGCAGGAGAGCCCGACCATACCTCTAAGGGGGTTCTTCCATTTAATGCCGCT
TGAAGGTAGCCGGTTAACAATATGACGAGCATAGTTTAATGCCTCGCCCCCGAACACTTT
GCTTAGTCCCGAATGTGATAGCATACATCGGACTTTCTCCACCAATGTGCGGTTCATGCG
TTCGCTACTCCATTCTGTCTGTGGTGTTTTGCGTAAAGTAAAATGTCGCTTGATCCCTTC
ATTCGACAAACTTCAAAGAAAGGATCTGAAGTGTACTCACCACCATTATCTCGACCGAAG
AGTCTTAACTCTCCTTCCAGTTTGAGTCTCCACCATTTTCTTTCATTTCGGAAAGATATC
AAGGACCTCATCCTTGTGTTTCATCATGTACACCCATACTCGTCTTGAGAAATCATCAAT
AAAAGTAACAAACCAACGATTACCTCCAATAGATTCATTCTTTGAAGGTCCCCATACGTC
TGTGTGAATATAATCTAGGATCCCTTTTGTGTTGTGTACCGCAGTGCCAAACTTGACCCT
TGTTTGTTTTCCAAGAACACAATGCTCGCAGAACCCATGCTTCCCAGTCTTGGCGCCTTT
TAATAGACCTTGCTTGACTAATCCTTGCAAAGCCTTTTCACCAGCATGCCCTAAACGCAT
GTGCCAAAGTCTCGGAATTATCTGTTTCATCATCTTCTATGCTTTTGGAGACAAACTTGT
ACCAAGAATCGTAGATCCATCCAGAAATATAAGTTTCCTTTCCTCGTGCCTCTTAAGACA
ACTAATGCACCACGGATTGCTCTCGGGACTCCACCATGCATGATAATCTTATAACCACTA
GATTCTAGGACTCCAAGTGAGAAGAGATTTTTCTTCAAATCGGTACATACCGTACATCCG
TTAGTGTCTTGACTACCCCATTATGCATCTTCGATGGATAGTCCCAATCCCTTTGATCTC
ACTAACATCATCATTACCCATCAACACAACTCCTCCATCGAACTCCTCGAGTCTCGAGAA
TAAGTGCTTGTTAGGGCACATGTGATAGGAACATGCAGAATCAAGAATCCATTCACCGAA
TGGTTTTCTCGGTGATGAGACCATGAATGCGAGTCTCGTTCATCCTCATCTCGTGCAACG
TTCACGGTTGGTTCATCTTTTTCCTTGTTGCCCTTAATTGGACAATCTTTCTTCCAGTGC
CCTTTTTTGTGACAAAAGGCACACTCATCTTTTGCAAGATATCGTCTGTTTGATGATTCT
CCTCTGGATTTTGAGCGAGATCTCCCTCGCCCTCGAAATCTTCTCGGGGTTTGTTCGCCT
CTAACTGTCAATGCTTCGACGTTGACTCCTTGTGAACAATCTCGGTCCTTCTTCCGATAC
TCATTGTTCACCAAAGCATTGGACACATCAATGAATTTAATCTTTTCTTTACCATACAAG
TAAAGTGGTGACAAGATGTTCATATGTGTCGAGCAGTGAATTTAATAACAAGTAGAGCTT
TATCTTCATCATCAATTTCCACATCTAAATTCTTCAAATCAGCCTATCATTTTATTGAAA
TCATTCGATGCTCATTCATAGAAGTACCTTTCTTATGCTGAAACCGGAAGATCCTTTTCT
TCAAGTAGAGACGATTCTCTATACTCTTCTTCATAAACTTGTCCTCCAATGCTTGCCATA
ATTCCTTTGCAGAGTTTTGTTCGAAAAGGCGTACTTCGATCCTTTACAAGACAAAGTCGG
ATGGAGCCGCAAGCCAGCCGATTTATCCTTTCCCGGCTTTTATCATCCAGATCCTCTGGT
TTATCTTCTAGAGTGAAATCTAAATTCATTTGGACAAGCATATCCATGACTTCACATTTC
CACATACCAAAATTACCTTTCCCATCAAACTTCTCCACCTCAAATTTGGTATTCGATACC
GGGATGTATTGTGGAGGTATACTAGCATTCCCCACTGATTTTTCTTCTGGAATATCAGCC
ATTATGACGTCTTTGGATTACAAATGGAATCCCGAACTTGTTAAAACACACACTTTTATG
CTCAAAAGTGCCAAAACAGTAACTTCGGTATGCTTGTTTAACAAAACGGACACCACGGTT
GCGCCGGAATGGTTGAAAATGCTAGGAACCAACTTGACTCGGCCAAAAACGGGTCAAAAA
ATCACCGAGTTGGCCAAAAACCAATCCGACCGAGTTGACTCGAGAAAGGAATATTCTGTC
TCGATAAAGAATATTCTCGTCACGGGAATATTCTCTTCTTCGTTAACGGAATATTCTTAT
TCGTCAAGAGAATATTCTGTCACGTTGGATGACGTGGCTGATGACTTGGATGATGACGTG
GCGATGTGGACCCTCTGTTGATGACGTGGATGATGACTCAGCGCCTACGTGTCGGATGAC
GTGGCTGTCTTCTCGGACGAGAATTCCGGCACCGATCGGTTTTTCGGAGTTTCCGCGAAA
CTTCGGCGAGCTCTACAGGGCTCGTTTCAACTCCGATTTCGACGATCTTTATATCGCCGG
ACTCGTATCGACGAGAGGAATCTCCGCAGCTAGTCAAAATCAAGATCTGAGAACTTTGAA
AATTCTGCAACTTTGAACAGAGAGTCGAAAAACGTGTTTTTCTCGTGTTTAAGCTTCCCT
AATGCTCTGATACCAATTTGTTGTGCATACTGGACGGAAAGCAAACACAAAAATAACACA
AAACAAGCAAATTTACGTGGTTCCCCAAAACCGGGTACGTCCACGAAGAGCAGCAGATTG
TATATTAATGGAGGAATGATACAAACACTCAACTCAACCCAATACAACCCACAAAAAACC
AAGTGTTTCACTCTTCACTCGGTGTTTCTCTCAAATCTACACTTGCACTCTCTCTCAAAG
TTGCACTTGTCTTCTTCTCTCTCGCACTTCACTACACACACTTGCACTCTCTTGCACTCT
CTTTATAGGTGAATGGAGAAGCATTGGCAGCAACCCATGTGCAGAACCAACTACTACAAT
GACAAAAGTCATGGTGGTTGGAGAAAGGTTGACAAAAATGTTGACAATTGCTACAGAAAA
CACATTGCTCAACAAATCCCTTGAGACCTTCTCCATGTTAACACATCACATAATGGCTAC
TCTAAAAAATTTAGCCATAAACATTGAACACCTTAAACCATCAACGTGCCTTCCTTCACA
ATATGCATCACCCAAAAATCTTTCTTTTGGGATGTCGCCGGGAGTTTAATTTCCGAGTGT
AAAAATTATGTATAAATTTCTATTCTTTCCTTTCATCCATTACTTGTCCTCTATGAAGAT
TCTATGTATGAAATCTCGGAATCTTTTCGAGTATAACTTGGGATCAACAGATGAGATAGA
CGTGGGATCCACTTGTAAGGACTTGTATGCATGCTCTAGCTTTTTGCTGATATCATAATC
CTGGAGGATGTCAATGATACCAAAGTGAAGAACTGCATCGAAGATCTCATTACCATTATG
TGAAGGTGTTGAGTTGTTACTTCCACCCCCCATGCACTGATCCATTTCAGTAGTCCTCAT
TACACGCTCGGCTCTTGCAGGCACATTTGCCCCCAGCCGGATGAATGGCCCCCTGGAACA
GATTTCATATGAGTACTACAAGCATGCAGCGCCAGATAAAATCTTGACATTGCATCACAC
AATCACCAAAATTCAAAGCAACAAAACGAAGAACAAAATGTGATAACAATGACATTGATC
ACTCAACCACAGTCGAATCTTACGCTTTGAAGAAACTTTTCATCATTAATTTTCCTTTTC
ACATTGATTTTCAATGTTCCAGACAGATAAAATAGCATTGATTTACAACCATGGTTTTAA
GGCATCATTATTGTCAAAAACATTGTAGGACAGAGCAGACTTAAAGATCAATGCTTCAGT
TGTCAATCACATTAATATTTTATATTTGATCGTCTAAAAGGGCCTGGAATAGGACCAGGT
AAGAGTTTGTTTCTATCTAAGAAAGCAAGAAGGTCTCCACAAACTACCCCCAATTTCGCC
ACTACAGCCTAAGTCACTTTGAGTCATTCCAACAAATAGGAATTGAATTCAAAGGAATAA
ATCATTAAATGCAGGGCTCTTATGTGGGAAAGGGAAAATGATTCAATATTAAAAAAGAAA
AGCTCGAACACAAATTATAGCTTCGCCTTTTGTGAATTATATCTCATATTTCATTGGCTA
TATGTGGATGATTTATTGATATTTTAAGAAAGAAGCAGTCTTCATTGCTTTTCAAAACCA
AACTATGGGTCCATACATAGGCAACTAAAGTCTCCACAAACAGTGAAACACCACATTTTA
AAAATATTTCTGAAAAAAAATATAAAAAATTCTTTAAATTAATATATTTTTATTTTTATA
TCATTTTAATGTGATAATTTTAAAAATAATTTAAAAAAAATTAAAATTTCCATAATTTAA
AAAAAACCACTTAAAAATATAGCAATCGCTATAATTTCAAATATATTAAAAAAGGTTGAA
TAACTCGACAACAGGCTTCTACCGCTCATCATTTATCCCTAGGGGAGGCCAGGGAGGCCT
AGGCCACTGCTTTTGTTAAAAATGAACCTAATTCAGCTTAGGCATCAACAGCATTTTGCA
TCAGTCTTACCACTACATTATAATTATAAATTATAATTATACACAAAACTAAAAATATTG
CATTTTTACCTTTCATCTATTATACCTCCTCTGTCGCTCTCATAGCCAATGGTTTATTTC
TTGGTCCTTGAGTCTTTACTTATTTTGGTTTTGGTCACCAAACTTCATTTTATTTCAATT
ACATCCTTGCAAGTTCTATTGGCATGGTTCTATTTGTTTTTATCTACTTCGATTGTCATG
TTCTCGCATATGTCATATATCTTTAAATATCCCTACATTGAATTAAAAATCAATTTTTTT
TAACCCTCCTAACCCAGTTACTATTAAGGTCAGTTCTCCACCTGCATGTTCTTCCTTCTC
AAGCGTGGCATCGGTCTTTAGCTACACTTACTTAGTCCCTGTTATTTATAAAGCTTCTAA
TTTAGTTCAAGTCAAATTTTTTTTATGTTTATTTTTTTATATAAACTTGTTGAATTCTAG
GCTTTATATGATATCAGTTGATGTTATATGGATTTATTTAAATTAATTTGTGTGTGGGCA
GTAATAAGTGTATATGAATATGAATTGGAGTAAGGTCAGGGATGGGTTGGTGTGAAGCTT
TGATTAATTGATATATTTTGATGTAATGAGTAAATACCTTAAGAAATTTGAATATTTGAA
ACATAACAGGTAAGAATTGTATAGAAAGAATCGTATTGAAATTATGGAAAATATGATTTT
GTCCCTAAATTCTAAAAAACAATTATAGTTTGGTCACTGATTGTAAATAACAATTTTTAA
AATATTTTTTTTGATAAATATCGATGATTTATTATCAATTTTTATTGTTATCATTTAAAT
TTAAAATTAGTTATATTATGTATTTAAATGTGTTTCGTTTCTTTGGAAACCGTATACTAG
AGTCTCTCAATATATTAAAAGGGATAACTAGAAGGTAAAATAATGATTAGTTTTAGTTAG
CTCCTGCAGGACTTTGCATTCTATTTTAGGTGGATTATACTTGCACGTTGCAACCACTAT
AATTTATGCTATGCAATATTTTGTCATAGAACCCTTGGCTCTCTAAATTACCCAAAAAGG
ACAATAATTGAGCTTGTTGATCTACGAGCACGAGTGGTACAGGTCTGGGTTAAACTCAGC
TTGCTAGAGCCTACTAAATTAATTTTAGCAAAATCAAGGATCCAAGAATTGGCCTCTGTA
ACATAGTTTGTATTCTGAGCCAATCTGGGCTAGGATTTGAATCAAATGTTGTATACTGTT
TGGACTGTCACTTTACCTATCTATATTAATTTGAATAGGCCTCCACCCTCTTAGGTTTTT
ATTGAGATTAGGGATTCTATTGTAGCTATTTTTTTCTCCTTTTATTATAACAAAGTAATA
TTTATGGATTAATTTTCGTATACAGAAAGTAAGTCCTTTAATCAAATTTTAGATTGATCA
TCCTCTATGTGTTAAGAGTAAATGTTAATTTATAAAATAATAAATATGTTTAGTCTCGAT
ACTCGTTAAAAAACTAGTCATGAGGCATGACAAGTATTCGTTTACAAAACTAAGCCTAGT
AGCAAAGAGGCCTGCTTATTATGCCTTTAGCTGAGACTGCTGTAGAAATAAGTAGGCCTG
ATCAATTGGACTAAATTTTTGTTATGCTGTAGAAACACTTTTTTCCTTTGTGAGAAAAAG
CAAGTTCAAAAAAAATTTTTGAAAAAAAGAAGATAAAAAAGAAAAATGCTTTAGTTTTTG
TTTTTAGGTAGCTTTTTTTCGCTTTTCTTCACCTATATTGGCGCTATAAAGTTTTTTTTA
TTAAGGTTTGGTTAATAAACACTTATTTCATCTTTACTGGCGCTATAAAGCTATTGCTGT
TTTTCTGGGGGAGGATCTCAAGCAGTAAGATCTCAGCAGAGGTGATCCGAGCTTTGTCTG
CTCTTTGTCCTGTTCTTGCATTCTTCGTAGCAGACTCCGATGTTCATAGCTTTCCTGGAG
CTTGGGAACCTCCAGTTTAGACAGCTTATTGTTTTCAGTTTATCTTTCTGTGTGATGTTA
TGTTAGGTTTTCATGTGATGGCAGAACAAACTCATGGTTTCATTAATTATATCAGCTCCT
TTAAAAAAAAAACTAAAGCTATTGCTGTTGATAGCTTTTGCTGGGTTGATCTCTTTGGTT
TATTGTTGCATTAAACTCAATCTAGAAGATCAAAGATGGCCACCACCACTTGCATCCACC
GTCTGCAGTCACCGCCAGCGACTCCTCAAACCGCTAGCCATTAGCCGTTATCCATCAGCT
GTCAACCGCCTTCACAAACCGCCAGCAGCCTTTACAAGCCGCCAACTAAGATTTTTTCCT
TACTTTCTGTTGCTACTCAATTTTTTACCCATGTTTTAATAATTTTTCAAAAAAATAATA
ATAAATAAAATAAGGGTTTACATGTGGCTATAACATAGAGCATCAGGGCTAATATTAAGG
AAGCAATATGTCAAGGAGATAATTACTGAATCATATATAATTACTGCAATATAAAATACC
ATAGATATATGATTAGATTCGTGCTGGTTATGGAAAATAATCACTGTAATATAAAATACC
ATATATATAGGATTTGTTGGTGCTGGTTATAGAAAACAATCTACGCAATAATTATTGTAA
TATTTTCTTAAGTAACACGTGTAGAGATTTTTTATATAAGTGAACCTTCAGCCATATGCA
AGAGGATAGGGGCAGAAAAATTTATCAACAGGGTTGAAGACCATCAACGCCTTGACCACC
ACTGCAACTCCCTCTACAACCAGCCATCCTTCCCATTCAACCAGCAGCCGGCCACAGACC
CAACTGCCGTTTTTACCAACAGGGTTGAAGACCATCAACGCCTTGACCACCACTGCAACT
CCCTCTACAACCGCCAGGTCGGCCACCGGAAGAGGAAAGAACAACAAACCAGAGCAGAAA
AATAGACTCGAGAACAGATCCGGAAAGGAGAAAAGAAAATTAAAATCAACTGCTTGTTGT
GTTTCTTCTTTTGCAGGTAACAATGGTTGTCACCGCCGGCGAGGACAGTGGTTCTCACGC
GCCGCCACTGTTCCTGCATTGCCAGAACCCTTCCCAGCAATTTCCTGGATTTTTAGGGGT
TATTATGTAATTTTTTATTTGTATGATGTGTTGTTTGTTTTATTTTAAATTTGTATAAAA
AAATAATAAAAAGGGATGTGGGTGTGCTTGTATATTTTTTTATGTATGTTATTGAATTAT
AAAATCAAAAGGATATAAAAAATGAATTTAATGTTTTAATTTGTATATATTCAAGTATCT
GAAGGACAAATAAAATTATGTTGTATTTTCCGTGAAAATGTAAGAACACGTTTCTACATA
CTTTTTGGGATTTAATAACTGATTTATTAAAGCCTTAAGAATTTAACTAATATGTGTTTT
TTTTTAACCTTAATTGTGATTAAATGTAATGTTTGTGTTTTTCTTTTTACAAAGAAAAAT
ATAAAAAATGTTTTTGTGTGTTGCATACGGCCAATACCCTAACATGTTTTGAATATTCTT
TTTATATAAAAAAAATATTTGAAGTTTTGAAAATGTGTTTTCGCATGGAATTTTTAAACA
CAACAAAATTATTTTTTTGCATTTCTGGATTTTACAACATGTTTGTAAAACTCCAAAGGG
TGTTGGTCAATATTCCAAAAAATACAAAATATCTTATTTTTGGGTGGGAATTCATTTGTT
ATTCACCGTTAATGTTTGGATAAAGAAATCCCAAAGGGATGAATATCCAAAATATTATTG
GGAATAACTTGTTATTATTCGCTGTTAATGTTTAGATAAAGAAACCCTAAGTGGTTAATA
TCCAAAATATTTTTCTAGGAATAATAAGTCATCACACATCCTTGAAAGAAGCCTTGATTA
TAATCGAGGACATTTCAATTTTTTACTCCATGATTTACGAGTCGTGAGAGTATTCCTTGT
GATTTACGAGTCGTGAACACTTGAAGTACTAAAGGAAAAAATAAGCTCCTAAGCACATTG
AACCTCCTTGGATTTCTATCTTACCTATCTCATAAATCATAGTTTATAAATTTAGTCTGA
ATCAAACACAGATTTCAAGAGATCTGCATTGGTTCTCCTTGGTACTTTGTAGACATATCT
AAGGGTGTAATCCACATTGACCAAGGGCTCTTGCTTTTAGATTTTGAACCCAAATTCATT
CATCATAGCAACCTATTTAAGAGAACACCAACACCATAGCAATTATAAGGCAAACCAAAC
ACCAAGCAGCTTACCTTAGGTAGGGCGTACTAGGGGTGCTAATACCTTCCCTTTACGCAA
CCAGTCCCTTACCTTAGAATCTCACGAAAGACCAGTTAGGGTTCCTAGTGACCATAATAT
TAGGTGGCGACTTCCTTATTCACAAAAACAAACCAAAGAGACCCCGAAATCAATCGAGGA
TCGCAGCGACGCCGCGCTCCGCCGCGAGGGTGCGATGTGATGGCGACTGCACTGGAGACC
CTTGGACTAAGCTTGGTAATTTTTCTTTATTATGCTATGTGTTGTTGTTTTTTTTTTATT
ATTATTATTATGAATGATACTTTGTTTAAAAACTTTAGCATGCATTTGTACATTCTGTCA
TACATGGTGTAGTCATTCATCACTTTATTATTATTTTCTTTTTTTGAGAGCACACACATT
AAATTTTAAGTTAAGTGGAGGACTAGCAGCTTGCCTTATGACTTGAGTCAAGGTTTAAGT
TTGTGTAAACCCCAACTCTTTACTGAGTGTTTAGATTGATAGTGATTGGTACACGTGCCA
TCCCACTATCTGCTGAACCCCCATATTGCCTTTACGAGGGTGATCACTAGGACAACAAGA
GACCCTTTTTAGAGACCAAGTAGTAAACCTACCCTATGTCTCACATAAAGGAACTAGAAC
CTATCATTAGGATGTATGCTCCATAATATCGTTTTGCATCCAAACAAGCCTAAGCTCAAA
GCATCTTGAATCTCAAGACCTTCATTCAAAAGCTAGCCAAGGGAGAGATGTTCCAAAGTT
GGGAGACCCGAGAAGCTCCATTGGTGTTCAAAATTTAATCACCAATGCTTGTTTGATCAT
TATATTATGTTGTTTGCCTTTTTCACCTTTTTAAATCGAGGTTCCAAATGTCAATTGGAT
TTTATCCTTGTTTTTTTTTTAGCCAAACTTTTCCTTTTAATGAGATCATGCATTTTTAAA
AGTTCATCTTTATGTTCTTACAATGCATTTACACATCACTTTCCGCTTTCAGAAACCCTG
AAAGCGGATCTTCCATAACAACACCTGCACTTTACACCGAGAATGAATGGCCAAACTTTA
AAGAATACATAGTAGCTGTAGAAGAGGAAGAATTGGATGAAAATAACATTAGGGAATTCA
CACAGTTAATAGGACAACATGAACAAGCTTGGAAACACGCTAGAGAGGAATTTGAAACCA
TAGATACGGGCAAGGAAGAAATCAAGAGAGAGTTGAAGATATGGACTTTGATCACCCCTA
AAGAAAGAGAAGAGTTGATTGCAAAGTGTTTGTGTGTATTATATAATTGTGTTAATTTAA
GGATTATTTTTTAGTTGTTAGAGAATAATATAAATGATATCTTGTTATCTTATTTAACAA
TTTAAACTATTGAGTTGAGATGGTTCATTGATATGGTATCAGAGCCTTGATGACCAAGTA
GTCATGAGTTCGAATCTCACCATCCCTATTTATTTGATAAAAAATCAAGAATAAGGTAAT
ATGAACCTGCTGTGTAATCTTGATATCTCATTTAACAGCTTGATATTAGTTATATTAATT
TAGAAAATATTTGTTTTCACCATAAAACTCAACTCTAATTACCTGTAAAGTGCAAACTAA
TTACGCTCGTAAATTTGTTAAGTGATTAAATTGAGATTTTTGAATTACCTTCAAATATAT
CATGATTTTAATAAGTGGACGATACATCATGTAAATTATAAAAAAATATATTTATTTGAA
TATATTATTTGATTAGTGTTGACTTTACTATTGCTGCATTGACTGGAAATTTCAGTATTC
AATAACCTTGCTTTACTCTGCAGCTAACTTCTCTGTCCCATTGCTGCCATTTCATAGCTA
ACTCTTTGAAATTTCAGCTTACTCTTCTTTGCTTCTTTGCTTCTTTGCTTCTTGCTCATA
ACGATAACTTAAAAGCCTTACGTTCAGATAGATAATCATTGACCAGTCCATCCTATATCA
TTCTATTTAATTTAGAAATGCTGAAAGAAAAACGCAAGCAATCCAAAGATGAAGAAAACG
ATTCATCCTCGCGAAAGAGAAGAAAACCTGACCTCAGTAAGCCTGTCAGTTTTGTCTCCA
CAGGTAAGGCAGATGCGTGTGTCTATATGTATATATAGGAACTGCTGATTCGTTTTGAAT
ATGTTATTTGATTAGTCTGATCATAGGATGGGTTGAGTCTACTACTACTGCTGCCTTGCA
TTGACTCGAAATTCCTGGTGTTTTCTCCTGCAAATGGATAGAAATCATATCCTTTCTCTT
TCTCCTATATAAAGAATACAATTAACCTCATTTCAATATCATAGCCTTGGAATTTCATAG
CTAACTCTTTGTTATATTGCTCCATCGGTAATTGATCATGCCTTGATTTCTGCAGCTGCC
ATGACAGAGCCAGAGTCTTCTCGATCTAGACCTGAAGGGACCTATGATGTCTTCTTGAGC
TTTAGAGGAGAAGACACTCGCAAGACATTTACAGATCATCTCTATACTGCCTTGGTCCAA
GCAGGAATCCACACTTTTCGAGACGATGATGAACTTCCTAGAGGAGAAGAAATCTCCAAA
CATCTCCTCAAGGTAATTCAAGAATCCAAGATCTCCATAGTTGTCTTCTCAAAAAGATAT
GCTTCTTCTAGATGGTGTCTTAATGAACTAGTAGAGATTCTTAAGTGCAAAAATCGGAAG
ACTGTTCAGATTGTTCTTCCTATATTCTATGACATTGATCCTTCAGATGTGAGAAAACAG
ACTGGCAGTTTTGCAGAAGCATTTGATAAACATGAAGACCATTTTAAAGAGAAGGTGAAG
GAGTGGAGAAAAGCTCTTGAGGAGGCTGGAAATCCATCTGGATGGAATCTCAATGATATG
GCAAATGGGTATGCCTTTTTTCCAAATTTATGGAGTCAATATACTTTACATTTTTCAATG
TGAAACAATAAAATACTTAATTGACTTGCTATCGATGACTTGCTTTTGTCGATGAGCAGG
CATGAAGCAGAATTTATCAAAGAGATTATCAAGGATGTGTTGAATAAATTAGATCCCAAG
TACTTTTATGTTCCTGAGCACCTAGTAGGTATGGATCGGCTTGCTCGTAATATTTTTGAC
TTTCTAAGGACTGCAACAGATGACGTACGCATTGTGGGCATACATGGGATGCCAGGAATA
GGAAAGACCACTATAGCAAAAGTTGTATTTAATCAACTCTGCTACGGATTCGAGGGAAGC
TGCTTTCTTTCGAATATCAATGAAACATCAAAACAATTCAATGGTCTGGCTCTTTTACAA
AAGCAGCTTCTTCATGATATTTTAAAACAAGATGTTGCTAACATCAATTGTGTCGATAGA
GGAAAGGTTCTGATCAAAGAACGACTTTGTTGCAAAAGAGTTCTTGTTGTTGCTGATGAT
GTGGCTCGTCAGGATCAGCTAAATGCTTTGATGGGAGAGCGAAGTTGGTTTGGTCCCGGA
AGTAGAGTGATTATTACAACAAGAGATTCAAGTGTTCTACTTAAAGCAGATCAAGCATAT
CAGATCGAAGAATTGGAACCATATGAGTCCCTTCAGCTTTTCAGCTGGCATGCCTTGAGG
GACACAAAGCCAACAGAAGATTATAGTGAGCTTTCGAAGGATGTAGTTGATTACTGTGGA
GGACTTCCTTTAGCTCTTGAGGTTATGGGTGCTTGTCTGTCCGGGAAAAGCAGAGATGGT
TGGAAATGTGTAATTGACAAATTGAGAAGAATTCCACACCACGATATTCAAGGAAAGCTT
AGAATAAGTTTTGACGCACTGGACGGTGAAGAACTACGAAAAGCATTCCTTGATATCGCA
TGCTTCTTTATTGATAGAAAGAAAGAATACGTCGCAAAAGTGCTAGGAGCCCGTTGCGGT
TACAATCCAGAAGTTGATTTGCAAACTCTCCATGAAAGTTCTCTGATTAAAGTATTGGGA
GAGACGGTAACCATGCATGATCTATTACGAGACATGGGAAGGGAGGTCGTTCGTGAAACG
TCTCCAAAAGAACCTGGAAAGAGGACCAGAATTTGGAATCAAGAGGATGCATGGAATGTA
GTTGACCACCAGAAGGTACGAGCTCAATGCATACACGAAAGCATAGGCATGCGTATTTTC
TAGTCAAACTTATTACAAATAATTGTATGAAAGTTGTATTGTTTTTTTTAGGGTACGGAT
GTTGTAGAGGGTCTTGCACTGGATGTCAGAGCATCAGAAGCTAAATCACTTCGCGCAGGA
TCATTTGCAGAAATGAAATGCTTAAATTTACTCCAAATCAATGGAGTACATCTCACCGGA
TCCTTCAAACTGCTTTCTAAAGAGTTGATGTGGATTTGTTGGCATGAATGTCCTTTGAAA
TGTTTTCCATCTGATTTTACCTTGGACAATCTAGCTGTTCTTGATATGCAGTACAGTAAC
CTCAAAGAACTATGGAAGGGTAAAAAGGTACGAAACATGCTACAATCCCCAAAATTTCTC
CAGTATATAATTTATATTTACATGTTACGACTTCTTAAGATTAATTTTCATTATTTTGCC
CTCTATTATGACAGATTCTCAACAAGCTAAAAATCCTCAATCTCAATCATTCTCAAAACC
TTATTAAAACACCAAACTTGCACAGTTCAAGTCTAGAGAAACTAATTCTGGAAGGTTGCT
TGAGTTTAGTTGAAGTCCATCAATCTATTGGAAATTTGACGAGCCTTGTTTTCTTGAATC
TGGAGGGATGTTGTAGTATGAAGATTCTCCCTGAAAGCATTGGCAATGCAAAGTCTCTTG
AAACTCTGAATATTTCCAGGTGTTCACAACTTGATAAATTGCCAGAACGCATGGGTGATA
TGGAATCCCTAACTGAGCTGCTAGCCGATGGGATTGAAAATGAGCAATTTCTCTCTTCAA
TTGGACAATTAAAGCATGTCAGAAGGTTATCATTGCGTGGATGCAATCCGGCTCCACCAA
GTTGTTCTTTGATTTCAGCAAGTGTTTCAAATTTGAAACGTTGGCTGCCAACATTTTTCA
CTGAATGGAGATTAGTGAAACGTCTTAAGCTTTCTAATGGTGGTTTGTCTGATCGCGTAA
CTAACTGTGTTGATTTTAGGGGTTTGTCTGCTCTAAAAGAATTGGATCTATCAGGAAACA
AATTCTCTAGCCTGCCTTATGGAATCGGCTTCCTTCCCAAGCTACAGGTCTTGTGTGTTC
AGGCATGCGAATATCTTGTATCAATCCCAGATCTTCCCTCAAGTTTAGACACTTTGAATG
CATATTGTTGCAAATCATTGGAAAGAGTAAGAATACCAATCGAGTCAAAAAAAAAAAAAA
TACATATAAATCTATATAGAAGTCATTTGTTAGAAGAGATTCAGGGCATCGAAGGTCTAA
GTAATAGTTTATGGTATATTATTATTAATGACCGCAGTCATTCATCAAGTAAATTACAGC
GTTATTAAGGTAATAATCATTGATTAATGTCTAAAATCTTAGCGTTTCTTGAAATCAATA
TGTATACAGGCAATAATCATTATTATTATTATTTTATTTTAAAAAATAAATCATCTTTAA
TAATATTTTTTTATTTTTCTTATTTAATCTAAAAAATTAAATATTATCTTTAATAATATT
TGTTATTAAATATTTAAAGTCTGATTGGTTTTATTTTTTATTTCTTGATTTAATGATAAT
ATATTTATACAGGTAATGTGCAACCGTCGTCACCGGTATCGTATTTCCTGCTTTCGTGGT
GAGATGCCAAAATGGATGAGCTACAGGGGAGAAGGATGCTCATTGTCATTCCATATACCT
CCAGTCTTCCATGGCTTAGTTCTTTGGTTTGTCTGTCCATATACCCAACGTTATTACCCA
CATACTAACATTATTAGTATTAAAAGAAATAAAAGCAACGGTATTCAATTGTTTGAAGAA
AAACGAATAGCAGAAGCTGGGGGATGGATAGGATACATAAGTAGAAGTGAAATGGCAATG
GAAGATTACTGTGCAGATGACGAATTCGAACTATACATTTCTTCAGAGTCATCAGAGTAT
GCAGTGCGCAACGGTTTCCCACTCTTACCCGTTAAAGAATGTGGGGTCCACGTGATCGCG
GAGAAGTTAGATTCATTTGAAGAGTCGGCAGTGGGAAGAGATACAATGATGCCTTCACCA
ATGCTGTATCATCTGTTTCCTCACCCCCATTGTGGTCCCATTATAGCGTCTACACCAAAC
CAATGGAGTGACTATTTATTTTCGAAGCTGCAAAAACAGAGCCCCAGTTTATTACTTAAT
GGTAAGAACAAATATTTCATTTAGTTATTTTTATTCTATTATATTTAATTTATGAGATTA
AATATTATCTTTAATGATTTCATTATTATTATTTAATATAAAAAATTAAATATCATTTTA
ATAAAAAAATATTAAATATTTAAGGCTTTTTGTTTAGAATACATATTTCCTTTAGTTGTT
TCTATTTTATTCGTTTAATTTAAGAGATTAAATATCATCTTTAATTGTTACATTTTTCTT
ATTTAATCTAAAGAATTAAATATTATCTTTAACAATATTTTTTATTAAATATTTAGAGTA
TGCTTGGTTTTATTTTTTTTTTCTTGATTTTATGATAATATTTTTCTTATTTAATATAAA
AAATAAATATTTATTTTAATAATTAGATGTATGGAATATCACTTAAAAAATAAATTATAA
CTTTAATAATTATTTTTTGAAAAACAAAAAGCCAACAATCACTAACATATTTTATTAAAA
ATCACTTTAGTTTATTTAGAAAATATTGAAAATTGATTTTTTTTTACATTAAAATAAAAA
AATTGAATAATGTTTTTATATTTTATTGCAAACTCGATATTTTAAAACAAAAATGAAAAA
GATGTGATATTGACCTTTATTATTATAAAGTAAGTTTTTTAATTAAAAGTGATGGGAATT
TGTTGTTCGTAATAACAAAGTGCATGTACAATCATGCACATTTAACTTTCTTTTTAAATT
TGATGATTTTTTAGGACTGGAATATTGGCCTTCATTGACTTGAGATGAGAGTACAAGATC
ATTTTACATAGAGATGCTTGAAGTTGCTCCAAATCAGTGCAATACTTTCATCTGACATGT
TGATATGTATTTGTTGGCTTGAAGATTATTTTCCAAGCTTGGAAGTTTTATTGAATTCTC
TTTGAAATCTTTTCCATCCGCTGGACAACTTACATTATTATGCATGATGTAATTTATATT
TTCAAGTTACAAATTTTGATGAATATTGTTTCATTTTTTTCCTCACTTCAAAAGATGAAA
ATCCTTGATGTTAGTTAGAAATAAATTAGTTTTCTAGGAAGAGATTATTGATTGGGATAT
AGTATTTGAGTTGGTTCTTCATCATTTAATGTTATAATTTAAAATAATTGATGAAAGTTC
TGAGAGCATCCTTAATTAGTCTAGTAAGTAAAGTGTTGTTAGTTTTGACTATAAGATCTT
GCTATGTATTATTGCATGGTTTTTACTATTTTTTGGCATTTTTTCTTTTTGTATATACAA
CTTTTGTTTTTCTTGCCAGTTGGTCATTAGCTTCATGGCACCAGCACCAATTATTAATAA
ATCTTCAACTATTATTAAATAAAGAAAAAACATAAATATTGTTAAAACACCAAACTTGAA
TTGCTCAAACCTAAATAAACCCTATGACAATAATCTAATTTAGAAAATAATTAATTTATC
ATCGTAGTCTAAGAAAATAGTATTTAGTTCTTATGTTTTCATATTCATCTATGATTTAAT
GTGTTGATTGAAATTGACAATTGAGTTTACTCACATATTGTTATATTGGTTTTGAGTTCA
AATAAACGTTTAAAAAGGGAGTTTTTTCATGAATGCAACCCTTCATGTATTCAATATGAA
TGCTAGGAGATTTTAATGTCTTGTGAATGCATTCATTTATATATATATATATTGATGATT
TTGCTAAGAATTGATTGAAAAAACTTAATTTCGTTATATAAAAACCGAAGAGAGAACAAT
AAATAGCTAAGAATTGATATGAAAAAAATAATTTGTGTGTGTATAAGCTGATTGAAATGA
AGATTAAAATAAAGAAGTAAAAAAAAAAGAGACTCGTAAAGATTTTATGTTAGTATTCAA
CATGTTCTTTCTTGTTTTTTTTATTAATTGGATTACCTTTGTCATATATATAACTTTAAA
TTAATTAAAAAACCATGTTTATAGTGCTTTAGAGCCGTTTGACATTGTTGTATATATTAC
TTTTTAAAATATTTTTTATTTTTTAAAAAAATTATTTTTCATAATCTAAAAATAATTTAA
AAAAAAAAAATTCAATATTCTCTTGAAAATACTCTCACAGCGAAAAAAAAAAAGGTCCTT
TTCAAGTCTTCCATTGTGTTGCATTTACGATGAGAGCTTTACGCCACTTTATAGCTTTAG
TCCAAGTGTCTTTCATGGTTGCCTTGGATTGATTGACCAAAAAAAAATTACCTATTTGTT
TTTGAAAAAAAATTAAAAATATATATTTTTTATTTTTATTTTAATATTTTTTAATGTTTT
TAAATTATTTTGATATGCTATATCAAAAATATTTTTAAAAAAATAAAAAATATTATTTTA
ATACAATTCAAAACTAAAAAAACATTTTAAAAAATAACCATTATTATATTTTCAAACCAC
TCAACAAAATCTAAAAAACTTGCTACTACTCATAATTCATTCCCAGGGGGTCCAGGTCAT
ATTAATTCTGTTAAAAATGAATCTAATTCAGCTTGGATATCAACAACATGTTGCATCCAG
TCTTGTAGCCAATTTGTTTTTTCTTGGTCCTTGAAACTTTTACCTATTTTCGTTTTGGTC
ACAAAACTATATTTTTCTTCATTTACATCCTTGCAAGTTCTATTAACATGGTTCCATTTG
TTGTTATATACTTCGATTTTCATGTTCTCGCATTTATCATATGTCTTTAAATATCCCTAC
ATTGAATTAGAAATCAATTGTTTTTAACCCTCCTAACCCAGTTACTATTAAGGTTAGTTC
TCCACCTGCATGTTCTTCCTTCTCAAGCGTGGCATCGGTCTTTAGCTACACTTACTTAGT
CCCTGTTATTTATAAAGCTTATAATTTAGTTCAAGTCAATAAAAGCTTAGCAGTTTGATA
CAATAGATCATGGCCAAGTAAAAAATGTTTATTTTGGATGTAATAAATATTCATATTGGA
ACATAATACTATTCATCTCTCAAATCCATAATTCAATTCATCGTATAAATAATTGTTGAT
TACTTGAATAAAAACTCATGATTGTTGAGCAAAGTAAACAAATTACTTAATCATGTTATC
ATACTCATCACCATATATAAAACCTGACAAGACAGAAGACTTTGTCTAATCAATCTTAGA
GTAAGACATGATTAAATCTAGTCTTATTATATATTTTAGAATGCGGTTGACCTGTATTTT
TTAAAATATTTTTGAATTGTTCTGATATTAAAAATAAAATTTTTTAAAAATATTATTTTA
ATATATTTTCAATTAAAAAATATTTTAAAAAACAATTCCTATTATACCCTCAAACAAGTT
AAAGTTTTTTTAAAGTTTTCACAATCTATAGGTTGATGTGCATGACACTCTCTGGTCAGG
AAGGAGAGTTTCTATTTATATTCATTCTTCTACAGCTTGATTTTCTCTTTAATTTAATCA
ACAATAATTTCTCATCTTCAATAGAGATTTGAGTTTATTATTCAGGTAAGACAAACCCTG
TATTTTAAAATACTATTGGTTTATATATGAACCAAGACAACAGTATCATTCAAATTTTAG
TAATAGAATAACTTTTACATATTTTTCAAGTTTCGTAGAATAGTTAGTGGAATAATATTT
TTAATATTTAATAATTAAAAAATACTGTGTAAATGTTTTGTATAAATTATAGAGTTAAGG
ACTCTTTTGTAGTTGGTAAAATACCTCACACTAAAGTTAATAAATAATAACACAAGAAAG
GACCAAAGTTTACTACAATACGAGGAAGTTTCTCAACTTTTCAATGAAACATTACTTCTC
CTGTACATGAATATAAATAATTTCGTTGACCGATTCATATTTCATTAATTATTGATTATT
TGCAAGAAAGCTAAAAGAATTGGAGTTCTTTCATTCCTAGAATTCTAATTTTAAATTGTA
AAAAAATAAAACATCAACTATTTATATAATAGCTAAATAAATCTATTAAATAAATCGAGA
ATAATCAGTAAAATCAAGCAAATAATCTAAAAATAACTAGTAAATAAATATATTTTTTAG
ATCTGATTTGAGTATGTTTTGTATACTGATTGACTTACTTGCTTAAACATAAACAAACTT
TGCTCTACGAATCTGTTTGATATTTCTTTACTTATCACTAAAATATTACTTTTACTGTAC
ATAATAGAAATAATTTGGTTACCCGTCGACACTTACGTCACTTTACTCTTCAACTCGATG
TAATTTCATAGCTTTTCCCAGCAGGTGGGATCCAACTAATTTCATAAATCATAATTCTTC
CCAAGGGGATGCCAAATAGGTGCCAAGAGCATACCGAATTAAGCGAAAACATGCTGTCGC
CATAGTCTTACAACTTGAAAAAGTTGAAAAGCTTGATAATATTGAGTAAGAAATAAAATA
TAAAATAATTCTTTTTAAATAAACAAATATAAGAGTTTAATAGTACTGGATAGAAAAAAA
TAGAATTTCTAAACTAAATAAAAGTAACTGAAAAAAGTATTTATTATTCCACACAAATTG
ATGTTAAAATCTCATTTATCATATTTTATATCTATAAAAACTAATTTGTCATGTGGAATA
AGTCTATATGCTAAAATCAGAAAAAACAAATGTAACAAAAAAAAACAAATTCCACCCGAG
GCTGTGATTAGCAGATTATCTGATGGAAAGATGATGAGCATTTTTTAGTGAATTAATTAA
GTTCAATTCGAAAAAACAAAATAAGGTTAAATTGATGATTAATAATGAATTTTTTTATAC
TTTGCATGCACAGGATTTTCTTATTCTCGTCAATTAATTTTAAAGCGAGGTTCCAAGATA
AGCCTAAAAAATATTTATTATTGATGAACAATATTGAATAATGGCTTATTCTATAGTATA
AATTATGTTTGAAATAAAATTGATAAAAGAGTACATGCACTGAAACACCAATAGTTAACT
CTCCCTTCTTTGCATGGCTTCCTGGATGAAAAAGGCAAACACCCCATATGATTTTGATTT
TCAATCAGTATGAGTGAGAAAGAAAGAGAGGACAAGCCGACACTTCAAAGGTCCTCTTTC
TCTTTCCTTGCTTTTTTTAACGCGTGGACCCAGCAGTTGTTGCCACCAAATTTCTTCCTC
AATATTTACCAGTACTGCACGCTTGAGAATTTTCCTTGCTGTTTTTCCTCTACGTGTTAC
CTTTTACCTTTTATAATTATGATTATTGCATTGCTAATAATCTGCAGCAAAGATGACGAA
TATTTTTTTAGTGAATTCAAAATAACAAAAAATAAGGTTTGTTGAGGCTTTTCTTGGAAC
CTCGCTCTGGGATTAATTAGCTAGAATAAGAAAATCCTCTGCAAATTATATAATATTTAT
TATTAATCATCAATATTTATTCTTTATCATCAATATTGAATAATGGCTTATTTTCTAGCA
TAAACTGTGTTTGAAATATCAGGTTGATCTTTTTAAGTATTTTTTGATGATTTTAATATG
CTAATATTAAAAATTAAAATTTTTTTTGTTTTGTTCTAAAAAAAATTGACAAGCCATTAC
TTATTTACTATGTTCTTAAGAACCAAAATAAATAAATAAAGTTTTTTCTTTCCATTTTCA
AATTTGGTAGCCCCAAAACCTCATCACTAAGTCGGTTTTGTTTTAGTTTAAGCCTGATGG
AGACATCCTAAAAATAACAATAACTTTATTTTTATTTGTTAATGTGCGCACTGCATAGTT
CTTACTACTTTTTAGCCTTTTTATTTTTATTTTTTGTATGAACATCATTTATTTTTCTTA
TCGGTTTTTTATTAGATTTATGGTACTAGCACCAATTAATAATAATCTAATTTAAAAATT
AATTAATTTATCCTTTTATAGTCTGAGAAAATAGTATTTAATCCTTTTGTTTTTATATAA
AGTTAAACATGTGCATAGTAGAAAAGAAGATGCCAAAGCTAAATTTAAAAACAGGACCAT
CAAACACATCCTAACCTCTCAAGATAAAGGATGCAAAACTTGGAACAAAATCAAAAAAGT
GCAATGCTGTGGAATCTACCTGACGAGTTCATTAAACCATGACCGTTCCAGGCGAAATAC
CAAGTTTAGATCAGTGCTTGTCAGTTGTGCGTCCATGGGAAGAACCTTTCATTAAGCAGA
CTTAAAGATCAATGCTTCAGTTGTCAATCACATTAATAATTTATTTTTTATGCTCTAAAA
CGGACTGGAATAGAACAGGCAAAAGTTTGTTTCTGGTGAGAAATGATTTTTTTATATAAT
ATCAAAGTTTTATTAATTAAGTGATTAATTATAAGTTTAAATTTTATATTTTTTATACTT
ATACTATATAATAAAAATTAAACATAAAATATTGAAGTTACGTGAAAAAAAAAGTAATAA
CTGCTTTATCCCAAGAGTCTTTCATGGTTGCGTTGCCTAGGTCACATTGATTTTTATCCA
GTCTTACCACTACATTATAATTATAAACGAAACTAAAAAAAAAAAAAAAAACTATAATAG
CTTCTTTGTCGCTTTACTGTTCATGTCACTGCTTATAGTATGTTGCTCTTTAGACAATGG
TTGGTTAGTATTTTCAGCTAGCCAATGTTGTTTTTCTTGGGCCTTGAAACTTTTACCTAT
TTTCGTTTTGGTCACAAAACTATATATTTCTTCATTTACATCCTTGCAAGTTCTATTAAC
ATGGTTCCATTTGCTGTTATCTACTTCGATTTTCATGTTCTCGCCTGTATCATATATCTT
TAAATATTACTACATTGAATTAACAATCAATTTTTTTAACCCTCGTGACCCATAAACCAA
TCCTTGCCACAGCTAAGCATCGGCAGAGCCAACTAGTGGATAATAAGGTCAGTTCTCCAC
CTGCATGTTCTTCCTTTCAAGCAAAGCGTGGGCATCTTTGGCTACACTTACTTAGTCCCT
GTTATTTATAATTTATAAAGCTTATAATTTAGTTCAAGTCAATAAAAGCTTAGCAGTTTG
ATACAAAAGCTCATGGCCAAGTAAGAGATGTTTATTTTGGATGTAATAAATATTCATATT
GGAACATAATATTCATCTCTCAAATCCCTAATCCAGTTCATCATATAAATAATTGTTGAT
TACTTAAATAAACAATTATATAATTAAATACTTAATTATAAATTAAAGAGATGGACAATT
ATATATTTCTAAAATCTTAATTACAATTATATTATAATTTCTTCCCTAAATTTTTTCAAA
ATACAGTATTAGAATTACATAATGTTAGGTTTTAATATATAATTAAAGAGTCTCTCCTGA
ACCAAATAATAAAAATATTGTATAACTCTTTTGTATGAATTGTAAATCCAGGGACTGTTT
TGGTCCCTGACTTCGTTGATTTGATTTGAATATATTATTTTATTAGTCCAATTATAAGTT
GACTCTACTATTGCTGACTTGCATTAACTGGAAATTTCACTTGAAATTTACGTAGGGCTG
TTTTCCTGGTTTTTTCTACTTAACATGAATTGCAAAACTGTCATTGACTTTACTAGCAAA
GTATTTGCAAGAAAGCTAAAGAATTAGAGTTTTTCAATTTCTAAAATAAATAATACTTTT
GTTCTTCTCTAACATAACAAGTATTTTTTAATTATACTTATAAAAATTACATTAAAATTA
ATTAAATCTCGGGATAATAATATAAATTTCTATACCATAATAAGTCAATATATAATTAAG
CAGTTTGTAATGTTACAAATTAAATATTAGTTTTTTTTTTCAAGGTGATATCTCTTATTA
AATCAGAGACACTCTCTATCATTTACCTGCAATATAGTCACCGAATAATTAAATAATTTA
CAAAATAAATGAATTTTTATTGTAGAATAAGTAAATACTAATATCTATAACTAGAAGTAA
CTATAATTACAATATTTTAAAAAAAAGTATAATAAAAAACCCGTGTGTTAAATAAGAAAC
CACTTCGGTTTTCCCCTACGCGAAGTCCACTTTATTTGGTGGAGTAATCATATTTACCAA
ATTGGTCTCATTTGGAACTCACAAAACGGTATGCTCATCTAACGGTCCAGCTTATTTTGA
GAATCTAATCGGTCAAGTTACGAACAATCAAGAGGCATAATGCTATATATGAGGCGTGAC
GTGGTAATTGCTAATATACAATGGTTGTCAAAATTAATCATGATACCACTCCCAGTGATC
TTTTTAACACTTTCATTTCCACATCATGATCAATTTATCAGAATTTATTTATAAATTAGA
TAAGATTCAAACCTAGGAGATTAAAGTGTAAAATAAAGAAAACACCCTTGACAATCTAAT
TAAAATAATTAAAGTAATGAGTACATGCATGAAACAAGATAATTAGTTGATGCTGAATTT
GTTGATATTGTGACTATTCAAGATAATTATAATCTACAGGTAATTGTATACCATAAATTA
ATATCAACAAAATAATTGTATTCAATTGTTTGAAGTTAAACCAAAAAGATACATTCCATC
AAAAAACTAGAAGAGAGTGAACTAAAGAAAATAAAAAGAGAATGAACTAACGAAACTTTG
TGATATATGTTATGAAATTATGATAATTTTGTAAAAAAAAACCAAAAAAAATATATTTAA
CAAAAATAAAGGAAAAAAAAGCTATTAAAAAAAGCTATTAAATCTTATTTTAGTATTTTT
ATAAGATATGCAAAATAATAAAAATGGTAAAATAACATTTTATTTAGTACTCTTTTTAAA
ATAAACATACAAAATAAATTTTTTTATTATTATTATTTTGAACTTTCCATTCAGCATCTA
AATGGAGTACCGAACACGTACTAGCTCATAATGGAGCGCAACATGGAATCTTGAACTTCC
TTTTATCTACCCCGGTGACGTAAAAAGTTAGCAGAGACCTCCATTTTATGCTGTACTGTA
GTACGTGGGCGAGGCTCCGTAGACATATTATTAGCTAGAAATTTGGAAGCTTTAATTTAC
TTGTTTTTGAAGGTTAGGAAGAAAGACTCCCTATTCTGAGCCAACAGAGTTTGCCGCCCA
CGAAATCCCTTTATCCCGCTGTTAATTTTTTAATTGCGCGTATCAGGTGTTTGATAAAAT
TCCTCAACTGGAAAAAAGAAAAACCATGTTTAGAATGCTTTAGTCCTTTTCGAGTGGAAA
GTGGAAATCCCTATTCTGAGCCAACAGAGTTTGCGGTACACATTAAAGAATATGGGATCC
ATGTGATGAAGTCCGATTCATTTTAAGTAGAGATACAGTGATACCTTCAGCACCGTCATA
TCATCTATTTCCTTATTTCTCTTGTGGTTGAATTACAGTGTCATTAAACCCGATAAAAAT
AAATAACTCATAAAAAATTGTTTAAAAAACAATTTGAAACTAATTAATATTAAGAAAACC
AAAATGAAACATGCGATGAAAATCAATTCAAAATAAATAAAATGCTTGAAAAAAATCAAT
CCAACCTTTTCTTCATAAAAAAGTAATTGGATATTAATTTAGGCTAAAAGGATGAAATAA
TGAAAGAAAAAAGAGTTTGAGGGTATTCCTTATATTGTTCAAAGGAACGCAAAATTGCAT
TCCAAGTATGAAGTGTTTTATTGTTATAAAGTTTTTCAAACTTTCAATATATAGAGAGAG
AAATTAAAAAAGAAAAAAGAGCAAAAGGAAACAGCCCCCATCTTTCTTTTCCCTTTCCCT
TCTTTACACGGCCTACTCAATGAAAAAGCAAACACCCCATTAGATTTTCCTTCAGTATGA
GAGTGAGAATGAGAATGAGGTAATTTCGACTAATACTCGACAGGACAGAAGACTTAAAGA
TAAAATAGCTTTGATTTACAACCACGAAATCCTTTTATTGGGCTGCTAATTTTTTAATGA
CGCGTATCAGGTGTTTGATAAAATTCCTCGACTGGAAAAAAAAAAAACCATGTTTAGAAT
GCTTTAATCCTTTTTGAGTGGAAAGTGGAAATTCCTTTCACACTTTCCACTCAGTGTGAA
AGCGGGAACTACTATGAGAGCTTCATGCCACTTTCTATCTTAGATGTAATTGCTTTGGCA
AAAAAATTGAAATAATTATCAGAAAATTGAAATAATCGCTAATCTCCTGTGTTCATTTTT
TTTTTTTTTTTTACCCTTAGCATGATACACAGAAAAGAAGAACGCGTGGTTCAAGAGAAA
ACAAGAATGGAGGGGAATCAAAATCTTTGTTTGATTTTATGCTGTGTTTTTGGTACATTG
ATCAACAATAGCCAGCTTGGAAGAGCTTGATAGCAATAACCTTTTCGACCTCAATAAATA
ATGTTAACGCGTGGATCCAGTTGTTGTGGAAACTTTGCAAAGGATCTGCATTATTATAAA
GAATAAGAGCAACGGAAGAATATTGTTTGAAGATGAACGAATAGCAGCAACTGTAGTCCC
CTTGGGAATTGGAACTATGCATATATTCATGCCTGCTCATAGACAAAAGCAAGTCATCGA
TAGCAAGTACCTTGAAATTACCACTCCAAATTCCAGCTCAATACCAATACGCGCTTGAGA
AATTTCCTTGCTTTATTTTCCTGCATGTGTTACATTTTTATCTTTTATAATTATAATTAT
TGCGTTGCTAATAATTTGCAAGAAATAATCTCTTATAGGAATATAATCTCAGGTTTCTCT
GAAAAGGGCTTGAGAAAACCTAAGCATAGCATATAATCTCTTATAGGAATCTCTTTATTA
AATCATCAAAATATCAGAGTATATTTCCAAATACTATTACTACAGTTTATATATATATAT
ATATATATATATAGGAACAACTAAGCAGAGAAATTATCTTTTATTTTCTTGTTCTTTAGC
TTCCGTTTCGGCTTTGGCTTCTGATTCTTTGGCTTTAGGTACAACCTAAGTAGGTAAAGC
TTCTGTTTCTTTGTTCTTGTTCCTTGATATATATACATTCTCAATTTCATAAAAAAAAAA
TTAATTAGTCCTTAAATCTTAAAAAATAGTATTTAATCCTTATGTTATTATATTCATTTC
TAATTTAATTTTTTTTCATCCATTCATCTTTTTATTTATTTAATAGCTTAAGTTCTTAGA
TAAAAGATAAATAGTTTTACTATTAAAGGCATTTTTTTTTAAATAAAATAATATTAAATT
AAGCATGCTCAACATTGTTCAAATTATTAATTAATTATAATTAACTTGAGGTTTAGAAGA
AATAAAAGGGAAGGACAAAATTATCTTCCCCACAACCATAGACCTAACCCCTTTCCAGAG
CAGTCCCCTAGTAAATGGAATGATGGTCCCATAATTATTAATTAATTATAATTATCTTTT
TTTTTCCAGTCCGCCAAGCATTTTGGTCTTCCTCGCCGGACCATCTTTGCACGAGAATCA
CACTGTTTGAAGTATCATTAAACTTGATAAAAATGAATAACTGGCAATAATATAATTGGG
ATTTAAAAAAAATTCATAAAAAAATAGCTTAAAAAAACCAAAAATTAAACAATCGATAAT
AATATAGTTAAAATGATAAAAAATTGTTTAAAAAGCAATTTGAAACCAATTAATCTTAAA
AAAAAAACAAAATGAAACATGCGATGAAAACCAATTCATGAAAAAGTAATTGGATATTAA
TTTAGACTAAAAGGATGAAATAATAAAAATAAAAAAAGAGTTTGAGGGTATTCATTTTAT
TGTTCACAGGAACGCAAAAATGCATTCCTAGTATGAAGTGTTTTATTGTTATAAAGTTTT
CCAAACTTACAATATAGAGAGAGAGAAATAAAAAGAAAAAAGAGCAAAAGGAAACAGCCC
CCATCTTTCTTTTCCCTTTCCCTTCTTTACACGGCCTACTCAATGAAAAAGCAAACACCC
CATTAGATTTTCATTCACTATGAGAGAGAGAATGAGAGAGAGGTAATTTCGACTATACAT
AGAACTCGACAGGACAGAAGACTTTAAGATAAGATAGCATTGATTTACAACCATGGCTTC
AAGGGCCTGGAATAGGACCAGGTAAAATTCATGTATCTATTAGTTGGCAGCAGTTATCAT
TCGGCCCTTGCCGCCCACGAAATCCCTTTATCCTGCTGTTAATTTTTTAATGACGCGTAT
CAGGTGTTTGATAAAATTCCTCATCTGGGAAAAAAAAACCCATGTTTAGAATGCTTTAGT
CCTTTTCGAGTGGAAAGTGGAAATCCCTTTCCCACTTTCCACTCAGTGTGAAAGCGGGAA
CTACCATGAGAGCTCTATGCCACTTTCTATCTTTAGATGTAACGGCTTTGGCAAAAAAGA
ATCAAATAAAAGTTAGTTTTCGCATTGTTTTAAAATATTATTTTAATATATATTTTTTAA
AAGAAATTTAAAAAATAAACCCGACATGTCTCCTACGTTTTAAAAAAGAACGGTTCAAGG
CATAATAATAACAGAGGGGAATAACCTTCTGTATGTATTCGAGTCATAAAAATTTAAGTT
CTTTTTATAGTTTCAGGTTCAAGTTCTTGGTTGTTTATATAATGGTTACTGGAGGTTTAT
ATAATCATTAATTTCAGGGCCCATAGAATTAGTCGTAGTGCATGTAAACTGACCCGAATA
CCCATATTAATCTAAAAAAAATAATGAAGGGGAATCAAAATCTTTGTTAGCAGTAACCTG
TTCGACTTCATTAATGCTAACGCGTGTATCCAGTTGTTGTGGAAACTTTGTAAAGGATCT
CGAGGAAAAAAAAAATGATTGCATTGCTAATAATTTGCAAGAGAGAATTCTTTCACTGAA
TAGAAAAATATTATTTTTAAAATAACAAGAAGTAAATTTAAAAATTAGTATTTTTTAAAT
AAAAAACTAGAAATTCCTGATAATATTGAATAAAAAATAAAATAAAAAAATTATTCTTTT
CAAGTAGAAAAAATTATAAAAGTTTAATAAAACTGAATAGAAATAAATACAATTTCCAAA
CTAAATAATGAGGTGTATATTTTGAAACTACATGATTTTCTTTTTTAATTATATCCTTTA
AAGTTATTTATTTTTTTTTTAAAAAAACTCGTTAGTTTGCAAGTCCACTGCATCAAATTT
GCAAAATCATATGGCCCATTGATAGAAGGTGTGTTGAAGCAAAATCTGTTTTATTGATCA
TTAAAAAAAAATGATTGCATTGCTAATAATTTTTTTGGATTGCACGATGTAATTTATGTA
TTTGCACAATAGTCGTGTGATTTACATATATTTTATTTATATTGAATGATATTTTTCCAT
CCTACATTAACCATAATTCTATAGGTAGAATCACCTTCGAAGTGACTAAATCTGCTTTAA
TATATTTGAGATTCACGCAATGCCACTCTCATCGGTATTCTAAAAGCGAAGAGAAGAGTA
GAAGCAATGTGATAACTATAGAGGTGGGAATTGATAATTTGTGGTAATAATTGTTTTTTA
AAATATTTTTTTATTTAAAAATGTATTAATTTAATGTAAAATAATAAATAAAATTTAAAA
TTTTTTAATTGTTTTTTAAAATGTAAAAACAAAGAGGATATAGTCAACCTCTTGATGTCA
CTATTAATTATTGATGTCGATTGATGCAAATGCTAACACCAGCGAAGAATTAAGAGGCCA
ATAAGCCAAAGAAAGAAGACTCAACTGTACGTGGAAAATTATGCCATTTGATTTGATATT
GCAATTCAACTGCCAAGACACCACGGCTGATAGATGTAGACAGCTAGCAGTAATGAACAG
GAAAAGTTAAAAAAATTAAAATATTTCATGTCTTCACAGTCGTTTAGAAAAGAAACAAGA
TCAAACCTTGGTTTCATTTTGTCAGTTGACTCCAAGTCAATGTCTAAATCTCCTCTAAAT
TCCAAACTGGGTCACCCAGCTCCAAAGAACACTCATACTCCAATATCAGCAAGCACCACG
AAAGTTACCACTCTAAATTCCAGCTCAATAATTTATTCTTTGACAATTATTGCATTGCTA
ATAATTTGCAAGGAAACATACTCGCAATAAATAAAGCCAGCAAAGGCAGATGTGTTTGTC
TATATATACATGAACCGCTGATTCGATTTGAACACCCCATTTCTCCTATTCAATAACTTC
AGTTGCAAAACTTCTATCTCCGATTGCGGCAATTTCATAGCTAACTCTTTGTTATACACA
GGTATATACGGCTAACTCTTCTTTGGTTCTTTCTTGTTTTAATTTCTCTCTAGTGTTTCA
CTCTCTTCTCTCCACACATAATAGCATAAGCTCAGCTTGCTATTTATACACGAATTCAAA
ACAAGAAAATTCAACCTTCAAGTGTGAAAACGGCTGGCAGTTGTGGCGGCAAACAGCTGG
TGGCTGGTAGCTGACAACTGGACGGTTGGTGGCTGGGCAGTGACAACTGGTGGCTGCCTT
CCTTGATCTTCTAGATAGATTGAGTTTAATACAATGTAACTTCAGTTGCTATTGTCTTAT
GCTCTCTCATTATTAAGCTTAAATTGCTGTATTATCTTCGATGATCACTTCACATGTATC
AGCAATTGCTAATTGATTGTTCCTTAAATTCTGCAGCTGAAATGACAGAGCCAGAGTCTT
CTCGTAGTAGACCAGAAGGGGCCTATGATGTCGTCCTGAGTTTTAGAGGAGAAGATACTC
GCAAGACATTTGTAGATCATCTATATACTGCCTTAGTCCAAGCAGGAATCCACACTTTTC
GAGATGATGATCAACTTCCTAGAGGAGAAGAAATCTCCGAGAATCTTCTCGAGGCAATTC
GAGAATCAAAGATATCCATAGTTGTCTTCTCAAAAGGATATGCTTCATCTAGATGGTGTC
TCAATGAACTTGTAGAGATTCTGAAGTGCAAAAGGAAGAAAACCGGTCAGATTGTTCTTC
CTATATTCTATGACATTGATCCTTCAGATGTGAGAAAACAGACTGGCAGTTTTGCAGAGG
CATTTGATAAGCATGAAGAGCGTTTTGAAGAGAAGTTGGTGAAGGAGTGGAGAAAAGCTC
TTGAGGAGGCTGGAAATCTATCTGGATGGAATCTCAATGATATGGCAAATGGGTATGCCT
TTTTTCCAAATTTATGGAGTCACTATACTTTACATTTTTCAATGTGAAACAATAAAATAC
TTAATTGACTTGCTATCGATGACTTGCTTTTGTCTATGAGCAGGCATGAAGCAAAATTTA
TCAAAGAGATCATCAAGGACGTGTTGAAGAAATTAGAACCCAAGTACTTATATGTTCCTG
AGCACCTAGTAGGTATGGATCGGCTTGCTCGCAATATTTTTGACTTTCTAAGTACTGCAA
CAGATGATGTACGCATTGTGGGCATACATGGGATGCCAGGAATAGGAAAGACAACTATAG
CACAAGTTGTATTTAATCAACTCTGCTATGAATTCGAGGGAAGCTGTTTTCTTTCGGATA
TAAATGAAAGATCAAAACAATTTAATGGTGGTCTTGTTGATTTACAAAAGCAACTTCTTC
GTGACATTTTAAATCAATATGTTGCAAACTTCGATTGTGTTGATAGAGGAAAGGTTCTGA
TCAAAGAACGACTTCGTCGCAAAAGAGTTCTTGTTGTCGCTGATGATGTGGCTCATCCGG
ACCAGCGAAATGCATTGATGGGAGATCGAAGTTGGTTTGGTCCCGGAAGTAGAGTAATTA
TTACAACAAGAGATTCAGATCTTCTTCGTGAAGCAGATCTAACATGTCAGATCGAAGAAT
TGGAACCAGACGAGTCCCTTCAGCTTTTCAGCAGGCATGCCTTTAAGGACACCAAGCCAG
CAGAAGATTACATTGAGCTTTCGACGAAAGCCGTTGGTTACTGTGGAGGACTTCCTTTAG
CTCTTAAGGTTATAGGAGCTTGTCTGTACGGGAAAAACAAAGATAGATGGGAAAGTGAAA
TTGACAACTTGAGCAGAATTCCAAACCAAGATATTCAAGGAAAGCTTCTAATAAGTTATC
ACGCACTTGATGGTGAACTACAAAGAGCATTCCTTGATATTGCATGCTTCTTTATTGGTA
TAGAGAAAGAATACGTCGCAAAAGTGCTAGGAGCCCGTTGCCGCCTCAATCCAGAAGTTG
TTTTGGAAACTCTCCGTGAAAGGTCTCTGATTCAATTTCATGGGTGTAACATTAAAGATA
AAAAGCAGTTGTTTGGAGAGATGGTAGCCATGCATGATCTATTACGAGACATGGGAAGGG
AGGTCGTTTGTAAAGCGTCTCCCTTGCTTCCAGGAAAAAGGACCAGAATTTGGAATAAAG
ACGATGCATGGAATGTACTTGACCACCAGAAGGTAAGAGCTAAATGCATACACGAAAGCA
TAGTCATGCGTATTTTCTAGTCAAACTTATTACAAATAATTGTATTAAAGCTGTATTGTT
TTTTTTTAGGGTACGGAAGTTGTAGAGGGTCTTGCACTGGATGTCAGAGCATCAGAAGCT
AAATCACTTAGCGCAGGATCATTTGCAGAAATGAAATTCTTAAATTTACTCCAAATCAAT
GGAGTATATCTCACCGGATCCTTCGAACTGCTTTCTAAAGAGTTGATGTGGATTTGTTGG
CATGAATGTCCTTTGAAATATTTTCCATCTGATTTTACCGGAGACTATCTAGTTGTTCTT
GATATGCAGTACAGTAACCTCAAAGAACTATGGAAGGGAAAAAAGGTGCGAAACATGCTG
GAATCCCCAAAATTTCTTCAGCATGTAATTTATATTTACATGTTATGACTTTCTATGATT
AATTGTCATTATTTTACTCTCTATTATGACAGATTCTCGACAAGCTAAAAATCCTTAATC
TCAGTCATTCTCAGCACCTTATTAAAACACCAAACTTGCACAGTTCAAGCCTAGAGAAAC
TAATTCTAAAAGGTTGCTCAAGTTTAGTTGAGGTGCATCAATCAATTGGACATTCGACGA
GCCTCGTTTTCTTGAATCTCGAGGGATGTCGGAGTCTGAAGACTCTCCCTGAAAGCATTG
GTAATGTAAAGTCTCTTCAAACTCTGAATATTTCTGGATGTTCACAACTTGAGAAATTGC
CAGAACGCATGGGTGATATGGAATCCTTAACTGAGCTGCTAGCCGATGGGATTAAAACTG
AGCAATTTCTCTCTTCAATTGGGCAATTAAAGTATGTTAGAAGGTTATCATTGCGTGGAT
GCAGTCCGACTCCACCAAGTTGTTCTTTGATTTCAGCAGGTGTTTCAAATTTGAAACGTT
GGCTGCCAACATCTTTCACTGAATGGAGATTACTGAAACGTCTTAAGCTTTTTAATGGTA
ATTTGTCTGATCGCGCAACTAACTGTGTTGATTTTAGGTGTTTGTCTGCTCTAGAAGAAT
TGGATCTAGATGGAAACGAATTCTCTAGCCTGCCTTCTGGGATCGGCTTCCTTCCCAAGC
TAGGGATCTTGACAGTCCGTTTTTGCAGCAATCTTGTATCAATCCCAGATCTTCCCTCAA
GTTTAGACTGTTTGGATGCATGTGATTGCAAATCATTGGAAAGAGTAAGAATACCAATCC
AGTCAAAAAAAGAACTACTTATAAATCTATATAACAGTCATTCGTTAGAAGAAATTCAGG
GCATTGAAGGTCTAAATAATAGTTTCTGGAGTTTAGAAGTTGATAGGAGGAGCGGGCATT
CACCAAAGAAATTACAGAAGAGCGTTTTTGAGGTACTATTTCTTTCGGTCTCTCTTTCGC
ACAACAATAAACACACACAATTGGCACATGCATTGATTAATGTCTAAAATCTCAGCATTC
CTTGAAATCAATATGTATACAGGCAATAATCATTATTATTATTATTTTATTTTAAAAAAT
AAATATCATGTTTAATAATATTTTTTATTTTTCTTATTTAATCTAAAAAATTAAATATTA
TCTTTAATAATATTTTTTATTAAATATTTAAAGTCTGATTGGTTTTATTTTTTATTTCTT
GATTTTATGATAATATATTTATACAGGCAATGTGCAACGGTCGTCACTCATATCGTATTT
GCCCCCTTTCTGGTAAGATGCCAAATTGGATGAGCTACAGTGGAGAAGGATGCTCATTGT
CATTCCATATACCTCCAGTCTTCCATGGCTTAGTTGTTGGGTTTGTCTGTCCAGACCCAA
ATTATTATCCCATGGAGACTCGCGTTATTATTATTATAAGAAATAAAAGCAATGGTATTC
AATTGTTTGACGATAAAGAAATAGCAGAAACTCTCCCATCAACAGGTGTGGGATGGATAA
GATACATAAGTAGAAGTGAAATGGCAATGGAAAATTACTGTGGAGATGACGAATTGGAAC
TATGCATTTCTTCAGTGCCATCACTGTATGCGGTGTACAACGGTTTGCAAGTCAAACCCG
TACACGTTGAAGAATGTGGGGTCCATGTGATCGCAGGGAAGTCAGATTCATTTGAAGAAG
CGGAAGTGGGAAGAGATACAGTGATGCTTTCACCACCGCTGTGTCATCTGCTTCCTCATC
CCCATTGTGGTTCAATTACAGCGTCTACACCTAAGCAATGGAGTGACTTTTTATTTGCGA
AGCTGCAAGAACTTTCCTTCGATATGTGGATTTCTGGTAAGAGCAAATATTTCCTTTATT
TATTTTTATTCTATTATATTTAATTTATGAGATTAAATATTATCTTTAATGATTTTATTA
TTATTATGTAATATAAAAAATTAAATATCATCTTTACTAAAAACAAATATTAAAAATTTA
AGGCTTTTTGGTAGGAATACATATTTCCTTTAGTTATTTCTATTTTATTCTATTTAATTT
AAGAGATTAAATATTATATTTAATAATGTTTTTATTAAATATTTAAAGTCTGATTGGTTT
ATTTTTTATCTCTTGATTTTATGATAATATTTTTCTTTTTTAATTTTAAAAAATAAATAT
TATCGTTAATAATTAGATCTATCCAATATCACTCAAAAAATAAATTATATCTTTAATAAT
TATTTTTTGAAAAACAAAAAGCCAACAATCACTAACATATTTTATTAAAATCACTTTAGT
TTATTTAGAAAATATTGAAAACTGATTTTTGCTTTTTTACATTTAAATAAAAAATTGAAT
AATGTTTTAATATTTTATTTCAAATTCAATATTTTAAAACAAAAATGAAAACAATATGAT
ATTAACCTTTTTTTATTACAAAGTAAGTTTCTTAATTAAAAGTGAAGGGGAATTGTTTTT
AATAACAAAATGCATATATAATCATGCACGGTTAACTTTATTTCCAAACTTGAAAGTTCT
ACTGAATTTGTTGGTTTTATAGGTATTAAGGACCTGGATGGATGAGATATCACAAGATCA
TTTTACATAGAGATGCTTGAAGTTACTTCAAATTAGTACGGTACTTCTATCTGATGTATT
GATATATATTTATTGGCTTGAAGATCATTTTTCAAGCTTGAAAGTTTTATTGAACGCTCT
TTGAAATCTTTTCCATCCGCTTTTATATTGGACATCCTAGTTGTTAATTATTATCCATGA
TGTAATTTATATTTTCAAGTTATAAATTTTGATGAATATTGTTTCATTTTTTTTCCTCAC
TTCAAAAGATGAAAATCCTTGATGTTAGTTAGAAATAAATTGGTTTTCTAGGAAGAGATT
ATTGATTGGAAACAAGAGCAAAAGGAAACCACCCCCATCTTTCTTGTTCCCATTCCCTTC
TTTACATGGCTTACTCAATGAAAAAGCAAACACCCCATTTGATTTTCATTCAGTATGAGA
GTGAGAGAGAGAGAGGTAATTTCGACTATACAAAGAACTCGACAGGACAGAAGACTTAAA
GATAAAATAGCATTGATTTACATCAATGGCTTCAAGGGCCTGGAATAGGACCAGGAAAAA
TTCATGTATCTATTAGTTGGCAGCAGTTATCATTCGGTCCTTGCTTCCCACGAAATCCCT
[truncated: 820,775 more chars]
