# Supplementary material for: Genome Assembly and Sex-Determining Region of Male and Female Populus × sibirica
Source: Front Plant Sci. 2021 Sep 8;12:625416. doi: 10.3389/fpls.2021.625416 (PMC8455832; doi:10.3389/fpls.2021.625416)
Supplement: Supplementary Data 3 — Sequences of four contigs that contain SDR variants of the male (tig00001299 – Y haplotype, tig00000650 – X haplotype) and female (tig00001482 and tig00003220 – X haplotypes) P. × sibirica. The sequences are presented in separate files in the fasta format. [file Data_Sheet_3.ZIP › tig00001482 (Canu, Racon, Medaka, POLCA).fa]

>tig00001482
TAATGATTTAAATTTATTTCATTTTTATAGTTACGTAATATTTACTAATGCCAGAGTTGG
AAGTATTCGTAGTTGAATATTTACTGGCACCAGAGTCAAGAATATTATACGCAAACCATC
ATAACATAAACCAACAAAATGTTAGCAATTTATTACAGAACCAGCAATTCAACTCCGGCC
GCGCGCAGGAGACATTTAAGGGATAATAATACCTTTTATTTTTCATAACTTGTCTTGTAC
CATAGAATTTCGGTTAACTAGTCAGGGTTTCTAGTGACCATAATACAAGATAACAACACC
TTAAACAAGATTATTTTCTATTAAAGAATAAGATGCCAGAAATTTATTTTTTTCATCAAA
AAAATTTTAAGACCATCGCAATATCAGGTGCATTATAATTGAAGATACGTTTAAACAGAT
CATGATTTTAAAAATTATTTAGTTTTTATCATTTAAACTTGTTTTTCAGTTTAAATTATT
TAAACCTGTTTTTTCAATTCATAGCGATGCAAAAACACAAATAAAGGACCGTCCAAGAAT
CCGGATTCAGTTGCTTGTTGGGCTCATCTCTACTCTCTAGTCTCTTCTTTTCTCCTGCAT
TATTATTAAATATTGTTCTGTACACAGAAAACGACATCGGTTTAAGGCGTTGTTCACGTT
AAGTCCGTGCAGTGCAGGCACGGCAGCAGTGTGTCCGTTTCAAGTCTAGAAGAAGAAACA
CCGCACCCACAGAGAAAGGGGTTTAAACGAAGCACATCAAGCAGTCCGTCTCTTCATCCT
CATCTCCTCTCTTCTACTAGGGTTTATTTATTTATTTATAACGCTTGCTTTCTACTTGTA
ACTGAAAAGGCTGAAAGGAAAGATGCACGCTCCAGTTCTCGTTCTTAGTAAGTTGCCTAA
ACCCTAATTTTTTAATGTTCAAAAAAATATAATAAAAAATTGAAAAATGTGTGGCTGCTG
CTGCAGGGGATTCGTTGAAACGGGAATCAGGAAGGAAGGTACATCATGCCAACATACAGG
CTGCAAAGGCAGTTGCCGATATTATCAGGACCACTTTAGGTCCTCGTTCCATGTTGAAGA
TGCTTCTCGATGCAAGCGGTGGTATTGTTGTCACCAACGACGGCAATGCCATCCTGCGTG
AGTTAGATCTGGCTCATCCTGCTGCTAAATCCATGATTGAATTAAGTCGCACTCAAGACG
AAGAAGTCGGTGACGGAACTACCTCCGTCATTGTTCTCGGTACCTGATATTCATTTCTTT
GTATTTTGCCCTTTTTTTCTTTAAATAAATCTCTTTGATTTTAAATTTATGTTTTAGGAG
GAGAGATGCTTCATGTTGCTGAAGCTTTCATCGAAAAGAACTATCATCCTACTGTCATAT
GCCGAGGTAGGTAATTAGGTTTAATCTTCCTTCCTTTTTTTTTTTAACTTTTGTATTTGG
CGTTGTTAATTTATCCTCTTTGCATTACTGCAGCCTACAGTAAAGCTTTGGAGGATGCTA
TTGCTGTGATTGACAAAATTGCTATGTCCATTGATGTCAACGATCGTAAGTTGTTGCTCC
TTATCTTTCTTCTCTTTCCGGCCGATTACTATTGTTTATCAAAATTATACTTTTTGATAG
TGCATTTCAAATTTTTTTTATCTTGATTGGTTGAATCTTATTGTGCTTGTTTATACTAAT
GCAAGTTTGAGTTTATATGGAAGGAGAGGGAAGGTGGTTGGTGTTTTCATTAGTGTGATT
TTATAATATTTCCCCCTTCACTACAGCTAATAAACAAGCTATGTTTTTTTTTTCTTTAAT
TGTGTATGTGAAAAAGATAAAGATGAAAGTTTGAAAAGAACTTCCTTTTGTAGGAGTTTT
AATAGTTTACATGGAATTTAGTGCTCATTTCATATAATGGAAAGGATTGTGATTTCATTG
TGGGATGTTGATTATCGTTTTGGTTGGGTCCTTTTGGTAACTTATGGATATTTGTGGCAG
GTCCTACAATGTTGGGGCTGGTCAAGAGTTGCATTGGCACAAAGTTCACTAGTCAATTTG
GGGACTTAATTGCTGTAAGTATCCTTGCATTCTAATGACTTAGTCATGGCATTCTGCTGG
CTTCTGTTTTGGTCTTTCCTGTTAACTGGGTAGTGAAATTTTCTTAATTCTCTTATTTTG
CATGCCTAACTATTGAAGTTTATTGAATGCTTAAAATGTGAGACTTGAATCTCTTTGTTT
GATATGAAGAGTTTTGGTCAAGAAGCAGAAGCAGAATATGTGGTGGTGCAGTGATAAGAG
TTTTTTCCCCCCCTTCCTATCTGCTGTAGTTTTTAAATATTCTGAATACAATGAGTACCG
TGAATATTAATCATTGTCCCACAGCTTGCTCATATCTGGTCAATTCTACTTGTTCCCTTC
TAAGTTTTTGCCAACTTCTAGGATCTAGCAATTGATGCCACCTCAATAGTTGGTGTGGAC
CTTGGTCAAGGAATGCGTGAAGTTGACATCCAAGAAATACATTAAGGTTGAGAAGGTGCC
TGGTGGCCAGTTGGAAGATTCAAAAGTTCTTAAAGGGGTTATGTTTAACAAAGATGTAGT
TGCCCCTGGAAAAATGAAAAGAAAAATTGTGAACCCACGTATTATTCTTCTTGATTGCCC
TGTTGAATACAAGAAAGGAGAGAACCAGACAAACGCGGAGCTGGTTCGAGAAGAAGACTG
GGAAGTCCTGTTGAAAATGGAAGAGGAATACATAGAGAATATGTGTGCGCAGATACTAAA
GTTGAAACCAGATTTGGTAATCACAGAGAAAGGTCTCAGTGATTTGGCATGCCACTATCT
GAGCAAAGCTGGTGTTAGTGCAATCAGGAGGCTGAGGAAGACTGATAATAACAGAATTGC
CAAGGCATGTGGGGCCACTATTGTGAACAGACCAGATGAGTTGCAAGAGTCTGATGTTGG
TACTGGGGCTGGTTTATTTGAGGTTAAGAAAATTGGGGATGAATTCTTTGCCTTCATTGT
TGATTGCAAAGATCCGAAGGCTTGTACTGTTCTCTTGAGAGGTGCCAGCAAGGACCTTCT
GAATGAAGTGGAAAGAAACTTGCAGGTATGTAATGGTTTAACTTTCAAATTCCTCTCTCT
CTATGCATGTGTGTTTTTTTATATTTTAATATATCTCAGCCATCTAATGCTCTGAATCTT
GTTCTCAATATAGGATGCCATGTCTGTAGCAAGAAATATACTAAAGAATCCAAAACTCCT
TCCTGGTGGGGGTGCTACAGAATTAACTGTATCTGCTGCTCTGAAGCAAAAAAGCTCTTC
TATTGAAGGCATAGAAAAGGTGAATGATTGATCCCTTGCATCAATGGATCACTCTTCAAT
AAATTTTAGATTTGACCAGCTGTTACGCTTTTTTTCCTTCTTCTTTGTGTGGATAAAATA
TAGCTTCAAGTAATTTGTTATAAATATAATTTCTTGTGGCTGTGAAACAGTGGCCTTATG
AAGCTGCTGCTATAGCTTTTTGAGGCTATACCAAGAACGTTGGCTCAGAATTGTGGTGTT
AATGTGATCCGAACCATGACTGCTCTGCAAGGGAAGGTATGAACATTTTTTTGTAGGTTA
AAGGCTTCTTTGCATATCTGTACTCTTGATTTTATACTATTTTGCCTCCTCTGCTTTTAT
TTATTCTAATGTCAACTCTCTACGTTCAAAATTGTCTTTGTTTCGCCCTTATTTGACCGG
AAGTTCAGATTGCTCTGAAATCATCAGGTTACATACGGACCAAACAATTATGATTGTTAA
AGTAGAAGGTTGATGTTAGAACAAAAAAAAGTAGAGGGAGCAAGCTAGTACAAAATCAAG
AGTAGAGGAACCAATACAAGCTTTTTACCTTTTTAGTAGGGTTTTTTTATTGAATAATTG
CTCTGCCTGCAGATTCCACTCATCCATTTTCTGTTTATTTTGTCTTTATTTGATTACCGT
AGCATGCAAATGGTGAAAATGCATGGATTGGCATAGATGGGAACACTGGTGAAATTACTG
ATATGAAAGAGAGGAAGGTAAATATTGTAGTTTCAGGTCCTGTTGCTATGATTAATTAGA
AAATCCTTAACGTTGGTAGAATCTCTTTCGTCAAAAGGGAGGTCAGATAATGACTTCTTT
GTGCAATGCAGCAAACCGTAAACTTTCTTCTGCAGTTTTGTTTTATCCTATAGTTGAATG
TCTGCGATGTGATTTCCTCATCTTTGTTCTCACATATTCTTGTATTAAGTTGACTATATA
TGTTATATGATGGTGCTGGTGATTGAAGTCTTCAAGTCCACAAGTTGAAGTACAAAATAT
GTTTTATCTGAGTGTTCTGATAACCATCTGCTTGTGTTATCAGATATGGGATGCCTGACA
ATGTCAAGGCACAAACCTTCAAAACAGCAATCGAGTCTGCTTGCATGCTTCTGAGGATTG
ATGACATTGTGAGTGGAATCAAGAAGAAGCAGGCCCCTGGAGCGCAGGGTCCGTCCAAGC
CTAAGATTGAGACAGAAGCTGATGCAGACAGCGAGCAGATACTTCCTGACTGAAGATTTT
AGTTGCTGTTTGAACTGACTTTCCATGGAAGAATCTGACAAAAGAAGCCAGTTTATTTTA
TCGGCTCCTGAGCTGTTTTGTCCCAAGTTTTGATTAGAGTGCCTTTGTTCAAAGTTTTGG
GCCTATTTGTCTGTGGCGGCCTGCTGGTGGTGTGGACCATATAGGAATTGCATGGTACTC
GTATTAGTTAGTGTATTGTCCATTCTGAATTCCTCCTACACAAAACAGTAATTCAGTAAT
GGTGTGGTTTTTTTATTTTAAACTTTTTTGGTCCCGTGCATTTATTTGGATATAATTACG
TTGGAGTTTGTTTCACGATTGATGGAGTGTTTCTGATTGCTGTTGTATTTACTTCGAATT
TTTTATTTTGTTTTTATAGTTTGAAATTAATTTTTTTATATTTTTTATTATTTTGATGTA
TTGATATTAAAAAAATAAATTTTAAAAAATAAAAAATATTGTTTAAGTATTTTATAAATG
GTAAATCTTATATTTTTTAAAAAAAAATTGATATATCAGATATTAGACTAAATTTTTTTT
ATGTATATTATAAAGATTTAAAGATTTAGCATATATTGTTAATTTTTATGGGTTTATATT
TGTTCGTATTAGAAGCAAACATATATACGGTGTGATGATATTTAATTTTTATTCCTGAAA
TCAACATTAAATTCTAGCTATCTTTTCTTTAATAAAGAGATAAGTTTTTTATTAATAATA
TTTTAGAACTTAAATATTCTTAAATAAAATAAAAATATAAAGATGGATTGGTGTACTTAT
AAATCATGTGCATCCAAAGAAAGATGGATGGTAGTTTATCCTTGCTAGATTTGGCTCGTT
TGCTTATTGATTCCCTCACCTGAGAGGTTCCACACTTTTTCTTATTGCATAAACAAGCAG
AACATACAAGTAAAGGTACACAGAACCAAGCACACAATATATTACAGATACACAAGTTTG
TTAATGTGTGTGCTATGAATAAGTGTTCTGCCCCTCGAGAACATTGCATGCTACACAGTA
TTTTACAGCCTACATTTTTATAATATAGTGGAAGTTACAAATGGAAACTGCCCCTAAGTT
TCTACAAAGGTGGAGCACTCATTATCCCGTGTTTCAGCCACTTATTTTCCATATAAGAAA
TTGTCGTAACTGCCAATAATTGCTCCCATAACTGCTACAACTCCCTTGTCCTGTTCTCCC
ACAAACCAACTGTCCATTGCTAGCACACATGCTGCTAGCGTAAATGTTTCGCATGCCTTA
GACTGTTCGTTGTTCAAGTCAGGATTCGTGTCGAACATCAACCCATGTCTTGCCAAATCA
TTGACGTACACTACTGTCGCATCTGCCAATGCTCATGCACACTCCACTATCTCATTGTGT
CATTCCAACATTGTCTTGTCAAGCCTTGGACATTCCATCGTCTAAGTCCCCCAACTCGTG
TCAGCACACTATTGCGCTAGCTGTTGCATGCTGCCCCGCATGCGCATTGCCGATTTTCGC
TACTATCACGCTGGCTGCCACCTTATATCTCCTATCTAGCAATGCTTTCATCAGCCTACC
CCTTGATGAATTTAACCCTGTGACAAACCTCCCCCACCAAAGAAAGTCAACATCCTCGTC
GAGCCAAGTTTAAAGCACCTCTGCCCCAAGTTTGCACATTGTCATAGTTCAAGGTTGTCC
ACACACAACCTCTTGGTTTTGCTTATATTTACATCCAGAATGTTATCCATCGATTCTGCG
ATGCCAAACTAACATTCCCTTTGTCAACTCCTGCTCATAACCAAGTTGTGACCAAGTCTT
TTCTCAATTCGGTTTGTATCCCATAGGTTAAACCAAACTTTGAGTGTCACCCAAAGCTAT
CGAGATCAATACAATCAATTTCATCTGGACACCAATTTATATAAAAAAAAGAAGTTGATA
AAAAAAATAATTTTTATATCTCATCCCTAATTATATAACTAAGTACAAATATATTTCAAT
ATATATAAACCTGTATAATTTTGTCATGGAGAGAATAAACTAGTACAGTTTCCAAACCAA
AGAAAGTTTTGAAATTATTCACAACAAACAAATAAAAAAATGATTGTTTTGAGAAATAGT
GGACCTGCATCACTTGATGAAATCATACTTATCAAACTCGATCTAAGAGTTGATCTGGTT
AAGAAGCCGGATCCCGGGTTTCACAGGTTGACCCGAGTCAACCCATAAATTTTTAAAAAA
AAATATTTAAAGTTTTAATAGTTCATATGAAAAAATTAAGAAACAATCCATATGAATATA
TATTATACATGTTATAAATAATAAAGTTTAAAAGATTATTTCAAAAGGTTTATTATCCCA
CATTGAAAATGTACTATACTAGTATGTTATCCTTTTAAGTTAAAGTATTTAAACCAAAAA
GGTTTTTTATCCTACATTGAAAAAATATAATTTTTTTTCTTGTAAACAGAGAGTATATAT
ATCAAAGGGTTTCAAATCCCATATTGAAAAAATAATTTTTTCCTTTGTGAACATAGAGTA
TTGTACAATATACTAAAAGAGCTCAATGCCCCTGTTACTATTTGTATAGACACAGCATTG
TGGATTGAAGTAGTGTAATGACAGAATTGCCCTTGCGGCAGAGAGTTGCAAGGACTGCAT
AGGGAGGGTGGGGTTGTCTTTATATTGGGATGCATTTGGCATTGAAGGGATGACTGAGGA
GAAAACATTCAGTGTGGATTTTGGTGGGGCCCCAGGCTGACGACACCTAGCACTGGGCTG
TCATGCCCTGGGTGCTAGGGTCAGACCTGCACACCTAGTTGTAGACCCAGGTGAGACGGT
CTGCACGACCGCGCACCTAAGGCTGCATACCCCCGTTGGGTGTAGACCCAAGCGAGCAGG
TTTGCAGTACCACACGCCAAAGGGCTGCAGACCCGCATTGGGTACATACCCAAGCGAGCG
AGTCTTCAGCACCGCACCATTGGGTCCTGCTGGGTAGCAGGACCCAACACTATTGGCACC
TTCTTGGGCCTGTCTAGCAACATAGCCCGACATCCTTGGGTCCGGGCCGTGCAACCATTC
CCAAGGATATTGGGTCTAAGATTTTTACTTTTTTCTTTGATTTCTATACAGTTAAGAGAA
AAAAAAATGATAAAAGTTTTTTTATATTGTATAAAAGTTGTGTGATCATAATTGTTTTTC
CTTTGAAATTGTGTTGAATTTTCTTATTCAATCATGTTTTTTTTGTAAGTTTTAAAAATT
CATTGATAAAAATTTAAAACTTTTTAATTTTGTTCTCTGATATTGTCGTATTAAAGTTGA
TGGAGCTTTCAATAATTTTCTTTTATTTTGTTTTAAATCAAATTAATATTTTTTTCTTTA
ATTCAAATTAAGATGTTTTTGTATTATTTTGATGTGATTATATAAAAAATATATTTTAAA
AAATAAAAATATTATATCAATATATTTTTAGAAATTTTTTTTAAGATATTTCAAGTTTTA
TTTTATTCCTCGTCATTTTTTTTCTTTTCTCTTATTGATATTTTTCATACTATAAAAGAG
AAAATAAATTGATGTGATTTTTTTATATTATACAAAAGTTGGGTGATGATAATATTTTTC
ATTTAAGGTTGAGTTTAATTTTTTTATTAAAGTATATTTTTTTTGCGTTTCAAAATAGTT
TTAAATTATATATATATATATATATATATATATATATATATATATATATATATATATATA
TTAAATACATAAATAAATTATGTGTTGGGTCCCGCCTCTAGCAGGAATTATTAAAGTTGG
GTAATGCTACATGCAAAACCCAAAATCGCTTTGGATCATACGGGGTGCAGGACCCAAAAT
CCATCTGGGTCTTCTTTGCGGGCATGACCCAAAGTTCTTGGATCATGCATCAGGACCCCA
TTCTCTTAGGTCCTGACCCTGAACTCATTAGCCTTGAATCTTGCTTTTGGATCCGACGTA
AGATCCAATGTCAGGACCCAAGAAAATTGGGTTTTGAAGCAGGATCCATTATCCTTGGGT
CCTCCTCTTGGGTTCGGCATAGGACCTAATCAATGGGTCCAGCGTAAGGACCCAAGAGAA
TTTGGTCATAAGGTAGGACCTATTAGCCCTGGGTCTTGATGCAGGACCCAAGATTCTTGG
GTCTTAAGTTTCTAAATATTATTATTTGTGTTATAAATATTATTATTTTTTATTATAATT
AAAAGTGTTAATATCAAAAATGAATTTGTATTTCTTTTATAAATACTATTATTTTTATTA
TAATTAATATTATTAATAAAATAGTTAATAAATTTGAAGAAAAAATTATTATCAATATTA
AAAAAACAACCTTGGACTTGATTTGAAGGATAAAATTAAAATTATTATTGGTATTATTAT
CATTAATAAATTCAAAAAAATACTACTATTACTATTGAAGAAAAACCATAATTTTTTTTA
AAAAATTAAAAAATATAAGAATTTGAATAGATAAGTTAAATATCATTATTTATAGTGGAA
ATATTATTGTCGGGTCTGGTATTGCAGCCATACTTGCTCTTTTGGGTCAGACATTGTAGT
CAGACGCAACACTTCTGGTCATATATGTATATTTTTATTTTTTATAAAAATAAAAAGCGT
GCTTGTGGTGTAGCGCGAGCCACCTAACTAGTATATACTAAAAGGTTTTAAATTTCATAT
TGAAAAAATAAAATATTTATCTAGTATTTATACAGTGAACTTTGAAAAGTATTAATAACC
AACTAAAAAAATACAAAAAAAAAAGTCTCTATTTAGGAGAAAAAACACATTTGAAAAAAA
ATCAGGTTTCAGCTGGGTTTTGTCGAGTCCACCAAATCTCGGATCAACAAGATAGGTCAA
CAAGATTTTTACTTATCTCGATCTTTTAACTTATCTAGACGGATTTAGCCTACATATTTG
TCATAACCCAAATTTTGATCATTTTTATTTTAATTATTATTATTATTTTATTTACTGAAA
AAGATAAAAAAAATGATGATAAAAAAATAATAATGATGAAAAAACAAGTAAAATGAAGAA
TGAATTAAAATTTGGGTTAAGTGCAACATGATTGATAAGTTTTGAGACTTAATTGAGTTT
GGAATTAATTTAATTAATTCAATTAAGGGTTTAATTGGAGAATTGATAAGTTTTGAGACT
TAATTAAGCTTGAAAATTAATTTAATTAATCCAATTAAGGACTTAATCGAAGAAATATCA
AAGTTTGGGGTTTAATTGGGGTCTAAATTGCAAAAATTAAAATCCAAGGACCAACTTGAA
AATGGCGCAGAAATGTAAGGATCCAATTATATTTTAACCAGGGGTTTGATTGCAAAATTA
AAAGAATTGCAAGGACCAAATTTGCAGCCAGCAAAACGGGGTCGTTTTGCAACGACTGTT
CACGGTCTCTTTACTCTGCAACGGCTCTGCCATTAAAGGCAGAGACGTTTCGTCCGTTGG
CAGCCAACACGGACGTTTTCTTCATTGAAGGCGTCGGTTACGGAGCATTTAGGGTGGGGG
GCAACCGTTACCACCACCAAGGCTGCTGCTGGCTCTATAAAGGCTGAGCAAAGGCGACCT
CACCGGTGATGAAAAAAAAAGGAAAGACCCGTAAACCAGAGCACAAAAGACACGGAGAAC
AAAAAAAACCCAGAAGCAGAGTGAGCAAAAAGGAAGTAAACAAAGAGCTAAACCCATCTT
TGGTTTAGTCCCAGAATCCAATCACACACAACCGAAAATCAGGAAAAAAACGAAACAGAG
AAAAAAACAGAACCCAAACAGAGAGCACGAACCAAACGAAGAAAAACTGGGAGAGGAAAG
AAAAACTGAAGAAGGAAAAGCTGGGGAGTGAACCGGCAGAGGAGGAAGCCAGGACACAGA
CGAAGACAGGGGATTTTTGGGACCGAAAACCAGAGGAGAGAACTGGAGCAGAACCCATAG
AAAAACCCAGAAAACAGGGGAACAACAGAGCATCATACGCAGAGAAAAAGAACAACCCAA
AAGGCAGTGGAGCCACACCGGGAAACAAAAGAAAACAGCCACCGCGCCATCGTCTTCGTC
GCCGTCCTCCGCTGCACAGGTAAGTTTCCATTCTCTGCATTCATTAAAACTTTCAAATGC
AGTGTGAAGGTAATTTAATTACCTTCACACTATTCATGCACGCGTGAATTTACTTCACGC
GTGCTTCTAGCCCCAAAAAAATAAAAAAATAGAAAGTGTAGAAATAAAAAATTTTACATG
TCTTAGAAAAAATATATTTTTATCAATTTATTCACTGATATCAAGATCAGGAATAAAAAA
TAAAAAATAAAAAAATATATATTGTTTTTTTTGTAGCTATGAATTTTTACCAATGCCAGA
GTTGGAATTACTTGTGGTGGAATTTTTACCAACGCCAGAGTTGAAATTATTCGGGAATTT
TTACCTACGTCAGAGTTGGAATTATTCGCGATCGAATATTCACTGACGTCAGAGTCATGA
ATATTATAAACAAATCATTATAGCATAAGCGAATAATGTTTAGCAATTTAAGACAAAAAT
CAGTAATGCAGTCTGCCTCAGGCAGAACGTTTAAGGGGTGATAATATCTTTCCTTTTACG
TAATCAGTCCCGAACCATAGAATTTATGTTGACCAGTTAGGGTTCCTAGTGACTATAATA
CTAGGTGGCGACTCTTTAAGCAATGCATTTTCCCCTTAAAGAATCAGATGTTAAATATCT
ATTTTTTTATTTAATTAAGATTATTTTAAAACCGCCGCGATGTCCGTTGCGACAATAATC
AAGTTCTAAATCAACCAAGCGGATTTAATAACTATGGAAGAAATATGATATGAAGTCAGC
ATCTTTGTTGTCATACAATTATGGAACGCAGCAACTTAATGGGACATTATGAAGGGACTG
ATGGACATTTATGTTTACAAGGGGGAGTTGGACAATAATGGAGAATGAGAAAGAATAATT
CTCCTTTTCACCTAAAAAATACCATACAAAATTATAAAAACATACCTTAAATTCCTAAAT
TCCCTTTCAAAAGGGAATAGAGAATGACCAAACGAAGTTCTTTGAATGAGGAAGGGTAGA
TGTGCACGTTTCAAATTCGGATATTTGCACGGTACAACTGACTCTAGTATAAAATCATCC
TTTTCAACTATTTAATTATAACATACAATAATCGAACAACTTCATCATCTAAGTATTGAT
CAAAATTCTTTGAAATCATATTATTTATGGATCTAATTTTACAATGTTAAAGATAATTTA
TAATTATACTTGCTTCAATGTTTATTATCCAAGCCAAGATCGTAAGATTCATTACATATA
GAATATACTAGTTACATGCCCCGCGCGATACCGCGGGTCAATTATTTTTTGCATTTTAAA
AATAGTTAAGATCTAAAAGTATTAGGTTTTTTTTTTAACTAATCTATTAAATTATCACAC
TTTTATAACACAACCTTGCAGCTAGATCCATGTCCAATGCTTTTTTGCAAAGCTATACCC
AAGAGTCTCAGGTTTGGTTGCAACGCTTGATCCAAGAGTAATGTTTATAATATTAATAAT
AACATTAAACTTGGGTTAACCCTTAGCATAAAGTGTCCGGATTGCAATACCGGACCCAAT
AACATTGGACATGGGTTCATGTGCAAGGTTGTGTCATAAAAGTGTGATAATTTAATAGAT
TAGTAAAAAAAACCAACATGAAGAAAAAACTAATGAAAAAAGAAAAAAATATATGAATTA
ATTGGGTTAACCCTTCAAACCAGGTTAACCCGTCATACCTTGAATTTGCATCATGAAAGC
TTGATAGTTAAAAAGAAAAAAACAAATTAATGGGTTAACCCAAAATTAACTGAGCTAACT
CGTCAAACCAGGTTAACCTGTCAAACTCGAGAATCCGTGTAATGAAAGTTTGATAACTAA
ATAGAAAAAAATTTAACATTAACAATTTAAATTAAACAAAAAAAATTAATTAAAAAAAGC
ATCGGCCTTTTTTTGTAGACGCACTTGTGCGGTTCACAGTCAAAGGCATAAAAAAAAAAA
ACTAAAGGCATCAATCGAGAACTATTTAGAAAAAAATTTAATATTAATAAACTAAATTAA
TTAAATAAAATTAATTAAAAATAAAAAATAAAAGAAAAAAAACCTCTAAGAAGAAAAAAA
AACTAAATAGAAAGAAATTTAACATTAACAAACTAAACTAAACGAAACGAAAACAATAAT
TAAAAAGAAAAAAAAAGCAAAAAATAAAATAAAATTCATGTTAACTTGTCAAACCCGGGA
TCTGTGTTATGAATGTCTGGTAACTAAATAAAAAAAAAGTGAATATTAACAAATTGAACT
AAACAAAAAAAAATTAATTAAAAAGAAAAAAATTCCGGGTTAACTCGTCAAACCATGTTA
ATCTGTTAAACCCGGTATTTGTGTCATGAAAGTCTGATAACTAAATAAAAAAATTTAACA
TTAACAAACTAAATTAAACAAAAATATTTATGAAAATAATAATAAAAAAAATTGGCGGGT
CAACCTGAAATTAACTGGGTTCACTCGTGAAACCAGGATAACCCGTGAAACTCAGGATAT
GTGTCATGAAAGTCTAATAACTAAATAGAAAGAAATTTAACATTAACAAACTAAACTAAA
TTAAAAAAAATTAATTAAAAAAATAAAGAAAAAAGTAAAAAAAATCCCAAAAAACATAAA
AAAAAACTAAAAAAACTTAGATAAACTTTAAAAAAAAAACAACCGGCCTAAGGAAGAAAT
CAGTGTTTTACTGTGGACTGCACAATGCAGTCCACAAGAAACACTGATTCTTTTTAGTTA
TAGTTTAATATCTTCTCCAGATTTAAGATTTAAGTTTCATGTCCTTATAAAAGATACTAA
TAAAAGCAATAATGATAATGCATCTTGAAAGCTTGTATAATCTTCAAATCAAAGGCTAAT
CAAAGGCTAAATCTTTGATATTATGTTGAATATAAAAAAAATAATTCAAATTTTTTTTAG
TTTTTAATAGTTTTTGGAGTGCAGGAAAAATTATTAACAAGTAAAATAACTTTTTTATCA
TCTATTTTTCTATAAGTTATCAAATATGTTCTTGAAATAATATTCAAGTCATCCATGCTT
GTTGTCAAGATACTAGCAAGTTCATATTAACACGTACAGTTTTCACCATACTACTCAAGT
TCATATTCTATTGATAGTCACACTAGTCAATATTTCAATATATATAGACATTTACAGTTT
TCTCATTTAAAAAAAAAAAAACCAGCACCGTTTCCACACCAATGATATTTTTTGAAATAA
TTCATAATTTTTTTTCTTAAAAAAATAGTTCATAGCTCATCATTTGATGAAATAAGAATA
GCTTTCAGGCGGCGGATAAGAAGAGCAGCATCTTTGATGTCATCATACGATTATTGTACG
CAACAATCTTAATAGAGATTATGAATATGAGGTTGAAAACAACATGGTGACGATTCATTA
TAAGATCGAGACTGCTATTATTTACAAGTGGGGCCTGGACATTGGAGGATGAGAAAGAAT
AATTATCTTTACCCCTTTCATTTCATCTCAAAATACCGTACAAAATGATAAAAACATGTT
TTTAAGTATTTGGTTATTTTTTTAAATATTTTTTATTTAAAAATATATTAAAATATTTTT
TTTATTTTTTAAAAATTATTTTTGATATCATTACATTAAAATAATCTAAAAATATTAATT
TAAAATAAAATTTAAATTTTTTCAAAAGTATTTTTAAAACGCAAAAAATACCAGAGCAAG
CTAGTATGTTGTCACGTATTTTATAACAGGTTAATAATAATTTTTTAAAATATAGAATTT
TTTTTCAAAATATAGAGAATATTTTAAATGTTTTAGGTTTAGTAGCCAAATCACCCAATA
TCCTATCTAAATGCTAATTATTTTTTTATCAAAAATATATTTAAATTATTAATGAAATAT
CCTAAACAAAAATTCTAATTAATTCTTTTTATTTTTTATTACAGAAAAAATATAAACTAC
ATTTCAATATTCTAAACAGAAATGCTAATTAATTTTTTTATAAATATTTTTTTATTTTTT
TTTAAAAACATATTTAAAATATCCTTAAAGTATCCAAAATAGAACTACTAATTAATTTTT
TTTATAAATATTTTTTTTATTTTTTTCTAAAAAAATATTTAAATTATCCTAAAAGTATCT
TAAACAAAAATCCTGATTAGTTTTTTTAAAATATTTTTTTATTTTTCTATAAAAAATCAT
TAAAAGTATCATTGAAGTATACTAAATAATTTTTTATAAATATTCTCTATTTTTTATTTT
AAAAACATTTAAACTGCCATTGAAATATACTAAAAAGAAATGCTAATAATTGTTTTTAAT
TTTTTTTTATAAAAACACATTTAAACTACCTTTAAAGTATTATAAACAAGAATGTTAATT
AATATTTTTTATATATTTTATATTTTTTCTATAAAAACATATTTAAACTACCATTGAAAT
ATACTAAACAGAAATGCTAATTATTTATTTTTATATTTTTAATAAAAAAACATTTAAACT
ATTCTTGAAGTATCCTATATAATTTTCTTATAAATGTTTTCTTTTTTTATATAAAAAAAA
TATTTAAACTATTCTTGAAGTATCCCATATAATTTTCTTATAAATGTTTTCTATTTTTTA
TAAAAAATCTATTTAAACTATCCTTTAAGTATCCTAAATAGAAATGTAAATTAATTTTTC
TATAATGTTTTTTTATACAAAAATATTTAAACCAACCTCAAAGTATTCTAAATAATTGTT
TTCATATTTTTTTTAATTTTTTTATAAAAAAATTAAAGTACACTTGAAGTATCTTAAATA
AAAATTATAATTATTTTTTTTATAAATTATTTTTATTTTGTTTTAAAAAATAAGTCTGGT
AGTCAAGTCAGACTCAATATTTTTGGATCTGATAATCATGTCAAATCTAAATAATTTTGG
ATCTAATAATTATACCTTGATCCAACATGTGTAAATAACTTTTAAAATAAAAAATAAAAA
AAATAATATATTTGTGCTTATTTAAACATCTATAATGTAGCCTATAAAAAATAGAAAAGA
AAACATCTATAAAACGGTATATGGTAAAAACATTTTATATCTATACAGCCCATTGTTTTT
TAACGTATTTTAAAGGATAGTATAATAATGCGAGGTTGGCTGTCATTGGTTTTTTGTCTT
CATACTCATCAATCATCGTCATCTACTTATTTTCCTGCCTCTTTTTTTCTCGCCATTTCC
CCTCCAGCCAAAAAGGCCAAAGGGAGAGGGTTATTTATTGCAATGCTCGTTGATGATATT
AGTTCATATGCATACAGAATGTTTAATGGTTGCTGTTTCTAGGTGAGATTGTTTTTCTGT
TGTGTTGAGTTGAGTAGCTAGTAGTTAGAGACCGACTGAGTTGAGTAAAACAATAAAAAA
AAAGAACAGAAGTGAAGATCAGTTTTCCTCTCTTTCTTTCGTTTGTAAGTATACAGGATA
ACTTCTTTTCTTTCTGTTTTGTCCCCTTCTTCCTTTCCTTTGTATGTATGATTATGACAA
CTTCTCTGGTGCTGTGCTGTGCTGTGTGTGTGCAGAGGGATATGAGAGAAAGAAAAATGG
ACTTGGATAACAGGGCCACTCATGGGCTGCATACTGTTAAAGAAGAAGATGTGGAGGGAG
ACATTGAAAATGATGCCAAAGGAATACTAAATTCGTACAACGGTGCTTACAGTACTGAAC
CCCTCTTGGTGAAAAGGAGGAATACAACATCCCAGACTGCCATTGTTGGTGCCAACATTT
CTCTTATTGAAAGCCTTGACTACGAGTAAGTGAGATGTGCTTTTTGTCCCCCCTTTTCTG
CTTGCTTCAGTGCATAACTTCTGCGATGCCAATTCCAGAGAAAATCAGATTTGCCTTTTG
TAATCATAAACTCACAACAGATTCTTTATTTACTTTCTTTTTTTCCTTTTACAGAATCTG
GTTATTTAATCACTGATTAGATTAGAAAAGAACCTGCGAGCTTATGGACTCATAGTCATT
CATACATCTCATAAAATCACAAAATATGAACATAAAATTTATGGTGCTCATAGAAGAGAG
ATAGATATAAAAAGGAAAAAAAAGAGAGAGAAAATAAAAAAAGTACTTTTAAATAATCTT
ATTATTTCTTACAAGTTTCGGATTTGATTTTCATTTTCATCATTAATTTCTAGTGAATAC
ACGAAGTAACTAATTAATATTCATCACCACAGCTTTAATGTTTGGTACACATATGATTCT
TTATCAGCTTGGCTTCTTGATAGAAGATAAAAATGCTAACGTCTGTCTTTTTATTTGTCG
TCCTACAGGATTGCTGAAAATGAATTATTTAAACAAGATTGGAGATCAAGAAAGAAAGTT
CAGATATTTCAGTATATTTTGCTGAAGTGGGCATTTGCACTTCTTATTGGCCTTTTCACA
GGACTTGTTGGCTTTTTAAATAATATCGCAGTTGAGAACATATCTGGTTTCAAGTTGTTG
CTGACTAATAAGCTCATGAGAAAGCAACAGTAAGCTCAGCCTATCACAACCTCACTGTAT
TGGAATTTTGGTCTACAAGTAGCCTGGACTTATTTCCTCGTACATCCTTTTTTTTTTTTG
AATTTTTTTATCAGTACTTAAGGTATAATAATGACTTTTCAACTAATGGCAATGCGTTTG
AGATCCTGAATTAAGTTTGTTTGCCAATCTATACGATAACTATGACATGGTCATGCCTCT
AGTGCAGATATTACAAGGCTTTTGCAGCATTTGCTGGTTGCAACATGGTGTTGGCGGCTG
CTGCTGCAGCTCTATGCGCTTTCATTGCTCCAGCAGCAGCAGGTTCTGGTATTCCTGAAG
TGAAAGCCTATCTTAATGGCATTGATGCTCATTCTATACTGGCTCCTGGTACCCTTTTTG
TAAAGGTCAGTGAATTACAGTGTCTAGCCGCGCTTTCTGCTCATACATAAAAAGCATATC
AACCTCTCTGAAAGACAGAATAAGTCAAAGTGTTCACTAGTCCTTTATCTAGGCATCTGC
AAAAGCGAATACTTGCATGCATGTGTAATTTTAGTTCAAAAGGATTGTGCGAGGTCTTAG
ATGCTGCACCAAACTTCAGTGCTATAACGCGAAAGATGTCACTAACCTTCTAATTTTTCA
GAGCTTCTGTTTGAAGATTTTGGTCTAGAACATCAGAGAACATGAAACTGTTGTCCACCT
AGGTTAATGAAATCGAGTGAACTTGCTTTCCTCAATGTTTGTGAATTTGATCTGCTCAGT
GTTTCCTGGTATTGCTTTGTTCTCTTTTCTCTTATTTTGTCTGTTTTTAGAATATGATAT
GCATTCATACTATTTTTGCAATTCAGAATCTGACTTTACGTTTCTGGAATTATTACCTTT
CTCTGAAATGATATTTCTGTGGTGTTTACAATTCTGAATGTGGCAGATTTTTGCTTCTAT
TCTCGGTGTTTCTGCTGGATTTGTTGTTGGTAAAGAAGGGCCTATGGTTCACACTGGTGC
ATGCATAGCCTCTTTATTAGGGCAGGGGGGTTCTCGCAAGTACCATTTGACTTGGACATG
GCTCAGATATTTCAAAAATGATCGTCAGAGACGAGATTTAATCACTTGCGGAGCTGCTGC
TGGTGTGGCTGCTGCTTTTCGTGCTCCAGTTGGAGGCGTTCTTTTCGCTCTTGAAGAAGC
AGCTTCATGGTACCTCTTCCATCTCTGTGTGTTGCTGTCTAATTCATAGCTTATTTGCTT
AACGCACAGAGGAATCTTAATTTATTTGTTTAATATGCGTGTACATGCAATTGTTATGTA
TGCACAACTGATGAAGGTCAGCATCTTGTTTTTTCTTGTTTTGACGTGCTTCAGGTGGCG
GAGTGCTCTTCTTTGGAGAACTTTTTTCACTACAGCAGTGGTTGCTATAGTTTTGAGAGC
TTTTATGGAATTTTGCGCTACCGGAAAGTGTGGGCTTTTTGGGAAAGGAGGTCTAATAAT
GTATGATGTGAGTTCAGAAAAGGTGCAATATAGTGGCCCGGATGTTTTAGCTGTGATACT
CTTAGGCATCATCGGGGGGATTTTTGGAAGCTTGTATAACTATCTTGTGGATAAGGTTCT
CCGTACTTACAGCATCATTAACGAGTATGTTACTGTGCCATCCTATTTGATTACAGCAGA
TTGCTTCTTTTTTTTATTGATAATCACTTGTTATCATGCTGCTGCAGAAAAGGTGCTGCA
TTTAAAATCTCACTTGTTATTGCCATCGCCCTGCTGACATCTTGTTGTTCTTACGGCCTG
CCTTGGTTCGGGAGTTGCATCCCCTGCCCTACTCATATAACTGTGAGTTGTCCCAACACT
GATGAATCTGGAAATTACAAAAGTTTTCAGTGCCCACCTGGTTATTACAATGACATTGCC
TCCCTTTTTCTAAGCACTAATGATGATGCTATTCGCAACCTCTTTAGCGCCAGCACTAAA
AAAGAATTTCGTATATCCACTCTCTTCCTCTTTTTCTCTGCTGTTTATTGTCTTGGCATT
GTTACATATGGAATTGCTATCCCATCTGGACTTTTCATCCCCGTTATTTTAGCTGGAGCA
TGCTATGGCCGTCTTGTTGGGAGACTATTTAGATCCATCTCTAACCTTGACACCGGTCTC
TTTGCCTTACTTGGAGCTGCATCCTTCCTTGGTGGTACCATGAGAATGACAGTTTCCCTT
TGTGTAATACTGCTCGAACTCACTAATGATTTATTGTTGCTTCCCCTTGTGATGTTGGTT
CTCCTTATCTCAAAAACCGTGGCTGATAACTTCAACAAGGGTGTCTATGACCAAATTGTG
AAATTGAAAGGATTGCCTTACATGGAGGCCCGTGCAGAACCTTACATGAGGCATTTGGTT
GCACGTGATGTTGTCTCTAGTCCATTGGTAACTTTTCTTGGTATTGAAAAGGTGGGCAAT
ATACTGCATGCTTTGAGGACAACTGGACATAATGGGTTCCCAGTGATTGATGAACCACCT
TTCTCAGATTCACCAGAACTGTGCGGCCTTGTCTTGAGGTCACATTTGCTTGTTTTGCTT
AAAGGCAAGAATTTTTCAAGGGAAAGGATACCTGCTGGTCAAGAGATCTTGCGTAGATTT
GCAGTATTTGATTTTGCTAAAGCAGGATCTGGGAAGGGTGTCAAGTTAGAGGATCTGGAT
ATTGAAGAGGAAGAGATGGAGATGTATGTAGATCTTCATCCAATTAGCAATGCATCCCCG
CACACCGTGGTTGAGACAATGTCACTTTCCAAAGCTGCAATTCTCTTTCGACAAATTGGT
CTCAGGCACATGTGTGTAGTGCCAATAAGTCAAGGGGTAAGACGCACAATCTTTCTCAAT
AGCCTTCTTCTTTGTTTGATGTGTAGTGTTTGGGCAGCAATTTTTTTCTTTAAAAGGCAA
AAGGCATCGTAAAGGCTTCTGCGTATCAAATATCTGTAAAAAGTTGGCTAATGAGTTTGT
GGTTTTTCTTATTAACTTGTTGCAGAGACCTCCAATTGTTGGGATTTTGACTCGACATGA
CTTCATGCCAGAGCATATCTTGGGACTCTACCCTCATATCAAGCCTCACAAGTAGACCAA
GCAATCAAACTGAGTGTTTGGTGAGCAGTGGCTGTGTAATTATGCTTCAGTAGGGGTTCT
TTGTTGGCAGATGACTGAGTTGTTCGTTGGTCTTTCAACAAGTGAGATCTTTCATTAGAG
TTGAAGGGGAAGCCTCTTCCTTAAACATGTAAACAAATTCATCACCGCAGTGAATTCGAG
GTCATTTTACAATCCGCAATGTAGATGTTTATTCTCAAAACTCTGTGAAACCATCTCATA
ATCGGGATGGACACCTTGAAGCTCCATGAAAGATAAATGATCTCCTAGCGCCCTACACAA
TAAATAGGAATATTCACGTCCATGCAACAGCCATATACCTACATGTGCTTGATGCTTTGT
TTTTACCGTCCTTTTCGTTTTAATTTTCAATGGTATTGTTTATACAGTTTTTTTAGGAGA
TCCTTTGTCATGTTTTTCTTTTTCCCTAATTTTTTTTAATAACCCGGGGTGTCCGGGCCA
GCTTACGCGAATCACGATTAATCCCCGGATCCACTGAATACCCTGCAAGCCCAATAAGCG
GGTAAGGCACCGTGGGGGGTGACAGACGTGCACGCTGAGGCTTGAACCCAGGATGCATAG
GCAGGGAAACCCTGCCAAGACCACTGGGCTACAAGCCTCGGTGCTCTTTTTCCCTAATTT
GATCTTATACGTTGTTGCATATTTATGAAAATATGGTGTCAGAAGTGATGAGATCCTTAA
TCATGTTTTTCTTTTTCCCTAATTAAGTATAGGATACATGAAACACAACTCTACTAATAA
TATTCTTATGAAGAACAATATTATCAATTCTAATGTTGTGGCTTCAGAATATGCCGATCC
TCCTTGATCTTGAGAATGTGGGGTTGGTTCTGTCTGTACCTACTGATATAAGGACTGAAA
CAAAGGGAGATACTTTTATAGCAAGGATTGAACAAATATTTTCCAGATTAGAGCTCAAAG
ATCATGCAAAACAACAACCAAAATTATGAAAGAAGAGAGACGACTAATTGTTAGGTTTGT
TGTCATTAATGTGCAATAACTATTAATGAACTGCATCATCCATTAAAAAAACAGCATCTG
CAGCCCATTCTTTAGAAAAGGATGGCTGCCATTGTCAAAGAAAGAAGTATGACATCTTGT
GAGAAAGTCAAGGAAAGTCACAACCAGGCCACCATTGCTCACAAAAAAGCAAGAGAAACT
ATCATTAAAGCCTATAAATAGAGGCATCATTTAGAGAGAAAAATAAAAGGAAAACAAGAG
AGAAATACGTGAGGAGAGAAAAAGAAATGGCTACCAAGGACAGTAGCCCTCCAACCTTGT
GCAGCTGTGTGTGAGAGAGCAATGAGAGTTGAGTTGAGTGGATGTGATCCTTCTCCTCCA
TCTATGTGTGTTGTAACCTTTCTCTATCTTCAATAATATGAACTTCTCTGGTTGATATAA
GTGATTTGCTGAACCACGTTAAATATTATGTCAGCATGCTCAGCCTCCAATAGATAATGA
TCATAAACACCACCGGTCCTAAACCTCTACACTGATGTTAGGAGTTAGTTAGGCAATAAC
CTTGTTCCTAATCTTCCTAATATCTCCAGGAATCCGTCCTCAAGGAGTACATAAGCACAA
GTGAACAACCCAAAATTTTACATTCATCATTTTTAATAAGAATCACCTTGTAATAACCAG
TAATTAGACCCAATCCAATCCAATCCCAAGCCATAAATCAATATCCAATTATCACATACA
TCATGATTGGGCATAGTACTTTTCAATGGAGGTAAAGGTTTCAAGTTGCTGATTGTAGGG
TTCCATGAAGCACGCTCATGGCCATGAAAAGGAAATTTGTTTCGAAAAAATATTCCATCA
CAAGGACCACAAATATTCATTAGCATGCCAAAAACAATGTCATGGTATAAAAGTCCAACG
GTTTCATCTACGAACAACTTTTCCCGTACTAGATGCTAATTGGGAAGTGGATGATCCATA
TCATGGACATGACAAACCAAATGTCACTGTTGTTGTAGTAATTTTTCATATGCATGGAGA
TAAATTTGGGACTTGAAATAATAAGGGTATTGATAGACATGATTTATCAGCTTGGTCTCA
TAACCTATCAGGCTCAACTCTTCTGGGTTTGACACCTTACCATGCCTAACCCTTCTAGAT
TAGCACCCTACTGGTCTGATCTTTCACGGGCCCTAACCCTCTATGAACCCCGCTTTTTAT
AGGCGTGATCTTTCATAAGCTCAATGTGTTGTCAGCTCCAATCTCGGGTGTTGTTTGGGC
CTGGACTTATGGCCTAGACCCAATTCCTAATCCATGAGATTTCTTACTAAGCCTGGGCTC
CGTGCTAGGCGCCCCTCACTTGGCTCCCTACGCCAATCTCTCTGCATTGCGCCCGGTGCT
TGCCTCTTATGCTAGGTATATTTTTTCACTGACTTAGTCATTTTAGCTTAAATCCTACTT
TCCCTACACTTTTAGATGCTCAAAAGTCTTTCATGGTCCGCCACATTTCCATCTCTCTCT
TTTATCCTATCGGGTAGTCCAAAGCTCTAGCATATTTGAGACTCGATTACTTTTGATCCT
AAAAGTGCCTTACCAAACCATTATGTCTTGAATGGTTACTCATCAGGAAGGTTTTCTATT
GACTCGACATGGTGAGGTTCTTAGAGACTCTAGACCCACACTATATGCACCATCTTCTTT
GGTTTCTAGGTTTCATCCCGAGACACTCTTTTATCTTGTGGCTTGCCTCTATGGGTCGTC
TTAACACCATGGACAAACTACATGCTTTTCAGATCATTCTCTCTTCAACATGTATCCTTT
ATGGGTTATAGGTTGAAACACATGACCATTTATTCTTTAGTGCCCTTTCTCTCTTACAGT
TTGGGGTGCTATCATGAGCATGACCCTTATGAGTCGGCTTTCTTTGACATGACATCAACT
ACTTTAGTAGGCATACACACATTTAAGAAAAAGAAGGAATTTACACATCTATTTGCTCGA
TTAGCCTTCTTAGTCTCAGTTTACTTCATCTGATATAATAGAAATAATTGAGTTTTTCAT
TAGATTTACCAATCTCATCAAGATGTTTGCAATGACATTTTTTTTTTGGCCTGGTCCTAT
TTGGTAGAGCTTGAACTAAGGTTTCACATCCCAGCTACTTTTAGGTTCATTTGGCACCTC
CGAGAGTCATAAGATATCATTACTCTTGTTGATTTTGAGATTTTATTCAGCACAAGTTCA
CATGTAATTAGTCGGTCAACTGGTTAAGGAATTTCAAAAAACCGATCGACTAACTCATCA
TTTGTTGTTTCTCTTCACAGTTTGCTTTTGTATTTTTTAGTTTCTTTTTTGACTTTTGCT
TTTCTTAGTAAAATGGACTAGAGTAACAAGCTTATGTACTTTTTGGGGGTATTCCCCTCG
TACTTTGTATAGTTTATTTCCTTTCAATACAATTATTTTTTATCCAAAAAAAAATCTCTA
TCTCTTAGCTAGATAATTTAATTGGAAGACAGGTTTGTATTTGAGATGTTTTGGGTAGAT
TGCGTAAAATATAATTCATGATTCAAGATTAATTTATAAGGGTGAAACGATTCTGCAACT
CTTTTACTTTAATAAAAGGAGAAAGGTTCAAAGGCTATACAATACCTTCAGAACCACTTA
ATAAAGGGTTTATGATTTTTCTATTCTTTATATATTTACATACATAGTTTACTTTTTTTT
TTAAAAATAAAATAGTTATTTTTCTCTATAAATATACTTATTTCAATATTTGAAAATCCT
AAAGAGAATTTTTTACAAGTAATTGGCTTTTCAAAGTTAATTGCAAAAACTAAATAATTA
ATTATTATATTCAATCATATAAATCTTATTCATAATCATATGAGATTTCGAGATCTCATG
GAGTATTATGATTTGCAAACAATTTTGAATTGTCCTATAGTTTACGCACAGCTAGGACAA
AATCTCTATCATCGCCTCTTGTAAAATTAGATCATTAATAGAAAATTAGATCATAAATAG
AAAATTAGACAAAATCCCAAATAAACCTTCATGTTTAAAATCATCTTATGATTATTAATA
GATTTTTTTTTTCATTTTCAGTTTCCCCCCCCTTTTTTTTACGATTTTTACGATTTGATA
ACCTTTTTAATAAATGCTAGCAAGAAAGCAGGTTCATGCAGAATCACGCGCATCCTAGAC
ACCATAGGATTGTAGATAACAAAGCGAAAATTGATTGGAAGAGACCTTTCTACCTAGTGG
TTGGGTGACGCTGAATACAGATGGGGCATTTAAAGCCTCACTGGGTACTGCTATAGCTGG
AGGTCTTGTCAGAGATGGTGCTGGAGGTTGGCTTAAGGGCTTTGCTTACCATCTTGATAT
ATGTTCAGTGCTTTGTGCTGAGCTATGGGGTATTTTAAACGTCATAGATATGGCTTGGTG
GGTGGAAAAAATCATCGTGGAAGTTGATTCTAAGTTTGCAGTGTGGACCTATTGCTTCAA
CATGATTCTTCTCATGGTAATCTGGCAGCTATTACTGAGCTTCTGCAACGTCAATGGCAC
GTCCGGCTTAGATTGTGTCGTTGTCTGTCGCGGAAACATAAGATGGAGGTTGATCTGAGT
AAAAATCCAACCTTTACTATTACTTACCCCAATAGGCAACAGCCTACAAACAATATAATA
ACGGGCTTTTGTTGTCAGTTTAATGGGCCACAAAGAGAATCGGCCCATGCCACAAGGAAA
TCTGAGACACAGTAGTGGAGAGTTAGGAGCAAGTAAACGCAATGAGTTATGGAGGGAAGA
GATGGGTGAATTACACTGACACCTTTTGGTTTTGGTTTTGGAGGCAATAGACGCCAATGT
CCAAAACCAAAGCACACATCTTTTCGTTTCCCGCCCACTGTTTTTCCCTTTAAATCCACC
GTTACTTATTACATTTTAGTTTTGTTGCTGTCATCAATCCAACAACCAAACCCCAAACCT
AACCCAGGCCACAGCAAAGGACAAAGAACAAAGCAGAAGCAGGAGGGGTTTGTCGATAAG
GGAAAGAAAGGAAGATGGGATCTTCATCAATATTGGATACAACAACAAATGACCCAGTTG
ATAATACTTTTTCTTCTTCATCATCTGGTTATCATCCAACCTCAATCTACTTGATGTATG
TTTGATGATTGGATTATGAATGGTTCGTTGGTTTTTCGCTTTTATATTTTTATTTAAGAT
TTGTTAAGGACTGTTAACATTATTCTATGTAGTCAAAGGCAAAGCATCCTACTTTCCTTC
TTTCCATCACCCAAAACTTAGACCCATGATCCAATTCATCAACTTGGTTTTTTATTTTTT
CATTTTTGCAAATTGGGGTTTGTTTGTCTGTTCGTTTGTTTGTTTCCGAGTTAAAACTTG
TACACAATATACAATTCTTTGGTGCTTAGGCAGGAAGTTGTACAGTTTCTGTTAGAAAAC
AAAACCTGTTAAGAACAAATTGAGAATATAGACTTCTTTCGTGTATAAAAAGTATTATGG
TGCACTATCTTGATTGTATCTGAGTCCTAGTCTCATTTTCCTAGCGTACTTTATGCATGT
AGTTTGAGATTTGTGTAAGCGTTATTATACTTCTTGATTTAATGGCTGTGTGACCTTGTT
ATTTAAACTGTCATAATAGGAGTTTCAGGGCATGTTTCGTAGTGCACTCAAGTAAGATTG
GAAATAAGAAATCCATTAATAATTAGCTTTCTTGATTTGATGGGTTTGTAACCCTGTTAT
TTGCCGCTGTTGTATTAAAAATTCAAGAACACGTTTGATATTTGAGTCAAGTACGTTTGG
AAATGTGAGAAGCATCAATTATTAGCTTTCTTGATTTGTTACTTGCCACTAATTTATTAG
AAGATTTAGAACACGTTTGATATGTCGCTCAGGCATGTTTGGAAATGCAAGAAGCATCAA
TTATTAGCTTTCTCAATTTGTTATTTGCCACTATTTTATTAGAGGATTTAGAACACGTTT
GATATGTCAGTCATGCATGTTTGGAAATGTGAGAAGCATCAATTATTAGCTTTCTCAATT
TGTTATTTGCCACTATTTTATTAGAAGGTTAGAACATGTTCGATATTTCGGTCAAGTATG
TTAGGAAATGTGAGAAGCATCAATTATTAGCTTTCTCAATTTGTTATTTGCCACTATTGT
ATTAGAACACATTTGATATTTCGGTCAATTATGTTTGTAAATGGGAGAGGCATCAAATGC
CAGCTTTCTTGATTTGTCATTTGCCACTGTTGTACTAAAAATTCTAAAACAAGTTTGATA
TTTGGGTCAAGAATGTTTGGAAATGTGAGAAGCATCAACTATCAGCTTTCTCAATTTGTT
ATTTGCCACTATTTTATTAGAAGATTTAGAACATGTTTGATATGTCAGTCAAGTATGTTT
GGAAATGCGAGAAGCATCAATTATCAGCTTTCTTGATTTGTTATTTGCCATTATTTTATT
AGAAAATTTAGAACATGTTTGATATTTCAGTCAAGTATGTTTGGAAATGTGAGAAGCATC
AATTATTAGCTTTCTCAATTTGTTATTTGCCAATATTGTATTAGAACATGTTTGATATTT
CCATCAAGTATGTTTGTAAATGTGAGAAGCATCAAATACCAGCTTTCTCAATTTGTTATT
TGCCACTGTTTTATTAGAACATGTTTGATTTTTGGGTCTAGTATGTTTGGAAATGCGAGA
AGCATCAATTATTAGCTCTCTCGGTTTGGTTGGTCTGTAACCCTTTATTTGCCACTGTTG
CAATAAAAGTTTTAGGGCACATTTGATATTCGATCAAGCACGATTGAAAATGCGAAAAGC
ATCACTTATTAGCCCTCTTGATTTGGCGCGTCTGCAATCTGGTTCATAAATCATCTAATA
AAATAGAGAATCTTGAGAGTTTTTGGTATAACTCAACTTCAATTATTAGCTTTCTCAATT
TGTTACATAAATGTGAACAGCTATTTGGTATTTTGAAATGCAAAACGCACCGCATCAATT
TGGTGCCTGAAAATGAGCCATCAATTCGATGCTTTTCAACCCTACCGTACTTCTAACCAT
GTTACGAAATACAGAGAGAGAGATATAAGGGTTTTTTTTCACTGGAAAACTCACTTTGTA
CGAGGGAGAACTGCATGAACTAATATGGTTGATTGATAGCACACTACAAAATGACTTTTT
TTGTTACATTCAAAGTCTAATGCATTTTGCTTCATGACTGACGTTAAACAATCAAAGTAT
TAGCCTTTTTGCTTCATCACTAAACTTTTGAACTTTGCAGTAGGTATGAGGAAGAACAAA
AAAGGGAAACAAAAATCTTCAGTGTCTAATGTAAAGAAAGAAGTGCCAGAAAAAAAACAC
AAAAGGGGAAGAAGAGAAATTCCCCTGATACCAACAAGGAAGAGCCTACTGGTGGCGATG
GTTCACTGAAAAGGCCTAAGAGAGCTGCTGCATGCAAAGATTTCAAGGAGAAATCTGTAC
GATTGCATGAAGAGAAGTCTTATGTTGTTGAATCAAAGAAAGAACAAGTTGTCAATGAAG
AAATTCTAGCTGTTCGTTTGACTCAAGGGCAAGGAGAGGGTCGCCCAAACAGGAGATTGA
TTGATTTTGTTGTGCATGATGCAAATGGCAACCCACAGCCCTTGGAGATGGTTGAAGTTG
ATGATATGTTTATCTCTGGCATTATAATGCCTCACGAGGAAAGCCTTGACAAGGAAAAAG
AAGTGCATGTTAGGTGTGATGGCTTTGGAAGGATAGAAGCATGGGATATCTCTGGTTATG
AAGATGGATCCCCAGTCATTTGGCTGAGTACTGAAGTGGCAGATTATGACTGCATTAAGC
CTGCTGGTGGCTACAAGAAGTTCTTTGATCATTTCTTCCAGAAGGCACTTGCTTGTGTTG
AAGTCTACAAAAAACTCTCAAGATTCTCTGGAGGAAACCCTGAATTCACCCTTGATGAGT
TGCTTGCTGGGGTTGTGCGAGCAATGAGTGGAAATAAGTGTTTCTCTGGTGCAGTATCCA
TCAAGAATTTCCTCATTTCTCAGGGTGAATTTATTTATCACCAAATAATTGGTTTGGATG
AGACTTCCAAAAAGAATGATAAGAAATTTGCAGACTTGCCTGTTCTTGTAGCCTTGAGAG
ATGAAAGTCGCAATCATGGAAATGTTCTGATAGCAAAAGCAGCAAATTCTGGTGGGAACT
TGGTGATTGGTCCAGAATCTGTGGATGGTGCTGTTGTGAATCAGTCTAACCAATCCAGTA
CCACAGCTGAGGAAGACGAGGATGCTAAGTTAGCAAGATTATTGCAGGAAGAAGAGTATT
GGCAGTCTAATATGAGGCAGAAGAAAAGTCGTGGTTCAGTTTCTGTGTCGAACACAATCT
ACATCAAAATTAATGAAGATGAGATTGCAAATGACTACCCTCTCCCTGCGTTTTACAAAC
ACTCTAATGAAGAAACCGATGAGTATATAGCTGTTGCAAGTGATGATGTAATTGACCACC
CTGATGATCTCCCTAGAAGAATGCTTCATAACTGGTCACTTTATAACTCAGACTCAAGGT
TGATTTCTTTGGAGCTTCTTCCAATGAAACCTTGTGAAGACATTGATGTCACCATCTTTG
GATCAGGAAGTATGACTGAAGATGACGGAAGCGGATTCTGTCTTGATGATGGTCCTGATC
AGTCTTCTTCAAGGGGTTTGGAGGCTCAGGATGACATGGGTTTACCGATATTTTTGAGTG
CGATAAAGGAGTGGATGATTGAGTTTGGATCATCAATGATTTTTATATCACTACGCACGG
ACATGGCCTGGTATTGTAATATTCTCATATTGTTATTAATCAAACACATAACACCAATAA
ACACTTGCGCACACGCGCGCACACACATACAGACACATGCACGTGTGCTAGAATTATTGC
TGTCTCTTGACCTTGCTTCTAAGCATTTTAACTTAAGTCTAACAATCTGTTTGCCAATCA
AATATGTCTTCTCATTGGAAATATGTTGAAACTATTCAACTATAGGGATTAATTAAGTTC
GTAGCAGGTTACTTACATATCAGGGAGAAACCAACGGTGTATGTTTTCCCTTTGGAAGTT
ATTTTGGGTTTTATCTCATGAAAGATTTCTGGTGCTGCAAGTTAGTAATTTTATTTTCTC
GTGATCTTGATCAGTGTTTTTTCTTTCTCAACATCTTCAGGTATAGACTTGGAAAGCCAT
CAAAACAATATGCTTCCTGGTATAAGCCAGTCCTAAAAACAGTTAAGCTTGCAAGAAGCA
TCATTACATTGTTGAAGGAGCAAAGTCGAGTATCACGGCTTTCTTTTGCAGATGTAATCC
GGAAAGTGTCTGAGTTCAAGAAGGATCATCATGCTTATATTTCTTCTGATCTAGCAGCTG
TTGAGAGGTACGTGGTTGTGCATGGACAGATAATACTACAGCTTTTTGCTGAGTTTCCAG
ATCAGAAGATCAAGAAATGTGCTTTTGTGGTCGGTTTGACTCGTATGATGGAGGAGAGGC
ACCATACTAAATGGGTAGTGAACAAAAAAGCAATTGTGCAAAAGTGTCATTCCAATTTGA
ATCCTCGGGCTGCAATGGATACTGTTGCTTCTGGAGCATCCAAGAGGAAGCTTATGCAGG
CAACAACAACAAGACTGATCAACAGAATATGGGGGGAATATTATTCAAACTATTCTCCAG
AGGATTTGAAAGAGGGAAATGATTGTGATGTAAAAGAAGAAGATGAACTTGAGGAACAGG
ATGAAAATGAAGATGATGATAAAGAGGTGGTGGTAGAGAAAACACTAAAACCTTATTCAG
TGTTTGAACATTGTAAATCCCATACTTCACAAAAAGAGGTAAGATGGGATGGGAATCCTA
TAAGAAAAACATCTTCTGGAGAAGACATTTACAAGCAAGCCATTGTTTGTGGACAGGTCA
TTGTGGTGGGGGCTACTGTCTTAGTGGAGGTTGATGAACCAGATGAACTTCCTGCCATTT
ATTTTGTGGAGTACATGTTTGAAACAAGAAATGGAAGTAAAATGTTTCATGGGAGAATGA
TGAAGTGCGGATCTGAGACAGTTCTTGGTAACACTGCCAATGATAGAGAGGTTTTCTTAA
CAAATGAATGCATGAATTATAAACTACAGGATGTTAAGCAAGCAATAATTCTGGAAGTTC
GAAAAAGGCCTTGGGGACATCATCACAGGAAAGATAATGCCAATGCTGATAGAATTGATA
GGGAAAAGGCAGAAGAGAGGAAAAAGAAAGGATTGCCACTAGAATATTACTGTAAAAGCT
TGTACTGGCCAGAAAGGGGTGCTTTCTTCACTCTTCCATTTGATACTATGGGTCTTGGCT
CTGGTGTCTGCCACTCTTGTAACTTAAAAATATCTGAAGAAGACAAGAATATTTCCAAAG
TGAATTCTTCTCAAACAGGATTTTCATACAAGGGAACTGAGTACTCAGTCCATGATTTTG
TTTATGTGAGCCCTCATCAATTTGCCGTAGAAAGTGGGGAGACTGAAACTTTTAAGGGTG
GAAGGAATGTTGGATTGAAGCCTTATGCTGTGTGCCAGTTATTGGAAGTTGTTCCAATGG
AAACAAAACAATCTGAAACAACATCCACTGAGGTCAAAGTTCAAAGATTTTTCAGACCAG
ATGATATTTCACCTGAAAAGGCATATTGTTCTGATATTCGTGAGGTAAAAGCTTTTTTAA
AAACTTTGTATAATTATGTTTTATCATCTTTGTGGATTCTGTAATCACTCTTTGACCATT
TTGTTCGACATTTATAGTCTCATCCAAATTTATCCAACAAATTCATGGCAAAGAACTCCA
GAAACTGCTCTGACATAAGAAATGTGTTGGTTTTCTTAATTATTGGCAGAAAATTATCAA
TCTTGCAATTATAAGTTTCCTGAATATGGACTTTGCTTCTTCTTTGTAATTCATAATGAG
TTTTTATTGCTTAATTTCAGATATATTATAGTGAAGAAACACATCTTTTATCTGTTGAGG
TGATTGAAGGGAAATGTGAAGTCAGAAAGAAAATTGATATTCCCACATGCAGTGCTCCTG
CAATCTTTGATCATACCTTCTTCTGCGAGCACATGTATGATCCTTCCAATGGGTCCCTCA
AGCAGGTGATTTGTCTTTTGTTCATTCCCATAATGTTACATGCTGACTGAGTCCATCAGC
TTATGGAGAATTGTCAGTTTAGTTAATTTCTAAGGCCATCTAAGCCCTTCAGATTGTTTC
TCTGGGCCATTATGAGGTTCGCTATTTGACTTTGCTCCTGTCAGCTATAAGTAATCTTCC
AGTTTCACTGTGGACAGCTACCAGCTCATATCAAATCAAAGTTTTCAGCTGTGAGTAAAG
ATGGTGATGTTGCAAGTAGAAAGAGAAAGGGAAAGTCTAAAGAAGGAGAAAATGATACAG
AAGATGACAAAAAATTGGAAGCATCTACAGAGTACCGTTTGGCCACTTTGGATATTTTTG
CTGGTTGTGGTGGCTTGTCTGAGGGATTGCAGCAAGCTGGTAGTGCTCATCTCTTTATCC
TTCACTTGGAGGAATAATTGATATTTATGCCTATTGTTGGATAAATTGACAACTGGCTAT
TTTCACCATTGCAGGTGTCTCAACAACCAAGTGGGCCATTGAATATGAAGAGCCTGCTGG
GGAAGCATTTAAACTCAATCATGCAGAATCATTGATGTTTATTAATAATTGCAATGTGAT
CCTAAGGTAAGTGGTTGTTTTGTGATTGAAACTTTCTTTTGTTATCATTCATTTTTCTGG
TGACTAATTATCTGATGTTAATTAAGGGCTGTGATGGAGAGGTGTGGAGATGCAGATGAC
TGTATTTCTACTTCTGAGGCTGCTAAATTGGCTTCATCACTTGATGCGAAGGTGATCGAT
GGTTTGCCATTGCCAGGGCTCGTGGATTTCATCAATGGAGGGCCTCCATGTCAGGTATTT
ATAGCCTTTCTTTGCACTAACCTGAGGCATCTAACATCTCTGGAATTTATGGACACTCGA
AAAAGTAATGTGTCTTTGCAGGGCTTCTCTGGAATGAATAGGTTTAATCAGAGCACTTGG
AGTAAAGTTCAATGTGAGATGATCTTAGCATTCTTATCCTTTGCTGATTACTTCCGCCCA
AAGTATTTCCTCTTAGAGAATGTGAGGAACTTTGTATCTTTCAATAAAGGACAGACTTTC
CGTTTAACTATTGCTTCTCTTCTTCAGATGGGTTATCAGGTAGATATTGCGATGCCATTG
GAAATAACCATGGTTGTATAATTTCATTTTTGTATGCAGAATGCTAATTGTATGTAACCA
TGTCTACATGTGTATTGCTTGTGAATAGGTGAGATTTGGAATTTTGGAGGCCGGAGCATA
TGGAGTTTCTCAGTCACGCAAACGTGCCTTTATATGGGCAGCCTCCCCTGAGGAGATACT
CCCAGAATGGCCAGAGCCAATGCATGTTTTTGCTGCCCCAGAGTTAAAAATAACATTGTC
TGAGAAGTCACAATATGCTGCTGTTAGGAGTACTGCTTATGGAGCCCCTTTCCGTGCAAT
AACTGTCAGAGATACAATTGGTGATCTCCCAGATGTGGCGAATGGTGCTTCTAAGACAAA
TTTGGAGGTATATTAGATGCTAAAATTTTCTTCTGGAACTTCTTACTCCTAAGTAATATG
ATCATGGGCATTATAACCAAACCTTTTGTTTTGCAGTACGGAAATGATCCTATCTCTTGG
TTTCAAAAGAAAATTCGAGGCGACATGGTTGTCTTGACTGACCATATATCAAAAGAAATG
AATGAGCTGAATCTTATTAGATGCAAGAATATCCCAAAGCGGCCAGGTGCTGATTGGCGT
GATCTCCCAGATGAAAAGGTACAAACACATCTTATTGATGCCTTGCAATGCGAGGTTGAT
ATAAACCTAATGCATGATGAAAGTAGAGATGAGTGATTTTCGATAATGTCATGATATGCA
GGTCAAATTGTCTACTGGGCAAATGGTTGATTTGATACCATGGTGCCTTCCAAACACAGC
TAAACGACACAATCAGTGGAAGGGGCTATTTGGAAGATTGGATTGGGAAGGGAACTTCCC
AACATCAATAACAGATCCCCAGCCAATGGGTAAGGTGGGGATGTGCTTTCACCCTGAGCA
GGACAGGATTCTTACTGTTCGTGAATGTGCACGATCTCAAGTAAGTTCAGTTTCCCTGGA
CTGTTTGACCATTGTCCAAGTTTCTGACTTTATAAAATAAATTGATTCTGAAAGAAGTTT
TAAAAAGAGAGCACGTAGCCAGTGCTTGCAACAATCATCTAACTTGCACATTTCACCCCT
GCTCCTGCGCTGCATGCAAAAGCTTGGTTTCGTTTTTTTATTTGTTTCCTTTTTTCTTAA
TTCTTTGACCCAGGGATTCCCAGATAACTATCAGTTTTTCGGTAACATTCAACACAAGCA
TCGGCAAATTGGAAATGCTGTTCCTCCTCCTCTAGCATATGCGTTGGGAAGGAAACTTAA
GGAAGCACTGGATAGTAAGAGGCAGAAATAGTTGGAGGGTCCACAAAATTTGTTAGAAAG
TAGAGTTTCATCAGGTGGAGAAAACACTTGGTCTTAATAAATTGCAATTTATGTTGTGTT
GTGGTGTCGCTCTCGGCCATTAAGCAGTTGCAACCAAGAAGATTGTGTAGGCAATTTTGT
GTTTATTGATCCTGGCTGTTCAGCCATACAATATACAGTGAGTCCGTGAAAACACATTTG
ATTTTTTACAGAGCAAAATTTATTTTAATGCTTATAGACAATAAGGTATTTTCCCTTTTC
AAATTATAGTATTTATTAATCATTAAGGAAATATTGACAAGATTGATTATATTATTTTCT
TGCATGTCTCCTGAAATTATCATTGGTTATTGATTTTGTTAAACCAGTGTTGTACTTGGT
TGGACTAGTTGTGTCTTCATATATGAGTTCCATGTTTTGTATTATTGTGTCTGGATGCAT
CCAGTTGATACTGGGCTGCTTATTGGGGAGATTTGGAACAAGCTTATTGCCTAACTAACT
CCGAATGTTATACATGTGTTAATGGAGTTTATTGTTGTTGAAGATCATACGTGCATAGTG
AAAATTCTGAAGTGAATCTTTCCTTCAACATTGGCTACGTGCGTACTGAAATGTTCCTAG
AGATACAACTACCAGAGTATGCTAAGCCAGCTTGTGACAGACTTGCATTATACCGTTTGT
CCATTGCTTTGTTTACTCTCTACGAGATGTACAAGTTTCTTGATATATGGTTATTGAATG
AGAATGAGGTGTTGAACCAAGAAACTCACTGTTAAGCCTCTTACAGGAAGCAAGACTCCA
TGCACACATTGGAAGAATAATAAGCTTGTGTTGGAATCTGACAATGATAAACTCATCTTC
TTTGACCTCAGTACACGAGAGAGAACGGAATCTATGTTTACAAGGAGAGCCTAGTTCAAT
TGACCCTTTCATTCAAGGATAATAATTAAAGGGTAGTTGCAATATGAAGAAGCTAAACGG
CAGCCAAGAGTGGGAAGGTGATGAACATACATGAAAGAAATTATGGAAAAATAATTGAGA
GGGATGAATAATCTAATAATTGGGAATTAAATTTCCCTTTAGTTGTCTTATCATTAATAG
GGAGTTGGAGGAAGGATTTCGGATCATGTTTTCAAGTTTCTATATATACACGTGTCAATG
AAATACAAACACTCTTATTTAAGTAAATTTCTTATATATATTATGCAGTTTATCTTCTTC
TTCTTTTTGTCAATGAGAATTCATTTATAAAATGAAATGCATTTGGCTATTGAACCGTAA
AAACAGATGATAAAGTTGTTCCATAATTCATGGATCGAACTTGTTCAATAATTTAACATA
AAATAACCAAATCCTGTTCAATGTTGCATTTTCTATGCCTGTTTAGTTGCTATCCTGTTC
TCTGCTGCACTTCACACTTGTCAGAAAAGAGAACGAAGGGCGTGTTTTTTTCTTTTTTCT
TTTTAACGAGAAAAAGATAATTACTAGTAAAGCTATTTAACTCCTTTCTTGCTTTCGAAG
TAAATACTAGTCAATACGATTTCGCTCTAGGACAAATTATGTGGTCGTCATTGTATATGA
TGAGATCTTAAAAATCTAATTAGTTTAAGAATAAGGTTTTCAGGTTGAATAATCAATTAA
TTAATTAGTCATAATAATTTTTTTTTTTTTTTTTAGTCAAGGTGACTTGCAATTAGCACT
TGTAAAAAGCCTTCTTTAATGGAGGTGAAGACTCTCTGATGCTTAAATAAATATCTTTTA
AAGAGAAAAAAATACAATAATATTCTAGAGAAATATACTCTAAAAATATATATGTAGTAG
AGAGTAAAAATTGTGAACCTTAGTTCTGAAGGTCTCATGGTGTATTTATAGTCCATGAGT
CTTGTCATTTTGTGAAGAGGAGGGTCTTTAGTATAATTACTCTGATAGCATTTAATAAGG
ATAAATATCCCTTACATCTGTATTAATGTTTGATAAGAATATGGTGGGTCCTTGAAGGAC
TTTTATATACCTAAAAGGTGTAATTTTACTCTAATAGTATTTAATAAAGAATAAATATCT
CTTACGTCTATACTAATGTTTGATGGGAATATGGTGGGTCTTTAGAGGACTTTTATACAC
CTAAAAAGTGTAGGGAGATTAGAGTCCAAGATTCTAAATGTAGCTAAACTCATGAATGCT
AAATTATTCCCCGAGGGTAGACCCAAGGGAGGATGGTCATTCCCTTGGGTGTGCTAAGGG
AGAATGATAATTCCTTTGGGCGTGTTTAAGAAAAGATAGTTGTTACATTGGATTAGCTAA
TTTTAATTTTCACTGTTATACAATTATATTTTACAAATTATACGATGCTCAATTGGTTTT
TTTATTGCATAATAAAATTATTAATTTAACCCCCACTTTAATGTCTATTACTAAGAGCTT
ATAAGGATTTTTTTTTATTTTACTTTGGTTTTATTATTAATTTGAAGATTATTCAGTGAC
ATTATTGTAATATATATATATATATATATATATTGTTAAAATATCCTATTTGTGTGCGCG
CTATGTAAGCCCAGTATAGGTGCATGTGGGCCTGTTTGGTTACCAAATATTATCTTTCGA
TCCCGACATTTGGAAGCTCTTGTTGCCTCCTTACAATGAGGTGACATGTGTACTAGAAGC
ACCTCTTGTTTAGTGTTAATGGATGTTTTTTTTCACTTATTTTTCTAGTTTAGTGTTAAT
GGATGTTTTTTTCTCTCTCATCCTCGAAATTAGTGCTAGCCCCTTTAAAAATTCAAACCA
ACCCCTTCAACTTCTATTTCCTTCGCATTTGGTTCATGTCCTTTTTATTACTATTTTTAA
AATTTTAAATAAGCCGTGAAATTACAATTATTTTTTTTTAATTTCACCTCTAATTACTTT
TTTAATCTTTCAAATTCGGTCCTTATTATTTTGATTATTATTTTTTTATTTTGAAGAAAC
TATAACATTACAATTTTGTTTCAATTTCACCCCCTTTTTTATTTTTTAAAAATCTTTCAA
ATTTAGTCCTCATTTTTTTTTATTGTTATTTATTTTTTTTGTGATTGTTTTTTAGACTTT
TTCAAATTCATCCTCCATAAGTTTTTTTTCTATCAAATTTGATCCATATTTTTTTTTCTA
TTTCCAACTTTTTTTCCTTTGGCATATTTCTATACTAATATTTTTTTTTTCATGATTTTA
TTATTCAAAATTAAATTAGTTAGGAATTAGGCTTCTTCATTGAACCCAAGTCAAGGATTT
TGCAGGTAACGAGTTTAAGAGGTGTGCTCGAGTTGACTTGTTTTTTTTCTTTTTTTAAAG
CTAGTTTTTTACCTTTTTTAGAGTTTTGCTTTAGTTGTTTTACAGATTGCCTTATATGGG
ATTAGTATTGAGTTTATAACTAGAGTCACTAGTTTTCAAAGGTTAGTGTGGGTTGACATG
TGTTTTTTTGATCTTTTATTATATTGATTTATTTTAATTTTATCCTTCAACATTTAATTT
ATTTGAAATTGGTTTTCCTACCTTTTTTCCTCTTTCCTTTATATTGGGTTATCTCAATTA
TGTGTCTGTGATTATAGGGTTTATGAGTTAACCTAAGTTGACTAATATTTTTTTTCTGTA
GCTATGAGGTTAGTCCAGGTTTATGACCAGAGTCACTGGTTTCAAAGGTTGAAGCGAATT
GACTTTTTTTTGTCTTTTTTTTTCTCAAATTGATTTATCTCAATTTCATCCTTCAACATT
TGATTAATTGAAAATTGATCCTTATACTTTGTTTTCCTTCCTTTTCTATTAAGTTATCTT
AATCATATACTCATGGTTGTAGGGTTCGTGGGTTAACCTGGGTTGACTCACATTTTATCC
CATTGCTTTTTTAAATGAATCCTTTTTTTTACCTTAACATTGAATTGTTTGATGATTGAG
CTTCATAATTTTATTTGATTTTCTTTTTAAAATAGTTATCCTTATATCATGGCTAGGTTA
GAGATTTTACATCTAGACCTAAGTAGTTTTAGATCGAGATTTTTTATACTTCTTTCTTAA
TTTTCTCTCTTCAACATTTTATTTGCTAAAGATTGAGATTCATCATTTTTCTTTTCATTT
TTTTAATGATTTTTTTATGTCCTCATTTGAATTATTAAGAATTGATTCTCAAGCTTTTTT
ATGCATTTTTTCTATGAGATTATTCAAATATTATGTTTATAATCGTAAAGTTTGCAAGTT
AACCTGATTTAACCAAGATATTGTTTTTCAGTTTTTTCATTCAATATTAAGTTGTTTCAT
AATTCGAATAGGCTTAAATTTTTTTTTTTATTATTGTCAATTTATTTCTTGTTGTTATAT
ATTTTTTTAAAATTGTATTACTTAAATTACTAATTGAACTAATAAAACTCTTGGATTTTC
TTCCTTAGCATTCTTTTCCATGGGCTATACTGTTAAGAAATATATTTATTTTATTTTATT
TATTAAAGGTAGAATAGTATTTTTAGTTTAGCCTATATATAATCTCTTTGTATTTAGGTT
AAAATAATAACTTCAGAATAAAGTGAATAATAAAACTCTAGTCTCCTCCTCTCTTATGTT
CTTCTTTCTCTTCGTTTAATTTGAGTTGTTTAACATGGTATTAAAGCATGATTTCATAGA
ACGAGTCTTAATCTCAAATACAGCTTTAGAGGATCTAACTTAGTGTGATAGTTGTTTCAT
TTCTACAAATTTGGTATTTCGTCTTCTCTTCAGTTCAACAATTTGGTATTTTATCTTCCC
TTCAGTTTTTACAATTTAGTATTTGCATTTTATTTCTATAAATTTAGTATTTCATCTTCC
TTTCAGTTTCTGTAATTTAGTATTTGCGTTTTGTTTTTGTAATTTTTTTTAGAGTGATTG
TATAACTTCGAGAATATAATTTTTTAGTTTCTGCAATCTAGTATTTTGTTTTTCGCTTTT
TTTGCATTCTAGTTTTCTTTATTTGTTGATTATGGTTATTGAAAGAGATGATTCCCTTTA
GTATGTGAATGTGAGGTTGGATGGAAATAACTATTCATATTGGAGTTATGTAATGAGAAA
TTTTCTTAAGGGTAAAAAGATGTGGGGATATGTTAGAAGAACTTATGTAATACCTAGGAA
TACTGATGAGGGGTATGATGTCTTGATAGATGTACAAAAAGCAAAAAATGCAAAGATTAT
TACTTGGATTAACAATTTTATTAAGCATTCCATAGGTACCTAGGAATATTGTTGGTTGTT
GTTGGATGTATAAGATTAAGATTAATTATGATGGGTCTATTAAGCGATACAAAGTTAGGT
TGGTTGTTAAAGGATACTCTCAACACTATGGTATGAATTATAAGGAGACATTTGCCCTTG
TTGCAAAAATAACTACTGTTCATACTCTTATTATTGTAGCTTCAGTTCATCGATGACATA
TCTCTCAACTTGATGTTAAAAATACCTTTTTGAATGGAGATCTTCAAGAAGAAGTTTATA
TAGTGTCCCCTCCTGGTGTTTTACATAACTTTAGGTATGTTTGTAAGCTCAAAAAAACAT
TACATGTCTCAAACAAACATCTCATGCTTGGTTTAAGAAATTTTTTATTGTAATCTCTTC
TTCTCTTGGACTTGTTTATAGTAGTCATGATTCTGTTATTTTTATTAAGTTCAATGATGC
AAGTCATATCATTTTATCTTTATATGTTGATGACATGATTATTATTGGTGATGTCAACAT
TGATTGTATTTAAGTTTTGAAGATAGAGTTGGGTAAATAGTTTGAAATGAAGAATTTGGG
TTATCTTCAATATTTCTTAGGTATTGAGGTAGCTTACTCACCTAGAGGTTACCTTCTTTC
TTAGTCGAAATATGTTGCAAATATTCTTGAGCAGACTAAACTTACTGATAATAAGACTAT
AGATACTCTTCTTGAGGTTAACGGAAGATATTCTTCTTCTGATGGTTTACCTTTGTCAGA
TTCTACTTTATACCGTACTATTATTAGGAGCTTGATATATCTCATTATTACTCGTCCATA
TATTTCATATGTTGTTTATATTGTTAGTTAGTTAGTTAGTTTGTTGCTTCTCCTATTATT
GTTCATTAGGCAGTTGTTTTTCGTATTTTACAATATTTTCGGGGCATAGTCTTTCAGAGT
CTTTTATTTCCATCCATCTCTTTCTTGGAGTTATGTGCATACTTTAATATTAATCATGAC
AATGATTCCACATATCACAAGTCTGTTACTAATTTTTGTATCTTTTTAGGTAATTCTCTT
ATTTCTTGGAAGAGCAAGAAACAATTTATTGTTTCTTAATCTTCAACTGAAGCAGAATAT
TGTGTTATAACATCTGCTATCAAAGAGATTGTTTGGTTATGTTGGTTACTTGTGAATATA
AATCTCTCTTTCTCATCTTACTCCTATATATTGTGACAATTAGATTTTTATTCAGACTGT
TCAAAACTCAGTTTTTCATTAACGAACTAACACATTGAAATCGATTGTCATTTTACTCGT
CATCATCTCAAGTATGACTCCACTATTTTGCTTTTTGTTTCTTCTTCTTTGTAAATTACA
GATTTTTTCACCAAGTCATATTTCATTTTCCGTTTTTGTTTTCTAGTTGACAAACTCTCG
ATGTTTGGAATTTGTCAGCGGATCCTCTACCAAAAGATAATCAAAGTGGAGCCTATTTCA
AGCGAAGAAGCTTGGACTTTGTTCATGGACAAGCTTGGACATGACACATTACTTGCTCTA
GAAGTGGAACAAATTGAAAAATTTGTGGCAGGTGCTGGTTTGCCTCTAGGAATTATAACA
ATGGCCGGAACCATGAGGGGAGTGGTTGACATATGCGAGTGGAGAAATGCATTGCATGAA
TTGAAAGAATCAAAAGTTAGGAAAGAAGATATGGAACCTAAGGTATTCTACATCTTGAGA
TTTAATTATACCCACCTAAGTGATTCAGATCTGCAGCGATGTTTCTTGTATTGTGCAGTA
TTTCCCGAAGACTTCATGATCCCTAGAAAGGTTTTGGTAAGGTATCTGATTGATGAGAGA
GTGATAAAAGGGTTCAACAGTAGGGTGGTAGAATTGGACAATGGCCGTTCAATGCTTAAT
AGACTTGAAAATGTCTGCTTACTGGAAGGTGCTAAAATGTATGGTGATCGTAGCTGTGTC
AAGATGCATGATTTGATTAGGGAAATGGCTATCCAAATACTGCAAGAGAACTCTCAAATC
ATTGCTAAAGCAGGTGCACAATTAAAAGAATTGCCGGATGCAGAGGAGTGGACAGAGAAT
CTTACGAGAGTTTCACTAACGCATAACCAAATTAAAGAAATTCCTTTTAGCCATTCACCA
AGGTGTTCCAATCTCTCAACTCTACTGTTATGAAATAATAAACACTTGCAATTTATTACA
AGTTCTTTTTTCGTGCAATTGCATGGGCTAAAGGTTCTTGATCTGTCACGTACAAATATT
GAAAAATTACCTGATTCTGTTTCTGATTTGATGAGTCTCACTGCATTATTGCTCAAAAGT
TGTGAGAACTTATGGGAAGTACCGTCATTAAAAAAGCTCGAGGCATTGAAGAGATCTTTG
TTTTACTACACTCATAAAGATGCCTCAAGGCATGGAATATCTATCCAACTTGAGGTATCT
TAGAATGAATGGATGTGATAAAAGGAAGTTTCCAAGTGGGATATTACCTAAACTCTCTCA
CCTGCAAGTATTTATACTAAAGGAAAGGATATATGGAAGAAGACATGCCCCGGTAACTGT
TAAAGGAAATGAAGTATGATGCTTGAGGAAGTTGGAAGATTTGGAATGCCATTTTAAAGG
CCACTCTGACTTTGTGGAGTATCTCAAAACTCGGGATGAGACCCAATCACTAAGCACATA
CAAATTTTTTGTAGGAAGTTTAATTGTTCTGGTTGTAAGAGTATGAAGAAGTTGTTCCCT
CTTGGCTTGCTGCCAAACCTCGTAAACCTGGAAGAGATTAGAGTTATGCATTATGAGAAA
ATGGAGAAGATAATAGGAACAACAGATGATGAAAAAAGCAGCATAAGCCCTTATTCCATC
ACCAAATTCATTCTTCCAAAGTTAAGAATCCTGAGATTGAGATATTTACTAGAACTGAAA
AGCATTTCTAGTGCAAAACTGGTTTGTGATTCTGTCGAAAGAATTGATGTATGGGAATGT
CAGAAGCTAAAGAGGATACCGTTATGTATTCCATTGCTTGAAAACAGCCGGCCATCTCCT
CCCCCTTCTCTTAGAAGAAAGATTATACATCCAAAACAATGGTGAGATTCAATGGAATGG
AGTGGAAGCATCCTAACGCTAAGGATGTCCTTTTACCCTTAGTAAAGTTTTATTGGTAAG
AGATGACACTGCCCTTAATTTAATATTGAATTATGCGTAAACATCGTGTTTCAATTCCTC
TCTCTCAATCTCTCTCTGCCTTTTTATTGAATTTAAATGAACTAGCCTTGACCACGACCA
CTTAATGATTGATGTGTGTGTATTAGATTTGACCCAGAAGTAAGGAAGCAAGACGAAGAC
ATTTGAAGCATTTGGAGAGCAACAACACAATGTAGCCAATTCATCCACAAGATTTTCTCA
AGACCTTTACACCCCTCCTCATTTTGTTGTTATCATCCCAACCTTGAGAACTTCCTTCTC
TTCTAGGTTCCTCTGTTTATTTATTATTTTGTCCGAAATTTTTTTAATTTATCTGCTATA
TTCATGTAAAAGCGGACGACTCTTGTCTTTCTAAAGATTGGGTTTTTAATGAGAATTTGA
TTGGCTTCGAAGCTTATGCCTTTTAATAACTTGATGATCTTTTTGTAGGAGGATGGTGAG
GACAAGCCTCTTAATTAATAAATATTGGAGAGAGCATATTCTGAATCACTCTTACGCTAT
TTCAGTTATGCCCTCTGTTCTGCTTATAGTGATATGGCAGGCTGAAAAGTTGATCACGAC
TATCTTTGGGGTTTCTTAGGCTTGTCATTCACTTGGTCTCATGCATAGAGATCCTAAGCC
TGACAACTTATTGTTTCATAGTGTACGTTGCGGGGGATGCTCCTCTTAAGGCCACAGATT
TTGACCTCTCTGTAATATTCTACAAGCCATGTATGGTACTACCTTCTATGTTAGTTTTGG
TGTTACACAATGAATGGATTGTCTCGGTGTTTGTTCAAAACCTTGTTGTCGTTATCTTTT
GTAGGTAAAAAGTTGGGAAAGATTTCTGATAACTGATATTTTACAGCTGCATATTTTACT
TTCTAAATATGTAGGATTTTGCATCAGGTTTGAATTGTAATAATAATTTCCATCCTCAGA
TTCCATGAATTGAATTTGTTCATATATTCAACCTCCTATTGTAAGAGAATCGATGAATTT
GGTGTTCATGAAGTGGGGGGCCTTGATCACTCCTACTGATTTTGTAGTAGCCATTTTGAA
AGTAGATAGCAGGGGTCTTCACAATTTAAAACAGATCAGACTAGACTTGTAATTCTTTAC
TTCTCAACTTTTTTTCTAGCTGTGCTTCTATCTTTAATGTACAAGACACTCCGTTGTGTT
GTAGTAACAAAAAAAACTTTAACAAATTGTCATTTAAAACTTTATATGTAATATATTTTT
AGTGCTTTTCTCAATTCAATATATTTTTCCTTTTTTTTATTTTTGAAAATCATAATAAAA
AAGAGATAGGTAGGTTAGATGGTGAAGTTTAATTAGGAAAGAAAGCTTTATTTTAGGGGG
GGGGGTAAAATACTAATTTAAGATGGTAAATACATGTATCTTTTCCTCCATTTTATAAGC
ATGTGTACCTAGACTAAGTAAAGACATCCCAAAATTAATTCAAAATCCTTAAAGTTTATG
CAATCTCTTAAATAGTATTTGGTTAATGATTTATAACAAAAAAAAAAAGATAATTAGGAC
AAGCATTTGTTTATAATGGAAATGAGGACAAACATATGTTCCTCTAAAAAAAGTGTGTGT
TTGTGTATAATTAAAAAAAAAAACATTTTTCATAGAAAAATAGGATTTTTTTTAAAAAAA
ATGTCCCTCGATACATTTCAAAATTCTTATCTCTCAACAACTTTAGTTTTGACCCATTAA
TTTTGTAGCATTTAATTTTTTACAATTTGATTTGAAAAAACTCCAAAAACAAAAAAATAT
ATATATTAAAAAGAAAGAAATACAAAATCCAGTTACAAATAAAATCAAATGGAAGCGTGA
TTGAAAAGAATTATATAATATCATCAGCAAGCATGAAAGATATACATATTTGATGTTTTA
ATTTAGAGAAATTCTTACATCTAGGTTATTATCAAGAACGATGATGCACCCCACCCATCT
CTATCTATTTTCAAACTAGCAACACGATTGACTCTGATACGTTCATCATTATATACATTT
ATAATGCTCACCAAAAGTTGGCGATGCATTCAATTCAGTGGGTCTGAGGCATATCTTGGC
TCCCTAGATCTTTGAAAATCTTCAAACTAATTTATCAAATTCAAAACCAAGTTGGATTTC
TATGAACCATCACGGTCGTTGATGGCATTGCAAGAAAAATTAAAAAAAAAAAAAAGAATT
AACCATCCATAATTGAGAGTCACAGCTTGCTAAAAAAAGGTTGAAGATAAAGGAATCGCA
ATCCTCTGTGTTCCTTGTCCAAGTACGAAGAAAAATTCAGTAACAAGGCATCTATCAGTT
TTTTTCCTGAAAAGAATATAATTTGTCAATTAATTCGAGGGCAATTAACACACACAATTT
CCAAAGTAATTTGCAGTACAGGTGAACTTTTATATGGACCATTGTCATGTACAGAATCTT
AGTCAAGTGCGTATATACGTGCCACTTTAACTCTTTTTTTTCTTGTCAAATAGGTCTTCG
TATGGGATTTAGTTATGATTGTAATCTTTGAAAAACTATATATTATACCTTCTGATAATA
AGATACACAGAAGGATCGTGATATTAGATTTTAAAGTATTATCAAACACTTAATTAAGAG
CCATATCCATAGCAAAGAGTCATGATGGTCATGGTCTAAGCCACACAGCGAAATTCCCAA
ATGATTACTAGCTAGTAATTTACAACTTTATCTTGGGTATACAATCCTCTATTACTTGAA
TAATCACAACAAATAAACTTTACCTAACTATATATTGCTTGTTGTAAGGATGATCATGAA
ATTAGTCTCAAATTTGAATTACCCATGTTGCCTAATTAATTTAATCCATAAAAAGGAAGC
ATAATCCTTTTAAGTGTGGAGATTAGCAAGAATCATATAGCTCTCAAAGGCTCGAAAACA
AGAAATACTTGTATCACTTTGTTGTGTATATGCCAACATATAAAACAATATATATTATTT
CTAGAGTACCCAAAAAATTTACACCCACTAGAAATATCATTGTTGGGTTTGCAAGGAACT
CTATATTCTATCTACCTTCAAACCTTTTGATGAGATAGGATGCAAGAAAATCTTCTTCAA
AACCTTAAACACGATAACAATCTGTTGTCTCTTAGACTGATGAGTAGAAGCACTTATCAT
GATATTTGTGTCTGATTTGGAAATCTTCAACTCTTTCTTGACACGACAAAGGTGCTTCAA
CTCTCCTCTAGCACATTCAGAATCCAAACTATCAACTGAATATGATCCTTTCTTTCCTCC
CAAGGAATCAGAAGAAGCCCTTTGAAGTTCCTCGTCATTGAATTTCTCCCACAACCTATC
CATCTTCTCCTCAATAGTCTCTATCTTCAATTCCTGACATGTTGTAAAGGAGAAACTTTG
CTTGAAAAACGGCAACTCTCTTTCATCGTCTTCGTAGCGATAATCCGGATAAACTAGTGA
AGAAACACGCCATAATGATGGAGAGATTGCAAAGTGAGGAAGAGGGTTGGTGATCCTTGG
GAAGCTGAAGTCTTCTGTTGACACCATAGTTGCTTTTTCTTGGGGTGACTATTCGGGATG
TTTCTGCTTAATATTGCTTAGACTACAAAACAAAGAAAGAGGGAATTATGATATTAGTTT
AGAGTTGAAAAATCCAAGAATTTTTTTAATGTGGATTCTATTAATGTCGAGAGACAAAGA
TAAGTAGCCAATCATCTTAATGTCAATAGAGACTTGAGTCATCTCAGCCATCGCCGGATT
GATAGGAAAGGTAAAGAAAAATAGAGAAATTGATTTGCAAGTTAAGCAATTAGTTTCTAA
TACGATATGTTCTTTTTCCACCATAAGATTTTCACAATTAGTTGATGTGCTTCTTAAATA
CGTCAATAATATTTCCAATCAATGAAGTAAGTATTACTGCTTCTTAAAGTTGTGTTTTCA
AATTATTTTTTATTTAAAAAATATTATTTAGATGAATTTTGAAACGTTGATATTAAAAAT
AAATAAAAATTATATAAAAAAACATCATTTTAATTTATTTTTAATTGAAAAATATTTTTT
AAAAAAATACATGAAGAGAGAAAAAATCAAGAAGAAGAGGGAGGTCTGTGAACCAGATGT
TGCTTAATTTAATGGTTGAAAGATACATGCAACTCCTATATGCAGACTCAAGTCAACAAG
ATGGTGAGAAAAGAGAATGAAGTGGATGGCCATGGACGGCTGGACCACCACCCACCACTA
ATTGAAGATGGTCCTCCAAATGCTGGTTGAGGGAAACCACCTAAAGTTACAGTCGTTTAT
ATAGTGCAAATTGTATATTTGTTTTCCGAGTACTGGACCATGTGGTATCTATGAGCCTGA
CCATTTCTGCAGGTCAAACTTGCTATTGAAGGATTAGTTTAGATGGCACTAATTTTATTA
TCATTCCATTTATGATTAAATCCAGAAAAAGAGAGAGTAGTTTTACTAAATAATTCAGTT
TACTTTGGTAACGGTTCAACAATCTTGGTTTCTTAGAAATTGATCTGAAACAAATCTTAA
GTCACGGATTAAATATAGCTTAACTCATTTTAAATTAATTTTTTATTTTATAAAAAAAAT
TAAAATAATATTATTTAAAAAAAAAAACACTACGTTATAAATTTTTTTTATATTGATTGG
GTTATAGATCAACCCTGTAGAGGAAAATGTGGAACTGCTCAGCAAATCAAGTAACTGTAG
CTATCAACAAGAGGAAAATCATGAGGAAGATTAGGAACACTAACTGATCCGATCTACCTC
ACGTCTTCTCGCTGAATTTCAAATGTTGATAAGATTTTCTCGTTAAGATTATTATGCTGT
ATTCAAACTCTATAAAGAGTAACCTTGTATCTATAACATTCAGGTGAAAAATATATTTTC
TACTTCACTGTTTTCTTCATTTTACATGGTATCAGAGCTACAAAAAGACTAGCGTCTCAT
TATGTCTTCATCTCCTTCCTCGTCCACTACAATCCTTAACTCCTCCTCTTTGATCCCCAC
AATAATTCCAATCTCTAATATTGTTTCACTCAAGTTGACTCCTGATAATTATCCTCTTTG
GAAGACACAATTACTGCACTATTTTCGTGGACAAGACCTGTATGGCTACCTTGATGGTAC
ACTCATTCTTCCTCCCCAAATGATTGATACTCTGCATCCTGATACAAGTGCACTCACCCA
AGTTCCAAATCCTGCGCATTTTCAATGGTTGCGACAGACGTCTAATCCTTAGCACTCTCA
TGTCTTCAATGACGAGAGGGTGTTTTAGCTCAAATAGTCTCTTATGCCACCTCTCATCAG
GTTTGGCGAGCACTTGAAACAAACTTCTCCTCACAATCTCGGGCTCGTACCATCCAGGTT
CGAACTCAACTTGCTAATGCAAAGAAGGGCAGTCAATCTGCCAATGATTATTTCTTATTG
ATCAAAAGATTAGCTGATGAACTTGCTATGGCTGGCCAACCTCTCAAATGTGATGACATC
ATTTCCTATGTTCTTGCTGGGTTAGGATATGAATATGACAGCTTGGTCTCCTCTATCTAT
GCCCGTAATGATCCAGTCACCCTTGAGGAAGTATACTCTCTTCTAATTGTTACAGAATCT
CGTCTAACTCGTCATCATCTATCTACTCCTGCACCCCTTGCTGAAGCACATATTGCCCAG
AGACAACCGCCACCATCCAACAATAGAAGTAAAGTTAATTCTCGGGGTAGAGGCCGTCAT
AACAACTATCGTGGAGGGGGTGCTTTCTCCTACAATAGAAGTGACACATATAATTCTTCT
ACTATTGTGTGTCAAGTCTGCGGAAAACATGGTCATTCTGCTCGCAAGTGCTACCATCGT
TTTGATCTCACCTATCAATATTCTTCTTCTCCTTCAAATAAACAGGCTTTTATTGCAGCA
AACAATGGCGGCTGGGAAAATGACTGGCATGCCGACACAGGTGCTACTCACCATATCACT
CATGATATGGCCAATCTGAACCTGAAGAGTGATGACTATACTGGAACAGATCAACTTCAA
GTTGGCAACGGTCAAGGTTTGCATATCTCTAAAACTGGCACTTCCTCTCTTCATACATCC
TCTCATTCCTTTGTATTGAATCAAGTTCTTTTCGTCCCTCAAATTCAGAAAAACTTACTT
TCTGTCCAAAAATTCTGCACTGACAATAATGTTTATTTTGAGTTTCATGATCAATATTTT
CTTGTGAAGGTTTACTTGGGGACCGTCCTTCATCGAGGCCATGTCAGTAATGGGTTGTAC
CATTTCTCACCCAAATATGTTCCTCCTCGAGCCTTTTCCAGTGTTCGCCTTTCATTTGAT
CAATGGCACCGTCGCCTTGGTCATGCTGCTTCTCAAGTTGTTCAACGTGTTTTGTCTTCA
AATAAACTACCAGTTGATAAAATAAAAAGGCACTCGTGTGTCCCGATTGTCAATTAGCAA
AAAGTCATGCTTTGCCTTTTACTAATTCAACTTATGTTTCCAAATCTCCATTAGACTTAA
TTTTTACCGATGACCGGGGTCCAAGATCTCGTAGCCTCAACTACCGGTGCTCGATACTAT
GTTAGTTTTCTAGATAATTATTCTAAATTCTTATGGTTATTTCCTATTAAATTCAAATCT
GATGTTGAGCGTGTTTTTCTTCAATTTCAATGTTACGTGGAAAAACAATTTAGTCGTAAA
ATCAAAGCCATACAATCAGATTGGGGTGGTGAATACTGTAGACTTCATAATTATTTTCAA
GCCAATGGCATCGCTCATCGTATTGCATGCCCTCATACTCACCAACAAATTGGTTCAATT
GAACGAAGACATAGACAAATTGTTGAAGTGGGCCTTAGTTTATTAGCACACTCAAATTTG
CCTCTACTTTATTGGGAAGATGCATTTACAACTGCAACCTTTTTAATTAATCGCCTTCCA
ACACCCATCCTCAATAATTTGTCACCGTATGAAATGCTCTATAACCGGATCCCAGATTTT
TCTTTTTTACGTGTCTTTGGTTGTGCATGTTGGCCTAATCTTAGACCATATAATAAACAT
AAATTGGATTTTAGAAGCAAATCCTGTATTTTCATTGGCTATAGTGTTAATCATCATGGA
TACAAGTGCCTTGATTTATCAACCGGTCGTGTTTATGTGTCCCGTCATGTAATATTTGAT
GAAAATATGTTCCCTTACCGAGAAAAATATTTCCTCTATACCGTCCTCAAATTCCACCTC
ATCCACACATGTTAACTTGCCTTTCCATCTTCCAGTACCACTACCTGCCAGCTTTAATGA
TATGCAAACTCAAAGTTTACCATTTGCAACTAATGATTTTGTTCCTTTAGTGTCTCACTC
TGCAGGAACAAATGAAGAACCACCTGTTAGGCCTACTACTTCTATCTCCTCGTTAGAGGT
AGCCGTCGCCGATCACCCCATCTCCTCCAGTTTATCGAGACACCTCTTCAACCCACCTTA
AATCCTGCAGTAATGCAAGGCAATACCAGCACCCATACCATGATTACCAGATCAAGAAAC
AATATTTTTAAACCAAAAGCTAACTCTGATGCTTTTGTACGGTATCCTCTACCTAAAGCA
TTACTTACCTCTCTTCACTCTTCTGATATAGAACCAACATGTTATAGTGATGCAGTCAAG
TCACCCCAATGGCGAACAGCAATGAATGCAGAGTTTGATGCTCTTCTACGCAATGGGACT
TGGTCATTAGTTGCTCCTCCTTCTAAAGCTAATATCGTTGGTTGCCGCTGGATATACAAA
ATAAAAAAACATGCTGATGGTTCCATAGAGAGGTTTAAGGCCAGGTTAGTTGCCAAAGGT
TTTCATCAACAAGAAGGAATTGATTTTAATGAGACATTTAGTCCTGTTGTCAAGCATGCT
ACAATTCGAATAGTCTTGTCTTTGGCTGTTTCTTATAACTGGCAGATTAAACAAATTGAT
ATCCAAAATGCATTTCTACACGGTGAACTGGAAGAGGAAGTTTATATGGCCCAACCTCAA
GGCTATATCCATCCCCAATATCCTAATCATCTTTGCAGACTACATAAGTCAATCTACGGC
TTGAAACAAGCTCCAAGAGCTTGGTTCTCTCATCTAATGATAAACTACGGGCGATTGGAT
TTCGTGCATAGCAAGCGAGACCCTTCTTTGTTTATTTGGAACAAAAATAATGTTCTTGTT
GTGATTCTTATTTATGTTGATGATATTATCATCACAAGCAGCTTCTAGTATCGCCATCCA
TCATGTGCTTCAAGACTTACATTCGGATTTTGTCAGGAAAGAGCTTGGTGATATTAGCTA
CTTTTTAGGGGCGGAGGTCTTGCGCTCAACTGATGGTATGTATCTCACTCAAAGAAAGTA
TGTGGCTGAACTCCTAAAACGCACTCACATGGCAGAAGCAAAACCATGTACAAGTCCTAT
ATCAACTACCTGTCACCTATCTGCAACCGAAGGAGCTAAGTTTTCGGATCCTTCTCTCTA
CAGACAGGTTGTTGGTAGCCTCGCAATATTTGGCATTTACTCGACCGATCTTTCATTCTC
AATTCACAAAGTAAGCAAGTTCATGCATAACCCGTTGGAGCCACATTGGCAAGCAGTAAA
AAGAATACTACGTTATCTTAAACATACCATATCAACGGGACTATTTCTTAGTCAGTCTCC
TAACTCTGCAATTCAAGCTTTTTCAGATTCTGATTGGGCAGGTGATCGTGATGATCGACG
GTCAATAGGTGCTTATTGTATTTTCATGGGCAACAATCTTATCTCATGGCGCTGCAAGCA
ACAATTTACAGTTGCTCGTAGTAGCACAGAAGCTGAATATAAGTCTCTTGCAGACACTGC
CTCTGAACTCCAATGGTTGCAATCACTTTTATCTGAAATTGGCTTCAAAATTCAAAACCC
TCCAGTATTATGGTGTGATAATATTGGAGCCACATACTTGACTGCTAATCCTATGTTTCA
TGCCCGTACTAAGCACATCGAAATTGATTTTCATTATGTGCATGATCAAGTTCAAAGAAA
GCAACTTACGGTTCAGTTTATTTCTACTAAAGATCAACTTGCTGATTCACTGACAAAACC
AGTGTCTCCACGCAAGTTTCAAATTACTTTGGCCAATCTGAATGTCCGAGCTCTTCCCTT
CAGATTGAGGGGGCGTGTAGAGGAAAATGTGGAACTGCTCAGCAAATCAAGTAACTGTAG
CTATCAACAAGAGAAAAATCAAGAGGAAGATTAGGAACACTAACTGATCTGATCTACCTC
ACGTCTTCTGCTGAATTTCAAATGTTGATAAGATTTTCTGTTAAGATTATTATGCTGTAT
TCAAACTCTATAAAGAGTAACCTTGTATCTATAACATTCAGGTGAAAAATATATTTTCTA
TTTCACTGTTTTCTTCATTTTACAAACCCAAATTTTTACTGATTCATATTAAATTAATTT
TCTTATAAATCTTAGATCACCCTAATCATTAATTAACCCGTAAAATTATGTCGGGTTTTA
AACAATGTCTTGAATAAGGACGAAGATGATGAGGAAAATATATTATATATTAAGACCTAC
GATTTAAAAAAGAAAATCGAGGACACGCATGGGGGCAAATACTATATTTGTGTGCTTATA
AAAAAATTCCCTAAATCAATTAATGTTATTTTTTTAATTATCTAACAGCATCATGACAAC
AATTTTCTTAATTCACTGTACAATTTTCTTTTGACCTTTCCTGCCCATTGATGATTGAAC
TGTCTATAAATTAAGGTACTGGTGACGCAGTCAACCAAGTCCACTGATTCAAACCTTTCA
ATGGCATCTAATCCTATTGTATTACAACGTATTTAATTAGTTTCCCAAAAAAAAACATCA
TAATTAAAAGTACAAAATATATTAAAATTTTCTTAATTCTCTCTCTTGTCTTTGTTTCAA
CATTAATAACGTTCCCAGAAGGCGTTAGAACAAGAAAGAAGAAACAAGCCTTTGAAGGGC
TTTCTTCGGAAGTTGAACAGTAGACCTGGAACCGGTAGACTGTAATCAGGACAAAAAATC
ACAAGTAAATAAAAGGCTGTCCAATTTACTTTGTGTTTTTGAGAAAGTCAGAAGACATAC
ATACATGATTGTAAAAAAGAAAAAGAAAACCCAAAATAAATGCATGCTGTGTGTGTATGA
TTTATGACTGTTTGTGGGAAATGGTGGAGGTTTTGTTGTTGACCGAGTTCCATAAAAATC
TGCGGTCCTCTATATTCACTCATGCTTATTGGTGCATAATTTCCAAGCAATTAAGGCTGG
ATCCATGATGATGATTTATGTGTCTAATTGCGATATTTCTTCATGATGTTTCAAAAGTCA
ATCCATCAAATACAATTTTTTTTTTTTTTTTTTGCCTCCGCTTTCTAAAACTGATCAAGT
GTAGATAGGTTCTACGTCAAGACACAGGAGAAGAAACCGTGATTTCGTTAGAAGTTTTAG
TTTCTTTAACTTCCTCCGCGTGGGCTCACCTTTAACTTCCTAAAATAATTAGGAGCAGGA
CTCAAGTTTATTTAGAGCCTACTAGACTAGATCCTAAGTATATTTCAGTCCTGCCGTGGC
CAGAACCCAAGATTATTTTAAGTTCTGCCCAACCTGGCTCAAGTCTAGCCTTGAGTTAGC
TTTGGACTAGACTATACAGGACTCAAGATTATTTTAAATCATGTATATAGTAGGATCCAA
GTTTATTTTTGGATCCTACAACTAATAATTTGTATATAATTTATAAGTGAAAGTAAATGT
AAAATTAAGTGTAATTTGATAAAATTATTGTTACAATACATTTGGTAAAATTAGTAAATG
ATATAACATTTTCTTTTAAATTCATCAATTATTTTATTAATAATATTAATTACAATAAAA
TATACTCTTATAAATTTTACTGAAAATAATAATATTTATAATACAAATCATAATATTTTT
AGTGTTAATATTATTAATTATTATAAAATAATATTATTTATAACTCAAAAAATAATAATA
TTTTTTATATTAATACTATTAATTATATTAAAAAATATATTAAGAAAAAATATAATAATA
ATTTTATTATTAATTATACCAAAAACAATAATATTAAGAGAACAAATAATAATAGTTTTG
AGATCAACACTATTAATTAGACTAAAAAAATAATACTATTTTTAACACCTATACTATCAA
TCATATGAAAAAAATATATTAAGAAAAAATATGATAATTCTTTTAATATTAATTATACTA
AAAAAATAATATCAACAAAACAAACAATAATATTTTTACTATTAATACTCTAAAAATTAA
TTATACTAACAAAAAAATTAAAAAACTAATAATAATATTTTTAATACCAATACTTGTAAT
TATACTAAAAGTATAAGCAGCCCAAGCACCACGTGGCGCTTTGGTCGCACCCCAGAGGAA
GCAGACCAAGCTCCAGTGTGGCGCTGGGTCGCGGGCTTAGGTTGGTATTGTCCAAGTGCC
ACGTGGTGCATGGTCTCCCCGTGGCCAGGATCCAATTCTATTTTTGGTCCTGCCCTACCA
GGCCCAAGGCTAGCCTTGGGCCATGCCTGTGAGTGCCCAAGCCAAAGCACCACGTGATGC
TTGGACTGCAGTCAAGAGGAAGCAAGTCAAGTGCCATATGGCGTTTGGGTTGTATGCCTC
AAGAGGGAACCCAAGCGCCACGTGTCCCAACGTTGTTTTTTTATAGTAATAGCAGTTTTT
AAAAATTTATTAATCATGATAATAATATTTATGTTCTTATAAATTTTAATGAAAATACTA
AAATTTTTAAAATATAAATAATAATATTTTTAGTGGCAATAATATGAATTATTATAAAAA
TCATATTATTTATAAAACCAAATATAATAATATTTTAGAGATTAATACTATTAATTATAC
CAAAAAAATAATATTAAGAGAACAAATAATAATATTTTTGAGATCAACACTATTAATTAA
ACTAAAAAAACAATAATATTTTTTATATTAAGAAAAAATATAATAATTCTTTTAATATTA
ATTATACAAAAAAAATCAACAAAACAAACAATAATATTTTTACTATTAATACTCTAAAAA
TTAGTTATACTAAAAAAAGAATAATAAGAAAACTAAGCATAATATTTTTAATACCAATAC
TTGTAATTACACTAAAAATATAGGCAGCCCAAGCGCCACGTGGCACTTTGGCTGCACCCA
AAAGGAAACAGACCAAGCTCCAGGTGGCACTGGGCTGCGGGCTTGGGTTGGTGTTGTCCA
AGCGCCACGTGTTACATGGTCTACCCGTGACCAAGACCCAATTCTATTTTTGGTCCTGCC
CTACCAAGCCCAAGGCTAGCCTTGGGCCATGCCTGTGAGTGTCCAAGCCAAAGCACCACG
TGGCGCTTGGACTGCAGCCAAGAGGAAGCAAGCCAAGTGCCACGTGGCGTTTGGGTTGTC
CGCCCTCAAGATGGAACTCAAGCGCCACGTGTCCCAACGTAGTTTTTTTCATAATAATAG
CAGTTTTTTAAAATTTATTAATGATGATAATAATATTTATGCTCTTATAAATTTTAATGA
AAATACTAAAATTTTTAAAATACAAATAATAATATTTTTAGTGGCAATAATATGAATTAT
TATAAAAATCATATTATTTATAACACCAAATATAATAATATTTTAGATATTAATACTATT
AATAATACCAAAAAATAATATTAAGAGAACAAATAATAATAGTTTTGAGATCAACACTAT
TAATTAGACTAAAAAATTAATAATATTTTTTATATTAAGAAAAAATATAATAATTCTCTT
AATATTAATTATAAAAAAATCAACAAAACAAACAATAATATTTTTACTATTAATACTCTA
AAAATTAGTTATACTAAAAAAAGAATAATAAGAAAACTAAGAATAATATTTTTAATACCA
ATACTTGTAATTACACTAAAAATATAGGCAGCCCAAGCGCCACGTGGCGCTTGGGCTGCA
CCCAAGAGCAAGCTGACGCGGCGCTTGGGTTGCACCCAAGAGCAAGCAGACCAAGCGTCA
GGTGGCACTATACTGCTGGCTTGAGGTGGTGATACCCAAGCTCCACGTGCTTGGCCTCCA
CCCAAGAGGAAGCAGACCAAGCACCAGGTGGCGCTGTGTTTGCTCCGCCCCAAGCAGGCA
GCCCAAACGCCACATGTGTACAGCCCCAGGGGGTGCGCTTCCAGCCTAGCGCTTGGGGCC
TGCAGGCTGCAACCTCCCTAAATGCCCCCACCAACAGTGCAAGCACTCACAGTACACAGT
ACCCGTGCTATAGTGCAATCCATAGTGAAAGCACTCACAATACATTCACAGTGCAGTACA
GTGCAATCCACAGTGAACAGCAGCCCGCGTTATAGTAAAATACTAATCCCTTATATATAT
ATATATATATTATACTCTTACGAGAATAGAGAAAAACTAGTTAATTGGCTTTAGTTTTGA
CCAAACTTTTTAAGATGTTAAAAAAAATATGCTGATATTTCTAATTTTTTTAATATACTA
AAATGAAATGATGATATTATGGATCGATCTAGGCTAATCGATCATGCGCCAAATTTGGCT
TCGTAACTTTGTTTTTTCTAAAACCATGTTGCACTGAACCAGAGCTGCTTACCTTGTTTC
CTTTAACATCCCCACATGCAAGTGACAAACACTTTGACAATGCATAGAACAGTTCTGCTA
TGTGAAGTAAGATGCTTTGTGTAAACTGTTATCATAAACAGAAGTCATTGTTATTGAAAA
AGCAGCAAATATTGTAATGGTCACATTATTTTACTTTACTCTTGCTTATTGTTCTTATAA
TTCTAAGAGATCATTTGTCCTCGCAAATAAGCATGCTGCATGAGCAGAGTAGAGATACAA
GGCACTGCAGTTGATCCTTCGAATACAAATTTGAGTGTTAATAACCCATGGATGGACAGT
ACTGAATAAGATAATTAGCAATTGAATAAGATAATTAGCAAGTGTGACTACAGCTATGAA
ATTTCCAGTCTCTTAGAATTATAAAAATATCCAATCTCATTACCCACGACTTACTAAGCT
ATGCCACCAACAAGGATGAAGCAAGCAGAAGGAATTGGTTTGTATATTGAAACCCTCGAA
AGGACTGCAGAGTGTGCAGGCCAGACATGCAGTCTAAATTAATCCACACTTTTACGATTT
TTCATAAGGACACAATAGATTTTATCCCATATTTTGTAGTTTCTACAGAGGAAATAAGGT
AAAAACATCAATCTGAAGTTGGAAACATACCAAAACTGTAGCAGCAACTCATTCCATGAT
CCTGACCCAGAAGTTGGGGAACGTTGCGTCCAATCGATTAACTTGAAGTGGATCGTGTTT
CCTTATTTCCATGGCTCCATCCCATCTAGCATCTGCTGCATACAGGTTTGACAAAACTAC
ATAGTTCCCAATATTCTCTGCTTGAATTTTATATAAATGGTCCGCTACAAAGCAGTCCAA
TTCCACTTCATGACGGGTCCTAAACCATAACCGTGAATCTCTTTCCCAAACCAGGAAGCA
ATATTCTCGTCTAGAGATCCACGCACAGGTAGAATATTAGCTAAGGTTGTATATTTTGGC
TTTGTTTGACCTTTCAGCATCGAACTAAACAATGTTAATGCATCATCCATCAAATTATTC
TCTGCAAACCCTGCAATACTCACATTCCATGAAACAACATCTTGTTCCTCAATACCGTCA
AAAGGAGCATAAGCATCATGGAATATATTGTTGCTGCTAGCTGTGGTTCACTTTTGATGT
TTTCATCAGTTGAATTGACGTGAAAAGGAATTCATAGTGCGTATGGTGATCCTTCAACTC
CCTTTGATTCTTTTGTGGATTTCTGTTGGATTTTTATAGGAAACCCTGCAAGTAAATTTC
TTGACGGAGGTTGAGTAGGATGGAAAACAAGAAGACTGTTCGCTCTGTTCGTTTCTTGGT
GCTGGCAAATGCCCCAATGGAGTCTTCATGGTGATTTATGTCCCACTAGTGGAAAACATT
GGGAGGCAGTCGGGATGCAAAGCGAATGATAACTGGGTTTGTTATAAGGCAAACTCATGG
GTTATAATACGTCAAAACCTCAAAATCCTACGGGTTTCTTGCATTGAAGACCAAGCAAAT
CCATGTCTCCACTTACAAATTTTTATATATAAAAAACTAGAAAAACTAGAAAATAAAAAT
CCTAAACTGAAAAAAAAAAGGAGAAACTTTTTTTCTCAAAAAACTTCAGCATCACATTGT
TTTGATCATTCCTTCAGGGAAGATGAAAGAGGGGAGCATTTGAAATCATGTGAGAAGAAA
CGAAACAAAAGTTTCTTGTGGCATTGAAACGTAGTGAAGAAATTGATGGCAGTGTATGCA
TGGATGGTGTGCTTTCAAAGCCCACAGCACCTGAAAGAAGGATTGCAGTCCTGCCTGAAT
GGGGATAATTGATATTTTACATTCTGTTTTGGAGGGAATTATGTCAAATAATAGTTCCTA
ACGGCGAGTGGTTACACTATTAACTGTAAAATGATATTGTCATGAAGGGCAGGTTATGGG
CATAAATATACCTTAATGCCATCCTGAATCCATTGTGCATATCCTGTATCAGGAATTGGC
GTAATGGTTCTCCAACCTCTGGGATGACATTAATTGAGAGCTTGCCCAATATGTATGGAT
GGTGTACTTCCAAAGCCCACGGCTGCTGAAAGAAAGTTTGCAGTCCTGCCCGCATGTGGA
TCATCCATTCTGCTTATCCTGTTCAGGAATTGGCATAACGGTTCCCCAGCCTCTGGGATG
ACATTGAGAGCTTGCCCAAAATGTCGTAAAACGTCTCACTGCCATCCCAAGTCTGATTTT
GTATATCCCTCGTTTAGGATTGATCTCTCCATACTTGGTGGCATAGGTGAATACTGTGGC
ATTTTTTCGACAATTTGAAAAAAAGAAAAAAGATTTAAGAACTTCGATGGCAATGATTGC
TTTTGTAAGAGGTAACCTGTTTCCCTTGGAACATGGCTCCTTTTACGTTCATTTACTTTC
ATCTCGGAGAGCTTCATCTTTACACTCCTTATAATGAATAGCAGGTTGTGTTGTGCTGTA
GCACACTGTCATGCCAGGCTCGTACACATGGAAACATCACAAGCCGCCACCAAGGAGGTC
ACCACCTCGTCGAAGATCCAATGCAGCGGATATGGATGCATCATTTGATTATTTTGGAAA
ATATGCTGGACATGTTTGATGATAGTGTCTTGATTATGATAATTCCTTCGATCCCTTTCA
TGAAGATTATCATCAGGACATCTTTGATTATGCATGTTGGGGATTCCGACTCCCCATGCG
CGGACCGGTGGTGTACTGATATTTGCTCATATGGAGGCTAAAGCACACTGACACAATATT
TAACGTGGTTCGGCAAAACCGTCTACATCCACGGGAGAGAGTCCATTTTATTAGAGATTA
GAGAAAGGATACAAAACAAATACATGGAGGAGGAGGATCACTTCACTCAAACTCTACTCC
CAGCTCTCTTGCTGCACTTGCAGCCCTTCACTTTCTCTCTACACTCTTCACATTCTCGCC
CCTCTCTTACATTTTGCTCTCTTACGTATGCCTATAAATAGGCAAGTACGGTGGCTCCTC
TTCTTCAACAACAGCAGCTGCACATGGGTTGATACATTTGTCAATGGTGGGTGCAACTAC
CATTGACAAATGGTAACCCTACTCCTTAGGGTAGGTTGCCCATTAATGGCAATTCCCAAC
AATCACCCCCTTTGATATTTATATGGGCAATTGTCCTCTTGCTTCTTCAACACAAGCTTA
CATCCTGCAGCTCTTCCAAGCTTACCATTCTGAGAGCATTTATGGCCGAGTTTACAGGTA
CTCGCCAAACCTTTCAATTACCAGAGTCACCAAAGCACACCTTTTCTCACACAAAAGGAT
CATTACAACCAGATGGTCTGCCACTTCACATCTGAAGAGTGTTAACACTTATCTCTGGGA
CATACTGCATTCCCCTTCGAGCGTATCAACCATGCTCGGTCCCGAATGATTCATCAAGCC
TTACACCAAGGCTTACAACACCCCTCAAACGGAAATTTCTATTTCCAGGTGCGACAGATC
ATTATCCGAGTATCTCAATATGATCATGAGCTCACCAATCTTCCAAGAGTCTACTCATCC
AGGAGTTGCGTCTGCCCTCTGTTCCATCCTAGGAACCACGCCTTACTCCTCCGTGAGTCT
CTCGCTCTTAGTCTCAAGAGTCCAGGTAGCTCTCCACCTTCACCTATGGGGGCAGCCCAT
TAAAGGTTGATCCATATATGTCTTGATACTAAGTATTACAATGTCTTTACCGAGCTCACC
ACCTTGACAAGAGTCAACTTGTTCCCGGAACCTGTGCATGCCCTCTGCTCCTTCATAGCA
GCCGCGTCTTAATGCTCCACAAGTCACACACTTATTGTCCAAGGCAAATGTCTTTTAGCT
CATTGATCTTTAACATGGGGGCAATATCCATGAAAGTCAATCCTGCATTTGTCTCCATAC
TCATCATAGCCACTTCATTGGCTATACACATGTCCACTCATATCTAGCCATTACATTGGC
TCTGGGGCGTTCTGAACTAGGCTCATATCGTGGCCCACACACCTTCTCCTTAGGTGTCTC
CGCTCGTCGTCATGCGGCAGTCTGAATTGGGGCTCCTATCATGGCCCTCACACCTTCTCT
AAGGTGTCTTCGCCTGTTGTCATGAGGCGGTCTGAACTAGGGCTAATATCAAGGCCCTCA
CACCTTCTCTCTAAGGTGTCTTCGCTCGTTGTCATGGGGCAGTCGCATCCTCCTTCAGCT
GAGATGCTTCAAAGTGGCTTCAAAGTTCTCTACCACCATGTGCACTATGGGAGAGATTAC
TGCCACTGACTACATAGAAAGAGAAAGTTGTGGTATACTCCTCGTAATCCTCTACCTCGA
TTTTTATGTTTGGAGCTTCTATGCCTTTTTGCTTGACAGCTCCACCTACACCAACTATCT
TTGGTGTCTTCGCCTTCCATCATAGGCGGCCGCCTTTCATCACAGGCGTTTGCACCCTCT
CAATTAGGTGCCTCTGCAACAGCTCTATTTCCATCCTTGCATGCATTGGAAAGGTCTTCG
CATGTTGTCTTTATCAAGAGCATAAGAGACTTCTTGTTGTACAACTTCTACAGTCTCTGC
TCTGAGCTTCATCTGGGAACTCTTCTTCTCCTTGCACCTGTTGTCTCATTATAGTACCTC
GTTGGATCCTACGGGTACCCCTGCACAATCTCCGTGTGCCTTCGTGCAATTTTTATTCTT
CAGATTTCTCCCTATTCCTTACTTATGTTTGACAGCAGCTCATCCTGTCACAACACCTGT
CCAAGTCAAAATAGAGTGCCAATCTTTATCCCCTTACTGTATTCATCTTCCATTATCAGG
GTCTTCATCAATTCTCCCCTCGAGAAATCACAGTCATCGAATCTAACTTCTTTGGAGAAA
TCACCACTCCATCAGATCCTTGAACCTTCGGAACCCAACTGTTCCCTTGTGCCGTCATCC
TGCTAGTCTTCAACCGTTTCATTACAAACTGCAATATATACTAAAATAGTACCGTATGGA
TAATCCTTCCACTAAGCAAGTTCTCAGGAAAGATTGGAGGGGTCACACTGGTCCCGCTTA
AAACCCAATCTCCTAGACATAACTTCTTAGGCCATATATATCTATCGTACTGTTTTTCCG
TATATACAACCATTTGCTAGCTTTATTGCGGCTTTCCTTTACAAGTGATCTGAAATATAC
TGGTTTAATACATGATTTCTCAACATCTGGCGAGACTATCAGTTCTTAGATTCGTCAAGA
TTGGTCTTCGTCAATTTCCACTCTTCACCTCAAATTATCCACATGATCGGGTGTCCAGAG
TGTCCCAATTTTGCTTTCCTTCAAGGCAGTTAAAATTCTCTCCACTTAGCAATCTAGCAC
ATGTAATTGGGTAAACATATGCACCTTGTTCTTCATCTTCATCGACCACCATGAAGACCA
TCGGATGCCTCCTGATCGGGCAATCTCTCTTTAATAATTCACCACCACCACTTTCAGTCT
CAAATCTCAATGATCGGACCATACCATTGCATCCGGAACAATCAAATTAGCTGGAAACAA
GTCTGAAATCGTCCAAATCGCATTTCAAACGGCTAAGATTTGATCAATACAATTCGGCCC
GATAAACGGCCCTGGCATTCAATCTCGGATCCGGTTGCTCGTAGACTCTGCTGCACAAAC
TCTTATCCCTCGGCTCACGGCTCGGCTGGGCTCCAAAACGGCTCGGCTCAACTCGGCTCG
GCTCGCGGCTGATGACGTGCCATGTGGGTTCCATGTGCTGACGTGTCTGTTGACTTGACG
CTGACATGGCATGCTGACGTCTTCATTACATCATGCTGATGTCATCATGGGCCATGCTAC
TGTCATCCTTGACATGTCTACTATTCATGCTGACGTCACTTTTACGACATGCTGATGTCA
TCAATATCCGGGCCAGTCACATGGGTCGGGTCAACTGGTATTTGGGTCGAGTCAACTGGT
ATTCGAGTCAGGTCAACTCATCCGGTTGAAGAAGACGCGCGGGGCGCATCTGCGCACGTG
GGCAAACGCCTTGCCGGAGAGTGAGGGAGAGTGCGGCCATGTCCGACGTCCGATTTTGAC
ATCGTTTTCACCAGTGGCTTCGTCTCTTCCTCCTCTACACAGTGGTATGGTCAAAACACA
ATTTTGACAACTTTCCTTTATGAGCAAAAATCAAACACCCCTTTAAACCATGTGCTCTGA
TACCAATTGTTGGGGAATCCCGGCTTCCCATGCGCGGACCAGTGGCGTACTAATATTTGC
TCATATGGAGGCTAAAGCACACTGACACAATATTTAACGTGGTTCGGCAAAACCGTCTAC
ATCCACGGGAGAGAGTCCATTTTATTAAAGATTAGAGAAAGGATACAAAACAAATACATG
GAGGAGGAGGATCACTTCACTCAAACTCTACTCCCAGCTCTCTTGCTGCACTTACAGCTG
CTGCTGCCATTGCAGCCCTTTACTTTCTCTCTACACTCTTCACATTCTCACCCCTCTCTT
ACATTTTGCTCTCTCACGTATGCCTATAAATAGGCAAGTATGGTGGCTCCTCTTCTTCAA
CAACAGCAGCTGCACATGGGTTGATACATTTGTCAATGGTGGATGCAACTACCATTGACA
AATGGTAACCATACTCCTTAGGGTAGGTTGCTCATTAATGGCAATTCCCAACAAATCACT
TCGATGACATGTGAACATTTTCATTGAATGGATTGGAATAAATTATATATGAGTTAAAAG
AACTGATAACTTGGTCCTTCTAGTAAATCATAAGTTAAATCTTTGATCATGAACTAATTC
ATGGATCTATTACCTTTTCAATTGAGATCTAAATTGACGACTCAAGAGTTTTTTCCACAA
CCATCATGAAATAGTCTTTCTCTTTATCACTAGAGGGACCAACTTATTATTTTCTTAAGA
ATACAATGACGTAACAACTTACTTAAATTCGTGATCTTTATTGAATGAAATCCTAATTTC
TATTACAATATAGTGCAGGAAGGCAACAAGAGATTTAAAGTTTTAACTAAATTATTAAGT
TAGGGCTAAGTTAATGGATTATCGGGTTAACAACCGAGTTTAATAACACCGGTTTAAAGT
GAGTCCCAAAAATAAAAACACACTCTCTTTGCTCTGCAATAGTGCACGACACCACTCCTC
CTCGTATTCCTATTTGGTACTTCATATAAAAATAAAAAAAGATTCTTCCTTTACTTTCCT
ACCTTCGAATCCATCAACTCATCTCTCGCTTTTCACTCTATCTAGCTTTAAGAGAGAAGC
CAATCTGCAACCACCGCTGTAAGAGAGGAAGGAGAAGATGCCGCCACCTACAGGACCAGG
AGGAGGAGGAGGAACTGGTGGTGGTGAAGTAGGGCAACAGAGACAAGGACAGCAACAACA
ACAAGGAGGGATGGGGCAAACAATAACAGGGATAATAAGGATGGCTGTTTTTTGGTATTT
CATCTCTAAATTCATCTCTCCCAAAAAAGCCCCCACTGACCCTTCCATCCTAATCTCCAA
TCTCTTCCAAAAAGGAGAGTCTTTGGTATGTATTTTTCATGTTCTAGTGTTTTTTGTTCT
GATCTGGGCTCTCTTTTTTCCTCTGACTTTTGTCTTCATTTTGAAAAAGTTTTGATCTCT
CTTCCTGGGTTGATCCTGGATTGGTGCATTTTATTGTTGGTGTTAAAATTGCTGAGATTA
AACAAAAATCAGATATTTCCACGTAAGGGAGTTGTTTTCAACATGCTAATTTTGGTTTTT
GAGCATCTATGTCATGTAAAGATTGTTCTGTTGCAAAATTTGTGAGCAGGTTCACAATTT
TGGAATTTTATGCTTCTTTACCCAGTATTTTTCGACCTTCTGTAATGTGGAATTTTCCTT
TACCTGGATATCACTGCCCTTGTAAGCTATGAAATAGGATTAAGAAGCATTTGTGAGCAG
TTGCTTCGTAGTGCGTTTGCGTGGCTGTGACTAATGCAGCGCATATTTCCGTGTGCTTGA
ATTTTCACGTTTTTATTTGCAAAGTTCCATCTTGTCGTACAAGATGAATTGATATGGTGA
ATAGATACTGCTGAATCAGGGGCATAGGGATTATGTAGAACTAGGTGAGAATGAACGATA
GAGGGTTTGTCCCCCGCCGGTTGAATGAAAAAAAAGAGGGAGAGGGAAGTCTCTGAGTGA
CCCCATTTAAAAGGTTAGGAGTGAAACTTTGTAATGGCAAGCAGGAGCAGCTACTCATCG
TTCAATTGAACTAGAGTGACTATGCCTGTATAGTGGCATAGCAGGGAGGAACCTACTTAC
TCTTTTTGATGATCTTTTAGGAGAGAGAGGGTTGTATCAGCTAGAACCCATCAAGCAGTG
AGAATGCTTCCTGAATCACCTCACCTGCTGACCTTCTTGCTATTTTGAAGGAATTGAATC
TGGGATCAGACAAGATTAGGTTATGCCGAGCAGGTTTGAAGAGGTAGTTGGATTGAAAGT
CTACTTCATGGTCTTGGGAGTCAGAAAGCACAGTAGATTTTGAGCCTTATTACTGGTCCT
GACACAGTACAGGTCATCACTCTTTTAGTTGAGTTGTCGTGCCTTGAGGCAGTCCTCTCT
TTCCAGTGCTGTATGAAAAAAAGGTCTTGAATATTTTTAAGTTCTAGTTTTTATCATGTT
GTCTTTTGATATAACAAAAGACTGATTTTTTAGCCTGGTTCAGTTAACCACATTTGGTTT
TCCTTTTAACTGTTTTTAGTGGGGTCTGAATTTTCGACATGGGAACCTTATGCTTGTTTT
CTTTGTATTCTTTTAAAAGTTTGCAATCTATTCTAACTGCTATAAGCTGTGAAGTGGGAG
GTAGGAGTGTTTGCTAGCAGAGTTACCTTCCAAATGCTTTAAGCATAATACTGATTACAA
ATATCAAAAAAGGAAAACAGTGTTTAATTCCATATGCTATGTTGCTGGAAAGCATGAACC
TATGCACATTTGAAGTATGTAATACATTCATCTAAACGTTATAATTTTTGCAAGTTCAAA
CCAAGTAAGCCGACTTTAATCTTCCTACAGACATCAGAAAAGACATGGATGTTTGCAGCA
AAGGATTTAGAATATAAGTTTCACAAGATTAAGAAAAAAATAAAATGTAACAGAAATTTA
CATGCGGAAAAATTTTGTATTTAGTGACTCTATTCAACTACCTTTTCCCTGTCATATATA
TGTTCATGACACTGGCATGCTCCTTTTGCTTGTGATTTATTTTGTTATATAGCAGCTCTA
TTCTAATTGAATTTCATCTGCTTTCAGGATATGTGGTTCTATCTCTCCGAGCATGAAAGG
TTTAATGACTTCTCTAATGAAGGCGCGCTTATTTGGCATGAAACTAATATACCTTATGCT
GTTTGGGGACCAGAGAGTACAAGGTCTCTTTCTTTGAAATACCATCCATCTGAGGTACTT
CGTGTTGCAAGCACTGAATCTAACTTCATTTATCATCTTTTCAAGCACAGCTTATAGGAT
TATATTCTGAAGACGAATCATGATGCTTATATTTGTTTTCCCCACATAAACTACCCATAA
ACATGAAGGCGTATTCTCTCTCAGGCATTGAAGCACAATGGTTCTCTTTATGCCCACATT
TTCTTTGCACAATCTGGATATCCACCAGATCCCAGTGATCCTGAGTACCAGCCTCTTGCT
GCCTTTGGAAGAACACATCGTATGATTCTTTCCATGCACACCATGTTCATCTTTTCTTTC
TTCATTTGATAGCATATTGATTGATACAAATTCAATGTTAAAGTAGCTCTTCCTTTTCAT
TGATTGCAGCTGTTGTCACATACTTGCCCAAGTCAAAATCAGATAAAAGGAAGAGCCTGT
GGGGGAATTCCAAAGACTCCGAGGAGGTTGAAGCAGCATCTCAGGTCTCTTCTTGGCTGT
TGATCATTTGTAAAATTACTTTAAGATGAATTTTCCACAGATGACCTTTATCAAAAAGAA
AACTCAGTATTTTTCTTATATGTGTTTATGGTTGATATGTTTATGATAATTGCTTTAATA
ATAAAGCCTGTTAAATCCTCTGAGAAACCAAGTCTTGTCCGAGATTTGGGGGCACCATTG
TTCTCCGTGCCCATTTCTATCCTGAATAGTTCTCAGAATTTTTTTCTCTTAGCATTCAGA
GTTTTGTTGTTTTCTACCATTTGCCTTTTATTCTTTTATGATTTTTTTTCTTTGTAATGT
CATGCATTTACGTAGTCCTTACACAGATTTACGTTGATTGCTTCAGGTGGTTGATGATAG
TCAAGCCGATTCTAAAGATGATGGCCCTGTAGAATGGATTTCTTATTGGAAACCTAATGT
TACCATTAATCTAGTTGATGATTTCACAAAGTATGTTTCTTCTCAATTTCAAGGTTCTGT
AAGATTTTGTTTCTACTAGAAAAAAAAAAATTAAGTTGAAAATAGGAACTTATGGATCAT
CTAATTATTTATTTAATGGCTTTATAAGTATTCAAATAAATTGTTTGGAAACTAAATAAG
ATTGGAAAAACATGAAAGAGGCTTGGCAAATTGCAGATGGGGATTTTCTTTTGCTTCTTT
TTTTTCATATATTTAAATTTTATTAATGCCCATATAGCTTATACCCACTCTCTTTTCTAT
TTCTAATCATGATTATGCACTGCTTTGTGGGTAATTAAGCTAATTGTTTGGCCTTTATCT
TTTCTCTGCAGATACCCCCATAATGCTGTACCTCCAAATATTGCTCCTTGTATCCTTAAA
TTCTGGTATTTCTTCAAGTATAAATTTATTTATGTGGTGTTTCGTTTCCCTTCCCTGAAA
ATCTTGAAAGAACTTTGTAGGTTGTCATTTTGAAATGGTTCAAACAATTTAGCTGGCAAA
GTTGAGCCCCTTCCTTTATCAATTCTGTACTTACAAAATTTTATTGTTTCTCAGTGGAAG
CTGTAGAGAAATTTACCAGCATGAGAAGAAAAAAAAAGTGATAATTATCTTATGTTAATG
GAAAGCTACTTTGCTGTTGTAGTGGCAAGTGTTTAGTTTGATTATGATACAACTAATTAT
ATCTCCATGCATATGTGCAAACATAAATGACTCGCTGTACAATTACACTATATCTTGTGC
ACATATATTGTACAGTTGATGGCAATAAATATATAAAAGTAGCAAAGGGTTATGTTCAAA
ACAAAATTATGGCATGCTTTTGATGTGGCTGCTAAGCTTGCTACAGCATTCGTGTCAAAA
TAAAAACTATCATGTTGTCACTTTGGCTTTGAGTTCTTGACTTTAGATATGCAGACTTGA
ATGTTGAGCCTACTTCAGGGAATTACTTCCCCACCCTATTCTTCAACGAGTTCTGGCTGC
TTCGAGATAAATTTATCGCAATTAATGATACTGTGACAGAATTGACACTTAATTTGGAGG
TGGGTCCTATAAGCACGACAAAATGGCAGCTATTCCTGCAGATTGATCAGTCATTCCAGG
TTCATCGTAGTTATGGAAGCATGCTTGAAGGCGAGGCTGATGAACTGAAGGTACCACTTA
ATTGTATTCAGATCACAATATGAAGTTGGGTGACTGGAGAGTCTAGATTTTGTTGGAATA
TGATACAATATTTCTACTTTTAACTTGAAATCCACTTAGTTACATATATTCTCACTTATC
ATTTCCATTCCAAAATTGTCTTAGATTAGAGACAACATGGAGTTGCTGAAATTTGATATA
ACTCCATTGTTATGTTCAAGTTGGTTTAGTTAGTTTCTAATTAGTTGACTTGGATATTTA
AGCCATTGATTACCATGCATAAATTACATGTTATAAGGCATCATAGACTTCACCATCCTT
TCTTTAGGTGGGAAGCAAAGCCTTTTCCTAAGAGCTTGTTTTTCTAATTGAAGTTTCATA
GTGAGAATCATATGCTTCTTTGGAAACTTGCTTTTTAGAGTCGAGTTGCCAAATAATTGA
AGTTTGTTGCCTGGTTAATTGATATATGATGGTCAAATTAATGATGTGACTAGACCACGA
CAAAAAAAGGTAAATAAATATAAGTGACTGAATGTGTCAGAATAAATTTGATTGAGTGGA
ACATCATATAATTATAGCTTCATGAAGCTAGATCCTAGGTTTGCAAGTTAACTTCTGTTT
GTTTGTGTGCTTGCTACTTTTTAAAGCCAATGTGAAAGTTAGAAAAAATGTGTGTTTCCT
CAGTTTTCCATGTATTGATTAATTGATAATTTTTGTAGAGGGTGTTCTTGGAAGGAAATC
CTTACCTCCTGGTGATCACAATGGTCGTTTCAATGCTTCATTCAGTGTTTGACTTCCTGG
CATTCAAGAATGGTGAATTACGTCCCACTACAATAATAAAGTTCTATTTAACTCTGGATT
AGCTCTTTCCGCTGATGCCTTTTATGAGATGTATATGAAGTTCTTGTTAAAATTTTTTCC
TCTTCAGATATTCAATTTTGGAACAAAAATAAGTCTATGGAAGGACTGTCTGCAAAGTCT
GTTGTTGTGAGCTTTATATCTCAGCTCATTGTCTTTCTCTATCTGCTTGACAATGACACT
TCATGGATGATACTTGGAAGTTCTGGGATTGGTTGCTGCATTGAGTTTTGGAAAATAGGG
AAAGCTATGCACATAGAGGTATTGATCCCGATTATATATACTGATTTGTTATACTGTCTG
TGTGGGTGTCTCTGACTCCATGCAGCGCAAAGATTGATGCAGTTGCTATGGTTTTACCAA
TGTAAATAGTTTTTCACATGAAAAAAAAAAGTGGCTTATTTGTTTTGCATTTGTTCCATC
TCTTGTTACAACACCTATATTCAATCTTCCTTCACAACGTTTTCATTAGTGTGCACATTC
TTGCTTCTATCTTTAGCTGCTCACATGCCGTTGTAGCACATAATGGGCAAAATTCGTTTT
CTCATCTTCTCATTTTTAAATTCTGCATGTCACAGTTGCTGATATTACATCCATTCTGCA
GCTTGTATAAATGTCGGTAATTTTAGTTTCTGAGTTCTCAATTAAGCAAATTTCACAATT
GTTCTCATTTGTCTCCAGATTGATAGAAGTGGAAAAATCCCTATGTTAAGGTTCCGAGAT
CGCGAATCATATGCAGGGAATAAGACAAAGGAATATGATGACATTGCAATGAAGTATTTG
TCCTATGTGCTCTTCTTCCTTGTTGCATGCTCTTCTGTTTACTCACTAATGTATGAGCGC
CACAAGAGCTGGTATTCCTGGATTCTTTCTTCACTCACCAGCTGTGTGTACATGTTTGGT
AAGCTACTGTTTTCATCCATCCATGCACTGTCCTCTATTTTTTTTTGCTTAACCCTTCTC
AACAAATTGAAAATCGTGTTACAGAACAGGAATTTGTAAAATGTTTTTCCAGCCTGCATA
CAGCATAGTAATATTAGGATCTTGACTTGAAAATATTACAATATTAGTAGCCTTGTGTAG
TTGAGAATTCTGTTTTCAAATTGTATTTTGACTAATAAAAATTCCAAAATTATTTGACTT
GTAAAGCCAGTATGGTTGTAGATTTGAATCTAGCATATTTTTGTTATACTTTTTTATAGA
TATTGCTGTTGTGCTCTCCACAGATGGTCATTTTTGTTCTTACATGCAAGGGATGCAATA
AGAACTACTAATCATTAAGTTCTTTTCGTATTGTTAAGGTCACGATCTCTAGATTTGTCA
TCAGCATGTTTTCTTGTAGACGCCTAGGTTTAGTCACTCAAATAAAATTCAGTTTGTCAT
GGTAATGAGTTTATACCAACTCCATACATCATTTTGTATTAATAATTACTTCATTATTGC
AGGTTTTATCATGATGTGCCCTCAGTTGTTTATAAATTATAAGCTGAAGTCTGTGGCACA
TCTCCCATGGAGGCAGATGACATACAAGTTCCTTAACACCATTATTGATGATCTTTTTGC
ATTTGTCATCAAAATGCCAACATTGCATCGGCTATCTGTCTTCCGAGATGGTGAGATATA
ATCAGCATTCTACTATTTCTCTTTCCACAGTCATGGTACTAAAGTCAGTTAGCATTTACA
CTGGATGGCATTAGAATGCATCACTATCATCCCTTTCCACATCGATTACCCTGATATATC
CTTAGCCCACTCCATCTCTTCTGTCCTGAGCTTCAACCTGAAGCCTGAAGACAATAAAAA
CCTCGTTGTTCACAAAGCAGCTTTGCACCTTTGCTGTTGCCAATGTTACACTACGATTCA
GACAATGAAATTCTCCCAGTATTGAGAAGAGGGTAGAAGTGCACAAGCCATTAGCATTGG
TGAAACTTGAAAGCCAACTCCTGCTGCATGGATAGTCAATTCAAATACTTGGGGCTAAAT
GTTTGAATAAGATTATTTAATTATGGTAGTTTAATTTGGTTTGCTGTGAAAAACGTTGAA
TCCCGTTGCTTAAATTGTCCTGTATGTAATGTGCTTTGTGAGTATGATTCAGTCATGCAC
TTCTCTCACGTCATTTTCTTTTATCTTGCAGATCTTATATTTCTGATATACCTATATCAG
AGGTGGGCGTATCCAGTGGACAAAACTCGTGTAAATGAATTTGGTTTTGGTGGTGAGGAT
GATCAGGCATCGTCTGGTGAAGTAACTCCTGCAAAAGAGGAAGAGAAGAAGACCAACTGA
GCTACTTTTTTGTCAAGTCCTTTTGAACTAGAGCATATAACCAAGTTCATAGGATATTTC
TAACTTTTTGCTCCTTTCTTTTTGATAATTATCATAGAATGTTGATCCTGAGTTAGTGGT
TATAGGTCAATGGTAAATTCTCTTTAATATTTGGTTTGATTGCAAAGTGATGATGGAACC
CCTTTCCTGGGTTATGCCCAGTTCCACATATTATTACTCTCTATTTGTAGATTAGAAAGG
GATGCTAATTATGAACAATCCTGCTTCGAGCACGGCCGTTGTACAATACATCGAAGAAAT
GAACCTTCATGCTTTAGGTTTTCCAGGTAAGTTCCAGGATTTTATCCCAAGAATTTGTTT
CAGACTAAATTGTATAATTCAGGATTTCAATTAACAAAAACTAAACGTACTGTTGATAAT
GCATTATGCTCTCTGTCACAAATCATCATGGATTGGAGTGGTATTTTTTTAAAAAAATCA
ATCTGTTTTTTGAATTTGTTTTATTTTGTGCAATTGAGCTTTTTCAAATCTAAATTAGCA
TCTAATTATTTTAGAAGAAATAATTGGAATGAAAGATAAAGGAATTAAAGTAAAAATTTA
AAGTGTAAAATAGGTGGTGTTTTCAAACTTTATACACAATATATTTTGATTGGTTTATAA
TTGATTGGTTTTTTAAATTATTAAAAATTTAATTTTGATACAATTTTTTTTTTTTATGAA
GAGAGAGACTTGCTAAATTATAATTTAAAAAGAAAAAATCATCATTAATAACTATTCTAG
CCAACAAAATAGTTGATAATAGTACCAATAAGTTGATTTTAATTATAGTTTTATCTAGGT
TTTTTTTTTTATTATCCTTGCTTAAAAAATCAAAGGCTTGTTTTTCTACCCTCTCTAGTT
GCTAGATTACGAAGAAAGCAAATGACATGTCATTTGTTGTCTTTTAAAAAAAAAAGAATT
GGGGCTATAGTTATCAAACCCAACTCAGGAATTCATCCGACCATGAAACTAAGTCCCTGG
TTATACAGGTTGACTCGGGTCAACCCGAATTAACCCGAAAAAAATAAAAAAAAATAAAAA
TTTTAATATTTCATATGAAAAAATTAAAAAACAATTCATGTGAATATAGGTTATACATGT
TGTAAATAATAAAGTTTAAAAGATTATTTCAAAAGATTTTTTTATCTCATATTAAAAAGA
TATTATGTTATCCTTTTAAGTTGAAGTATTTAAACCAAAAATATTTTTTATTCTATATTG
AAAAAACATAACTTTTTTTTCTTATAAATATAGAGTATATATACTAAAGGTTTTTAAATT
TCACATTAATAAAATAAAATATTTTTATAGTATTTATATAATAAACTTTAAAAATAAATA
ATAATCAACTAAAAAATATGAAAAGAAAGTCTCTATTAGGTTTTTCCGGGTCAACCGAGT
TTGATCATTCTTTTGCTCTTACCAGTCTTTCACCTTACCCGGACCGATCCAGCTACCAGG
TTGACCGGGATCCCGAGTCAACCCGTTAGGCCAGACTGGATTTAATAACTATGATGGGAA
CAAATTATAAGTTGTTCGCTGTTTTAAGAAATTTTTAAAAAATAAAACTAGGCCTAGACG
AACTAGACCTAGACATGTGACCTGGGTTGCAAGGCACACAAGTCTCGGCTGACTTTTTTT
TTTTTTGCCCAGGCATATTAGGCCGCCATGCACATGTGCTAGAGCTCCTTTTTTTTTTCT
TTTTTAATTTTGCTATTTTATATTTGAGTTAAAAAATGATAAAAGAAATCATTGAATCCA
TGAACCGGGTTGCAAATTTAACGAATTAGTTTGAAGCATCCAATCTATTATTATTTTTTA
AAATGCTTTTTTTGTCCCTTAATTTTAAAAAATATAATTTGTGATATCCCACATTGAAAG
CTTGTCCAGAGCCAGGGCTTTCTGAGTAGTGCTGGTCGTTGACATGTTGTATGCGTTTTA
GGGCGTCAGGCTCAGAAGTGGACTTGCGTTCCCAGAAATAAAATCGTGAGGACGGTAAGG
CTCAAAGCGGACAATATACAGCATGTTGGGTTGAGCTATTACATTTGGTATCAGAGCCGA
AGACGATTCGTCTTAAGGTGGAGGGATTGTGATATCCCACATCGGAAGCGAGTGTTCAGA
GTCAGGGCTTTATGAGTAGTGCTGGTTGCAGACCTATTGCACATGTTTTGAGACGTCAGG
CTCACAAGTGGGCTCATGCCACCAGAAACAAAACAGTGAAGGCAATAAGGCTCAAAGCGA
ACAGTATACAGCAGGTTGGGTCAGGTTATTATATTTTTTATATCAAATATTTTTTTTAAA
TATAAAAAAATATTTTTTTATCTCATTATATTAAAAATTTTAATTTAAAAAAAAAACAAA
TTAAATTTTAACAAATCTGCATTTAAATCGCTCTCTCAAACAATGACGTAATCCTCTCAG
GCCCTCTTCCGAACAACACATTATCTAACTCACTCATTTCAACCCGTGGACAAAATAAAT
TTTTTAAAACCTGAACCTATTTTCTTTTTATTTTTATATATTATAATTTGCGAATTAAAC
ATTTATTTAAAAAATTTTAAAAATGTCACAAGCTTCCGATTAGATTGTTAAGAAAAAAAA
AATCGGTCCAACCTCTAGGGATCTAAAAAAAGAATGGAATAATTATCAAAAGTAACAGAT
CCAAACCCGAAAACCCTCGGAGCAAAGTCTTGGATAATAGATCATTTTTTTTCAGGCACT
GTTTTGCATTGTGGGCAGAGGCCCCCCTCTGGCCTTTTCTTCCACTATTCCTATGTCCAT
AGGGCCTTAAGACTAACCACAATCCTGAGACCCGCAGCATTCCAATTACCTCACCCTCGT
GAAAGGAGGTGATTGCATTCGCCTCTCCCACCTCGTCAACCACAAGAAGAAAAATGGCCC
ACAACAAGCCATGGATGGATTGAACAGCCCCTCTCATGATTAAACATCCATCAACAGACT
CTAGCTAAAGAAAAATAATGCAACGAAGAGGAAAAGGCCTGGCAACCACATGAAACTTTT
AGACCGCATTACGAAGTTCGAAATATGCAACCATCCATCAAGCCAAGCACCGCCGCGAAG
CCCCATCAAAACAGTCTTAAACAGTAACTGGTAAAAAGTGGCTTTTTTCTTGGACATGGT
TCTATCCCTAGGGGTCTATTCTCTGCAAGTTGTGTGTATTCATAAGAGAAAATATGGAAA
TGCCTCAAAAGTTTTCTCAGTGCTTTGTCGTTAAAAGTTCATGCCACTGTTCTTTTCTAT
GACTGTCCCCTCCCTTCTCTCACCTTGGAACTTCAGACTTTGGCAGAGCCTTCCGCCTGG
TTTGGGGTGTACTTCTTCATAAGGCTGGCTAGCCGAGCATCATACTCTTTCTCCATTTCA
AGTTCTTCCTCCAAGTGCCTCCGCTTCATTGCAGTCATCTTCTCACCATGTTCTTCAATT
AAGTTATCCCTCTCAGCCACATACTCCTCCATCTCTTTGTCTTGAAGCTCTATAAATTCC
TCAACTTTTTCCACTCTATATCCAGACACGACAAGCATAGAAAAATGGAACATTAACAAT
TACTTCCTACCAAAGTTACCATAACATTGATCATCAGGTTGATCTAGAACCTGTATATGG
TATAACAAATTTCAAACAGATACTGGAAAGAATTAAGCAACCATATACCTGCTTCTATAT
TCCTCGGTATTGGAAGGATTTGCATTTAACTCCTTCACCTGCTGCCGCTTATCCTGCTGC
AGTTTCTCAAAATCCTCTTCTTTTGCCTCTCTTTGATCACGGATTGTTTGGAGTTGCTCC
TTGAAAAATTGCTCTTGGAAATCCAACTACACAAAAATCGGAGTTCGTCAAATCAGATGA
ATTGTTCAGTTACCAACATTTATTCAACAACCACATGATAGAGTTCATTGGAGAATTGAA
TATCAGCCAAAGTGAGATAAATTTCTCAAGCATAGTCACAGAGAAACAGTAAACTGTCCA
AAAAAAATTTTTAAAAAATATTTCATGCTTTTTTTTTAAAAAAAATATTTATTTATTTTC
CCCTCCATTGATATTTCAGTGAAGTACAGCAGGAAACCAAGCATATCAGCAAGATGTACA
GGACTAGCATTTACAAGAGTAAACAGTCAGTTTTAAGGGATTCTACATGTCCCTTTTATG
AACAGTCAAATCATGGGTTTTATTAAAAGTTCATAACATGCACACAGCAGCATCGAGTAG
CATACATCAGTTGCATGTGTAAGTATTTCATAGGACAGACAAAATTATATCCACTTAATA
ATAGCAGTACCTCTTCCTTGTTCTGTTCATGATGCATTTGGGTTCTCTGCCTCACAATGC
GATTTTCTTCTATTGTCTTCCGCAGCTTCTCAGCCACTATTCCACAATATTTTTCAAGTT
GTTCTGAATGCCTTTGTTCTTTAACAACCTTGTTCTTCAGGTAGATGAGTTGCTGGTTGT
CCTCAGCCATTTGCCTGATTTGGTTGACAACCATCTCGTGGTATGACCTCAATTCATATT
TCAGCCTCGACTTCCCTACTCAGCCAACATAGAATGTCAAACCAATCATAAAATATATAA
AGACATCAAACATAGCTGCAACGAAAAGCCAAATTAAGTATGAAATGAAATTGTTACAAT
AAAAGATTCCTTGTGAAATGTCTGGGACTATATGTGTCCAGGTGCATGGGTGTTTCAGTC
TGTGTGTGTGGAGAGAGAGAGAGAGAGAGAGAACCCTGAGAATGCTGATTGAAGAGGTCC
AAGTCTTCCTTCAGTGCCATGTAACCATAGAGCTGGCGCTTTCCACCCGATAGAATAAGA
CCCGGCGACGATCCCAAGCATTTCTATCAGTTCCCTGCTCGGCAAAATGCTTATGCAAGC
GCTCAGCTTCTAAATATCCCCGTGCAGAGCTCTCAAAGATCAGAATACTCATCCCACGAT
GACCCTGCGGACCATAAGAGTGTCTAGCCTTCACAGCAGCATATCCACTGAAGTAGTCAA
GAAGCTCTTGATTGCCCATTCCAAGCCACTGAAATCCAATTCAATACACGGAAGTGTTAG
TTAGTGCTACCGAATTAAAAACAAATTTGTTATGGATCAGCAAAAATTTAACTAACTCTA
AACGAAAGGTTGAGTCCCACAAATTCAATCACAGCAGAGAAAGGAATTGTTTGATGGTAC
CTTATCATTGTCATCCTGCTCAAGCCTAGTATTCATAACAATAACCATTGGAGGCCAAAC
AATTTCATGATCTTTCTCATCATCCTTTAAACCTTTCCATTTGCCAAACACTTCACCAGC
TGGAATAACTGAAGTTCCCCTCCTGCTCAACTCCTCATCTAAAAGTTCTGCAAGCTCCCT
ATGTAGCTTTACCCTTTTAGACCCTTTTGTTTTGGCATGTGTGATCAAGGGCTGCAGGCC
TCTGTACCAGTCAATAGCACCAGGACCACCTTGACATGCTGGACAATGCCACTGCCTTGC
TGGTTCATTTACCTCTTCAATGGACAAACTATCCAAACTATCAAAGAATTTCTTGAACCA
TCTGCTCTTCTTGCGAGTCTCATGACTTTGTTGACTTGTATCAGAGTCAAAATCCTCGCT
TAAAAGCTCATCATCAGTATCATCTAAGGAGTCGCCATCATCTTCATCATCTTTGTCATC
ATAATCATCATTTTCCTTCTTGACCTCATCATTCTCTTCTTTTTTCTGATCTTCTGAACT
CCTCAGGGGAGTAGCACCAGCCCTAGCTTGCCAGCTCCATCCATGCTCCAGAGGTGGACG
GATTACAGGTTGTGGGGCTGCGTAGTTGCTCTGCATGCCCCTGTTGAATGTTTGAGGCCT
TGCAGCTCCTCTGCCAGTTGGTCCCCTAGGATCAACAGGCTGTGTTGACCAGGCATTGCC
AGGATTCCTTCCTGATCCACCATTATTCCTCATGCCTAGCTTCTGTATCACATCAGGATT
TCCCCATGCTTTGTTATTAGTGTTCTGAGAACCCCAGGGTTTTGCAGCACTGCTTCCAGC
TCTGTTCTTGGACTTCTTTGCAATAACCTCCCATTCCCCATCATCTTGTACAGAATCCAG
ACCAATGTCTGCCACACCCTGACTCAACTGTTCAACAGCAGGACCAGAGGCTTCTGCTAC
ATTTTTTCCCTTGGATGATAAGCTCGTATTTGCACCAGAACCAAAAGGCTTTCCACCTCC
CCTTGAACCCATCTTCACCAAAAATGTGTGCTGAGAAAAAAAGGATAAAGGAAGTCACCG
AAACAGATTTTTAAGCACCATGTTGTCCTACTCTGAAGGTCAAAATTTCAATAACCTTTT
ATTACTATTACTGTACTGCCTTCCGGCAGCCTTGCCAAGGCAGATAATTATATGACAAAA
CCTGAAACAATTCTGCAAGTCATCCACCTCCTCAATGGGAGGAGATACACTCACCACTCA
TTTCTCTAAATCAAAATGCAACTTCAATAATTGGGAACAAAACAAAAGAAGAAACACTAA
CTCATATCGCCATCAAACTTGTCATTTCATTAAAAAAACAATCTCAGAAAGGGAAGGTAA
TGGGAAATTTTTTTAGACCAAATGAGAGTGAATGACTGCTACAAAATGACCTCGGCTCAC
AAAATGAAAACAAGCAACTATTTGATTGCTTAACATCATTTCCATTTGGAAACAAAATAC
AAGCTGTCAACTTATAGATAAAATCTGCAAAACACATTTTCCCTCCTATTAACCCAAACT
TGATAAATAATTTAAAGTTCAAGGCTTCAGCAATGACACTACCACTAGTCAAAGTTGTCA
ACTAACAAGAAAAATGCTAAATTACAGCCAGGTTTCGTAGTCCAGTTTCTCAACAAAAAG
TGTTAATTTGATGTTTTTGGGATGGTTTTGTTACAAAAACGTCAGAGCCTTCAAAAAGCA
CTAAAAAAAAGCATTGATTTGATGCTTTTTCAGTTCAAAATCTCATTTAAAAAAGCACTT
GCACCACATTAGCAAACACATAATAACATCAAAATTCCATTTCTTAAACAAATAGCAGAA
AACCCTAAACCCTAAATTAGAAGTCACCACAGCCATTAATTCCATGTGTCTGCTTCCTTT
ATCAATATCATTCACATATTTACTTAATTTCCACACCAAAGAAAAACCCTAAACCCTAAA
CGCTGCCATAGACACAGACACATCACTGCATTTACTAAACCACAAATCAAAAAAAAATAA
ACAAAAGAGAAATCATACACAGGATAACAACAAAATAAAACGAATTCAAAAAAATAAAAA
CAAAAATAGCTTAAGGTCACATTATTTTCTTCCTCGACGCATAACACAAAAGAATAAAAA
AATAAAAAAATCATTTCAGACTATTTTCTTAAAAAAATAACCAAAAATATCACTCACAAG
CTCTCTGTGTCTCTTGAAAACATTTTCTTCAGGCAATGTTGATTAATGAGATCGAAGTAA
AATAAGTGGCAGAAGCGATAATCGGAAGAAAATACAGGGAGATGTACCTGATAACGACGG
AGTTCGCGGAATCCGTCGGAGGTTGAGGATGACGCGCTTGGAAGACAGAAAGGAGAGGAA
AAGTGTTTGTAGTGTGAGTGAGGGAGAAGGGAAAGAGTGAAGACTCCGTCTTATACATAC
GGAGAGAGACTGTGAGCCTGCCTGCCTGCCTGCCTGTCCCGGACCTCAAATTTTTATTCG
CTTTGCTTTTCTTTTTTTTCCAAGCTGAAAAATATATTTTAGATGTAATTATTATTAATA
AAATTATTAAATTCGATTGATTATTAGCTCAATTTATTTTCTGAAAAGTATTTTTTAAAA
AAAATAAATTTCAAAAAAATAAATTATTTTTTTATATTTGATAGTATAATAAAAAATAAA
TTTAAAAACACTTTCCAGTATTTAGTTATGTCATGGAAAATAAACTGTAAAATAACTTAT
TAATTTTTTATTTTTTTCAAGTTTATTAAAATAATGAGGAACAAATCTTACAAATTAAAA
GGTTGAATGAGAATGAAATTGAAAAAATAATATAATTTCATAAATTATCTCAAATAAAAT
AAATAATAATCAAAATAATAGAGATTAAATCTAAAAAATAAAAAATTAAAAGATGAAGAA
ATTAAAATAATAATAATTAAAATTTTATAAATTATTTCAAATAAAATAAGTAACAATCAA
AAAAATGAGGATCAAATTTGATAGATAAAAAATTTCAATTAAAAAATGATAAGTAAAAAG
AAAATAACAATTATAAAAATAAGGACCAAAATTAATATAAAAAATAAATTATAAGGGATG
AAATTAAAAAATAAATATTCAAAACAAAATATATATAACAATCAAAAGTTTGAGGATCTA
ATTTGATATAATCAGCAAATAATATGACATTTCTAAATTTTTTACAACTTCCGGAAAGTG
TTTTCCGCCCAAAATAAAAGGAAAACACTTTCCTAGAAACCAAGCTAAATTTTTCTTTGA
TTGGAAAGTGTTTTCCATTGACCAACTTTTCTAATGACAAAAAAACACAGGAAAGTTTGG
AAAGTGATTTCTCATAAATCAGTTTCCGAGAAATAAACACAGCCTTAATGTTGTTTTAAG
ATTAATTTTTTAAAAAATTAAAACAGTACTATTTTGTCAATCAAGTTATTAGTTGACTAA
CTGAGTCGCGAGTTGAGTTATTAGATCGATTAAATTAATTTTCACTCAATTTATTAGCAA
CCTAATGTAATCAAGTTTTGAAATAGCAAATCATTTTATTAATCATTTAATAACATTGAT
TATATGCTAAACTAATCAACATTTATTCTAGTATTTTGGTATGTGATGTGTTTAAAGCAT
AGTTATTAAACTCGGCCCGACCCGGCGAGTCGACCCCGTGGCTGGACCAATTCAGGTTTA
ATAAAAGACCAGCCAGGGCAAAACCCGGTTGACCCATGACCCAGACGACCCAGGCAAACC
AGGACAAGACCCAGTGCTTTGAAGTTGAGTCCGCTTAGATGATTGCAAGTGGATCTGGGT
TTGGAGATCTTGAAGAGAACTTGAAGGGATTGGCGTTCTTATATCATTTTCTAGCCCTGA
CGATTGATGACTGTAACTTGAAGGAAATTGAAGATTAAATGGGACAAAACTCACAATTTC
AGGAGAGAGAGAGGTAACAAGTAGCAGCACCACATGTTTTATTACCATCATCAAGTTTTT
AACATCTCTCTCTCTCTTTAGCTAATGCTTTCAAGCATGTAGAAACCACGGGAGTTTGCA
GGGGAAAGATGTCAAAAAGAGAAGGTTTGTGTGGTGTTTTTAAGCTTTAGAGCATGGGAG
TGTCAAGGAGCAAGAGACAGCTTGGTTGCTTGTGATGAAGCCAAAGAGGGTAGATGAACT
TTATAAGGAGAGGAGATGGTGATGAGTAATGTTGTATGTCAGTGTGGTGATGATCTGTGA
GTTGATTTATTTTAGTGTGGTTGTATATCATGGAGGACGGGAGTTTGGGTTGTTATGCCA
GCATGGATGATCGGAAGGTTAGAAATATTTGCACATACACGTGGCTTGGATATATTGGTG
ATTGAGTTGTAAGTTGATGTGGGGGAAAGAAACAGTCAGGTCGGACCCACTTAATGAATT
AAGAAAGAAGTGTGATTGACCGCTTGGATTGGCTTAGAATTGCAATGGTGGGTGATCGGA
TGGGATGTGATGTGTTAATCAGATGTTTGAATGTTGCAGAATGTTATTGGGTATTATTCT
TGACTTAACGTGGAGAGTGGAGCACGAGAGTCTAGCTTGCTCTATAGACATGTTTGATTG
GCACTGCCACATTGTGTTCATTTATTATTGCCTCTCTTTGTCATTTCTTATCTTTAACCT
AACCTCAACCCTTAATTATTGCTTTAAAGTACAGTTGACCCGGGTTGACCCATAAAACCC
GGGACCAGATCTCTTAACCGGGTTAACTTCCAGGCCGGGTTTAATAATTATGGTTTAAAA
CTTTATAATTTAATAAAAATTGCTATAAATTTTAAATTTATTTTTTTGCTTGTTTATTAA
GTAATGTCTCAAGTAAATTTTAGCATATCAAATGTTATTATTTTTTTCATTCAAAATGAT
TTCTAAAGAAACAAATGAATATTTTTCTTTTATGTTCAGAATTAAATAAGTCATTCAAGA
AGGAATAAATATGCACTGATGCCAAATTCATTTTTTTACTCAGGTCAAAAATAAATTATG
TATTTACAAAGAAACAAATGTATATATATTGAAATTAAATTTATTTATTTTATATGGGCC
ATGCATAAGCCATCTACAATGAAAAATAATGCCTTGTAAGAGTTGTAATAATATTTTTTT
TCTTATAAATTATATAGAAGCAAACAATATATATTAATGTAGCAAATGTTCTGATACTAC
TTATTACAAATCTTAAGCTTCAAATTTTAAGATAAAAACTTATTACATACAAAATTATAA
ATCATCTTCAAATAATACAAGTCTTGCTGATTCATATAAGATTTAAGTATAGTTGTTATC
ACAAACCATCTTTAACATTTATCAAGCAGTACCAACTTATGATGAGATCCTCTTGTTAGG
AAGCTAATCTCATTGAGATAGAGAGCTGAAGGAGTGGAGAATAGAGGATGGAGTTGGAGG
AGTGGAATGAGTGGTGGAAAGTGAAAACTATAGTTATAGCCACCATGTGTGGTTGTTAGT
TAGATAAATTAACCTTTGGATCAAAATATCTCTCTAAGTTATCTCAATGTAAGTATACAT
GATCTACCTAGCTAAACTAGAAAGTAAAATGTTTACCTATAAATGAGGCTTAACCTTATT
GACTATAACTAGATTAGAAGGAGCCCTCTTTTGCACTCCATTTGTCAAAATTAGGCAAAA
ATTCTAAAAATTTAGCCATATTGAATAGTTGATCTTTACAAGCAATGAACTTACAGAAGA
AAAAAAAAGAGAGAGAAAAGGCCTAGTTATGTAACAAAGAATTTCTTCCCTTACCTAAAG
AAAGGAATTAGAGGATGTATGCTTGAAGTTTGAAAGCAACTGGCTTCACAAAAACATATA
TTATAAAAGCTAACTGGTCTTGAGTTGGTCTCATGCAAGACAAAAAAAGAATGGCTTAGG
GTTAGGAATGGAAGTTTTGTGTTGTTTTTTATTTGTCAAATCATGTCTCAATCTATCCCA
ATGAGTCCCTAAAATTAAACCTAAAAAAACCTCATCTAAATTTAAGAGGTATATTGGTCT
TCATGCTTCCAATAAGCACTAATATGTGTGAAAAGGTTGAGAATGAAACCATGACCAAGC
AAATCATAAAGTTGCTTAAATGTTTCTAATGGGGTGGAGTGAGTTGGTTTGAGTAAGGTA
ATGAGGTGTTAAGATATGAACAGATGGAATTACAAGAGAAGTGGTCACAATTGCACTTGC
AAACATTGAATTATATAATTATAAATGGGACTAATCATTAATTAAGAGATAATCTAATAC
AGTTAAGCTAAAAAATTAAATTGATAGTGTAAAAAAAAAACATTACAAACTTACTTATAA
AGGTGGGATAACATTCAAGGAAATGGGAGCTGTATAGTATTGTGGGAGAGTAGAAGATGA
AGAAATATATAGATGTTGAAGAGGATATTGATAATCAAATCCCTGCCTATATTGCCAAAA
AAAAAAGTAGAAATAAGTAGAATTTGCACTAAAAGCAGTGCCATTTACAATTGTTTAGAA
CATTTTGAAGTAAAAAAACGTGGTAGAAATGTGTACACTAACCATGAGATATGTGTAATT
TGGAGAGTACTTAGTACAAAATTATGTATTAAATAATGATCAGGAAACATATATAATAAA
GTTATAAATATTGTGTGTGTAGTATTAGGTTAAGCTAATTAGTTTTACTAATATTTAACA
CAAAAACAAATTAAAATGTGAATGATCTTAACAACATTGATGGATGAAAGTATTTTTTTA
TATGTTATTTGTGTGGAGTTTCTTGACTTTACACTCCTTTAGGTTTGATTACAATATTAT
TCTAATAATATCCAAAACAAAGTATGAAATATAGTTAGGGTAGTGTTTAGTTACTAAGAA
AAAACAGAGACAATGAAAATAGAGGGGACATGTCTCATGCACCTCTTATTTTGAAAGCAT
GTAAATCAATTCAAAAATATCATAGAGAAATTAAGTTAATGAATAATAAAGAATAAAAGT
GGGCATCATGTTGTGGGGTGGAAGGTCTAGATCTTTGAACTCCCAATGAAGTAAGATTAC
AGTTAGCCTTCTTGCCATCTATCATAAGTGTTAAATCCACACAAGTATTTTTTGCTGCTT
ATACTTTTCTAAAAGTTACCTAAAAAAATATATACCAAAAAATATGGTTGGTTAAATGTT
TTTATAAATTTCATTGCTACATTTCATTGGTTAAATATATACTTCTCTAAATTTCATTGG
TGGGTAAGAACCACCAGGGAAGAGAAAAAGATAGAGAACAAGAGAGATAAAGAAAAGAAT
AAAAAAGTTGATAAAAAAAGGACTATACAATATTATAGTTAGTTCCTACCACTTAATTAT
TATTGGCACCTTAATCACTTTGTAGGACCATACAATATTTTGATGACTAGAAAGATATGG
ATTCAATTAATTGAATCAAATTATTGTTAATATCATGATATAATCTTCTTTTAGTCTTGC
ATTTTCCTTTAGACAAATCACTTTCATACTTATCAGGTTGTCAAGACATGATCAATTAAT
TAGTATTTAGATTATTTATGATGATTTTTTTATTGAAGTATTTTCCATCTTTATTATAAA
GCATGATTTGTAGCTCCCATTCTTTTCTAACTTTAGCTTGAAAAGAAAAATGCATTTAAC
ATCAAAATTATTAAACTCAGTCTTGACGTATGATCTAGTTCATGAAATAAATTGTCTTGA
TCAATTAAAATAACATTGTAATTTTAAAAAAAGTTTAGTTGGATTTTGGCTAGGTTGTTT
AAATTTAATCAGATTAACTCTTACTTATATATATATATATATATATATCTAGACCAAGTC
CTAGATGGACTTGTCGAGCTAGACTTGGTTTAATATCACTGCTTGATATAATTAAAGAAA
TGAAAGTTATGTAATTAAACAACATGTACTTCAAAGTTCAAATATCAACTCATTATCAAT
GTGTTGATTGTCATGTTTGAAAGTTAAAACAATTAGGCAACAACTTTTGTGTCATCTTAA
GGCTAAATTAAAGACTTAATTATTTCCATGTCCAATTTAGAGATTTTAAAAGGAAGCAAC
TTAATTAATGAAATAATGTGTTTATCATAATGATTAATAATATTTTTTTCTTAACCTTAT
GCATTGCAATTGACATTTATTTAATATAAAACTTGGATTTTAATTGTTTATTGAGGTCCA
CAACACAATTATTAAACTTAGTTTGATTTGAGAGGTTAATTTAGAATTTGGTCGATCCAT
TATCTAACATAGGACAAGTGAAGAAAATCAACCCAAAGTCAACTAGTTGGACTCGATCAA
CCCAGCAAGTCAACATGTGACCTAGACAACCTAGGTTGACTTTTAGAAAAAAATCAAAAT
GATATTGTTTAACTGTTAAAAAAATTAAAACGACGTCGTTTTAATTAACCCATATAACAC
GTGACTTAAGCCTTAGATCAGGCAGAGTTTAATAACTTTGTTCCACAATTTCCCCTCGTA
ATTCATACTAATTGTTTTTGTGGAATATAGGTCTTGTACTATAAAAGTTGCCTTCACCTT
ATTCTATTTTTATGCTTAGTACACTTTGATTGGTAAACAACTACTTAAGATTTAAAAACT
TTAAAAGGAAGAGAATGTCTTAAAATGGTTGGAATGAGTTGTTTCTATTATTATCTTTTT
TTTGTTAATTAGAGTATTAAAATTCTTATTTCAAATTGTATGTATTTTTCAAACATTTCT
TTACACTTAACATGTTATTTTTAATGGAATAAGAGATTCAGCTAGTCAAAGGGACAACCA
TATGAATATGTAGGATTATCAATTATTTGAATGAATGCTCCATAAGTATTGCGATATACA
AATATTACGGAACAACAAGAAATCTAATATGAATATTAAAAATTCAAATTATTTCAATAA
CAATAATATAAACATCCTTATGGTGGAGCAAGACCAGTGTCTATTTGCTTTAGTATAACA
CTAAAAGGGTCAACTCTTGTCAATAAAAACTTTATATATCTCAAATTATGTAGTGCCTGC
CCCCTAAAAAAATAAAATCAAAGACTTTACATTGCTTTTCATTAACCTTATTGCAAGTAA
AAGGATAGAAAGAAAGGGAAAATAATTTTACACCAACTAGAAGGCTTGAAGATTAAGTGA
TTTTAGGTTTACATAAAGTTTTTTGGATTGTTTGTTAACTAGCTAAGTTCCGTGGCCCTC
GAATGTTGAACAATATTTTTAAAAATTTTTAAATATATTTTTTAAAAAGCTTCAAGTTGT
ATTTTTCGTGTTTTTTTATTGTTTTGATATGTTGATGTTAAAAACAAAAAAATAAAAAAA
ATATTATTTTGATGTATTTTCAAGCAAAAAACATTTTGAAAAACATCATGCACTATAATA
TCAAATAGACACATAGTTGGGAAGCCAAAAAATCTATACAAACTCAATTCATTATTTTGA
GATAGAAATACAAAACTTAAAGAAAAAATGTTTAGAATCTAGGTAGAACCTTCTTTAATT
TTGACAAGAAATGAATATATTCCCATACTAATACTTGTGATGTGTAGTTTCTTACTAGAA
GATAAGTAAAGTCTTTGGGGCAATAAATGTACCTGATAGATATTAAAAGCATAGGATATT
TGTCGATGTAGTCATTGTCACTAAGGTTCACAATATCTAATGACTTAGCCGATGATTATC
TCAACTCCTTGCCACCATCCATTATCTTTTTCGATTGATTCATTTTACTCTCATCATTTT
TCACTTGTTGGCTTAATGTATACCTTTTTTCCTTGTACTAGTTCTTTTACTAATAAGATG
GCAAAATTAGAAATCATTATCAAGATTGGTGGTTCAAGCCGAGCCTAGTTCGGTTAGGAC
AACAAGGTAAAGGTTGGGTTGGAATTTAAAAGAAGTAAATAATAATGAAATTCAACAAGG
TATACCTAACAATGAAAATACCTTCTAAGATCACCAAGTTTAATTTTAACTTGACACAAA
TGACTGATGATTACTATGATTCATAACCTGTGAAATATACTTTGACTAAATCTAACAACT
ATTAATAACCTGTTAAACTCTGGTATTATTTATGTAGTGGATCAATAAATAGAGTGGGAG
ACAACATAACATTTTATTGATGAGTAATAATACATGAAGAAATTAGGTACATAAAATAGA
TTATAAAATATAATTTGATAAATAAAGTGGATAACAACATAACATTTTATTAAAGGTTAA
TAATACATGAAGAGAATAAATATACAAAAGAAATTATAAAGTAGGATTTTAATGTGTTTT
CAAGCTATATAAAACATTTATTTATATTGAAGATTTATAATTTTAAATTTAAATTAAATT
TCATTTGGAGTTGATATCAGAAGAAATTAAAAAATTATTGATTGAAAGATTTATGACGTT
AGACAACATATCTTTTATATATCTAGAATATATATAATCTTTTATATATCTAGAATTATT
GAATTGTTGTTAAATTTATATTTTAATTATTTATATTCAATCATACATGACAGTTAATTG
TAAATTTTAAATCTATAGATAAATACACTTAATATTAACTTTTCATTAGATATTAACTAT
GAAATATTAATATTTGGTAACATGCATCCACGTTGACACGACAGCATCAAGACATCATTA
CTCCTCCGTATGCAGTCGTGGCCATTTAATTAATCAATGATTTACTTACATATTATTATT
TTTTATTTTCTTTTTTTCCAAAGAGGACTACTTGCGAAGCTTCCTCGTTCCCTCCTTAAA
GGGTAATACAGTAACTATCAATCAAACCACCTCGATATTTGGTAAACGTCTAGGAACCAG
TCAGCACTCTTAACGGCTAAGATTTCTCCTCTAAAATCAAATTCAACCAGAGACGATGCT
AATCAAATCCGAGCTGTTCTGAAATCCAAAATCACAGTCACTTCCTCAGCTCTCCACAAC
CCCAAAACGATCCGTTTTCCCCTTCACTCTCACTCTCCCTTTCCCTTTTTCATCACAAAC
ACTAAAACCACTTCCTTTCTCCCCAATCTTTCAATATCCACCGTCAGATCTAACCAGATC
TAGAGCCTTCTTGACTTCACTTCCCCTCACGCGCCGCTTATCGGATATGGTTGTCAACGG
GAGACCGATTAAGAGGATGAAGAGGAGAGTCACTGCTGATCTCTACAACTTCCTCTCTTT
CCCTTCCTCCTCTTCCTCTTCCTCTTCCTCCTCGCCTCCACCCCGCGGTCCTTTCAGATC
CAACATCAGGTCGTTTTTAACCGAACACGCGCTGTTACCTCCGCCTTCCTCGCTGTTCCC
TCACCTGCTCACATGGCAGATCTCGTTTCAAGTCGGTGACTTGGTGGGGTGCGGCGGCGC
GGAGGCTGGGGGCGGTGTGGTTTCTTTGGATGTGGTGGAGGAGGATGTGGCTAGATCAAG
ATCTGTTTACTGTGATCAGTGTCGAGTTGTTGGTGAGTTAACCCAGCTCGAGTTATTGCA
AGATCCCATTTTTACCCTTGACGTTTTTTCCCCGGCCTGCCGGGTGCGTTGGGGCGGGAA
ATTCGAGAGTTCTCTCTTTTACGTGCCTCTCTTTCCTTTTGCTTTATTTGGAAAATTAAA
AGATTTAAAATATCGCGGTAATTCACGTGATTGACTCGTGATAGTGTTTGTAGAAACATA
ATAAACGAGATGGTAGCAATGTACCGCGAGAAAATGACGGTTTTTTGTAACTTGGATTAG
CGGGAATGTGGGGCCCAGAGTGATAATGACTGGACGACAATGATGTAGTGTAGTTTAATG
TTATCTCAGTTAGGATAGGCTAGTATTTGCGACACGTGGTGTGCTGTGGCTTCCTGCTTT
TAGTATTTGTTTTTCTTTTTGGGTAATAGAAGTATCATGCTTGCTTGTCTTGTTGTGGTG
GCCTGCCATTTCTACTAGATGGTGCTTTGAGTTAAATTTTTGTTGTTGGTGGGACCGTGT
CGCAGTGGGCACCTGTGTTTCTTTCTTTCTTTTGACGTGGGTCTTAAATATGATGTTGGG
GGTTAACCCCATGTTTGGTCTTGTCTGTTCCATTTGCTTGGACAGCAAGGCCATGGGATG
AATTTTTTTTTACTGTGAAATTGGTATTCTGAAGATGGATTAGAGTGCACTCAATCTTGC
AACTTAGGATATAAGAGGGAAGTTCCGGGGGTTAAACATGGGCATCTTTGGAGTATGGAC
TGGTAGATTGATTGCCGAGGGGAAAATTTGGGTGATTGATGAACTTATGATATGTTTGGT
TGATCATGATGCAACATAATGTTGTATAATGTAGTGAGGAAATGAGAACTATTTTTTTTT
CTTAGCCTTTGTTTGATTATTTATACTGATTTTTCTGTATATAAAAAAAAATATTACTGT
GACTTCTTAGATTTTAATTGTGTGTTACTTAATTATTGTTTTTTGTCTGCTTTGTAGGTT
GGAGTGGTCATCCAGTATGCAGTAAGCGTTACCATTTTATTATTAAAGCTGATGGTAACT
CCATTGGTGGGTATCATAAGCCATGCACTTGTTGCGGAGATGTCCTGCATTTGTCTGAAT
CAAGGTCAGGGCACTCTGCCTGTTTTTCTTTTTAGAGAGTTGATTGTGACAATGTGTTGT
ATATGGCGTCTTGTTGTTTTATTGTATGGCATAATTTAGTTACGTATTGTACTGATGCAA
TGTGCATGCCTATGAGGAGATGCAGTGTAATTATCTACTAGTACTTTGTTTAGATCTCTG
TTGAACTGTAATTATCTTTCTTTGATATTTTCATGTGAAACATACATGCTGGTGCATAGC
ATGGTCAAGAAAATAGACTTTGTGTTTTACCGATTTCATGAGCACACCTTATATTCAATT
GTTTGAAGAAAATTCTTAACTTTGTATTGGTTAGATATTACAATTTGTTTTGTGGAACTG
AATTATGATCATAGGTGTATTGAACTTGATTCGTATCTGGGTTAATGTTAACATTTTTGT
GGCTTCTGATGATCCTCTTGAATTTTCTATTTTAGGTGCAAGACATGCAATCATGTGACA
ACTGCGGATGATGTTGAAGAGTGGATCTATCACCAGTTGGAAGACACCACTCATCTCTTA
CATGGTGTCATCCATGCAAATGGTTTTGGGCACCTTCTTAGGGTAAATGGAAAAGAAGGG
GGCTCCAGGGTCCTTTCTGGAGTCCATATCATGGACTTTTGGGATCGGTTATGTAAAACT
CTTGGAGTCAGGTTAGGATTCTTGATTGCACTTACAGTCTCATGCTTGTTATGTAGTGAG
AGTGTTCCATTATGCTGAAGATGATTTCTAATATTTGCTAGCTAAAAATCTATGTTGGAG
TTCTCTTCATAATTCTTCAGTTCTTCAGTGTGGTTATCTAGGTAGATATTATCATTGGCA
GATGTTTTATGGTCTAGGAGTATTTGAATATGTGGAGATTGGGATGAGTAGATGATTTTC
TGGTAGCTACCTGTAAAAAGATAAAACATAAGCGTGAAAGGTTTCAGATTTGTAGAAGCT
TTATCTGTGGTGCTGTTCTCCTGGGTCATTGAAATGTTTGTTTTTGTCAAATCATTTTGA
TGTGGATTTTGGAAGTTATAATTTATCTTGCAATTCGCTAGATAGAATGCTCTATGCTTC
TCTTGAAATCAAGGGTTTGTGGATAGTATTCTGGAGATCAAAACACAGTTGGTATCTTAT
GCTTTCTTATACTGTTGGATTTGGTAATCTGTATGGTAGCATGGATTCCATTAGCCTCCT
GATTTCATCTAATTATAGCTGTGAATTAAACCAGCTATTTTGTCATTTTCCATGCATTAA
CAGAAAGGTCAGTGTGATGGATGTATCAAAGAAGTATGGTTTAGAGTACAGGCTACTTCA
TGCTATCACCAAAGGCCATTCATGGTATGGTGACTGGGGCTATGAATTTGGTGCTGGTAG
TTTTGGTTTGACAGTCTATGCGTATAAGTCAGCTGTTGAAACGCTCTCCAGCCTACCTTT
GTCCATCTTTCTTTCTGAAGGGCAGAAACTGCAAACTCGCTTGCTGGATATAATAAAGTT
TTACCAATCTTTGTCAGATCGGGAGCTTGTAAATATTAGAGATCTTTTTCTGTTATTTGA
CAAGTTTGATCCATGATGCTCACAAGTCTCCCTCAAGGGTTAATGATTCTAGCTGCAAGA
AGCGCTGTATTTATGCATCAGGGATTTCGTCTTCATGGAGTAAGAGTGATATAGAACGTG
TTGAAGAAGCCATGTTTAGAGTACTGCGAGCAGTTTCTGGGTCCAACTGGGTAAGTTGGC
GCGCGCTTAGAGGCGCTGTTTGCAAAGTGGCTCCTCCAGAGCTCCTTGATCATTGTCTAA
AGGAAATAGGAGGGAAATTTGCAGCAGATGGAATGATTGTTAGGTCGCGATGCAATCCTA
GTTCAGGTGCTTTTGAGTACAGGTTAGCAATTAATCTCTGCATTAATTAATTCATGATTG
GCGGCATATATATAACATTTTCAAATTTGAAGAGTTTTTCTGGGAGTATTCAGTAGTTAT
ATTATACTAACTGTAGTATCCTATTCTTATTTAATTTGGCAATGATTAAGCTAATGTTCA
ACATAGCAATCATCTTCTTTGTGTAATAACTAGATCTTGGAAAGACATGAATGCTTTTGA
AAGTAATTTTTAATACTTTTCTTTTTGATGAAAAATTGCTTAGGAATGCCAATATAGATA
GAGTTTATGGTTTTGATGGAGCTGGATGGTACTAGTAATTACTAGGGCTAAGATCTGCAT
CTCTTTGTATTTTATGTAGTGTGATTTTCAGTGCAACACTGATCTATTGAATGTGCTTTA
ATATTTTACAGACTGGAACCAGGAAATCCTTCCCTAAATAGCCCTTCTACCACTGGCTCT
TCTGTCATTACCTGCCCATCCGAAGGAAACCTTATACAGGACCTGAGATTCCTTTACGAT
AACATGCTACACCCTCAAACCATGATGAGCTTTGGACCTGAGGCCACAAGTGATGCAATC
AGCTCAGCTAGAAAACTTCTTGACTGCAAGCAGTTCATGAAAGACTACAACAAATGTGAA
ACAACAGCATCACCCTCAAATCCACCTACTATACGCCTGTCATGTGAGGTGGAAATTGTG
GATCAGTTGGAAGAAAATGTCCCAGATCTTCCCCCAGAAATAATCATCCTGCCCTCAAAT
GCTATCGTTTTTGATCTCAAGCTTGAAGCGTCCAGGGCATTTCAAGATGTGTATTTGATG
TTCAGGAGATTTCATGCCGAAGAGCTTCTTGGTTATAGTGGTGTTGATGATTCCACCTCG
GTCAAGCACTTGATAGGGTCAACTGAATCTGTTCGAGTCCAAGGTAGATGTCTGGGAAAA
AATGGTCTTGGTAAATTTAGGATGGAAAGAGGAACTGAGAGATGGACTGTGGACTGCCGC
TGCGGTGCCAAGGATGATGATGGAGAAAGAATGTTAGCTTGTGATGTTTGTGGGGTGTGG
CAGCACACTAGGTGTTCTGGCATCCCAGATTCGGATCCAGTGCCCGCTAAGTTCGTTTGT
GTGGGATGCAGAGGCGTCAGCTTGGTGACCAAACCTAGTGCAGTAGTAAAGTGACGAGAC
ACGATGACTTTTTGCCGGTGACAATGGCAGAAGCTGTGGGAACAGCATGACAACATCTCA
TGTTTCTGAAATTTAGACTCTGTAAATGTTTTTTTTTTTCTTTAAATTTTGTTTTTCTCC
TTTTTGTTCATCTTCTTGGGCCAGTTTTTTCCTCCAACGATAGGTTGAATGTGTACATAA
TAAATTATGGCCTTAAAGGTGCATCAGTGCGGTTGGGGCCTTCCTCCCACATTATGATGC
TAGTGGTGTTTCTGTATATCTCTTATGTATCCTAACCAAGGCAAAAAAAAGAAAGAAAAA
GAACTATATTATGTACATGAAAAGATTAGTTTTCATTAGAGCCATATACTGAAGCCCAAA
TTATTGGAACTGTATTATGTTTTGATGAGATTTTGTGTAGATTTTCAATTAGGTCAATAT
ATTTAGCTGGTCAAGGAGTTGATGAACAAAATTAAGATACTTTCTCAAACCAACCATTGT
TTGAAAAATAACATTAGTTTAGGGAAAGAAAGGGATCAATCATTTTTCTTTGACATTAAT
ATTTAATTAAAATTCTGACACGAAATATTTTGAATTAATTACTTTTAGCTAAAAAAGAAG
AGGTGTAAACTCAATCTCTCAAAAAAGAATATGAATATTATAAACTCGTTATTTATTAAA
AATCATATAAAAAGATGGTTACGAAATCTCTCACTATATATTATGAAAATTATCTCAATA
TAAAAACTTAAATTTTTAAATAAGATTTTAATATATAATTTATATTATTTTTTAATATCT
TTATGAATTTAAAATTTAATATTTATATAGATTCATATTATTTTATATTTAATTTTTATC
AAATAAAATAAAAATAATAAAATTTAAAATCATTATTTTCTAGTCAATAAAACTCTAATA
TTATAAACAAAAATATCTTCACCTACCTATAAACAAGGAATTACATGATTTTGATAGCAG
GCACCATGATAAGATCGATTGAATATTCAAGAATGACTACTTGCTGTGACTTTGATATAT
ACGTGTCTCCATATATAGTGGCAAATCAATGAGTTCATTAGCATGCATTATTGAATCTAG
CTATAATTGACATAAAGTAAGGTTATTATTATTAAAATGTATATTAATCACAACCAGCTA
TCTATCTATATTATATCAGTGTTAGGTGGAGAAAATGATAGACCATCCACTCTTTTAACT
TTGCATGCTTTATCTATTTTATTTTTTGTCTGTTTTTTTTGGTTTCCTCAAATTACAGAT
TTAAAAGTGTTTAGTTAATTAATATATTTTACACAAATTCCACTAAAATCTCTCTTAAAA
TCTTATTAAAAGAACTACAATATATATAATTTATTTTTTTTCAAACGGCAACAGCAAATA
CTATTCAACACATAGACTCTTCATTCAATTGCTGTAGTGTATTTCTTTGGGGCAACCTGT
TTTTCAATTATTGACATTGACACACACAGGCACACACTTTGCTACCTTCCTCTTCACTCT
TCAATCAATTCTACTTTCAAATTAATATCTCCCATTGCATCGTCACCCCACCTAGCTTTT
GTTGGCCTTTGCCATACACACGCTGCTGCTCATCAAATATTCCCTTCAAATCTAGCAAAC
ATGGCTATGGCTAATTTTCTTGCTGTGTTTTTATTGATGGAGTTAATAGCAGGTGGTTAT
AGAGATGGAGCGAATGGCCTAAGCATGAACTACTACGTTTTCAGCTGCCCATTTGCTGAG
GCAATTGTGAGGAACACAGTAACAAGTGCTTTGAAGTCTGATCCTACCTTAGCAGCTGGT
CTTGTTAGAATGCATTTCCATGATTGCTGGATACAAGTAATTGCCTTTTTCTTTTTTAGT
TTACTATCTCATTAATTATCCATACACCTCTCTCACGTTCATGCATAATCTTTATCACTA
GGGCGTACCGCATGGTAGGTGATAGAGTTAATTTGGATATAATATTACTAGGATTATTGA
AAATTTCTTAAACTCAAAATTTTAATTTGGAAATTTTTGGTTTAATTTCTATAGGAAAGA
AGTAGGGAGATTTATGCATATTAAAAAAAGTTTACTTTATACTTTGTAAGTAGCTTATGT
CACAAATATTATATTCTTCCAAGGCCTTCAAATTTAGGAGGAAAAACAGCCTTGGCATAG
AAAAGGTACTCCATCATGTTGTTCTGAATTAATCCTTTAATTTAGGATCTAGATGGGGCT
AGATTAGTAAAAAAACATGGATTTTTTTAAAAATTATTTTTTTAAATGTATGTTGACCTT
GGTTAATCCTAGCTAATTCACTATCCAAGTTTTAATCCGGTTTAACCTTGAACTATATTT
GGAAATTATGCTCCATGGAGTTACATCGCCTGGAAACAAGTGGGTTTAGAAAATAAAAAT
GAAAAACTCATCCATTAGTATTGATAACTTGTACTTCATGCAAAATTAATAATCATGATT
TTCATTTTTTTCTTAATTTAATTCATAATATGTTTATGTAGCAAAATATTTGATTCTGAT
ACTGTGTGTGTGTGTGTGTGTATTAATTCATTAAAATTAAGCAGTTCAACTGTCTCTTAA
TCTTCTTTTTTTTCTTGGTGGGACTGTTCGAAATAATTTAAATAGGGATGTGATGGGTCT
GTCCTGCTTGACTCAACAAAGAATAACACAGCAGAGAAGGAATCTCCAGGAAATCAAAGC
GTGAGAGGCTTTGAACTCATTGATGATGTAAAGGAGCAACTTGAAAAGCAATGCCCTGGT
GTTGTCTCATGCGCTGACATTGTTGCAATGGCTGCTAGAGAGGCTGTTGCTTTGGTAACA
ATTCAATCCAGGTTTTGATTTTTATTTTTTGAAACCCAACCCTGACCAGGTTCCGGGTTG
ATCGGGTCTTGAGTTAACCTGCGTGGTCAGGCTGGGTTTAATAACACCTGTTTAACATCT
ACTGATATATGATGGTCTGGTCATGGTGGGAATTAAAGTCAGGAGGTCCAGTATATGACA
TACCAAAAGGAAGAAAAGATGGAAGGAGGTCTAAAATTGAAGATACTCTCAATGCGCCTG
CTCCAACTTTTAATGCCTCGGAGCTCGTTAGAGTCTTTGGCCTCCGTGGTTTTAGTGCCC
AAGACATGGTTGCCTTGTCTGGTAAGCGGTGACCCAATCCCATATATATATATGGGATCT
TCTTTGTATTTAACTGGACCTGGGATCAATCCTTAAAAGAAGGTTTCTTAAGGATGATTC
TGCTCTAATTCTTTCCTTTTCTTCCCTTGAAATCTTATAGTTTTGTGACAAATTGGTCTA
TGCAGGGGGGCACACACTAGGGGTGGCAAGGTGTTTAACGTTCAAAAATAGGTTGAGTGA
CCCTGTTGATCCGACTATGGATTCAGACTTTTCAAAGACTTTGTCCAAAACATGTAGTGG
TGGAGACGATGCAGAACAAACATTTGATATGACAAGAAATAGTTTTGATAACTTCTACTT
CCAAGCATTGCAGAGGAAATCGGGAGTTCTTTTTTCAGACCAAACCCTATACAATAATCC
AATAACAAAATCAATTGTCAAGGGCTACGCTATGAACCAGGCCAAGTTTTTCCTTGATTT
TCAACAGGCAATGGTGAAAATGAGCTTGCTCGATGTCAAGGAGGGATCACAAGGAGAAGT
AAGAGCAGATTGTCGTAAAATTAACTGAGTGTTGTTGTGAAATGGTTCTTGTACGTAGAT
TAAGAGAATGGATTTGTCCTTGTGTAGATTATTGATACTTCCTATAAATTTAAGCTGCTG
GACTTTATGATGGGTGATAGCAATATATAGCTTTAACCTTAGTATTTGTATATTTGAGAT
TTCGGAGTGAGTAAATAGTTGAAACATTGTCCAAATATCTTCATGATGTTGCTGGATGAC
ACTATATTTCACATGAAACAATTATATAGCTTTGACTTGGAAGGTACTTTGCATTTGTGT
ATTTGATGCTCCATGCATTTGTGGGCTAACATAAACATCATTTATGGTCGCATAAATGCC
AGGATCTCTGCATCGTGGATGAGATTTCTTCCATTTTTCTTCCCTTTTTTTTACTGCATG
CAGGTTCTTTAAGCCTGTGATTTAGGGTGAATGAAATCTATTGCGTGCCTGTGATCTTAC
TGTGCAACAATCCCATATCTTTCATGCCTTGATAACATTGAGGCAAATTAACAAAGAAAA
GAGATCATGATTAGCCGTCTAGCAAATCCACCATCCAACACTACATGGTAAAGAAATTAT
AGAAACTGATTGCAAGTTCCCTTGTTTAACATTGTAGCATTAATCTTAGGATCATGGAAG
CATCAATTAGTGCCTGTGTTTATCGTGATCGATCACACCCCTAATCCTGCTATATACTTA
ACTTTTCTTAATCAGGTATCCTAAGCTCAACCTCGACACCCCTTTGTCGAGTTCAAAAAT
ATTCCCACCCCATTTTCTTACATGAAAAACTCTAGACTTAATTTTCATCAATTCGAACTT
GAGATCTCACTCTACAGCATGAGTCGACAATAAGATCATACATATATAAATGCATGCATG
TTTTGTTAAGCACCTCCTCTTTCTTTATTGAATTAGAAACAAACAGGATATTGAGCTTAA
GAAACTTCAAGACATAAATGCTTTAAGACGGGGACAGTTTTATGATTGTGACAATGGTAG
GTCACGGAAATAGTTACTTCACTGGGAGGCGGTTTGGAATCTCGTTCTAAATGGTTTTTT
TAAAATATTTATTTTTTAAAATTATTTTAATATATTAAAATAAAAAATATTATTTTAATA
CATTACAGTAAAAAATCATCTTGAAAATTACAGCTTACACACCCCTTAATTGAGATTGTG
TCATTGTTCATTGTACTGTTGGCATTTTTTTGTTCTGTGGAAAATATTTTTCCTTTTTTG
CATTTTCCTTTGGATTGTGTCACTGTTCAAGTGAACATTTATTATTTTCGCAAATATTTT
TCTTTTCTCTGCACTTTCCCTCATATTGTGTCACTGTGCATTGTAGGGTTTTGTCACTAT
TCATGTAAATTCATATAAACAATGTTTTTTTTTTTTTGCAAATACTTTTACTTTTTCTTC
ACTTTGTTTCTCTGCATTGTTCATATGACTGTGATTTTTTATCTCTTCAAAATACTATTA
TTAACAAAACTAATCACATGAACAACGCATTTTTTCGCAAATATGTTTCTTTATTCTGTA
TTTCCCCCGCACTGCTCTGTTTACATGAACAATTAATTTTTATCTCTTTTTTTTTCAATT
ACCAAGTATGCTTGCTAAACGAACTTGGAAAATCTTTTTCCAGCATATTTTTCCCATTTT
TCTTCACTTTTCTCGTTATTGTTCACATGAATATATAGTGATATTTTTATTTTATTTATT
TGAAGATTATCAAAATATACTCAAACCTGAAGAATGCAATTTTGTTTTTCATATTTTGAT
CATTAAACTCTTTTTATTTTTAATTTTATCCTCTCAAATTATATTAGCATGATTTTATAT
ATTGATATTTTTTTTCAATTATATTTTCTTGCATGTACAAAGTGTTGAGTGATATCCGAT
AATAAATTAAAGATTAATTTTGTGAAATAAATCTTTATTTATAATTGGAAAGGAAATTAA
AAGAATCAACTTTCACACAAAAAAAACCCACCTTTGAATATTGACATGGAAAACAATAAT
TCCCTCCCTAAAGTTTTAGTTTATTTATTGTTTGGTCCATATCGTTTTAGCTTTTATTTT
TCAATTTTAAACTTTTTTTTAATGTTTTAGTCCTTAAATGTTGAGAGATGCGAGAAAATA
TCTTTAAAAATACTAAGAAGAGAGAAAGTGTTTGAATGATGATATTTTGACTAAAAAAAT
ATTAATCTTGGTATAAGTGAGTTTATTTTTTTAGAAAGTTCAATCAAGATGGTGATGCCT
TCTAACCATCTTTGAAACAAATAAATTGATCAAGTCCTTAAAAGTTTTTGGATTCATTTA
TTTTTTATTTTTTAGAGAGATGAAAGGCTATTTAAGAGTTGAAAATGAGTTTATTAAGGT
TTTTAGGGTTTTTTAAAGGTATTTTAAGGTAAAAACAAGTTGAAAATTGAGCTTTTAAGA
TCCAAATACTTAAATTTTGATTTTCTAATTAGTAGAGGTGGCTATAAAATAGTGTAGAGG
AAAACATTCAAATCATATGATTCATGTAAAAAATCAGGAAGATGAATAATTATGTTGTAA
ATTTATAGTTCTAGCATCAACTATTTATATATCTACTATGGATTGTGAAAGCTTCCGAGT
TGACAAAGATCATGAGAATTACCCAAAATTTTTTACATGACATTAGTTTCAAATATTAGG
GACTCAATTGATGAAAATATTAGTTTGGACACCTAATTGACAGAAGATCTTGAGAATTAA
CCAAAATTTTCTACATGACATTAGTTTCAAATATGAGGATCCGATTGATGAAAACATTAG
TTTGGACACCTAATTGACAGTTAGTGTATAAGTTGGGGACTTAAAAATAGTCTACCTCTC
TCTACATAAAACTTACGGTTCATCCACAGCTATTGCTTATAAAGAAAAGAAACGATAGAA
TTACAACCATCTAGGTGGTGACTCAGTGGTAAGAACTTGGGACTAAGAGGTTTGCTCCCT
TTGTGGTCTTAGATTCGAGTCCTGTGGTTGCTCATATGATGACCACTGGAGGCTTACATG
ATCGTTAACTTCATGGCCCATGAGATTAGTCGAGGTGCGCGCAAGCTAACCCGGACACTC
ACGTTAAACTAAAAAAAAAAAACAATTTAATCATTGGGGTTAAGCATACTCCACCTTCTC
TTATCACATTTCAACCATACTATATCTGAAATTTATTTAATTCATCTAGCAAATACAGAA
TATTTAGTTAAAAAAATAATACAAATTCATGTCTACAAGAACTCCAGCAGCAACTGTACT
GTTGATGAAGATTTTATTTACGTGCTGTGAACTGGTAGGAAGCATAAGAAAGGGTGCCAT
TGTCCCAGCTATGGTGCACTAGCTTCGCCTTGGCATTTTCACCCGCTGCCCCCATGGCCA
CATGCAAAGGGTAAAAGTGGTCTGGCCAAGGATGAGCCATTCTTCCATATGGTGCCCTGG
AGTCGTAGTGATTCACGTCTTCATATCTGCACAAAATGATAGAGAAAACCATGGAAATCA
ACTGAGGAAACTGATAGCTATCCTTGATTAGTGTAATTGAGTGGAAATGTAGAATACATT
TTGATGTACAAATAATAGCGTAAATTGAAAGAATCTGGAGAATATATTCAACAGAGAACA
TCCAAATCGATCAAGTTAAGCACACTGATAAGCAACAGCGGTGGCCGCTGCCTGGTGCCT
GTTGCTTTCCTCAACAAGCATCCTACTTCTTAAAAACAGATTGAGATTCTCAGCTATACT
TAGAAAAAACAGTTTAAATTTCAAATGTTACCATAATACCAGTTCTATCAGCAATTGTAA
CACATGTTCAAAGTTGTTACCAGCAGAAGTATCAAGAGAGCAAAATTGATCGTTATCTTG
AAAAAGATACGCCTAAATCCTAATAAAAAAGAATGGAATCACTTCAATCATTAAAAGTGG
AGTTGCTCTGAAGAAAAAAGCGTGACTGTCTTGAATTCACAACTACTCAAATGAAACAAA
CACACAATTTCTAATCAATCACACATGATAAAAACCAAGAATACCTAGAACTGGATATTG
GAAAACCCCCAAGAAAAGTTTTTTAGAATGAAAGTTCTCCAGAAACTGATAATTACAAAA
GTCACAACCCTGCCGAATCCATATTCCATACCACCCTCCCCTATGAATATATGAGTTTCA
TTAATTCATCGAAGACTACATCAGTTACAGGATGAATAGATATGATGCCTTGATTTGCAG
GTGTCTGGTATGTTACAAGCAAAGACTTTTCCAAAGAGAAAACATACCTTCCTTCAAGAA
GGGCATTTTTTAGCCAGGTATCAAACTGCAAAGCCCATGAAGGAACAGGACTGCCACTGG
GTTGCATGGTCCCCAAGTTGTGAGTAGTAGCTCCAGATCCCATGATGAGGATACCTTCCT
CCCTAAGGGGGGCCAATGCCTTCCCCAAGTTATAATGGTAAGTTCCATCTCTATCAGTCT
GAACAGAGAGCTGGCACACCGGAATGTCAGCCTCAGGATACATGAACATCAGAGGAACCC
ATGTGCCATGGTCAACTCCTCGTGTTTTATCTTCATGAACACGCTTGAAGCCATTTGCCA
TGAGCAGTTCCTTCACCCTCTTTGCCAATAGTGGAGCACCTGGCGGTGTATATTTGAGCT
GGAAGAAGGGAAAAAAATATTGGAAACATAAATAAAAAGATCCAATTAACAGTATAAAGA
CAAGTTTCAACTTAAAAACACTAACTAATTAATTGTGGGTTCACTACATGCAACTATCAA
CTCCGATACCGGTCCTATTCATAGCCAAACTTCCCTGTATGCTGTTCTGTTCAGATTTAT
TACTAACTCTATACACGTACATGCCCCCAAGTCACTGTATAGCATAGTTTTGAAACCCAA
CTCGGTAATCAACCCGGTTTAATAATCGGATCACGGGTCAGATGGGTTAACCCGGATCAA
CTCAAAAAAATATATCATACTTTAAAGTTACGAGTGAAATTCAGAGGTGTGTTTTCAGGT
GAGGTAAGGGATACTGTTTTCTTCTTTCTTTTTTGGATTTCGTGGACTATAAAAAGACAC
GTTGCATAAGAAGAGTCTCAACTTCTAGATCTAGATTTTTTTCTTTTAATAATCAATATA
AGAAGACAGCTCCTGGAAGATTTGAATGGGACAAGCTAGCTCCTGTCTTTCCTTGATTTG
AATGGGATATATATTGCATACTTGAAGCTTTTGATCATATATGAGAAGTTTCTGCTGAAG
GATTTTGGAGAATATTTGAAAACTTTTGCAAGATTTTTGTTGAGATATTGAAGCGCAGAT
TGGAGATATCTAGCTGTTGAAGGAGGGTTGTCTTCTTGTTTTGGTAAGCTAACTGAATAT
CTTTTCTTGGTCCCAAAATTCTGGTGGCATCTGCTTGCCTCAGTTATTAAAAACGAAGGA
GATGATGTCTTTTGTATCCCTTCTCTTTTGTTTTGAGATGGTCTTTTCTGTTTCGACCGA
CAGCCGCTTGAATTGATAAAAGAACAAAAAAAGAAAGGTAGCCGGGTCTCAGCTGGGTTT
ACCCGGGTTGACCGGATTTCACCGAGCCACTTCTCAACAGGTTTTTATGAGCCTAGATTA
GCCGGATTTTAGATCGACCTGCCTGGCCGGTCCAGGTTTCAAAACTATGCTGTAGAGTCT
AGAAGAAATAGTCTATCATCAACAAGACTTTCGAGGCCTGTTCACTTAATAGGAAAAACT
GACTATGACCTCTCTAGAAATTCCTAGTCCATTACCTTTGTTTGCCTTTTAATCATCACC
AAGATGAAATTCTCCAATGTAAGAAACTTTCAACAGATCAATAACTCTCCACTGCAGGAG
AAAGCAACAGATAACAACAGCCCTAAGGTTTAGAACACTATCTATTATAGCGGATATCTC
TAGCAGTGTAATCACAGTTTTAACAACACTATATATTATAACGGATATTTTAACAGTGTA
ATCACAGTTTTAACAATTAGTTTCAACTTGAGACTCCAAATCATGCAATTAGATCACAGA
CATCAATAAAAAAACTTATTCTTTTTCCTCAATATCTCATCATATCTATCACTCTTAAGA
GTTTATCAAGCTACAATTAGAACAAAATTTCACCAACCCAGATAAGAAAAAACCTTCAAA
AATAAAAAAAAAATACAAAACTTTCGAAACATCTCCACATGTATAACACATAAAAGAAGC
AATTGGCCCACACCAAAGAACTAAAGACATTCTTCTACCTAAATATCAGATCATAATCTC
TCAAAACTTAATCAACCTGAAAACTCACCAACCCTGATAAGAAAAACCATTGAAAAATCA
AAAAACAGAAAACTTTGAGAGAAAAATATATCAAAAGTACCTTATACATGGATTTGGGGA
AGCCATAGAAGTCATAAATGGTGTCATTGCGATTAACAACATTAACAGTTGGTTCTTTGG
TATCCCAATGACCAGAAATAACAAGAATGGCTTTAGGTCTTTCTTTGAAAATTTGTTGCC
ATGTCTTCAAGAATTTCCTCGCTGGTATGCTTTCATCGATCGCCATCATTGGTGACCCAT
GGGAGATATAAACCGTATCCATCAAACCCCTTTTGCAAATTGAAAAAAATCTGTACTTTT
GATTCAATGAATGGAGCAAACGCATTAATAGCAACAAGAAAAATATTCACTTCTTCTATG
GTACCATATATATATATATATATATATATATAGGAATTTCGACAGGGTCTCGCAAAGCGA
TGAGTTTGGTTTGACCTTGACCTTCTTGATGATGTCTTGGCTGACGTTGTTTTTGTCAAA
TTGATCCTTGTGTGTGGTAATGATTTTCATATTTGGTCGGCAATGTATTTTTTTATTTTA
TTAAGATAGTAAAGTCTATCTTGTGTCTAATATATGTATTAAAAGTTTGTTGGGTGAAGA
TGTGTTTTTTTAAAGTAGTTTTTAATTGAAAATTTAATAAATTTTTAAAAGTTTTTTTTA
TATTAGTATACTAAAATTATTAAAAAATCTAAAAAAAATATCAATTTAATATTTTTTCAA
ATAAAAAATAATTTAAAAATAGGTTTAATAAAAAAAACAAATATTTTCAAAAAGTCTGTT
TAAAATTATGATCCAATTTTTCCCTAACCATAAATTTAAAAATATTTAATTAAATCTTAT
CTACCATAATTTTGTATGGATATTACTAAAAATTTTGTTTTGAAATATAAGAAAAGCTAG
TTTTTTTTTTATATTTGCTTTTTTTTTAAATGGCAACCAAAAAATCCTGGGCATGTCCTT
ATTTAACATAGAACTAAAAGATACAAGTGTTTTATTATGAATTGTTCAGTGTAATTTATA
ATAAAACGACTAATTTGCTAGATATAAATAATTAGAGTATATATAGGGGTAAAATAATAG
TTTTACATTTTGTTACACAGTGTAATTACGCCCAATTTTTTTTTTTTTTTAAAAGCCCTA
TATCTGAGGGGCATGCTTTTGAACGCTACCACTGGACGGTCTTGTAATATTTGTTCCTGA
AAGATGCAGAAAGACATTGCAAAGATTCTCGAATTTTGCTTGCGAACCCTTTTACGGGAC
ATCAGTTTCATATTCATAGTCCATGTAATCGTCATTGTAGGTTCTTTCTAGCAGTTCCTC
CATGCGATCAACAATTTGTCATAGCTTTTTCCACTATATTCCCTTATTTACAATCTTTAG
ACATTGAGGAGATCATGACGGTGAATGGATTATCTTGGTTCACCTGGTTGCTTGTTCCAG
GATTCATTGAATTTAGTTGCTTCAGATGAACAAATTTTCATGGTTAAATTGCACGGCTCA
AAATTAAGAGTTTATGTGCACGACGTTTTGGGGATGGAATGCGTGAAGGTGAACAGCTTA
GGCAATCATGAAGCAACCAGGCCGAAAGAATAAGCATCATTCTATGTTCCATTGTCAGTG
CCCTTCATCCCCCTTTCTCTTTGCAGCTTTAACTCGTGTTCTGTATCATATAGGCTTATC
AGCTGCAACAAGGTTCACGAGGATTTCCTTAAAGAAGAGACTAGCTATATGTATAAACAG
AGAAATACATTGGGACTTTTCCCTCCTCTGCAAATTATTTCAAGTTAATAGATATGATAC
AACATTTACTAATTCGATTTTACTGAACTAATTCGCAGAAGATGGCCTGGTTCTCCGTAC
GAGTTTGTGGCATCAGAACAGTATGATCCGTTTAAGACATGCTATAAGTTTGGCTTGGAT
TCTGCCAGAAATGGTTTCTTATAGCCCTGTATTTTGTGTTGATCGCGGAAAACCCAGGAT
CAGTTGGTTGGGATGAATCTTCTTGAGGCTCATCGTGATTAACAAGTGGCCTCTCATGAG
AACTACCTCTTACAACAGGCTGCCTAGATACTCTCTCCGGATGTTGTCCTTGTGGTGCCA
CATTTTCGACTTCAACATGTAAGCTAGTAGGTAATGGATCTCCTGGAGTCTCATTTGTGT
TGCCTGCACCAGGCTGCACTACTCCTCCTGTCCCATTCTCTGAATCATCCTCCATTAACC
ATCTTCTGAACTCTTCCAAACTTCTTCCAAGTGCTTGTGTCGTTCCTGCATCTCCTGCCA
AATTGTCGACTTCATTGTTTTGTTCTTGTGGAGTGGTTGAAATGGCATTATCATTAACAT
TGCTTGAACTTGCTATGCTTTTATGTCTTTTTTTGCCACCATGCATAGCTAGAAAAGCTG
CTTCTTGAACTTGTTTAGGCACTTGTCACAGATTGCAACACCATGCCCTTTCTCTCCTGA
TAAATGCCATTTGATCCTTGAAATGGAAGTATCGTTAGGAAATTGACGCCCGCAATACAT
ACACTTCATCTCCTCAACATGATGCCAAAATGGATCATTTGACTGAACCATTTTGCCCTA
TATATAAAAACAGAGTCAAAATATTGAATAAAATTAATGTAAGTTACATCAATCGGAAAA
GGAAAGGTTGAGACTAGAATAAATAAAAAGAAAAAACAATGAATTTGGTATGAACTCCAT
AAGGCAAGGATTATAAAAACAAAGAAACATCGATTTATTTATATTTGGAAACCATTGATG
GTCCTAACTCCAAAGTTTCTCAATAAAATTTCTACAACACCTTATTAAAACACCAAACTT
ACACAGTTCAAGTCTACAGAAAAAGGATTCAAACAGTAGTTACATGTCAAAAACGATAAC
AGCAACAAAATGAAGAAGATGAAGTATAAATACTTTACCAGGATTCAAAAGAATCTGAAA
CTAATTGCTGAGTGAGTTAACGTATGGACGCACCTCAATGTTGAAATTCGGGAAAAGCTG
ATCTGAAAATGTAAGCGCAAGAAAATGAGAAAGAGTAGCGTGACTAGTCACCTATCAAGC
TGACAAGAGGCACTCAACAGACAAAGAAACCTTGAGAGCAGCTGTTTTCAAGATAAGTAG
TTGAAGTTGGAAGCCAAAAGAACATGTAAGAACAAAGCTATAGTATGAGTTGATTTGAAT
TATTGATTAAGCAACTTATATAACTAAGTTGTACTCACAAATTCTACAACCAGATGGGCA
CTTCTATTTGGAAGAGCCTAAACAAATAGGCGTAGAAACAAAATTAGTGGTAGAAAAACA
AGAAAAGAGAGTAGGATTTACCTTGCAAGCAAGTAAGAAAGATGGTTGAACTCCAGATGA
GATGATTCGATTCAATCAGAAACAGGAAGCACAGATCATCAGAAAGGTTTGAGAAATTTG
GTAAGGGAAATTAGGAAGTCAATGGGTATAATGAGAGAGATCAAGCAGAAGACAATGTCA
ATGTTGCAGTAGCTAGCTACCATGATAGCAACAGCTTTCCTACCAAAGATTATATTATTA
TAATAATTAATTATTGTATTGTTTAATAGGAAGGAAGTTACTTGGAATGAAGCAACAGCT
TTCCTACCAAAGATTATATTATAAGATATAGCAAGTTGCTTTTAACCTTTCATTATATGC
AAGTGCTGCATTTTGCTTTCACTTTTGAATTTCTCAAGTCATTCACATTGAATGCAATTC
TAATCCATTAAAGGGGTAAATATAGTCATTGGGTAAATCAAGTCAAATAAATTTATGTTC
CTTCCAAGAATCAAAAAGACTATACTAGTTGATATGCTATAAAGCAGGCCTTTTATAAGA
GGGCAGGACTAATGCTCAGTTGCTACTGTTTCGCTGTTAGTAAGACCTGCATTGGATGGT
CTTGTGATATTTATTCCTGAAAGATCCAGGAAGACATTGCAAAGGTTCCTTTTACGGGAC
ATCAGTTTTATATTCATAGTCCCTGCAATCGTCATTGTACGTTCATTCTAGCAGTTTCTT
CTGGCGATCAACAATTTATCATAGCTTTTTCCACTATATTCCCTTATTTACAATTCTATG
GACATGGAGGAGATCATGAGGGCGATTGGATTTTCATTGACTATGCTATTGAGTGGAAAT
TGTGCACCAGGATTGAACACGCAGCTGTTTTCAAGCATAAAGTATATGTTGTAACTGGAG
ATGCAAGAATTGGGATATTGAATCTGCTAGATTCTCAACCTCGTGTAAGAATGCTGGAAG
TACATGGAGGCGATCAAGCCCCTGGTTGCTTGTTCCTGGATTCATTGAATTTAGTTGCTT
CAGATGAACAATATTTTTTCATGGTTCTATATATGAAACGACATTGACTAATTAGAATAC
TGAACCAACTCTCAGAAGACGGCTGGCCTCCTCAGGTTCTATCCACGAGTTTGTGGAATC
AGAACAGTATGATCCGTTTAAAGACATGCTATATGTTTAAGAAATTTGGTGAGGGAAGTT
ATGAAATCAATGGTATACTGAGACATCTCTCTCTTAGTGGAAGCAACTTTATCAAATAAG
AAATTAGGAAATCAATGGTATACTGAGAGAGATCTCTCTTAGTGGAAGACTAGCTATTAA
AGTCATAGCAATTAGCAAGCATCTTTATGTTTTTTTACTCTAAAGAAATAAAACAGAGGT
GCAAATCCCTTGTGCTTTCTTTGTACTGTATGCAATGATTACTCTCATGGAAACCACCAT
GCAAACTTCATGTCACTTTCTGCTTTATTTATTCACACTAACTATTCAATGAGTTCACAT
TACACTGCTTTAAATCCTCGCGTCTAATGAATTAATGAAGATAGAAACTCCAAAGAAAAT
CACTTCCTTGTTAGAGAGGGCTCTGACATTGCTTCCCATCTGGCACACTGTAACTTGCAG
ATCCGTTTGGCTTTTGCACTTGCACCAAGATGAAATCTTTAATCTAACAGAATTGATACT
GGAAGATGTAGTCTCTGTGTGATCTCTCGTTTTCCTTGTAGTTTTTTGTATTTCAACACA
TGAATTCTAGCTAGTTGGTTTAACAGACCCTGACTATGCTGTTACTCTCTGCTTTTGGCA
AAGAAGTGGACTCATCAGCTTGTGATAAATATCTGGATCTCGCGATGTATTAAAGCAAGG
TGTTCCAAGTAGTCAGGAGAGCATGGATACAGGTTCGATCAATCTGGTCTACTGAAATTA
ATTTTGCTAATAAGAAATTGCAGAGAGATGCTTTACTTTGGTCATTAGCTTGCTTGGAAT
GGAAGAAATGCCAGATTTCCCAATATTCAAAGTTCCAGTACTTCTGTTTTGGTTGCTCAA
ATACTATGGTACGGATATCGTCCAATCGATTTTTTATAAACGAAAAAGAAAAGAGATGAA
CTTCAATTCTTTGATTTATTTAAGAAATAAAACCATTAAAAACCAAATATTATTCCTGCA
TACATCACATTGTTACACAACCATTTGGATACACAAGAAGCCATAGCTAACTTGGAGATA
GAAAGCGCACCCTAGCAAGTGTGAATTCTTTTCCAGCTATCCAAACACCAGTTTGTGACC
ATTGCACATCCTCCCAGTCAAGATTCTCCTCCAATACCTGTTCAAAATCACAGATGTTGC
AGTCAGCCGAGAAGGGGAAAAAAACTTGAGAAAAACGTAACTACAAGCTAACAATATGAG
TTTTTTCTGCAGTCTCCTTGTGAAAATATGCCAAACTTTAACATCTAAATATGAAGAAAT
TGAAATGAAGTACCTCAACATGTTCCAGGGCCAATGGGATCCCAACTGACTGCATGACCT
TCTGCGGTAGTGGTTTCTTACAGCGAGACCACCGGAATACATCAATAAGAACATTATCAG
AGTCGTGCTTCTCAATGTTTGAGGAATGTGGGTTGTGACTATGGAACTTATTTGTCTCTT
CATGCACCTGAGAAGCCTGTGTCACTTTCACCATTTTCTCTCCTGTAAAACAGAGCTCGT
CCTTCACATAAGAAATCAAAAATTCAGAATCAGAACATCACTAAGAATCCACCACGTGAA
CTTCATGATCTCAATATCTCAGACTTGCACAAAAAAAGGTAGTGGTTTCTTACAGCGAGA
CAGCGAGACCAAAAGACATTTAATTTTTGAACTCCAAAAGAAATGCTTCTGATGAATGGA
AGAAATTAACTCACCAAATAGAGCACGGTACAGGCAATTGTTCTCCATGTACTCGTACAT
AAGCATTAATTGGTTTCCTTCAACACAACATCCGTACAACTTTACAAGATTTGGATGTTG
CAGTGCAGATATCATTCCTATTTCATTCACAAATTCCCGGTTTCCTTTCGAGGAGAGCAG
CTTCACTGCAATCACAGTTCCATCTGAAAATGAACGCTGTATTCAATAATGAAAAGTTCC
CACCTCAAACTTATGGCTAACAATTAATAATTTGCACTGCTTTCTTTATTTTCTGTGCTG
CATCTAAATCTAGAAAGAATCCAAAAAGTTCAAAATAATTTTGTAGTTCTTGGTATCGGC
TTTCATCTGTCTTAGCACCAAAAGTCCTGTTTGCAGATCTAGCCCACTAAGCTCTGCCAG
AAGGCAATTTTGGGTGTGAGAGAATACTTAATGTCCATAAATAAAGTTTTTACAAGGTTA
ACCCGGGTTGACCCAAGTTAATTCAATACTTTGAGATTATTGGAAAATTAAAGCAGTGAT
TGTGTAGACTACAGATGTAGAAATAGAGGATATCTATATAGTGTTGCTAAGAAAAAAACT
TACAAAAGCCTTTATAAACTTGGTAGCTATTAGTTTTCAAAAACCAGAAAAATCCCATAC
AGAAAATAAGAATAATCCCCTAAAAGTCTATCAACTTCGAAACAATAAGATGAAACAATT
ACTGAAAACACAGCATAGAAAACTGAATTTGTTGGGTGTATACGTAATAAAATCTGTATG
AGATCTAAGTTGAGATCTGAAAAATTGCAGAATATCATAGTTATCAAAACGATCTAGAAT
CTACCAGGGCTCATTGCAAAGGTTGTGCTGTATTGTAACTTCGCATACAAATCTCTGTTG
CCGCAATGCATTCTGAAAGAGAAAAGCCATCATAATGCAAGTAGATCCAAATAACAAAAA
AGAAGTGCTTGGTCAAAGAAATATTTTAGCTCTTTTTACTAGTAGCCAAAAACATACAAT
TATCAATGAAATAAGTGAAATCATAAATAATAAAAGACAAAGGACAAGAAGCATGTACAT
GATGCATATTGCTGTTGTAACCTGGCACTTGTGGGAACAGGTAACAAGAAATATCCATTT
GGTTTGTGAGAACCAAACACAGTGAGTTTAGAAAAGTAATGCAAATAATGGAGACTACCA
CCCAAAATATGAGCAGATAATAGGCCATACTAAGAAGTCTAAAGGGTCATGTTTGTGCCT
CCATTCTAAATTCACTTGGGAATTTTGAAGTACTATGATTTCTTGACAGCAAATCTCAAA
TATTGACCTGGATGATAAAATAATAATCCAAGGGATGAGACTTTTAAAGCATGTACTACT
ATGCACTGGATTGTCTGAAAGAAAAGATCATATTTGACAGGCAAGCAGGTCGATACGTGG
TGCAGTGAGGATCATCACCCTCACAATCCAGTTTGTTGTCGAGTCGAGTTTTAAGGTGTG
TGGTTCATATTAAGGAAGTCAGCATCCTCGCAATTCTGGTTATAACAGTTCATTTCTGAG
TTTGTGTAGTTTGATTCATCCATTCCAGTTCATACAAAACCTTTAATTCTGTTGGGAAAA
CTCGGGACAACTAACCGGATCAATTAAGCGGAATACATTCACAATTCACAAGTCCCAATC
CTTTTTCCCTCTTTGTGCAGTAAAAAACAGATTCAAACAATGATCAAATATAATGCAAAT
AATCACACAAATTAACACCAAGATTTTTACGTGGAAAACCCGATGCGGGAAAAACCACGG
GACCAGAGTCCACCTAAAAACTTCCACTATCACAAATAATGGGTTCACAACTGTTCTTCC
TCAGATTCAACTAAGGGATACAACATATATATCATCAAGAACTAATTCTCGGATTACAAC
AAGATTAAAGGAGAATTATTTGAGAAAAACTCACAAAACTGACAGCTCCGTTTTCTGTCA
AAACGGCCAGCTTCCACACCACCAATCTTCGATCCAACCGTCCAGAATGAAGAGAAATGT
GTCTAGAAGCTGCTGTCAAAATCTCAGCCCGATCCAACGGTGAACGAGCTGGAAATCGAA
GAACGAACACAGGCTGCTCTGCTGCCTCTTCTTCTCTTTTCTCTTGTTTTTCTCCCGTTT
TTGCTACGCCTCTACAAAGTGGCAGCTCCTCTATTAATTCAAAGAGACAGCCTTGCCTTG
TTGTCTCTTACTAATTAATGTGGTGGTCCCACCATCACATGGTGCGGGACCACACACAAC
AAATCTCCCCCTCACGCACCATGTGAGGAATTCGCCATATTGGCGATCAACATGTAAGCT
TCAATTTAGGAGGCTCGATAAGCCTGCTTCCCTTCTACAAAACTCAAACTTCTCTCTCGG
TAGAGGTTTGGTCATCATATCGACACGTTGTCATCGGTATGGATCTTCTCAACAACAAAT
GACTTCATCTCCATAGCATCTCGAATCCATTGATATCTAACTTCAATGTGCTTTGACCGA
GAGTGAAAAGTAGGATGCTTATCGAGATGGATTGCACTTTGACTATCACAAGTGCAACAC
AAAGTTCTCTTGAACTAGGCCAAGTTCATGTAAGAACTTCTTCATCCATAACAACTCTTT
GCCCCCTTCAGGAAGAGCAATATATTCAGCCTCTGTAGTGGATAATGCCACACATTTTTG
CAACCTTGATTGCCATGAGACCTGCTCCCCCTGCAAACTTCATCAAGTATCCCGATGTGG
ATTTTCTAGAATCAACATCACCAGCCATATCTGCATCTGTGTATCCATCCAACACACGGG
TTTATCATTACCAAAACATAAGCTGAAACTAGAAGTACCTTTGAGATACCCGAGTATCCA
TTTCACCGCGACCGGTGTTCTTTACCGAGATTGGAGAGGAACCGACTAACCACACCAACT
GCATGAGCTATATCCGGCCTTGTGCAAACCATGGCATACATCAAGCTACCAATCTGCGGA
TGCATAAGGAACCTTTTCCATTTCATCTCTTTCTTCATCACTTGAAGGACACTGCTTAGA
ACTTAATTTAAAGTGGCTTGCAAGTGGAGAACAAACCGGTTTGGAGTTGCTCATGTTGAA
TCTCTCAAGTACCTTTTGGACATATCTCTCCTGAGATAGCCAAAGTTTCTCCTTCTTCCT
GTCACGTGTGATCTTCATGCCAAGAATCTGTTTTGCCGGTCCTAAGTCTTTCATTGCAAA
AGACTTGCTTAACTCTTCCTTCAACATCCGAATCTTCTTAGCATCATGGCCAACAATCAA
CATATCATCCACATACAACAGGAGAATAATAAAGTTTCCATCTCGGAAACCTTTTCATAA
ATACACAATGATCGAAGTGGTCCTGTCATAACCATGATCCACCATGAAAGAATCAAACTT
CTTGTACCATTGTCTTGGAGCTTGCTTTAACCCATATAAGCTCTTTTTCAACTTGCAAAC
TAGCTGCTCTTTACCTTTTGCTTCAAACCCTTCAGGCTGTTCCATGTAGATCTCCTCATC
TAAATCACCATGGAGAAAGGCAGTTTTCACATCAAGTTGCTCAACTTCAAGGTTCAAACT
AGCAGCTAAGCCAAGCACAACTCGGATTGAAGACATCTTGACCACTGGGTGAAAAGATTT
CTTCAAAATCAATACCCTTCTTCTCGATCGAAACCTTTCACAACCAATCTTGCCTTGTAC
CTTGGCTGTGAGCAATGTTCATCAATTTTTAACTCCGAACACCCATTTGTTCTTGAGTGC
TCTCTTACCTTTAGGAAGTTTCACTAACTCAAAGGTATGGTTTTCATGCAAGGATTTCAT
CTCTTCTTGCATTGCTTTCAACCACTCACTTTTCTTCTCATGTGACATAGCTTCATCAAA
GCATTCGGCTCTCCCCGTCAGTAACCAGCACATACTCATGAGGAGAGTATTTGGTGGAAG
GTTGGCGAGGTCTAGTTGACCTCCTCAATTGTGGCTCATCTGGAGCTTCTGCATAACTCT
GTTCGTGAATAACATCAATATCATCATTAGCTGATTCAGGATCACCAACTAATGGCTCAT
TAAGAAAACCACCATTTTCATCATTTTGCAAGTCTCCCCCATGATTAGCGGGCATCAAAG
GTAGCGTGGAGTAGGTGCTGGATTTGAATTAGATGGAATAAAAGTAGTAGACTCCCGTTT
TCTCCTTCAGTTCAAAGTCTTCAATGGTTTGATCTTCAAAGAAGATAACATCTCTCGCTT
CTCACAATTTTCTTCTCCTTTGGATCCCATAACCTATAACCAAACTCATCATCTTCGAGC
CCAAGAAAATACACTGCTTTGTCTTGCTATCAAGCTTAGACCTTTCATCCCTTGGAACAT
GTACAAATGCTCTACATCCAAACACTCTCAAGTGTGCATAGGAAACATCCTTTCCTTTCC
AAACTCTATCCGGAACATCAAACTCAAGAGGAACTGATGGAGAAAGGTTGATCATGGCAA
CTGCAGTCTTCATTGCCTCACCCCAAAAGGACTTAGGCAGCTTTGCATGAGAGAGCATAC
ATCTAATTCTTTCAACAATTGTTCTGTTCATTCTCTCAGCCACTCCATTCTTTGTGGAGT
CTTAGGAACTATCTTCTCTAACTTGATGCCATGTTCCCCTGCAGTACTTCTCAAAAGGAC
CCCTGTATTCACCACCATTGTCTCGCTCGAACACATTTCAGCTTTCTACCAGCTTCTCTT
TCAACTCGGCATGGAAATCCTTAAAGACATCAAGCACCCGATCTTTGGATTTCAAACAAG
TGGCCCAAATCTTCCTGGAGTGATCATCAATAAAACTAACAAAGTACAATGCACCTCCAA
GAGACTTATCAATCATTGAGCAAACATCGGTATGAACTAAATCAAGAACATGTGACCTTC
TATGTGAAGGTGATCTTTGAAATGCAACTCTATGTTGTTTACCAACTAAACAATGAGTAC
ATGTGTTCAAGTTCATACCTTTTAAAGGAAGGTAATTCTTCTTGGCAAGGATTCCAAGGC
CTTTCTCACTCAAATGTCCAAGCCGCTTATGCCATAAATCGGTAGAGCAATCTTCAATTG
CATTTACCTCCCCTTTGATCACCTTGGCTTGTGACATGTAGAGACCCATCTTCTTCCCTT
TAGCAACAATTAGGGAATTTCTGGAGAGCTTCCATTTACCATCTCCAAAGTAAGCTGTGA
TAGCCTTCTTCATCAAGAGTACCAGTAGAGATCAAATGTAGGCGCATATCGGCACATGCC
TAACATCTTTGAGTAGCAACTTGCACCCGTATTGGTTTCCAACCAAATATCTCCAATGCC
CACAACACTAGCCATCCCTTGATTTCCCATCCTAACTTGACCAAAGTCACCAGCGGTGTA
GGATGTGTAAAAATCACGTCGGGGTGTAACATGGTAAGAAGCTGCTGAATCTGCAACCCG
GGTGGTATCTTGACATGCAAGATTAACACAGCCATCATCACACACAATGGCAACATCACC
ATCGAGATACAACTACTGTACCATTCTCTTCATTCTTGTCTTCATCTCTACCCTTTTTAT
CTCTTTTATACTTTCGCAATCTTTTTGCATATGCCCAGGCTTGTCACAATAATAACACTT
AAAACCCTTCCTTGACCGAGATCTTCCTCTTGGCTTCCATTTGCCTTTTCTATTGTTGGA
TTCTCCATCTTGCTTGCCGTGAGAGAACACGCTTTGACTTCTCCCTCGACTTTCTGTAAC
AAGTGCATGAGACTCGGAAGTGCTTGTCCCTTTCCTCCTCTTCTCTTCATTGAGGATACA
ATCCTTCACTGTTTTCAAAGTGAGCTTTCCATTCGGAGTAGAATTGCTAAGTGACACTAC
CAAAGTCTCCCAACTATCCGGCAATGAACTCAATAGGATTAATGCTTGCATTTCATCGGC
TAACTCAAGGTTCATCAATGACAGCTGATTCAAGAACCCTTGGAATACATTTATATGCAC
TGAAGCATCTTCCCCATCTCTATACTTCAAATTCACAAGGTCTCTAATTACAAAAACCTT
GTTTTGTGCACTCTCCTTGGCAAATGTTTCTTCCAACATCTTCCACACCTGTATAACAGT
CATGTTCTTGAGAAATATGATTAATGGACTTAGAAGATACCCATTTTCTAACATTAGCGG
TAGCCTTTCTATTTAGTCCATTCCATTTTACATCATCCATGTCATCAGGCTTTATTCCTT
TACATTCAATCGGCAAAGCCAAATCATTGCAATATAAGTGATCCTCCATCATTGTTTTCC
CATGAAAATAATTTGAGGAAGTGAGCTTTATCATGCCCGAATCTTCCTTTTCCATTTTAA
CTGCACAAGAACTCAATCTACACAACCAAATGCTCTGATACCACTTTGTTGGGAAAACTC
GGGACAACTAACCGGATCAATTAAGCGGAATACATTCACAATTCACAAGTCCCAATCCTT
TTTCCCTCTTTGTGCAGTAAAAAACAGATTCAAACAATGATCAAATATAATGCAAATAAT
CACACAAATTAACACCAAGATTTTTACGTGGAAAACCCGATGCGGGAAAAACCACGGGAC
CGGAGTCCACCTAAAAACTTCCACTATCACAAATAATGGGTTCACAACTGTTCTTCCTCA
GATTCAACTAAGGGATACAACATATATATCATCAAGAACTAATTCTCGGATTACAACAAG
ATTAAAGGAGAATTATTTGAGAAAAACTCACAAAACTGACAGCTCCGTTTTCTATCAAAA
CGGCCAGCTTCCACACCACCAATCTTCGATCCAACCGTCCAGAATGAAGAGAAATGTGTC
TAGAAGCTGCTGTCAAAATCTCAGCCCGATCCAACGGTGAACGAGCTGGAAATCGAAGAA
CGAACACAGGCTGCTCTGCTGCCTCTTCTTCTCTTTTCTCTTGTTTTTCTCCCGTTTTTT
GCTGCTGCCTCTACAGTGGCAGCTCCTCTATTAATTCAAAGAGACAGCCTTGCCTTGCTG
TCTCTTACTAATTAATGTGGTGGTCCCACCATCACATGGTGCGGGACCACACACAACAAA
TTCATCGTAATGGTGTCTCATATCAATTTGTATATAATAATATATGGAAGTCTGAACAAG
TTTTGAACAAAACATCCCTTTCAATTTTAAAAACAGATTATCCCATTCTAAATCTTCGGT
TATTATGATATGAATAATTAGTTAAATCCTACAAGTCCTGGTAATTAGCTAAACTCTATT
GGCCTCTATTGGTTTGGACATATCCTTCAAACAAGATGTATAACCCATCAAGTACGAAAA
AACAAATAAAATTTATGCAGGGAAATGTTATCCGACCTCCTGTTAAAATTATTAACAAGA
AGAAGATTTACAGTTTTCATCTTACTGTCTGGCACAATTTCCTTATGCCAAACACATTCA
GAAGCAAGTTGTGTTATGCTAGATGCATGGAAATCCCAGAGCTCGACCTCAGATGACAGT
TCTTTGAATTGAGTAGAACATTTGCTCAATTAGAAACTGAAAACAGGATAAAGGAACAAC
ATACAGAGAAGTAAAGAGTGAGAGCATAAATTAAAGGGTTATGTAAAAAAATGGCGATGT
CATACCGAAGCTGCAGCACGAAGTAGTCATTGTTTGTTCAACAGCCACAGGAGCAAGAGT
AGATTCCATTGCTGATGTATGTGTAAGACAGAGATCAGGCTACTCAGAAGCTTACTTCAA
AAAAATATATGAAATAAATAAAAATATTTACCACATCAACTTAAAGGAAATCTATTTTTG
CCAGTTTGATAAATGTTGTAGGAATTTCGAGACTCCAGTGGAATGTTTCCGGATAGATTC
CAAGACTTCAAAGCTCTGCAAGATATTTCTACAGAAAAATTAGCATACATAACCCAACAT
ATCCTTTCAAGAACTATAGATTAAGCAACACATTACTTCAGCTAATCACCCACAAATCAT
GAATTTTTGCCGAAGTAAGAGTTGCAGTATATGCTTTCAAGGTGGCAAGAGCAATTGTTG
TTGAAAGACCAGTCACAAGTGACGCTGCTCTCAAACCCTTTGTTATCCAAGAAAAACTAG
AACAGAGGAAAATGAGATACTTTGTTTCTTGGAGACCCAATAGGAGGAGTAACCCAAAAA
AAAACCTTTTCAAAATCTTGAAGAAAGTGAATGATATAGGATATCATATATGAATTAAGG
CTAGTGAAAAACATTAAGAATGTGATTCAATATAGGATATCATAATTATTTCGGCCAAAG
AATGATGAATAATTAGATGCCAATCCAAACCTCAAGCATTATTTGTCTGCATGTATGAGG
ATTTGATCTTAAATTTTATAATCAAGTTAGATAGTTCTCCAATATTTAAAGATCATCATC
AAGTAATTAAAAGCCATAAACTTTGAAGCCAATCAAATTCTCTTTAAGAATCCCCATCTT
TAAGAAGACAGGTCATCCAATTCCATATGAAGATAGTAGACCAGTTAAAACAATTTCCTA
CCAACAAAAAATAAATAAACAGAGGAATCAATAAATAAGAGAAGGAAGTTTTTAAGGTTG
GGATGATAACAACAAAATGAGGAGTGTAAACGTAAAGGACTAATAAGAGAAAACCTTCTT
GTAGTTGAATTGGCTAAAATGTGTTGTTGCTCTCTAAATGCTTCACTCGTCTTCGTCTGG
CTTCCTTACCTGTGGGTCAAATCTAATTAATATATGAGCCCGTTTGCCTACGCGTTAGAG
GTTGTGTTTTCTCAAAAATATAGGAAGCAAATGTTTGGTTAACAAAAAAAAAGCTGTTTA
CTGTGTATAGTCCCACAATAAATTGCGTGTGAAACACAGGAAGATAAAAAGCAGAAAAAT
GCTGCTTTTCTTGCACAAGAAATTCAACCATGATACACTATTCACTGAACAGTGTATCAT
GCCTCTACTGTTCACTGAACAGTGGAGGCATGTGTCCACTATTCAGTGAGCAGGGGAGGC
ATACTCCATTGTTCACTGAACAGTGGAGCATGTGAACAGTGTGAGAATTGCACTGTTCAC
GTGAAATTCTTTTTTTTTTTCAGTGTTAATTTTTTTAACATTTTTTTTTTAAAAAACATT
AGTATAAAGTGAATTAAATTCACTCGCACTTTGTAATATCAATTTTATACCCCGATAATA
TTTTATCTACGCTCAAAAAATTATAAAAATTGTAGTTCTTATCGGATGAATTCTGTACGT
AATGGAATTATAAATAGTTTAATGGAATAATAAAAAGTATTTTTTATAAAATATTTTTTA
TTTCATGATGTAATAGGAGTAATTAATTCTACAATATTCAAATTTAAAACCATCAATATT
AATATATATATTTTTAAATTATTTTATAACCTCAATTTCAAAAGCATTTTTAACCAAACA
CATTAAATTACTTTTTCTTCAACCTCAATTTCAACTATAATTTTAACTAATCATCTATTT
TTTTAAACCAACCATAACTAAAAGTACTTTTTATAAAATAACTTTTTTTCAAATCATAAC
CACAATAGTTACCACACACCAAATAAGGGGTGGGGGTATTGAGAGAGAAAAGGAGGAACT
AAAGCATCTACTTGCTTACCCATAATGGGGCATTGTCGTAATGTTACAGATGTCCAGCAT
TTCAAACTACACAAAGGGAAGAAGCACATCAGTCATTAAGTGGACACGTAGCTTAAGGTT
AATTCATTAAAATCCAATTAAAACAACATTGCTTACTTTTAATTTAATATTATATTAAGG
GCAGCGTCGTCACTCATCCTGCAAAAACCTTACAAGGGGAAGAAGCACATCCTTAGCGTT
AGGATGCTCCCACTCCACTACCGACTCCCACCATTCTTTTGAATCTATATTCATTCCTCT
AAGAGAAGGGGGAGGAGATGGCTGCCCATTTTCAAGCAACGGAAGACAAATTCCCATCCT
CTTCAGCTTCTTACATTTTATAATCCACATTGTTTTGAGAGAATTGCAAATCAGTTTTGC
ACTACAAATGTTTTTCAGTTCTGGTAATCCCTTCAATTCCAGAGATCTTAACTTTGGGAG
TTTGAATTCGATATTTCTGCTGCTGCTTTCTTCACCCATATCCCCCTCTTCATCTAGTCT
TGTTCCACCTATTATCTCCTCCATTTTCTCACAACCTTGAACTGTAATCCATTCCAGGTT
TACGAGGCTTGGCAGCAAGACAAGAGGGAACAACTTCTTCATGCTCTTACAACCATAACA
ATTAAACCGTTTAAGACCAGAAAATATACCGTTGTAAGACGGAGCAGAGCAGTACCAAGA
AGATGAAACCAAGCTCTCCATGCTATTGCAACGCAAAATCTCGATATACTCCAGATCAGT
TGCATACTTTATTTGAGAGGAAACATCGCATAAACTTTTTACATCATCACAATCATCAAT
GGCCAGTTGTTGAATGTCCTTCCAGAACATGTCCTGAAAATATCCGTCTCTGTTAATACT
CAATTTACTCAAAACAATTACTTTATTTTTGTATCGTTCATAATAATCAAGATGCAGTTG
TCCTACAACAATTGTGTATTTTGTTAGTGATTGGGTCTTATCCCGAGAATTGAGATACTC
CACGAAGTCAGAGTAACCTTTAAAATGACATTTCAAAGTTTCCAACCTCCTCAAGCATCC
TACTTCCTTTCTTTTAACTGTTATTGGAACATATTGTCCTATTATATCTCCATGATAACG
AATCCACTCCTCCAATTCAAAGACTTGTAGGTGAGAGAGTTTAGGTAACAATCCACTAGG
AAACTCCTTTTCACCACATCCATTGATTATAAGATAACTCAGGTTGCGTAGACATTCCAT
GCCTTGAGGCATCTTTTCAAGTGCCAAAGAACCAGAGAGATCTAACCTCTTCAGTGCCCT
GAGCTTTTCTAATGACGGTACATGCTTTAGCATCCTACTACCAATGAGCAGTAATGTAGT
GAGATTCACCAATTCAGAGACAGAGTCAGGCAGTTTTGTGATACCTGTACGAGATAGATC
AAGAACCTTGAGCCCATGCAATTGCTCAAAAAATGAATCTGCAATAAGCTCTAGTGGATT
TCCGCACAACAATAGAGTTGAAAGACTGGGATACCTCCCTGAATGGCAGGAAGGATTTTT
TTCAATTTGCTTATGCATCAGTGGGTTTCCGCACGACAATAGAGTTGTAAAACTGGGACA
ACTCCATGAATTTGTAAAACTGGGACAACTCCATGAATTGCTGGAATGAATTTCTTTAAT
TTGGTTATGCATCAGTGAAACTCTCGTAAGATTCTCTGTCCACTCCTCTGCATCCGGCAA
TTCTTTTAACTGTGCACCTGCTTTAACCATGTCTTGAGAGTTATCTTCCAGTATTTGGAT
GGCCATATCCCTAATCAAATCATGCATCTTGACATATCTATCATCATCATACTCTTTATT
AGCGCTTTCCAATAGGCAGACTCTTTCAAGTTTATTCAGCATCGAGTGGCCTTTGTTAAA
TTCTGCCTCCCTACTCTTCAGCCCTTTTATCACTCCCTCGTCAATCAAATAAGCTATCAA
ATCCTCTCTAGGGATCATGAAGTCTTCCGGGAATAATGCACAGTACAAGAAACATTGTTG
CAGTGATGACTCCTTTAAGTGCATATAACTAAATCTTAATATTTGGAATACCTTCTCAAC
CATGTCCTCCAGCCTAACTCTTGATTGTTTCAGTTCCTCTAAAGCACTCCTCCACTCACA
TATATCATCCACTCCCCTCATGGTTCCGGCCATTGTTTTAATTCCTAGAGGCAAACCAGC
ACATTCACTTGCCACAGATTTTGCAATTTCTTCCACTTCTGGAGGAATACATCCACGTAT
CTTTATGAACAGAGCCCAAGCTTCTTCCATTGAAAGAGGCTCCACTTTGATTGTCTTCTG
GCAGACCATCCGCTGACAAACTTCAAATGATCTAGTTGTAAGAATTAGTTTGCATCCCTT
CACTTGGATAGGAATTCCCACCTCATCAAAATCAAAACAGTTCCATAAATCATCTAAAAT
GAGAACCCACTGTTGTTTCTCAATAAATGCTTCTGACAGTTTTGCAGCCCTTTTCCTCTC
ATTGTCTTCATTTGAAAGATCTAAACGAATGTCTCTTGCAATAAGATTCTGCAATTTATA
AACACTAAAATCCTGCGATACCGTGATCCAGTGAACATGAGGAAAAGTGCCAGGTTCTTG
TAGAAGATGATTGTAGATATGTGTGAGCAATGTTGTTTTGCCCACACCCCCCATCCCGTA
AATGCCAATACTTGATGAGGCTTCAATATCATTCATTATCCACGACCAGATAGCATTCTT
ATTATTTTCAAACTCTCCACCTATTAGTTCTTCAGTTAGAAACACATCTCGTCCGCTCTC
ATCGCCAATAGGTTGAAGACCTTCACGAGAGCTATCTCTCACAACAGGCTGCAAATGTTC
TCTAATCATATTCTCCACATCAATCATCATGACATCATTGTTGACTGAGGAAGAAGATGG
TTGATCATAATGCCTTTCAAGGCCAAAACACAGTGGATCTGTTGGTTGGGACAAATCTCC
TCTAGGCTGATCTTCATTAACTGGAAGCCTCTCAGGAGAGCCACCTCTCACAACAAGCTG
GTTCAATTCCATGATCATGCCCTCAATCCTATAATCCTCCACGGACAAAGGTAAGTTGTC
CTGAGAATTTCTTTCACACTCTTGCTCCACTTGTTCACCAGGGATCAGGTCTCCAAGTGA
GGGAAAATACAATTCTGGTTCCGTTTCTACATCGGTCACTACATTTCCAACTTGAATGTT
TTGTTCTAGCAAAGAAGTTGAAATTGTATTGTGTGCCCCATCATTGCTTGACGTAGCTGT
GGTTTTAAGTTTCTTTTCTGGAGGACCATCAACAGCAGCGAAAGCTGCTTCTCGAACATG
TTCTGGCACTTTGTCACAAAATTTAGCACCACCCCTTCGAATTCCTGACCAATGATGCTT
GAACCTGGTAATCGGAGTTAGCTTGGAGAATAAATGCTTACAAAACCTACACTGCCTACT
TTCATCAGTCATCTCCTCAACATACTCCCAAAATGGACCCTTTGGCAGAACCATTTTCTC
CCTTTTCTTCTGTGGTCTGCAGAGGGGAAAATAAGAAATTCATTCATTTGGAGACAATAC
TAAAATAAGGATTACATTCCATGGAAGACAAGGAGATAAATCTCCAAAACAGAACTAAGC
AAAGGAAAAGACTGTATATATATATATATATACCTTCTGGTCTGATAATATGATATTGTG
TCTTCAAAAGAATGCCCTTGCCGCTGTGTGACAGAGATGATAATTGAAGCTGGTAGCAAA
ACAAGCTGTGAGAACAAAACAACATTTTCAGCTTTGAAAAGCAGAAACAATCATTTAATT
ATTTTCCCTAGAGAAATAAAACAAGTTGGTAGCAAAAATCGTTGCCATAATATGTGAATA
ACTAAACTGAAGCTGTAAAACAAAGCATATGCAATTAAATCGATCATTAATTAGGAACAA
GTATAAATTCTACAGCTTGTTATTAATTTAATATAAAAAAATAAACAGGCAGGCCCTTAA
CTATATATTTTCCTGTAGAGATGTACTTTAAGCAGAGAAATATTTATAGTAAACATTCAA
TAATTGAAACAATTGTCTGAAAAAGAGACTACCAAGCTATAATATTAGTTTGAGTTCTAA
GATTGATTAAGAAACACATATATTAATTAAGTTCCACTTCGTTTTGGAAGAGCCAAAACA
AATAGGTGTAGAAACAAAATTTGTGGTAGAAAAACAAGAAAATAAATTAGAATATACCTT
GCAAGCAGAAAAGACGATTCGATTCAATCAGAAAAGGAAGCACAGACCATGAGACAGGTT
TAAGAAATTTGGTGAGGGAAATTAGGAAGTCAATGGTATATCGAGAGAGATCAAGCAGAA
GACAATGTCAATGTTGCAGTAGCTAGCTACAATGATAGCAACAGCTTTCCTACCAAAGAT
TATATTATAATAGTTAATTATTGTATTGTTTAATAAGGAGGAAGGAACAGCTTTCCTACC
AAAGATTATATATATTATAAGATATAGCAAGTTGCTTTTAACCTTTAATTATATGCAGAG
TGCTGCATATAATTAAGAATTATAAAAAAAGAATCAGAAGCTAATTGCTGAGTGAGTTAA
CGTGTGGACCCACCGCAATGTTCAAACTTTGATGAAGCTCATATGAAAATGTAAGCACAT
GAATATGAGAGAGAGAATAGAAACAAAGAATTAATTGGTCTTTCAACATGAATATTAATT
AACTTGCTTTTTTCTTCTAAATTTTCAGGTAATTTTAAATTCTTTGTAGATGCTATAATT
TTATAAAAATTAATTTGATACTGTATTGGTTATTTAATGTAAATCTAAATAAACTTTTTA
GATTCTGAGTTAAGTAATTGTTATAGAATAATATAAATTATATTTTGATATCTCACCTAA
TAGTTTAAGTTTTGAATTAAATTTTTTTTACATAATATCAGAGTCTTTTATATACATCAG
AATCTTTTAATTATCAAATATAATTATCTTTATATCAACTAATTTTCTCTTAATCTTATC
TTATATCTCATAATAATTATCTTTTAATCTTACAATACATCTTATCTTATACACCATAAA
ATTTATATGGTATAACACATACCGAGGATCACTCTATCAGACTACTGGTAGCGGATGTGA
GACGTCAAAGTTCTCTTACTTTCATTTACATACATAAGATCAATCTATCAATAAATTAAG
AAAAATTGAAAATTATAAAATTAAATTGATAAGGAGAAAAGAGTCAAGAAGATAAAAGGA
ATTCAAAACTTGACAGAGAAGACATATGATTGTAAAATTATAAAATTTTATTTTCTTCAC
CCATTTCTCTTTTTTCTTTCGTGAAATTATAAAATTAAATCACATGAAAAATAACATAAA
ATTGTCAAATGAACCAAGCCAATTAATATCCTTATGCACTCAAACACTAAATTTAATATA
GATCAAAGTTCTAGTTAGTCTAAAAATATCTTTATCAGACTAATATTGAGAATACATTCT
TAATCACTCAAAAAACTAGACTAAATATAAATCAATGATGAAGTTAATCCAAAAAATACA
TTTGACCATAGGATAAAAAAGAAGATTTAATAACATAAAAGATGAAACTATATATGGTTT
ATAATTAATTAATCATCTTAATTACCTCTAACTTTTGGACCATATACTTTGCAAGAGTTT
CTTCAAGGGCGAGCCGAAAATGAGAGATTCAATCTGAGTCGTTGATATAAGAACATGTAA
ATATCCAATGGCGGGTAAGTAGTCCAACTCATCTGCCCACGTCCACATCATTTCCCTCTC
ATACCAGAACCAACCACTTGGCGCCATTTTATAACTGTCATAACTGAAATTTCCGTCTCC
TTTTATCTTCACTTTTCCTATTAAAAACCCCTTTCTACCCATTTTTAAAATCTCTCACCA
GGAAGAAGATGAAATGACGAGGAATAGAGGAGACGCTGAGTCTACTGATGGGTATGCTAA
TACTGCTGCTGCTTCACTTGTTCGTGCTAAAGATGGCAGTGGTTTTATTAAATGGTATTT
ACTTGCGTTCCTTTTTTTTCCTCTAATGTTTTGGGTTTTTCTTACTTTGTGTTATTAATT
TGAATTTGGAGATTTTCAAGAAACTTGGCATTGATTTATTTATTTTCTTATCGAGTTTTT
TCCTGGGTTTTTTCTAATTTTGTGTTCTTGAATTGATTTTGGGGTTTAAAATTATGGGTT
TTTTAAGAATTTGAGTAACCCGGTTGGCTTTTTGAACAAATTATGCTCTGGGTGTTTCTA
ATTTTGTCTTCTTGGTTTGATTTTGGGTTTTCAATCACGGTTCTTTGTATTTTAAGATAT
TTTTGGATTTTTTTTTATTTTGTCTTATTGGCTTGATTTTGGGATCTAAACATATGAGCT
CTTTGAATTTTTGAAGAAATTGAGGTATCCAGTTGTTTTTTCAACAAATTCGTTTTCTGG
GCTTTACAGAAATTACTAAAGTAATCATGTATTTTGTTTTTTGAATCGATACATGCAGTG
GAGAGTGCGAGGAGGATGCTAAAGTAATTCATGTTTTTTGTTTTTTGAATAACTGTTTAA
TCTTATTCTTTCCCTTCGGTTCCTGGAGGGTTTGGATCAAGATGTTCCTAGGGTTAAAAA
GAGAGGTTTTTGTTTTTTTTCCCAACTAATTTTGAATCTTTAGCTTCCCATTTTGTTCTC
TCTTCTAAACATCATTAACCAACAACAATTCAGAAAAGCCAGAAAGTCTATCTGGGAGTT
AGAAGGGATCCCAACCCCCCTCATGTCAGGAATAGTGAATCCCTGAACAAAACAACACAT
GGGATTCTGTTAATTTATATATGTTGAGGTATGTTATGCCTTTCGCATTATAAATCAAGA
GAATTATCCTTATATATATATATGTATTTTGAGGGAAGTGATTAGAGATAAACATTGAGG
ATTAATGATAATTGCAATGAAATATGAGTACATCACATCAAGGTGGAAGGCGCATGTTGA
AAGAAAAAGGTTATTAGCTGATTATGGTCCAACGGAAGTGAATTTTAGTGGTAAATTTGG
AAAGAGCATTACCATTCAAAATTTCCTCTGGAAATGGCTACTCGTACAAGTTAATGCTTG
ACAGGCAACACATTGCATTTCCAGGGTGGTAGATGGGCATGACAGTTAAATGACAATGAG
AACTTTACTTGTAATCTTCAAGTGTGATCTATTTATTATCTAAACTTTTGCATGTATGTG
CTCTGCTTTCTTATATTCGAGATCTTGACCGTGGTTTTCAAAGATAATTTTCTTTGCTGA
TGAGCACAATTTGCAGGAAGAGAAGAGAAAAATGGTTGCATCTGCATTTGGCAAAGATCA
AAGTGGGGGTTCAGCTACTCGTCTCACCGTGGAAGATCTCAAATATCTGTTCATGGTCTA
GGACAACCCCCCTAATTCATTCACCTTGCTTCTGACTGCCATCTATTTCTAACTCAACTA
GGGAAAGAGTCTGGGGCAAGTGAAACATGAATTTTGATCAGTTAGGAAACCAATGGCTGG
ACTTGTGGATGCTTGCCCATGTTGTAGCTCAAATCAAAACCGTGGGGGCTGGCATGTTTT
TGGGTGTTTTCTTTTTTGTTTTCGGAGAGCCATGACTGGCATTTTTGTTCTCTCATCAAG
TGCAGACGACACCAAAGGCAGAACATTCTGGTGTTCTTGACAATTCCACACATTTTTTCT
GAGGATTAGGTGAATATGGTTCAGTCTATTACATAAGTATGTCAAGCTACCATTAATTTT
TTCTTTTTTTACAGTAACAAAATTCATTATTGATTTAGGAAAGGGCAAAGCCCAGATAAC
AAATGACATTTACACTTACAATGATTCATTCGTCAGGGATATTGATTTCTTGTATCCTAT
CTCTTTGAGAAAAAAAAATGTTAATTAATTAATCTATGCTCAGTATAGTATTTCCAGGAC
TATATATTCTTTCTTTAATGTGTTAATTAACTCATCAGAAGATGCAAATATGGGCATAAA
AGATATGGTGGAAACTTCAATTTATTCACTGAAATATGCATAACTTCATAAAAAATGAAT
TCTCAAATGTGAAGAAAGAAATACAACACAAAATAGTTGACGATACATTACATTCAGGTA
AGAATTCACATCCATGCCCATATATATTAAAGCACTACTATCTTTGTGAAGCTGCCAGCT
GCATTTATTTTCTTGCTTTCTGACAAATATACTTATTAAGTTACATTGCATACAAGTAAG
GATTCATATCCTTTCCCATAGTAAGCTCTATTATTTTTGTAATAAGCTGCCAGCTTCGTC
CATTTTCTTGATTTCTGACAAGTATATTTATCTGCGAAACACAACAGAAAACTGTGCAGG
CCACACGTTTATCCACAATCCAGCAGGACAAACACTATTCTGCAGAAGCTTTAAATGACC
TATCCATGGCTTTTTCTTCAGTCTTGGAGTTTCTACTGCATCTACAATTGTTAAAAAAGC
CAATTTGTTATTAGTCTTGGAAACAGAAACAATACTAAACTACAAAATGCAGAATGGTAT
CATTGAATATACAAAGGGAATTTAAAAAAAAAAATAATGAGACTGCTTCGTAGTTTCTGC
AGTATTCACAATATGAGCTGTGCTATCCATTTTCAAGTAATACAGCATAACATGCATAAT
AAGTAGTGGATATAAACTTTGAATGTACAGTATGTATATTCAATGAATGCGATTATTATA
TTAGTGGAACCAATTATTATTATATTTTCAAGAATTTAGCAGCCCTAAAAACTAAAACAT
TTTTAATCATCATAAAAATGTTTGATTAAATTATTTTATTCATAAAAAATTTAAATCCCA
ACTTACCTGTACATGTGTACCCTCTATACTATATCGATTGTTGGGATATGAGAAATCTTG
AGCCACTCAGAGCCGATCTCCTTTCTACAATTTTCTGAGAGATGTGGACATCCCCCCAAA
ATCCGCAATCCCTTCAGTTTGGAGAGGCGTTGAATGGCTATAGAGCTTGGCAGATACTTA
AGATTCTTACAATTATCAATCTCAAGATATCGAAGAGAAGAAAGGTTGGCCAACCAATCT
GGCAACGCTTCCTCAAATCCCTCTCCCTTGAAATCACATATTTCCAATCTCTCAAGAGCA
GTGAGGTGTTGGAGTTGATGCGGTACACTCTTCAGCTTATCCCATCCACATATCTCCAGT
CTTTCAAGGGATCCACTCAAGTTGAGGTGTTGGAATGAGTTTAAAACTCCTATAGGAAAA
GCCTCCAGCTCCTCTGAGAAACCACCGATGGCCAATTCCTTCAGTTGGGTGAGGCCGCCT
AAGCAATCATCGTCTGGAAAATTACTCAAACTCTGACACCCACTGACTTCTAAATAAACA
AGAGAAGGCAATTGTTGTAAACCATGCCAATCAATACTGCTGATCTTATCACAACCTCTA
ATCTCTAATCTTCGAAGCGAAGACAATTCTTGTAAATCACTTATATGGATAAGCTCCCTG
CAATCCCATACGTACAATTCCTCTAGAGATGCGCAACATTGTAGTCCACTCGGAAGAGCT
CCTAATTTCAAATTATAAATCGACAATATCTTCAAAGAATATTTCAATTCTCAGAAATCA
CCAGGAATTGAGATCAACTCAGGGCAGCCATCTATATCCAATTTCACCAGAGCTGTGCAG
TGTTGTACGCTTGGAATGGATGCCAGCTTGGACAACCCTCTATGCTCAACAACTGAAGAG
ACGTGAAGCCATGAAATTCACCAGACAAATATCTCAGTTCCTCACATCCTGCAATTTCAA
ATTCTACAAGAGATGAAAGACCACATATCGGAATGCTTCTCAACTTGCCACACCACTCAA
TGCTCAACTTTTCAAGACAAGGAAATACTTGATCACCTTCTCCACATGGTACCATCCATT
CTTTAAGACCATCCATACCCAACAGGCTGAGTTCTTTTAGTGCTGGAAACAGTACTTCTG
TGCTGCCACTACTACTATAGAATTCATTGCCTATACATTTCACATTAGGCATTCCACTCA
TCTCTAGAATCTCAAGGCGAGAAAAACATCCAAGTATTGGGAGTTGTCTGCAGTTGCTGC
AATCTTTCAATCTCAGCACCATCAGATTATTGAGCTGCAACATAGACATCCATGATGGGA
ACTTTTCACCCCAGTAACCCTCAATTGTTAAGCTTCTTATGTCTGGGTGAGGTTGCAGGA
CATCCAGCACATCCTCGATGTTAGCACTGCTGATGCCTTCATCACTCCATTTAAACACCA
ATTTGTTCATTCTTTTTTCACGCAGATCTGCCTTCTCAGCATCTTCTCTGTCTTTCACTT
GCTCAAGTCACCATATCTCCAATTCTCCTCTTAGCTCATTCAAACATCTCAGCTCTTCAA
TTTTATGATCTGGACCCACAACAAAGATTGGCAACGTTTGTAGACGTGTTAAGAAGCTCA
CATCAGCCGGCACTAGGTTTTTATCATTAAAATGAAGGTGTCTCAAGCTGACTAAATTTC
TCATTTTCTTGGGAAGATTTTATAGCCAGAAACAATCAGTGAGTCTTAATGTTTCCAAAA
GGTAGAGCTTGGCGATGGATTCTGGTAATGCTTTGATATTGGTATGAGAGACATCAAGAT
ATCTCAAATGTCTCAGCTTGCAAATTGAATCTGGTAATTCTGTGATATTAGACCGTTGCA
ATTTGAGAGTTCTTAAGCTTTTGAATTTCCTAGACTGATTCAATACATCAACCATTGAGA
AAACAGTACGCAACTTTCTAGCATCAACCGCTTGAAATGTTGACTCAACATCCCCACAAG
AAATGAGATTGAGATGAAGAATATGAGATGCACCATCAACAGCCGAACCCGGCTCTGGAT
TTAACGTTTCTGCTTTTGAGACCTGTAATGCAAGATCATGCACAAGATCATGCATCTTGC
AACTTGTTACCATCCCATACTCATTCCTTTCAACGTCTTGAAAAAGGGAATTTGCAAGCA
AGTCATTGAAATACTTGTTGCCCATGTCTTCCATCCTCTAATTTGATGGCCCAAGAAAAC
CTTCACCCATCCAAAGTTGAATTAGCTCTTCCCTTTCAATTTCAAAATCTTTAGGAAAAA
TGGAACAGTATGCAAAACATTTTTTCAGTGATGGAGAAGACAGGTGATCAAAACTGAATC
TCAATATATCCAAAGCTTCATTTCCATCGATGGAATGCCAAAATCTATTGCTTAGAATTG
ACTCCCACTCCTTTGTCTCCTTTTGGCGCAGTGTTCCTCCCAAAACATTAGCAAGCAATG
GAAGCCCCCCCACATTCTTTGCAATCTCTTTTCCAATAGATTCGGAGTCTGCAGCTAATG
GTGCTCCTCCACCCCCACTCACTTTTTGCTTGATAATGGACCAACATTCATCATCTGATA
GTTTTTCTGGCTCGAGCTGAATCCCAGGAGAAGTCTCCATCATGCTTGCTGCTTCCTTAA
TGCGGGTTGCAACAACAACAGCATTCCCATTTTTGCTTTTAATTTTTAACAACCCATCCT
TCAAACCATTCCATTTATTACGATTACGATTCCACACATCATCAAGAACAAGAAGAAATG
TTTTATTTTCCAGCTGTTTCTTGAGATTTTGAAGAATTGCATCAATATTCTCCAATGCCC
CCGTAGTTTTATCTATCGTTTGCAACATTTCTCGTAAAATCTTCACTTCATCAAAATGAT
TAGAAACACAAACCCATATTGTTTCATCAAAAGCTTTCTTTCCTTGACTTCTTTATAAAC
ATTCTTTGCTATAGTAGTCTTTCCGAGGCCAGCCATCCCCACTATAGGAACAACCGAAAG
GACATGTTGGGATTTGGTCATTCTAGTCAGCCATTCCACAACTTTAGAGACATCATCCTC
CCTTCCTACTACAACTGCTGAGGTGTCAGCTGAGCTGTCAAGGAAGGAATCTGTCTGCCG
GGGTGGATCTCGCCTAACTTCAGGGCGATTTGCCAATCCAAGATCACCGCCCAGTTTCAG
GATTTCATCTAAGGCTCCATGGATCCTCTTGACTTTATGACCCATTTTCCAACGGAATAC
AATAGGGTTGTGGAGTGAAACAAAATCACATACCTTTCCCTTCTGTTCATAATCAAACTC
GTCTAGAACATCTTCAGCATCATGAGCTGCATCTTGAAGCTTATCCAGCCAACGCTTCAC
ACCAGTGGCCTTGTTGCTGCATCTCGCAACACAGCTTGAATCATGGTTAAAGAATCTACG
AGCTTTTGCAGCTGTCCATTCAATCCCCAAGCAAGTCCGATCCCTTCAGCAGCTATGGAA
ATCATCCTTCGCAGAGACTCCTCCACGGCAAACGTAAGAAGAAGCTCTGCTGCCACATTG
TCTTGTTTTTGTTGGGAAAATCAAAGAAGAAATATTGAGCTGGGGAAAGAGAGAAGTGTG
CTGTGAAATATTAAAGAGAAAATGAAGCGTGTTTTGGAATGGTGATCAGATACGTTCAAC
TTGAAAACAGAGGGTCCCTCTCCCTCCCTCACCATATTAATTGATTGATTGCAGGTGGCA
GCATCTTCCACGAACCACTACTGTCAAATTTGCCATGGCAAGGCTAAGAAAATGACACAT
CTTCAGGATGTTTGAAATTAAAATAATTATTGTATTTTAAAAAATATATATATTAAAAAT
ATATTTTTATTTTTAAAATCAAAATATCAAAATAATATAACATTAAATAAAATTACATGA
AAACCCTTTAGCCAAACATGCATGTTTCCCACCTACGCCATAAAAAGCATTAATTATATT
GAAATAAAAGTGCCAATCATCTAAAAAGTTTATATAAAATTTCATAGAATATTTACACAA
AGAACATGTAAGAAATTATCGAGAAAAATTTACACAAAGAATATTTAAAATGTTTTTCTT
TTGCAACCAAATATCTTATGTAATTAAGTTTTTTGTATTTTTATTTATTCGGTTACTAAT
TAATATTTGCAAAATATTATCGGATGATTTGTTAATAAATAGTGAACAAGGGCCTTTCAA
TTACCTTGTATGCAATTATATGGTATTGTACACAATGATATATGCTCTGATATTTGACGC
TTTTGAAGTGTTGAACAGTGTCTCATTTTCACTTGCTTGATAGTGTGGTATTACTGCACA
GTAATATTTAAGATTTTTCACTTTCTTACTTAAATCTTCTTCATATGTTGGAAGGCATCA
GTTCTCGTTATTTCAAGTTTAACACATATTAAACTTATAATTATAAACATAGAATTAAGA
TAACTAGATATAAAAAAATGAAAATAAAAACAAAAAAATCAATTTTTAATAAATTAAATA
TTCAAGAATTAAAGAAAAAAAAGCAATTTCAAAAAAAAAAAAGCAAAAATATGGATCGAA
TTCAACAAAACAGCGTGGGATAGATTTCAAGAAAAAAAAACTACAATAAAAAAGGCTCAT
GAGCGGAGAGAAATGAGGGGATGAATTTTTTTTAAAAAATGCATTAAAAAGTCTCCAAAA
AAAAGAAATAATGACAACCAAATTTATATAAAAATATTTTGAAATTAAATATTAAGGGAT
TAAATTGAAAATAAAATTTAATAAAAAAAATAATAATAAATGATAATTAAGAGAATGATA
AGGATGAGAGTGAAGAAAAATATCAATAAAAAAATATATAATAATTAAAGATATTAAAAA
TAAATTAAATATTAAAAAAAAAACAGAAAAGATAAAAAAAAATAGAGAGAAGAAGATAAA
AGTTGGCCGAGGCCAACCACACATCTCGCGCGCCACTTTGAACACCACCCCTAATTTACA
TCTGTTCATTTTGAAGGTGCAAAGACATTTTTGTCCCCAGTTAATAACACAATGACGAAT
TTGTCAAATAAAAGAAGACAAAAATACCTCCAGGAGCAAGCTTAAGTATTTTTTGCTAGA
TGGGATAAAAAAATAATTACAGTATTATGATGAACATTACAATGTGTCCCAGTGCTGCAA
GAATTTTACAATGGCAATCAGGCTTTTTTGTTAATATTAATTATTGCTCTGTAATATTCA
AAACTTTTCACATTCTTAGTTAAATCTTCTTCATCTGTTCCAAGACACTAGTTCTGATTA
ATTGTATCACCACCTCAGATTGTAGCTGTTGGAGCAGAACCTGTAACAAGTCGTTTTGAC
AGAAATGGAGCAGTTCTTTCATAATTTGTCAGATGGGTATCTTCCTATTCTTTATGCGTT
TGGTATTTCAATTCATCCCCAAATATTTTTCTGTGCTTCCCATGCTCTTGACCCCATTGC
TTTTTCTGGTGACTGTAGTTGGAGGTTATGGAGATCTTGTAGATATCATCTCTCAGTTTG
GAAGCCACCATTGCACATTCCGCTGCAGATGCGTCTGAAAAAATCAATCATTTCTTGTGG
GAGGTAAAAGAATTGAACAGTAGTAAGCAGTACTACTGCAGGAAATCAATTGGATGCTTG
AAACTATAAGTGAGTTGCCAGAAAAGTTTGAACAGTAGTGGGCAGTATTACTGAATGTTA
ATAATGGCAGTGAGGTACAAGATTAATGAAAGATGTCCAGCAAAATCTGTAACTTGTGGG
GGTTTTGTAACGCTATTAAAATCACAATAATTCTAGCTCTAACTTACTGATGGGAGCAAG
ACGATCAATATTTGACAGAAGACCAGTTGCCACGAACATAAGACCGGAAAGGCGAATGTG
CCAAACGGAAGGTTTAACCCAATCTGTTTGTAGAAACTAAAATAACTTGTTTTTTTATAT
TTATTTTTTACATAAAAACTCATTTCATAATATTTTTAATCAAATTTATTTTTTAAAACT
ATAAAAATATTTTTTTAAAATCTATTTTTTAAATTATAACTATAAAAGTTGCGATATATA
GGGTTGTGACGTTAAGCAAATAAACTGGCTTTGACAATTACTGAAGAATGGTTTCTCATT
GCCTGCCCTCCAAGCATTACACGTTACAGTATTTATATTTGCATCCTATGCTGACTTCCT
TCTTGACTAACTAACAAACTAACCGCTAAATGTCCTTCCAACTAACTCTTAACTGTTAAC
CAAGCTTGCAATCACGTGGAACTATTAGCAGTTTCATCTTGAAATTAACCTCCATAACTG
TTTCTGCTATCCTGCTGCTGCACTTGTTGTTTAAGCTGCTGCATCGGGTACACCCATATT
CTTATTACCCTGCCTCAATTTTGGTAATTAATGAGTTGAGGTGAGGGCAATTTAGTATTT
TAATAAATAAAAGTATATAAAAAAATAGGCTAACGCGCCGTCTTTAGACAACATTTACTG
TTGATACTAATGGCCAAAATTATCTTACTGGGGTGCCGTCCGGTTTTTCTTGATATTTCC
TCCATGAAAAGGAGGCATGTGCATGGAGAAGATTTTTGGTTATTATATATTATATTTAAA
ATATTTTATGAAATTAAATTTTAATTTTAATTTTATCCTCATTTAATTTCTTATTTAGTT
ATATTTGGTCTTATTCATTTAATTGCTATTTATAAAATCTAGAATAATTTTTAGAATTGA
ATTTTTTATTTTAAGATCTCCCCTTCCATTATTTTTTTTCCCACTAGATTTTTTCCTTTT
ATTATTCTTTTAATTATTTTTTTCTCCTTTGAAATTTTTTTAGAGTGGTATTTTTTTAAC
TCGATTTTATTCTTCAACATTTAATTGGTTTGAATTTGAACTTGCCAATTAAGTTCGTGT
CTAGTATTTCATGGGTTGCAAGTTTTTGAAAATAAGTCAGTTTATAGGGCTCACTCGAGA
TTGCTTTATTTTATTTATCATTAATTTAAATTAATGTTTTTTCAGTTTCATCTTTCAATA
TCTGTTTAATTAAAGATTGAGCTCTTATTTCTTTCTCTAACTTTTTGTGTACTTTGTTTT
ATCCTTTTTCTATTTCATTAAGTTATCTAGGATCTTTTTATTTATTTTTCTTTATTAAAT
TTATTTTTAAAAATTAAGTTTATTTTTTATTTAAATAAAATTGATTGAATATAGATAAAT
GATAGCTTCCTTATGTTTTTTTTCTCCTGGGTGTTGCTCTAGCAACCCATGTGATTTCTT
TCAATGTCACCATGTATTCTTTTATAGCAGGTTCACCCATCTCAACAAAATCTTCTAGTA
GATTATAAAATACTTTTTTCCAGAATTTTTTTAAAAAAAAACTCAAACAAATTCACACTT
AACTGAACTTGCCTGGCTTTTTTCCCATCTATTTGAGTGATGTTGGTGGGCATGGGCTGG
GAGCACGGTTGTTTTTCCTCTGGGGCTATGTTTCTTTTGCTTGGGGCTGCTATCGGCTCA
TCAGCTCATTTTGCATCTGCCTTTCACTCTGCCTCTCTTCGCCTGGTTTCCCGCGCTGCC
CCTCCCTCTCAATTGAACCAACCAAGAGCTGAGCAGTTATCATGAGGTGGGAGGGCAAAA
CATCATTGGTTTGCAATTAATTGGTTTCCTCCAACAAAACATCATTCCTATCTCATTCAC
AAATTCACGGTTTCCTTGCTTAGACTTTGAGGAAAGCAGCATCACTGCAATCACACAGTT
CTATCTAATAGTGAACGCTGTGTTCAATAATTAAAAGTTCCCACCTCACGATCGAGTTGT
AAGAATTAGCTTGCATCCCTTCACTTTGATAGGAATTCCCACCTTATCAGAATCAATGAT
AAGCCCTTTTTCTTTGTCCTGTTTGCAATGATCAGCCCCGCTGCCTGGAAACCACCAAGT
AAACTTCATGCACTTTCTGCTTTATTTATTCACACTAACTATTTAACGTGTTTACATTAC
GCTGCTTTAACCCTTGAGTCTATTGTTAGATGCTAAACCTAAAGTGTTATGCTAATATAA
CATACTTCGGTTCTCGGGTCAGCACCTAGCATGGATAAAACTATCTCCTTCCTTGTAAGA
GAGGGCTCTGGCATTACTTCCCATCTGGCATACCGTAGCTTGTTGATCCTATTGTCTTTT
GCAATTGCACGATCGAGAGAAAAAAAGATACTAAGACGACCCATGTCAGTTGTTGTATGA
GATCTGGTTCATATAAAAATAAAATATGATGAAATCTTTAAATCTTAATTCGACATTCAA
CATTTTGTTATGGTTTCATACTTTGAGATTAATGGAAAATTGTAGCTGTGATTGTGTAGA
CTTGCGTTATGGGATTGTGTAAGAATTGATACGTACGAGGCTTAATATGTGGAAATCAAG
ATGTAGTCTCTAATATAATAATTATCAATAAATATGATGAATTTCATATTAACAATTCAA
GTATTTATACTAATTTTTTAATATATAAAAAATTATTCATTCAGCTTACTTAAAAGTAAA
AGATCTCAAAAATACATGTCTAAAGAAATTATACTATGTCCCGCGGATAGAATATAAAAA
TTATATAAATACAAAAAAAAAACATACTAAAAACAACTCGAAAAGAACATATAATCTATT
TGATAAACTTAATTTAGGTTCAATTCATAATCCTATATGTTTAGGAACCTGTGCATAATT
ATAAACCAGAATCTATACAACTAATCGATGCCAAACATAGCATAACTAATCAAACTTAAA
AGAATTATCTAACCTCACTATAGCATAACTAATCAAACTTAAAAGAATTATCTAACCTCA
CTATAAGATTAATCAACCCAACTGGTTGACTAAAACCATCCAGGACAAACCAGTAGACCG
AAATTTACCAATCGATCTTCCAAATCAAAACATACCAACTGGTCTACAGATTCTACCCAA
CCATTGGACCAAAATCAAACAAGCCAAAAATGGTCTATCAATTCAACCAATTGATCGATC
GATTGGTCAAGAATTCAATACTAGTTTTTCCAAAATAACATATATTCAAAATTTTACCCA
AACCTCAAAATTCCATAACAAATCAATAAACTCATAACAACTAACCTGTAACATTTCAAT
TAACCCATCCCATTATAATCAATCCATCAATTTATACCCAATTCATCAATTAATCTCTAA
AATACAAATTAAAACCTAAACCTTAACAAAACCCAAAACCTTAACCAATAATATCAATTA
TACACATTCATGCTTAAATCTTACCACAGTAACTTAGTTTCTCAAGTTCTGTTCCCTCTT
CTTCACCTCTTCTTCTTCTCCTTTCTTTCTCTCTCTTCTGGGTTATCTCTCTAAAATCAA
CTTTCTCTTTCTTTGTTTCTTTTTCTTTTTATTTATATTTATCAAGCTTTTATTCAATTA
CCTTAATGCTTTTCATCCATTTACATCTACTTTTAAGTCTTCAAAGGCATTGTTGTCTTT
TCTTATTTATTCTCTCTTTTTATTTTTCGAAACATCACCGGTCTTTGCCAAAGGCAATTA
TCTCATCACTACCATATGAAGAAGGAATAATTTTTTGATAAATTTTGAAAATATGAAGAA
GGATTCAGATATATAAATATTTACTTAAAAAAAAAGAGAAAAATGGAAATTCTAGTTAAA
ATCAACTTATAGATACTGTGGAACAGAAATGTATTTTGTCCAAACTAAAAGAAACCAATG
TTGCATTTATAGAAGTTCATTGATTTCTAGAAGCAGGACATGGACAGTTTTGTTTTATAC
ATGAATGTACTTTGATTCTGCAACATTTAAGGGAGAAAATGAAGTCTCAAGTGATTATAT
TGACACAAGATGTTATAGCAAATTAATATTTGAGTAATGATTCACAGTTTGATTGGTTGT
TAGAACCTTAATATTACAATGTGATGTTTTGCAATGAGCATTAAACCGAGACTAGCATCA
AATGTTTTCCAATCACCATTAAACAAAGAATGAAGGAGAATTTTAGAGAGTATAACCTTA
CACAGTCAATAAGGTAAACAAACTCCTCCTTTGGCCTGTAGTTAGTGTTGCTCTTACCAC
TGACAATTTCCAAAGCAATAACTCCAAAAGAAATGCTTCTGATGAATAGAAGAAATAAAC
TCAACAAATAGAGCACGGGACAGGCAATTGTACACAAGCTTTAATTGGTTTCCTTCAACA
ATGAAAAGTTCCATCCTCAAACTCATGGCTAAGAATTAATAATTTGCTCTGTTTTCTTTG
TTTTCTGTTCTACATATAAAACCTAAGCAATTTTATGGAGAACATTTGACCTCTTGCACA
TTTGAAACAGGAATTCTTTGGGTTGCAGCAGAACTCCAAGTTGAAAATAAATCTGGCGGA
AATCGACATGCACATTCTTGTTTCTTTTCAGAAGCCATTGAGGAACAGATCTAGTGAACT
TGTTTCCTGTCAAGTACGTCGACAAATTAAAAGGGGTTTTCCGTAGCTCTTAATTGCACT
TTCAACTGAAAGCTTAAAGACAATCAAATCGTTTTCTAAGATAAAATTGATTCAAACAGA
AAATCTTGTATGATTGCGCTGTAAGACAATGATGAGCCTGTGAGAGAGAGCCTATCTGGC
CCTTTCCAAGGCCATTGAAGAGTAATTGGAGTCCTTGAGAACAAGCCATTTCACAGAATT
TCATCTCATAATGTTTAGTGGTACACAAAACATCATGGAAACTCTCAAGAACATTTCTTA
AGAAAGCAAATGATAATCATATTGACAATGATTGCTTTGAAAGGGAATCATTAGGGAGCC
TCTGGATGGAACCACTTACAAACATTTCAGTTTTTCCAGCTCCCCAACATAGTCTGTGAC
GCAGCAAGAAAATAACAGAGGGATCCTCACGTTCACCCTCAAGAATTCGTCTGGATTCCA
CCAGAAAATGAGATAAAGTCTCAAAACTGTATTCAAATTTGGAATGTCAAAAAGTGCCGT
AAAACAAGGCTTACATTGTGTATTTATTCTAATTGTAACATGCATGATTAATTATAGCTA
TTGAATGCTATTTAAAACTTCAACGTTTAATATTCAGGACCTCTGCACCTATCAATTTGC
TCTTCAATCTCCCCTGCCAAGCGTTCTGCATCAGTCTGGGACCTATCCAAATATTAAGCA
GTTCTCTCAAAACCCTGCATCTTTAAAATCGTTGTACAAATCAAAGGTCTAGAGCATTAG
CTGAAAAGGACATAAGATTAGAAGAACTCCAACTCACAATGTTTTTATGGATTCCATATT
ACTCAGTGGTAGGTAAGAAGACCCTCTTCCTGTTAAGTCACTGATCCTCCTTCAAGTATC
ATAGAGCATAAAAGCATGGTATCATAAGCATATTACATATACATAAAAACAGAATTCAGA
TATTCTGTTTGCTTTCTAATCACTTACTTAGTCTGGTCAAGAAAGCAATGCTAGAAGGTA
CAGATATTCAGATATTCTGAACCTGTGTTCATTTACTGGTGAAAGCAGGTAACTTCCCTG
ATAAATTATTATCATTCATCCTCCTAAAAGGTGTCAAATAAATACAAACTCAGAGAGTTT
TCTGAAAGTATGATTGTTTACCATAAAATTTAGATAAAAAGATGAAGAACATGCACATAT
GAAAAACAATATTTTTTGAAGAATTGCAATAACATGATTTCCACTGAATTTGATCCGTGT
ACATAGTTGAATTATCAGCATAGAAGATTGAAAGATCGAAACAGTCAGGGCATGTTAAAT
ATGAGACTTTTTGGCATCAAAATCAGCAACATTTCCTGTGGTAAGAGAGGCTGATTGCAT
GCATATCTGTTTTTTTTATATCGTTTTTTGGTTCGTAGACCTGTGATTCAATTAAGAGAC
GCACAAAAAAAGAAAAAGTGTCTGCTTACATATCTGTCAGGTCGACCAACTTGGCAAGTT
CTGCAGGCACCTTTCCTGTCAATGCATTGAGGAGAAAACACTGAAGAGAGATGACATTAA
GCATAATATTGAGTAATATCAGAGAAAAGAGAGAGGCTACGGGGACCAGCTTCACGTGCA
TTAAGCTGTAATTATGGGGACTTACTCTTAATTTAATATTATATTAAGGGCACTGTCGTC
AGTACTCATCATCCGACAAAAAATGTACAAAGGGACGAAGGACATCCTTAGCGTTAGGAT
GCTCCCACTCCACTACTGACTCTTAGGCACCGCTCTCTCAGCCCAATTACCACCATGCTT
TACGCTTTAGGGTTCTAATTTGAGTTTTTTGGACTGATTACAAGTAATGCAAGGAAAAGA
TAATGTATTATTTTTTAGCTCATTATCAAACTTTGAAATTTTATTCATCTTGGGAATGAG
TTCTATATATATAATGTCACAACCAAAAAGAGGGTATTGGTAGTAATTGTCTAATGAATG
CAATTCTATATATATATATATATATATATATATATATATATATATATATATATATATATA
TATATATATATATATATATAAGTATGAATCCACGGGTAAAGGTATTAACAAATGTTCTGC
ATTGAATTGTTAGAATTTAGATTGGATTATATTTATTTTGAACTATAATAGCTTGAAATA
TTGTAAATACATACAAAACTCTACTAAAATTTTGTTGTAATCACAATGGAAAAAAAAAGG
ACTAATTGGTAGTAATTGTCTAATGAATTGTTTCGAAATCACGTCTCACAAAAGAAAGAA
AAAACATTTAATAAAGAAAATAGGAAAGGGGCTCCACGGTGACTTTCAAAATATGATGAT
TCATTTGATTCACACCTAATTTTGAGCCTAAAGTACACCAAGACACAATTAACAGAATTA
CAAAAAAAGAAGAAGCTCATAATGTATACAAAGGCACAATTTATTGTAGATTATAACAAT
AAAATAATTATTTCACCCTTCTAAAAACATCAACCACCTTCATATAAAAAAGGACTTGTA
AAGCTGCTTCTTGAACGTCTTCAGGCACTTTACTACAAATTGCAACACCACGCCCCCTGA
CTTGAGACAAATGCCATTTGATCCTCGAAACGGAAGTAGCAGCAGCAAAATTAATTCGAT
GCTTCATTAATCATCTTCTTCATCTGAGCCTGAGCCTGCAGAGCCTGAGCCTGAGCCTGC
AGAGCCTGAGCCTGAGCCTGATCCAATTTCTGAAGTAGCTCCATAGCCTGCATAACCATT
TCCAAACACCTAAACTTAATTCGATATTTTATTATATTTATATAATCAAAGTATAAAACC
AGTAAGCACCTGAACTTAATTCAATATTTTATTATATTATATTAAGGGCAGACTCATATC
ATACCTCAAAACTTACAAAGGGACGAAGGACATCCTTCGCGTTAGGATGCTCCCACTCCA
CTACTGACTCCCACCATTTTCGCGTTGCATCGATTTTTCTGAGAGAAGGGGGAGGAGATG
GCTCGCCATTTTCAAGCAACGGAAGACAAATTCCCATCGTCCTCAGCTTCTCACAATTCC
TTACTTGAATGTATTCGAGAGAATCGCAAATCAGTTTTGCACTGCAAATGCTTTTCAGTT
CTGGTAATCCCGTCAATTGCAGAGATCTTAACTTGGGGAGTTTGAGATCGGTGCTGCTTT
CTTCACCCATAACCCCTTCTTCATCTGATCTTGTTCCACTTATTATCTCCTCCATCTTCT
CGCAATTTCTTACGTTAATTGCTCTGATAGAATCGCAAATCAGTTTTGCACTACAAATCC
TTTTCAGTTCTGGTAATCCCACCAATTCCAGATATCCTAACTTTGGGAGTTTGAATTCGC
TGCTACTGCTTTCTTCACCCATAACCCCTTCTTCATCTGATCTTGTTCCACTTATTATCT
CCTCCATCTTCTCGCAATTTCTTACGTTAATTGCTCTGATAGAATCGCAAATCAGTTTTG
CACTACAAATCCTTTTCAGTTCTGGTAATCCCACCAATTCCAGATATCCTAACTTTGGGA
GTTTGAATTCGCTGCTACTGCTTTCTTCACCCATAACCCCTTCTTCATCTGATCTTGTTC
CACTTATTATCTCCTCCATTTTCTCACAGTTACCAACTTTAATGCGTTCCAGGTTTACGA
GGCTTGGCAGCAAGACAAGAGGGAACAACTTCTTCATGCTCTTACATTCATAACAACTAA
ACTCTTTAAGAACAAAAAATATTCCACTATAAGATGGAGATGGTGGTGGAGCAGAGCAGA
ACCAAGAAGATGAAACCAAGCTCTCCATGCTATTGCAATCACTAATCTTGATAGCCTCCA
GTTCAGTTGCATTCTTTATTAGAGACCAAAAATCGCATAAACTTGTTGCATCATCATTAT
TATGAATGGTCAGTTGTTGAATGTCCTTTGGGAACATGACCTGAAAATCTCCATCTCTGT
CGATACTCAAATTACCCCAAACAATTGTTTTCCTTCTGCAATCACCATAACCATAATAAA
ACTTGTCCAGTAGTCCTACACGAATTTTGTATCTGCTTAGTGATGTGGTTTCATCCCGAG
ATTTGAGATACTCCACGTAGTCTGAGTAACCTTCAAAATGGCATACCAAACTTTCCAACT
TCCTCAAGCATCCCACTTCCTTACCTTTAACTGTTATCGGAACATATTGTATACCTTTGG
TACCACAAATCAAATTCCAATTCAATTCAAAGACTTGCAGGTGAGAGAGCTTACGTAACA
ACCCACTAGGAAACTCCTTTTCACCACATCCATTCATTCTAAGATACCTCAGGTTGCATA
GACATTCCATGCCTTGAGGCATCTTTTCAAGTGCACCAGGGAGATCTAACCTCTTCAGTG
CCCTGAGCTTTTCTAATGACGGTACATGCCTTAACATATTACAATCAATGAGCAGTAATG
CAGTGAGACTCACCAATTCAGAGACAGAATCAGGTAGTTTTGTGATACCTGTATATGACA
GATCAAGAACCTTGAGCCCATGCAACTGCTCAAAAAATGAATCTGCAATAAATTGCAACT
CTGAGTTTCTGCATAGCAATAGAGTTGAAAGACTGGGACACCTCGGTGAATGGCTGGAAG
GAATTTCTTTAATTTGGTTTTGCATCAGTGAAACTCTAGTAAGATTCTCTGTCCACTCCT
CTGCACCCGGCAATTCTCTTAACTGTGCACCTGATTTAACCATGCCTTGAGAGTTCTCTT
CCAATATTTGGATGGCCATATCCCTAAGCAAGTCATGCATCTTGACATATCTATCATCAA
CATGCCCTTTCTTAGCACTTTCCAATAGGCAGACTCTTTCAAGTTTATTCAGCATCGTGT
GGCCTTTGTTACATTCTGCCTCCCTACTCTTCAGCCCTTTTATCACTCCCTCGTCAATCA
AATAAGCTATCAAATCCTCTCTACGGATCTCACAGTCTTCCGGGAATAATGCACAGTACA
AGAAACATTGTTGCAGTGCTGACTCCTTTAAGTGCATATAACTATATCTTAATATTTGGA
ATACCTTCTCATCCACGTCTTCCTGCCAAACTCTTGATTGTTTCAGTTCCTCTAAAGCAT
TCTTCCACTCACATATATCATCCACTCCCCTCATGGTTCCGGCCATTGTTTTAATTCCTA
GAGGCAAACCAGCACATTCATTTGCCATAGATTTTGCAATCTCTTCCACTTCTGGAGGAA
TACGTCCAAGTATCTTCATGAACAGAGCCCAAGCTTCTTCCACTGAAAGAGGCTTCACTT
TGATTGTCTCCTGGCAGACTATCCGCTGACAAACTTCAAATAATCGAGTTGTAAGAATTA
GTTTGCATCCCTTCACTTCGATAGGAATTCCCACCTTATTATAATCCAAACAATTCCACA
AATCATCTAAGATGAGAACCCACCGTTGTTTCTCAATTAATGCTTTTGACAGTTTTGCAG
CCCTTTTCCTCTCGTTGTCTTCATTTGAAAGATCTAAATCAATGTCTTTTGCAATAAGAT
TCTGCAATTTATAAACACTAAAATCCTGCGATACCGTGATCCAGCAAACATGAGGAAAAG
TGCCACGTTCTTGTAGAAGCTGATTGTAGATATGTGTGAGCAATGTTGTTTTGCCCACAC
CCCCCATCCCGTAAATGTCAATACTTGATGAGGCCTCATCATTCATTACCCACGACCAGA
TAGCATTCTTATTATTTTCAAACTCTCCACCTGTTAGTTCTTCAGTTAGAAACACATCTC
GTCCGCTCTCATCGCCATTACGTTGAAGAACTTCACGAGAGCTATCTCTCACAACAGGCT
GCCCAGGGTCTCCAACCATGTTCACTAGTGGAGGACAGAGTTGATCTTCTTGAGGCTCAT
CGTGATTAACAAGTGGCCTCTCATGAGAACTACCTCTTACAACAGGCTGCCCAGTTACTC
TCTCCAGATGTTGCCCTTGTGGTGCCACATTGTCGACTTCAACATGTAAGCTAGTAGGTA
ATGGATCTCCTGGAGTCTCATTTGTGTTGCCTGTAAGCCCTCCAGAAGAGCTAGCTCCTG
CACCGGGCTGCACTACTCCTCCAGTCCCATTCTCTGTAGCATCCTCCATTACAGTATTGA
TATCGTTCAAAAATATTCCAATTGCTTGAATCATTGTATCTGGAGCTTGTATCGTTCCTG
CATCTCCTGCCAAATTGTCGACTTCATTATTGTTTTGTTCTTGTGGAGTGGTTGAAATGG
CATTATCATTAACATTGCTTGAACTTGCTATGCTTTTATGTCTTTTGTTGGCATCATGCA
TAGCTAGAAAAGCTGCTTCTTGAACTTGTTTAGGAACTCTTTCACAAATTGCAACACCAC
GCCCTTTCTCTCCTGATAAATGCCATTTGATCCTTGAAATGGAAGTATCGTTAGGAAATT
GACGCCCGCAATACATACACTTCATCTCCTCAACATGGTGCCAAAATGGGTCAGTTGATT
GAACCATTTTGCCCTATATATAAAACAGAGTCAAATTATTGAATAAAATTAATGTACGTT
ACATCAATCGGAAAAGGAAAGGTTGAAACTAAAACAATAAGTTAAAAACAGCAAAGAATA
TAAAAAGAAAAAAAAATGAATTTGGTACGAACTCGAATAGGCAATTTATTTATAAAAAAC
TAAGAAAGATCAATTTATTTATATTTGGAAACTATTGATGATACAAAATCCAAAGTTTCT
CAATAAAATTTGTACAACTTGTGTTTTACTTAAAAAGATTCAAACAATAGTTACTTGTCA
AAAACAAAGACAGCAACAAAATGAAGAAGATGAAGTATAAACACTTTACCTGGATTCAAA
AGAATTTTAATAAAAGAATCTGAAGCTAATTGCTGAGTGGGGAAACGTGTGGACGCGCCC
CAATGTTGAAACTCTGGGAAAGCTGATCTGAAAATGTAAGCATAAGAATATGAGAAAGAG
TAGGCAAACTAGTCACCTGTCAAGCTGACAAGAGGCACTCAACAAACAAAAGAAACCTTG
AGAGCAGCTGTTTTCAAGATAAATAGTTTAAGTTGGTGGCAATATGTAAGAACAAAGCTA
AATATGAGTTCTGAGTTCTAAAATAGATCAAGCAACACATATAAAATTAAGTTCTACTTG
ATTAATCAATCTACAATCCTACTTATTAATTCTACAACCAAATGGGCAAATCTTATTTGA
AACAAAATTCGTGGTAGAAAAACAAGAAAAGAAAGTAGGATTTACCTTGCAAGAAAGAAA
GATACAGATCAAGAACACAATATGAGATGATTGGCAGAAGTCAGAGAAGGAAGCAAAGAT
CAAGAGAAAGGTTTAAGAAATTTGGTGAGGGAAATTAGGAAATCAATGGTATACTGAGAG
AGAGATCTCTTAGTGGAAGACTAGCTATTAAAGTCATTGCAATAGAAATTGAATTGGCAG
GAAGCTAGAACTTTATGTCACTTTCTGCCTGTGCTTTCATTGTCCTATATGCAAACTTTA
TGCCACTTTATGCTTTAATTGTTCACACTAACTATTCAACGTGTTCACATTACACTGCTT
CAAATCCTTGAGTCTACTGTTAGATGCTAAAACAACTTACTGTTATGTACTTTTTTAATT
AAAAAGCCAGAACAATTAATGAAGATCGAAACTCCAAAGAAAATCACTTGGCTAGAAATA
ACAGTACTCCTCGGGTCAGCTGCTAGCATTGTTAAACACATGCTACTTTGTTGTTTAAGG
AAACTCTACTTAGGAAAATTACGCATTTCCTATATCAGCATAAAAAAGGAACAATCCTAT
TTTGTTGTTTTAATGTAATCAGTACTGCAAACTTATTTTTAGTCTGCCAGTAACAGCTGA
TCTCGTGAAGGAAAGCACAGGCAATTAATTGATTAACATGAAGGAGGAATAGATAGTTAC
CCGTTTACTCTAAAGAAATAAAATAGGGCAAGTCCCTTGTGCTTTCTTTGTCCAATATGC
AATTATTACTCCCACTGTCTCCTGGAAACTACCATACAAAGGGGGTTTGTTTGTCCATTA
TGCAATTATTATTTTCACTGTCTCCTCGAAACCACTATACAAATTTTATTCAACCATTGA
TTCTACTGTTAGATCGAACATATGCAATTCTCATGACAGTGATGTTGCTGAGGATGATGG
GGATACCAAACCAGAAATATTGTTTACGAACGCGTATGATCATAGATGATGAAGGATAAC
CCAAACCATTGAGAAATTGGACTTTAGCTTATGTTTTTTAGTTTAATTTATATGAATTTT
TTATTGAGTTTTGTTAATTTGGCTTTATTTGTTGGGTATTTTATTTAGGGGGTCATAAAC
CTAATCGCTTATTCTAGTTAGGGTTTTAGTATTAATACCCTACTTTTCTAAATGTTAAGG
GACTTTTGATGATTAATGAAAAATTACAGATTTTGCATTTCTCCAATCTCCTTTTTTTTT
TCTTTGCTTTTTCTTCTTAGCCTTTTCTTCTTAGCTTCTTTCTTTTCTTGCTTTAATTCT
TATTATTTTTTGTCCCGCATCAGAGGAGCAATAAGAACAACACAAATTTTGAGTTGATTT
ACTTAAATATCATCATGCACTTAATGTTGAAGATTATTTCATGATACAGATTAGATTTGA
ACGGTGTCCTTTGGAAACCGATCATGAATTACACGTAAGTAGTGCTAGACCATTCAAAGT
GTTGCAAATGATTAAATCAAATAATTATGTCATTAAATTGCTATTAAACTTTGATATTAG
CTCTACTTTTAACATGAAAGACCTCAATATTTATAAAATACAACATATCCCTAATGCTTC
TTTTGATACCCCTATCTCATTATCCATATCTTTGGCATAAAAGAAACATATTGATGTTAT
TTTGAATGCACAAGTTGTTTTTACCAGGGATGATGAACTTCAGCAAATCCCAGTATGTGG
CCTCGACGACCAGATTCAGACTATACTTGGATTATCAGAGAGACATCAGAACAGCTTGAT
CATTATCTTTGAGAGTATTATCGGAGCTGCCTTGACCTATACTCGACGGGGTCGAGTTTT
TCCAACCCTGGGAGAATTGATGGGGACACCGAACCAGAAACATTGTTTACGCACGTGTAT
AATCATAGATGATGGAGGATAACCCAAACCATTGAGAAATTGGGTTTTAGCTTATGTTTT
TGGGTTTAATTTATATGAACTTTTAGTTGAGTTTTATTAATTTGGCTTTATTTGTTGGGT
TTGATTTAATTATTGTTGGGTATTTTATTTTAGTTAGGATTTTAGTATTAATACCCTACT
TTTCTAAATGTTAAGGGACTTTTGATGATTAATGAAAAATTGCAGATTTTGCATATCTCC
AATTCCCTTTCTTTTCTTTCTTTGCTTTTTCTTCTTAGCCTTTTCTTCTTAGCTTCTTTC
TTTTCTTGCTTTAATTCTTATTATTTTTTGTCCCGCATCAGAGGAGCAATTTGACTCACT
AATGACTTTCCTGTTACTATTTGCTTTTGGCAAAGAACTGGGATCATCAGCTTGTGTTGA
ATTTCATATTAAATATCTTGATCTCCTGATGTCTTAAGCAAGGTGTTCCAAGTAGTCAGG
AGAGCATGGATACATATGATTTATTTTTTCATCCATCCTGGCGCTAAGAGGTTATGGTGT
TCAATCGAAATAGAAATTGCGGAAAGATGCTTTCCTTTAGTCATTAGCTTGCTTGGAATG
GAAGAAATGCCGATTTCCCAGTATTTAAAGTTCCAAAGTGTGTAATGTTTTGAAAATAAA
AGTGAATAGAAAAATGTTTAAAAGTAGATTAAATGAATAAAGAGTATTGTGGTAACGAAA
TAGAAATTGCAGAAAGATGCTTTCCTTTAGTCATTAGCTTGCTTGGAATGGAAGAAATGC
CAGATTTCCCAGTATTTAAAGTTCCAAGTGTGTAATGTTTTGAAAATAAAAGTGAATAGA
AAAATGTTTAAAAGTAGATTAAATGAATAAGGAGTATTGTGGTAATTGAAGAAAACTTTT
TTAAGTATAAATAGAAAAAAGAAAAGGAAAAAGGGATCTGAAATTTAAGAGTGAGAACCG
GCAAGAGAGAAGAAAAGAAAAGGAAGAAGAAGAGGAATGAGGGAAAGATAAAGGAAGGAA
AAGACAGTAAGAGAAAATAAATTTAATGTAATATTTATGAATTAATTTGAATATTATGGG
TAAATTGTTACGGGTAATGAGTTATTTAGTTGATTGTGGAAGATTTTAGATAAAAATTAT
GATTTATAAAAATTACAGTTTAGTCCCTGAACTTTGAAAAATTATAAAATGGTCATTGGA
GCATAATTAGAAATTCTGGATAGAATTGAGGATGAATTATGGACAAATTTCCAGTATAGT
TATGAATTTATGACATTTTCAGTTTAGTTCTCTAATTTGAGAAAATTACAATTTGACTCC
TAAAATTTTGATAAAAATTCCAGCATAATTAGATATTATGGACAAAATTGAGGATGAATT
ATGGGCAAACTTCTAGTATAGTTATGAATTTATGATATTTTTTGTTTGCTCCTTCAATTT
GACCCCTAAAAACCTACTAAAATTCTAGATTGGTCCCTGACTGTAATATTAGCTTTTTCA
TATTGGTTTGATGAATAATTGAGGGTTATTTAGTTTATTATTATCAAGTTTTATTATTTG
TTTTTTTTATGAATTAGATTTCAAGAAGACTGTTTAATTTTTAAGTTTTGGGAAAAAAAA
TTACTGGTTTAGTTCAAAAGCATATAGAGTTATGGAATATACCTTTAGTTAAATATATTA
AACAAGTTATATGTTTTTTTCGACTATGTATCTTTTGTATATAAATATTAGTTGCTCAAA
TACTTTGGGACGGATAAAGTAGTCTAGTAGATTTTTTATAAACAAAAAAGAAAAGAGATT
AACTTAAATTCTTTGATTTATTTAAGAAATAAAACCATTTAAAGACCAATATTATTCCTG
CATACATCACATTTGTATAAGATCACGATCTAGAGGTAACAACCCGATTAAGACTCCTCC
AATCTGTGTTGAAGACAGAGAAGGAGAGAGAGGGAGCGAGAGAAAGACGGCGAGAAGAGA
CGGAATCCACAGCAGTTCTCATTCATTTTTTGCATGCCCATTCTTTTACAACTGCCGGTA
TATTTAGGCAGAGCAGAAGACGGTGCTGACTTGACAACCTTCCCAGTAATGAGAATTACA
ATTTATTGAAACGGTGCGCATTAGTAGCGGCTTAACGACAGCTTAGTACGGTGCGTTTTG
TCAAGAAATCAGTGGCAATTAAAAGTTATCCCTCCACCATTAATGTTAATTCCTGAGATA
TGTATGCATCCCTTCATGTGTTGAAATCTGAAGGCCTTTAAGATGGATCATTATTTCTTC
TCAGAAAAAAAGAAAAAGAAAAAGGGGATCATTTCTTATCCATAATTGAAGAAAACGTGT
GCTGCACATTTTTTTGCGAAGGCAAGATGCATTTATCAGAACGAACATATGCAATTATCA
TGACAGAGAGGTTGCCGAGGAGCAATTCGGCTCGCTAATGACAGCATGGATTATCCTTGA
AGAAACCAACACGCAGCCCTGCCACCACCAACCCATACACCAGATAGCGACTGAACATTG
CGTTTTTCCCTGTTTTTCATACTTAAATGTCATGGAAAAAGTTCTGTTCTGTTTTCAGTA
TCTTTAAGAGAGAGAATATTGAGCAGAGTAATTCTAGTTGACAGGAAAGTGTTGAAGAGT
TAGCGAATTCATAGACAATATTTCAAATCTTCAAAGAAAAATACATTAAGTCAAGAGAAT
TGATTAATTAATTTGGTAGTCTATGAGCAAATACAAGAGTCATAGATGCTCGCATCAAGT
GTTTGTGTAAATCTTTCAGATGAAACAAACGATTGGAATGGAGATGGACAAACATTAAAT
ATGCTACTTCACCAAAGCGGACCTCATTGGAAGAAACTACCAGAAACAAAGTTCTCTTTT
ATGGGGAATGGTTTATACAGTTACAGCATCGGGATTTTTTCAAGTTCGATCTTTCAACGT
TCGAGTAGAATGATGACAATTAAAGTCAAGATGAACGTTGAATCTGACCATAAATCCCAG
TTGTCCCTTTTCCAGCCCAATACAAGCGGATCTTTAAAGAATGATGTGTTACTGTTGCAA
TGAATGTCTTTACAAGGGCTATGCCAGCATCACCAGCCTCGTCTTCAATGTTAAATTCTT
TCAGAACCAACTTTCCCAATATACACAGATTCATCGCTAGTAATGATTAGCAAGCAAGTG
TGGACATACAATTCCGGCGTCATTTCTCAAGAATCATGAGAGAAAGTTTGGTTACCTGGA
TATAAACATCGAACAGACGGTTCCCAATACTATACAACGAATTGTCATCGTGTTCACATT
ACACTGCTTTAAATCCTTGAGTCTAATGAATTAATGAAGATAGAAACTCCAAAGAAAATC
ACTCGGCCAGAAATAACATACTTCAGTACTCGTGTCAGCAGCTAGCATGGATAAAACTAT
CTCCTTCCTTGTAAGCGAGGGCTCTGGCATCGCTTCCATCTATCTAGCACACTGTAACTT
GCAGATCTGTTTGGCTTTTGCACTTGCACCTGCAACAAGGAGATAACATAAGATGAAATC
TTTAAATCTTAACTGGTAATTCATCATTTTTTTATGGTTTCGTACTTTGAGATTATTGGA
AAATTAAAGCAGTGATTGTGTAGACTTGCGTTATGTCACTACAGATGTAGAAACAGAGGA
TATCTGTGAAGTGTTGCTAAGAAAAAAAACTTAAAAAGCCTTTTCAAACTTGGTAGCTAT
TAGTTTTCAAAAACCAGAAAAATCCCATACAGAAAATAAGAATAATCCCCTAAAAGTCTA
TCAACTTCGAAACAATGAGATGAAATGATTACTGAAAGCACAGCTAGATAACTGAATTTG
TTGAGTGTATACGTAATAAAATCTCTATGAGATCTAAGTTGAGATCTGAAAAATTGCAGC
ATATCATAGTTATCAAAAAGATCTAGAATCTACCAGGGCTCATTGCAAAGGTTGTGCTGT
ATTGTAACTTCGCATACAAATCTCTGTTGACGCAATGCATTCTGAAAGAGAAAAGCCATC
ATAATGTAAGTAGATCCAAATAACAAAAAAGAAGTGCTTGGTCACAGAAATATTTTAGCT
CTTCTTACTAGTAGCCAAAAACATACAATTATCAATGAAATAAGTGAAATCATAAATAAT
AAAAGACAAAGGACAAGTTAAAACAATTTCCTACCAGAAAATAATAATAACAGAGGAATC
AATAAATAAGAGATGGAAGTTTTTAAGGCTGGGATGATGACAACAAAATGAAGACTGTAA
AAGTAAAGGTCTAATAAGAGAAAACCTTGTTGTAGTTGAATTGGCTAAAATGTGTTGTTG
CTCTCTAAACGCTTCACTTGTCCTCGCCTGGCTTCCTTACCTGTGGGTCAAATCTAATTA
ATATAGAGAGATTGCGAGAGAGAGAGAGAGAGAGAGCGGTAGGAATTCAAACACTGACTT
GCATTTGATGTTTTCAAGAGAGAGGGAAGAGATTGATATTGAGAGAGAGAAAAGGAGGAA
TTAAAGCATCTACTTGCTTACCCGTAATTCATTATTTATATTGAGGGCCAATGTCGTCTC
CTCCCAAGAAAACTCTACAAAGGGCAGAGTATAAAACAAGTAAGCACCAAAACTTAATTC
GATTTTAAATTATATTATATTATAATAAGGGCACAGTCATCTCGTACCTTAACTTTTCAA
ACTTTACAAGGGGGCGAATCACATGCTTAGCGTTAGGATGCTCCCACTCCACTACTGACT
CCCACCATTCTTCTGGATATGCATTGATTTTTCTAAGAGAAGGGGGAGGAGATGGCTCGC
CATTTTCAAGCAACGGAAGACAAATTGGCATCCTATTCAGCTTCACACAATTTTCTACTT
GAATAATTCGGAGAGAATCGCAAATTAGTTTTGCACTGCAAATGCTTTTCAGTTCTGGTA
ATCCTTTCAATACCAAAATTCTTAACTTTGGGAGTTTGAATTCGCTGCTACTGCTTTTTT
CATCCATAACCCCTTCTTCATCAGATCTTATTCCACCTATTATCTCCTCCATCTTTTCAC
AATCAAAAACTTTAATCACTTCCAGGTTTACTAGGTTTGACAGTAGGACAAGAGGGAACA
ACTTCTTCATACTTCTACATCTGTAGCAATAAAACACTCCAAGACTAGAAAATATACCAT
TATAAGATGGCAATGGTAGTGGAGCAGAGCAGAACCATGAAGATGAGACCAAGCTCTCCA
TGCTATTGCAATCCCTTATCCATATAAACTCCAGTTGCGTTGCATATTTTATTAGAGAGA
AAATATCGCATAAACTTGTTGCATCATCACATTTATAAATGGTCATTTGTTGAATGTCCT
TTGGAAATATGACCTGAAAATCTCCATCTTTGTTTACACTCAAGTTACTCAAAAAAATTG
TTCTACTTCTTCGAAATAAATAATTGGCATCCACTATTCCTACAGCAATGTGGTATGTGC
TGAGTGATTGGGTCTCATCCCGAGATTTGAGATACTCCACGTACTCAGTGTAACCTTCAA
AATGGCATCTCAAACTCTCCAACTTACTTAAGCATCCTACTTCCTTTCCTTTAACTGTTA
TCGGTGCAATTTGTACACTTCTATAAGTACCATAAATAATATTCTCATACAATTTAAAGA
CTTGCAGGTGAGAGAGTTTAGGTAACAACCCTCTAGGAAACTCCTTCTCACCACATCCAT
TCATTCTAAGATACCTCAGGTTGCATAGACATTCCATGCCTTGAGGCATCTTTTCAAGTG
CCCAAGTATGAGAGAGATCTAACCTCTTCAGTTCCCTCAGCTTTTCTAATGACGGTACAT
GCCTTAACATCCTACATTCTTCGAGCAATAATGCAGTGAGACTCACCAATTCAGAGACAG
AATCAGACAGTCTTGTGATATTTGTATGAGACAGATCAAGAACCTTGAGCCCACGCAACT
GCTTAAAAAATGAATCTGCTATAAATTGCAACTCTGAATTCCCACGTAACAATAGAGTTG
AAAGACCGGGACACCTTGGTGAATGGCTGGAAGGAATTTCTTGAATATGGTTATGCATCA
GTGAAACTCTTGTAAAATTCTCTGTCCACTCCTCTTCTCCCGGCAATTCTCTTAGTTGTG
CACCTGCTTTAACCATTCCTTGAGAGTTCTCTTGCAGTATTTGGATGGCCATGTCCCTAA
TCAAGTCATGCATCTTGACATATCTATAACCATCATACCCTTGCTTAGCACCTTCCAATA
GGCAGACATTTTCAAGTCTATTAAGCATCGTGTGGCCCTCGTCAACTGCTTCTTGCCTGC
TCTCCATTCTTTCAATTATTCCCTCATCGATCAAATAATCTATCAACTCCTCCCTTTCAA
TCTCATGATCTTCAGGAAATAATGCACAGTATAAGAGACATTGTTGTAGTTCTAAATCAT
GTAACTGATCATAACTAAACCTCAATAACCGGAATACCTTATCTTTCATGTCCTTACATA
TTAATTCTTTCAATTTCTTCAATGTATTCCTCCACTCATGAAGGTCATCCACTCTCCTCA
AGCTTCCTGCGATTGTAATAATGCCCAATGGCAAACCAGCACATTCCCTTGCAATATCTA
CTGCAATTCGTTCCACTTCTGAAGAAAGTGTTATGTCATGTCCAAGTTTCTCCTTGAACA
AATCCCAAGCTTCACTCTCCGAAAGTGGCTTCATTTTGATTTCGTATCGTCTATCCATCC
ATTGACAAACTCTTGTAGATCGACTTGTCATAATCAGCTTGCAACCTTTCAGATCCACCG
GTTCAGGAATTCCCACTTCGTGTAGCTCAAAAGTGTTCCACAAATCATCTAAAATGAGAA
TCCATTTTTGTTTTTTCCTTAGTTCTTTTGACAATTTGACAGCTCTACACAGATCATCAT
CTTCACTTGAAAGATCCAAATCAAGACATTTAGCGATAAGATTTTGCAATCTTTTAATGC
TGAAATCTTGAGACACGGTCACCCAGTAAACACAATGAGAAATGCGTCGTCTTTCCAGAA
GCTTATTATGAATATGTTTCATCATTGTTGTTTTACCGACTCCTCCCATTCCGTAAATGC
CAATTGTCGAGACTTCATCATCCATTAACCAAGACCATATCAGATTTGTATTCTGTTCAA
ATGCTCGACCCACTAGCTTTGTAGAGCTAGTAGGTAATGGATCTCCTATAGTCTCATTTG
TGTTGCCTGTAAGCCCTCCAGAAGAGCTACCTCCTGCACCAGGTTGCACTACTCCTCCAG
TCTCATTATCTATATCATCCTCCATTAACCATCTATCGAACTCTTCCAAACGTCTTTCAA
GTGCGGAATCCATTTTATCTGCTGCTTGTGTCGTTCCTCCATCTCCTTCCAAATTGTCGA
CTTCATTGTTTTGTTCTTGTGGAGTGTTTGAAATGGTATTATCATAATTAAAATTGCTTG
AACTTGCTATGGTTTTATGTCTTTTGTTGCCACCATGAACAGCTTGAAAAGCTGCTTCTT
GAACGTCTTCAGGCACTTTGTCACAAATTGCAACACCACGCCCTCTGACTTGAGACAAAT
GCAATTTGATCCTCGAAACGGAAGTAGCAGCAGCAAATTTATAGCCACAAAATGTACAGT
TGAAAGGACCATCATCCAGCTTCTCAACAAAATCCCAAAATGGATCCCTCTGTCTAGCCA
TTTTCACCGCTTTTTTCTTTGGCCCTTCAAACATCAAATAAAAAATTATCAAAAGTAAGG
CATAAAAATGGATGTTGAATTAATTGGAAAATAAGAACTCAATCTTAAAATGAAAATTTA
GAGGAAATCATTATTTTTTAAATAAGCAAAGGAAAAGAGTCCATACCTCAATCTTACAAA
GCAGTGCCCTTCAAAGAAAGAAGCCCAGAAGCAAAGGCTGCAAGAACAAATCCTACAGTT
TGTCAACAACCAGCAAACATCCTAGCCGTAAGTGTGTTAACAAAATAAACTGAATCTGTA
TAATTAAATCAATCATTAAAAATTCTAAAATTAAATAGGCAGGGACTTAACGATATATTT
TCCTACAGAGATGTTCGTTAAGCAGATTAAAAATTATAACAAATATTGAATAATTTAAAT
AATTATCAGAAAAGCAATCTAAGATAAAAATTTGGAAGAAACTCGGCTTGTTTTGAAGAT
AAGTAGTTGAAGTTGACAGAAAAATGAACATGTAAGAACAAAGCTATAATATGAGTTTTG
AGTTCTAAAATTGATTAAAACTAAAATAAGAAGTTAAAAACAGCAGAGAACATAAAATGA
AAAAACAATGAACTTGGTATGAACTCCACAAGGCATGGATTATAAAAAATAAGAAAGGTA
AATTGATTTACATTTGGAAACTTGTGTTGTACTTAAAAAGGATTCAAAAGAATTTCAACA
AAAGAATCTGAAGCTAATTACGGAGTGATCTGAAGATGTAAGCGCAAGAATATGAGAAAG
AGTAGTGTAACTTGTCACCTATCAAGCTGACAAGAGGCACTCAACAGACATAAGAAACCT
TGAGAGCAGCTGTTTTTAAGATAAGTAGTTGAAGTTGATGGCAAATTGTAAGAAGAAAGC
TAAATATGAGTTTTGAGTAATAAAATAGATCAAGCAACACATATATAATCAAGTTCTACG
AGATTGATCAATCTACAATCCTACTTATTAATTCTACAACCAAATGGGCAAATCTTATTT
GAAACAAAATTAGTGGTAGAAAAACAAGAAAAGAGAGTAGGATTCACCTTGCAAGCAAGA
AAGATACAGATCAAGAACACAATACGAGATGATTCGATTCAATCAGAAAAAGGAAGCACA
GATCATGAGAAAGGTTTAAGAAATTTGGTGAGGGGAATTAGGAATTCAATGGTATACAGA
GAGAGATCAAGCAGAAGACAATGTCATTTTTGCAGTAGCTGGAAACCATTATAGTAGTAT
GGTCAGCTCAATAATAATTAATTATTGTATTGTTTAATAAGGAGGAAGGTGCTAGGAAGG
AAGCAACAGCTTTCCTACCAAAGATTATATTATAAGATATAGCAAGTTGCTTTAAAGCTT
TAATTATACGCAAGTGCTCTGCATATAATTAAGAATTATAAAAAAAGAATCAGAAGCTAA
TTGCTGAGTGAGTTAACGTGCGAACCCACCGCAATGTTCAAACTTTGATGAAGCCCATAT
GAAAATGTAAGCACATGAATATGAGAGAGAGAATAGAAACATTTTAGTCTTAAAATCACA
TTTTCTGGAGTTCTGAGTTAACTAATTACTAACTCTGGATTTATTCCTAAACTTAATCAT
GTAATTCCAAACTTATGTTGCAGAGTTACACAATCAATATAAAAGTTCAACTAAAAAAAG
TAATCTAATAACTCAAATAACTTATGTTACAGAGTTACACAATCAAGAAGACAACACATT
GCATTTCCAGGGTGGTAGATGGGCATGACAGTTAAATGACAATGGAATTGAAGGTATCGT
TTCATTGCTGCGATATATAGGGTTGTGACGTTAAGCAAATAAACTGGCTTTGACAATTGC
TGAAGAATGGTTTCTCATTGCCTGCCCTCCAAGCATTACACGTTAATTACAGTATTTATA
TTTGCATCCTATGCTGGCTTCCTTCTTGACTAGCTAACAAACTAACCGCTAAATGTCTTT
CCAACTAACTCTTAACCGTTAACTAAGCTTGCAATCACGTGGAACTATTAGCAGTTTCAT
CTTGAAATTAACCTCCATAACTGTTTCTGCTATCCTGCTGCTGCACTAGTTGTTTAAGGC
TTTAAGCTGCTGCACTGTTTCATCGGGTACACCCATATTCTTATTACCCTGCCTCAATTT
TGGTAATTAATGAGTTGAGGTGGGGGCAATTTAGTATTTTAATAAATAAGAAGTATATAA
AAAAAATAGGCTAACGCGTGTTGTGCAAGCACTTCGCCGTCTTTAGACAACATTTACTGT
TGATACTAATGGCCAAAATTATCTTACTGGGGTGACGTCCGGTTTTTCTTGACATTTTCT
CCATGAAAAGCAGGCATGTGAATAGAGAAGATTTTTGGTTTGACACCTATAACCCTTCTT
TTTCTTTTTTTTTTATTTCCTCTCTCTTTCTTAGTATTTGTGTCTGCCTTGTGATTTTTC
AAATCAACTACTAAATTTTTTTTATTATTATTTAATCCTTATTATTTTGATCATTATATA
TTATATTTAAAATAATTTATGAAATTAAATTTTTATTTCAATTTCATCCTCATTTAATTT
TTTATTTAATTATATTTGATCTTATTCATTTAATTGCTATTTATAAAATCTAGGATAATT
TTTAGAATTGAATTTTTTATTTTGAGATTTCACCTTTCATTATTTTTTTTTCCTATTATA
TTTTTTCCTTTTATTATTCTTTTGATTATTTTTTTTCCTTTGCAAAATTTTTAGAGTAGT
ATTTTTTTTTAACTCAATTTCATTCTTCAACATTTAATTGGTTTGAATTTGAGCTTACCA
ATTAAGCCCGTGTCTAGTATTTTATGAATTGCAAGTTTTTGAAATTAGGCCAGCTTATAG
GGCTTACTCGAGATTGTTTTATTTTATTTATCATAAATTTAAACTAATATTTTTTCAGTT
TCATCCTTCAATATTTATTTAATTAAAGATTTGGCTCTCATTTTTTTCTCCAACTTTTCG
TGTACTTTGTTTTATTTTTTTTATTTCATTAAGTTATTTAGGGTCTTTTTATTTATTTTT
CTTTATTAAATTTATTTTAAAAAAAAAAAATTTATTTTTTAGTTAAAGAATTAATTGAAT
ATAGGCTCTAGCGACCCATGTGGCTTCTTTCAATGTCACTATGCATTCTTTTATAGTAGG
GTTTGAATCATTTCAACAACTTCTTCTTATGGTGGGCGATGTCCATGGTGGAATGATAAT
GAGTTTCCAATAATTTTTTTTGTCTTCTCCTTCAAGGTAAGATGTCGGTGACTCATTTAT
TTTAGTTAATTGTTACCAAATATTTTTTGTATGGTTCATTTGCTATCATTGTTTAAAGTA
TAATCATATTATTACATTACTCAATCTTATTGGATCTAGTGGTACAAATCCAATAAAATC
AATTTGAGGACATTCCGAGTCTATTTTCAAGAAATCTTTGTAGCAAATGAATCCTCAAAT
GTGGTTCCTATATAATTATTCCTCGAGAATTTCATGTAAAGATTTGAATTTCATTCAATG
ATAAAATAAAAAAAGCTATGATCATTTTAAAATATTATATATGTTCATATGATATGACCA
ATCCTTTTATTAAGCTTAACTCTATCCTATTAATCTATAAAAACATTAGTCATATTCTAT
TTATCAGCAAATTTGATAATCGATACAGTTCATCATAACACAGCATATTATGGGAAGATC
ATAACAATAATATGAAGTCTCAAAGATTGATAAGAAAAAAAAATCTTAATGAAATTTATT
GAAGATGAAACAGATGTTAGTCTGATTGAGAAAAAAAAATTGATTCCTTCCGCTGATTAA
GAAATCCTTAAATAATGAAAGGTGATTCTAGAAAAACAAATTCTAGATTAAAAAATACAT
TTTTCCAGAATGAGACAAATAAAAAAACTTAAAACAAATTCACACTTAACTGAACTTGCC
TGGCTTTTTTCCCATCTATTTGAGTGATGTTGGTGGGCATGGGCTGGAAGCATGGCTGTT
TTTACTCTTGGGCTCCTTTTCTTTTGCTTGGGGCTGCTATCGGCTCATCAGCTCATTTTG
CATCTGCCTTTCACTCTGCCTCTCTTCGCCTGGTTTCCCGCGCTGCCTCTCCCTCTCAAT
TGAACCAACCAAGAGCTGAGCAGTTATCATGAGGTGGGAGGGCATCTCTTTGTCTCTTCA
ATTTACATAGTGTTGGCACGACTGCGATTTCAGCTTGCTGTTTCTGGGGGTGGATTGGAC
GAAATATGAGTCTGTTTCACGGGTCTTCCTCGCTTGATTGGTGCGCTGGACTGGCTGCCC
ATGAAAGATGCTCCCAGCTTGGCAATTTATGCAAGATTTTTGCAGGATGTTCAAGGTGTT
TTTTGTTGGGATGGGTGTTGGACGAACGTGCTTGCCTTTTCAAATGGATTTGGTTTCGAT
GGCCCATTCCATCTTCTTTGATATGGGAGAGTTTAGGTACGAATGTTCAGCTTGATTTTA
TTTAAATTATTTTTTTATATATATATTGCTATATAGTACAACCTTGCCATGCTTTGCCAA
TTCAATTTTGGGTGTCCTGCCATGTTAGCTGTAACAGTGATGCGTACTGCCCTTGATATC
ATCTTTCTCATCATGGTCAGCTGGGCTTTTTTTTTTCCTGGGATGTGCTTGTTTAAGTCT
GATTGGGAGACCTATAAAGGAGTCCCTATGCTAATTTATCTATATTCTTTACATGGTTTT
GCATTCCTGCTTTCTCTCTTCTGCTCAATGGTGTAGCCCAATTGGAATTCAATTTATTGT
CATTGGTTTTTTATTATCTCTCAGGTTTCCATTGTTATTGTCATTGGTTTTTTATTATCT
CTCAGGTTTCCATTGTTTTTTCTCACCCCATTGTCGTTTGACAGTTGTTTTTCCATGTAC
TGTCCCTAATTTATTTTTTTAGAGTTGAATTTAGCTCAGTGGTGTTATTTTCTGCTTTCT
TTCTCGGGATTTTGGCTCTTTTGCTGGCGCAGCCACCTGATATTCCATGGCTTAGGTTGC
GTGATGTTGCTCCAGCTCACAATTTGCTAGGTTTGTTTCTTTTCAGAGACCCTGCAGGTT
GCTTTTTCTTTTTTTCGGGAAGGACTTTTTGATTAGGTTTAAGAGCATGTCTGAGCTTCC
TCCTATTGTTTGGCTTGCCCACACCTTCCTTTTTTTGTTTTATCTGATGCTCTTCAGTTA
CTGGTTGTATGATGTGTTCAGGAATGCTGTGTGTCTTTGATTGCCTTCGACAAGGCTCGA
TCGAATAGCCTTTGTCAAGGTTATGTGATTCTTCGGCTGGTTTTTCACAGGTATGGTGTT
CCTTCACTGCATTCATTTTCGTATGGCTAAATTTTCTTCAGATGGTTTCAATATTGGCTT
TTCCTATATCCATCTTTTTGTTGTTTTTTATTGTAATTTGTTTTTTATGTCGTTGAGGAT
GGTTGCATTTCAATCGTGGCCTCTTACCTCCTTTTGTTCTATGTTTGCTCATGTGCTGTT
CATTATCGGGCTATGCTGTTCTTCATTGCTTGCTGCATTTTTAGCTACAGTAATTTGTTT
CATCGATCAGTTCTTCGCTTGAGGGAATGAGGGTGTCATTTAATGTTCGTTAAAATTAGT
TAAAGGACCCTAGAGTAATGCAGGGAACTGATGAAAATCATGAATAGATGAAAACCAAAC
ACATGAGATAAGACAACATGAGATAAACCCCTGCATTTTTAATGTTTAATTGGAGTTGAA
TTATTTAAATTTAATAAACATGACAATTATGTTCCTCCACGAGGATCCCAATCTATCAAA
ATTGAGTTTCTTCTTAAAATACTCATGTAAAAATACTAAAATACCCTTAAAAGCGAATCT
TTTTTTTTTATCTTTTCTGAGGCTAAAAGTATTATTTGAATGTACTTGAAAATTAAAAAA
ATCTAAATACCCTTATGAAAGAAAGTTAAAAATACATTTACTACTCATAAAAAATTAAAA
AAATTAAAAATAAAATTACTATTATAATTCGCAATAAAAACTCTCTTGATTTACGATGAT
GATTCCCTCGTACCATTTAACTTTCGTTAAGATTAAAATTAAAGCGAAGAAAAGGCGTAT
TACATTTCTGTAAAGTAATCAGTTTTCCAATATAAGGTGAATGGGTCCTGAAAAATCATT
TCCTTCAATGCTTCTGTAACAGGAATGAATGTGTTAATGTCACTTCATACTAAACAGTTT
GAATGATTCAAAATCAACACTTAAAGCCTCTAAAGCGTCGACAGGACAGATCAATCTGCC
AACTTTCATGCAATGAGCTGTTCACATTGTCCTCTTGGCATGCGAAGGTGGTCAGAGCAA
GACAGCCTTTAATCAATTAGAGAGCTCGAATTATAAATGCGAAGGTGGTCAGAGCAAGAC
AGCCTTTAACCAATTCTTAGAATGTTTCCAAACTTATCTTGTATGATTTGAATGGAAGAG
CAACTGCAATTCAAGATTTAGTCCTCAACAGATAATTCACAATCTTTAAAATTCATAGAT
GATTACAGACTGGAAACAAGAACTCAGCATACAGCTTTCTGTGGATGGTTATGCTCACAC
TTTCTGCCAGCAACGAGTCTTCTTTCAATTCTGAGCTTTTATCCCATGTGATGTTGCATT
TTTCATAGTTATATGCACTTTGAGGCTGTAAGATCCAGGTTGTGATAAGAATCCTCTGGC
ATGTAATTTTGGATGCTTGAATATTGCCATGAAGGCTTTTCATTTTTATTCTTGGATGTT
AATTAGGTTGTGGCCCTTGTATCTTTTATATATATATATATATATATAACAAGGCATAAA
CATAACAATGCCTAATTAAGGGGAAAAAAAAGGCAAGTAAAATACAAAGATAACAAAAAC
CCAGAACTCCATAGCTAATTAAAATAAACTCTTGACAACATCCAGAACTTAGCTCCTCTC
AAATCCAAGCCGCAAAGTCACATGTTCTTCTCATCACACCTGGTTTTGCGAAGTTATCGG
CCATATAATTAGCAGCCTCATGCAAAACATGACAAAAAGATAAAGAGCCTAACCATGAGG
AGAAACGAGATGCCAGAATAAAAAAGTTCATGAAATGTCTATGGCCTAATAGATAGTTTA
TTCATCTAATTTACCACAGAAACAGAATCAAATTCAAAGATGAAATTTCTACCTTGACAT
AGACTGACGGATGGCCATCTTTTCTTTGTTGCGATATGGTGGACGTTAAGCAAATATACT
TGAAGATCTAGGTCCTGCTGGGTATAACTTACAGATCAAGAATGGTTTTTCTGCCTCTCA
CAGTATTGGGCATTCGGTTCTTCCCACTCACTTCCACTGTTTCATCAACACAAGTGTAAT
TAATTGATTAATCACCAATCAAGATTCCAAAAAAAATACTTAAATAGTGAAAGGTGATTC
TAGACAAACAAATTCTAGATTAAAAAATACTTTTTTCCAGATTGAGAAATAACACAAAAA
AAAAAAAGATGTCATTTAATTAACTTGGCCGGAGCTCATGCCTTTTTCTGCACTGTTCCT
GCTGTGTGTTTAATCCAGGTTGGTTTCTTTTCTTTTTTCATCGATCAGCTCTTCGCTTAT
TGGGTTGGGCCGTTCTTCATTGCTTGCTGCATTTTTAGCTACAGTAATTTGTTTTTTTGG
GGCCTTCTGCTGTTCTGTTTCTACATATTAGTTCCTTCACTTCTTTTTTAAGGATTTTGC
TGTTTTTGATGTCGTTGAGGGTGTCATTTAATGTTGGTTAAAATTAGTTAAAGGACCCTA
GAGTAATGCAGGGAACTGAGGAATAGGATGAATAGATGAAAACCAGACACTTGAGATAAG
ACAACATGAGATAAACCCCTGCATTTTTAATGTTTAATTGGAGTTGAATTATTTAAATTT
AATAAACATGACAATTATGTTCCTCCCCGAGGATCCCAATCTATCAAAATCATTGAAGAT
AAATTAAAGGAAGGTAGAGATTGAGAGGTAGGAATTAAAACACGAATGAAAACTCCATAA
AGGGACGTTTGATGTTTTACTCTCTAAATAAATATAACAACACATCAGTCATTAAGTGGA
CACATAGCTTAAGCTTAATTCATTAAAACAACAATGCTTACTCTTAATTTAATATGATAT
TAAGGGCAGTGTCGTCACTCATTCAAAATCCAGTAAACGTGACAAAAATTGTCTCGTCTT
TTTTGAAGCTGATCATATATGTATGTTTCACCAATGTCGTCTTACCCACCCCGCCCATCC
CATAGAGATGCCAATAGTTGAAACTTCTTCGCGCATCAACCAAGACAAGAAAGTCTTCTC
ATGGTCTTTGAATGCTTGACCCACCAGCTTTGTCGTTGGTACTGCATCTCCTTTGATCGC
ATCTGTGTTGCATGTAAGCCCTCCAGAAGAGCTAGCTCCAGCACCAGGCTGCCCAGGGTT
TCCTACCATGTTCACTATTGGAGTACAGAGTTGATCATGATATCTTCCATGGGTAAGACA
CAGTGGATCAGTTGGTTGGGATGAATCTCCTTGAGGCTCATCGCAATTAACTAGTGGCCC
CTCATGAGAACTACCTCTCTCTGAATGCTGCATCAACCCCGTGGCTGTGGTTATGTTTTC
TATGCTATTGCATACCACGTTATCTTCCATGAACAAAGACGAGATGTCAGAGGTTCTTCC
TTCACAGTCTTGGTGCGCTCGTTCTGTTCTCGGTGCAGTCTGAAATTTACTGGGCAGAAG
CTCTTCAGGAGAACTATGTCTCAACGTAAGCTCTTCAACAGGGATGCTAGCTATCCATTC
TGCGAACTCTTTATCAGAAAGAGCTTCTCCTTGTTGTGCCATCACTTTATTGTTCTGTTC
CTGTGCAGAAGCTGATATTGCATTAGTGACCTCGTTATTACTTGAACCTGCTGTAGCCTT
ATGTTTCTTTTTTGAAGGACATAAATCATTGTTGACATCATTGTTCACCGAGTAAGAACA
TTGTTGATCATAATTTCTCTGGAGGCCAGGACAATGTAGACCTCCTGGTTGGGACGAATC
TCCTCTAGGCTCATCTTCATTAACTGTAAGCCTCTCAGGGGAGCCACCTCTCACAACAAG
CTGATTCAATCCCGTGATCTTGCCCTCAATCCTATAATCCTCCACGGGCAAAGGTAAGTT
GTCCTGAGTATTTCTTTCACACTCTTGCTCCACTTGTTCACCAGGGATCAGGTCTCTAGG
AAAACTAGAAACCCTATCAAGCTGAAAAATTTCCATGTTCGTCTGCACGAATTCTTGTTC
TCCAGGTGAGGAAAAACACAATTCTGGTCCCGTTTCTACATCGGTCACTACATTTCCAAT
TTGACTGTTTTGTTCTAGCAAAGAGGTTGAAATTGTATTGTGTGCCCCATCATTGCTTGA
CGTAGCTGTGGTTTTAAGTTTCTTTTCTGGAGGACCATCAACAGCAGTGAAAGCCGCGTC
TCGAACAGGTTGTGGCACTTTGTCACAAATTGTAGTTCCACGCCTTTGAACTCCTGACCA
ATGAAGCTTGAACCTGGTAATCGGAGTTAGCTTGGAGAATGGATGCCCACAAAACGTACA
CTGCCTACTTTCACCAGTCTCCTTAACATACTCCCAAAATGGACCCTTTGGCAGAACCAT
TTTCTCCTTTTTCTTCTGTGGCCTGCAGAGGGGAAAATAACAAATTCATTTATTTGGAGA
CAATACTAAAATAAGGATTACATTCCATGGAAGACAAGGAGATAAATCTCCAAAACAGAC
CTAAGCAAAGGAAAAGACTGCATATATATATACCTTCTGGTCTGATAATTAATATGATAT
TGTGTCTTCAAAAGAATGCCCTTGCCACTGTGTGACAGAGATGATAATTGAAGTTGGTAG
CAAAACAAGCTGTGAGAACAAAACATCAATTTCAGCTTTGAAAAACAGAAACAATCATTT
AATTATTTTCCCTAGAGAAAAAAAACAAGTTGGTAGCAAAAATCGTTGCCATAATATGTG
AAAAACTAAACTGATCGAAGCTGTAAAACAAAGCATATGCAATTAAATTGATCATTAGGA
ACAAGTATAAATTCTACAGCTTGTTATTAATTTAATATAAAAAAAATAAACAGGCAGGCC
CTTAACTATATATTTTCCTGTAGAGATGTACTTTAAGCAGAGAAATATTTATAGTAAACA
TTGAATAATTGAAACAATTGTCTGAAAATGAGACTACCATTGTCAAAGCTATAATATTAA
TTTCTTGTACTGGCTACTGAGTTAACCAATAAACAGAAGTCTGTAAGTTTCTTACAAAGG
ATAAATATAAAGATTGAACTAAACTGTTAAGAGAAAAATAATAATCATCCACCACTCAAG
AATCAACTAGTAAAACGATATCAAATTAATCAAAGGATAAATATAAAGATTGAACTAAAC
TGTTAAGAGAAAAATAATAAACTTGTGCTGGTTCACATGGTTTTGCTGTATGGATGCTGG
GCGAGAGTTGTCCATTTGGATTCTTATGCGCTAAATAATAATATTTTCGCCTTAACAACA
TCCAAATGTTTTAATCAAATTGTTTACATTTAGTTTTATGCTGTATGTTTTCCCCATATT
TCCCTGCATCATTTATTTATTCTGTGTTAAATGCAGGATTCAATCAACTCAGCATCGTCA
TTGACAAAAACCTTGAGCATGGAGTTGGCAGGTGTTCTAACAACCAAATGAGTGTTTAAG
TTTCAATCATGTATCTACTTCCGATCAGTGGCTGATTAGAGATTAGGGAGCAACTACATC
ATCTGATAAATTATTGACAGATAAATTGGAATCTTGGCACCAAGATTGCCAGAATTTTGA
GAGGATACACCGAGTGAGAGAAGTTATTTCTTTTCATTACAGCAGAGCATACCTTAACTT
ACTTGTTTTGAGAGAGAAGGCCTCTAAGCAAACCCGACTAGCAAACTGAACCAGAAAAGC
AAGCTCCCAGCACAACTGGCTGAAGCAAGACAGAAGAAGCCAACAATAAACTCAAGGAAA
GGAGTCGACAGAGGAAAGCAACAAGAAAAACATTAAAGAACCATCACGATATTGTTAGAC
GAAACCCAAGGGACAAGGGAGATCTGGATGGAGAAAGAGAAATATTCACCTCAAGCACGT
GATGGAGGCAATAACATTTGAGGAGAGGTGGCAGTTTGAGGTGGGTATGGTGGCTGGAGA
TTGTGAGAGAGAAGGAGAGATCGTGTGATCGGGCTGTAATATTTTTCTAAGAAAGATTTA
AATGCCGAGAAAATTGCAGAGGCAAGAAAGATCTATGGTTCTTACCTTGGCTTGAAAATT
CTGTTAATTCTCCGCTTGTAGAAGCTGGATGAGATCGATTCACCACTGAACAGCTTTGGC
AGTTGGCTTTCTTCTTCTGCTTGAACAAAATTAGGGCAGAATTAAATGTTCTTTCCTTCT
AGGCTTTTACTGTTAGTAAAGTTTACATGTATATATACATATGCCGGTTCTTACCGGGTT
TATCCGGATCGACCAGGGTGACCTGTTAAATTTAACCGGTTTTTTATACTCACCGGTCTT
TTAAGAAACTTGAACCGGTTTAATCATCAAATTCCAAATCAACCGGGCGATCCAGGATTA
ATTCTTATGAACAATATAAATTAAAAAGAGTGTAAAGAATTGGCGGTATGTATCGGTGCT
GCCGGCCTCAGTAGAAGCACAGAAGGTCAGCAAGATTACAATTGATTGAAGCTCAAAGGC
TGCCCAAAAAGGTACTCCAAGTCCTCGAGAAACTAATTAATGGTGTCTCCACTTGATCAT
CCTATTATCATGGATTTGTTGATCCATATCTTATGTTAAAAGGGCATGCTGCTACTCTAG
AGTTTCACGACACAAAATACATGTTTAATTGGAAGAAAAAAGAAGATTTAATAACATAAA
GATGAAACTATATATGGTTTATAATTAATTAATCATCTTAAATACCTCTAACATTTGGAC
CATATACTTTGCAAGAGTTTCTTCAAGGGCGAGGCGCCGAAAATGAGAGATTCAATCTGA
GTCGTTGATATAAGAACATGAGAAAAATCCAATGGTGGGTAAGTAGTCCAACTCATCTGT
GATCTGTCCATGTCCACATCATTTCCCTCTCATACCAAAACCAACCACTTGGCGCCATTT
TATAACTGTCATAACTGACATTTCCGTCTCCTTTTATCTTCACTTTTCCTATTAAAACCC
CCTTTCTACCCGTTGTTAAAATCTCTCACCAGGAAGAAATGACGAGGAACAGAGTAGACG
CCGAGTCTACTGATGGGTATGCTAATACTGTTGCTGCTTCACTTGTTCGTGCTAAAGATG
GCAGTGGTTTTGTTAAATGGTATTTACTTGCGTTCCTTTTTTTTTCCTCTAATGTTTTGG
GTTTTTCTTATTTTGTGTTATTAATTTGAATTTGGAGATTTTCAAGAAACCTGGCTTTGA
TTTATTTCTTTTCTTATCTAGTTTTTTCCTGGGTTTTTTCTAATTTTGTGTTCTTGAATT
GATTTTGGGGTTTAAAATTATGGGTTTTTTAAGAATTTGAGTAACCCGGTTGGCTTTTTG
AACAAATTATGCTCTGGGTGTTTCTAATTTTGTCTTCTTGGTTTGACTTTCGGTTTTCAA
TCACGGTTCTTTGTATTTTAAGATATTTTTGGATTTTTTGTATTTTGTCTTATTGGCTTG
ATTTTGGGATCTAAACATATGAGCTCTTTAAATTTTTGAAGAAATTGAGGTATCCAGTTG
TTTTTTCAACAGATTCGTTTTCTGGGCTTTTCTAATTATGTGTTATTTGCTCGATTTTGG
GGTTTAAAAGTATGGGTTCATCGAATTTTTTAAGAAAGAGGGAAACCCGGTTACAGAAAT
TATTGAAGTAATTCATGTGTTTTGTTTTTTGAATCGATACACGCAGTGGAGAGTGCGAGA
AGGATGTGCCGGGGCCCTTATAAGTTTCCACGGCTGTAGCCTTGATGCTGAAGTCAAGAT
GAATTCGGGTTAGTTCATAGAGATTGAAAATTATCTCTTCGGGTATTATTTCTTTCTACG
GGCATTGATTCTGTCTTACATTAAACAACACAGGGGATTCTGTTAATTTATATATGTTGA
GGTATGTTACGCCTTTCGCATTATAAATCAAGAGAATTATCTTTTATATATATATATATA
TATATATATATATATATATATATATTGAGGGAAGTGATTAGAGATAAATATTGAGGATTA
ATGATAATTGCAATGAAGTATGAGTACATCACATCAAGGTGGAAGGTGCATATTGAAAGA
AAAAGGTTATGAGCTGATTATGGTCCAACGGAAGTGACTTATAGTGGTAAATTTGGAAAG
AGCATTACCATTCAAAATTTCCTCTGGAAATGGCTGCTCGTACAAGTTAATGCTTGACAG
TCATGTTAATCTCATTAAACTTTTCAAGAAGGCAACGCATTGCATTTCCAGGTTGGTAGA
TGGGCATGACAGTTAAATGACAATGAGAACATTACTTGTAATCTTCAAGTGTGATCTATT
TATTATCTAATACTTTTGCATGTATGTGCTCTGCGTTCTTATATTCGAGATCTTGACCGT
GGTTTTCAAAGATAATTTTCTTTGCTGATGAGCACAATTTGCAGGAAGAGAAGAGAAAAA
TGGTTGCATCTGCATTTGGCAAAGATCAAAGTGGGGGGTTCAGCTACTCGTCTCACCGTG
GAAGATCTCAAATATCTGTTCATGGTCTAGGACAACCCCCCTAATTCATTCACCTTCCTT
CTCATTGCCATCTATTTCTAACTCAACTAGGAAAAGAGTCTGGGGCAAGTGAAACATGAA
TTTTGATCAGTTAGGAAACCAACGGCTGGACTTGTGAATGCTTGCCCATGTTGTAGCTCA
AATCAAAACCGTGGGGCTGGCATGTTTTTGGGTGTTTTCTGTTTTGTTTCCTGAGAGCCA
TGACTGGCATTTTTGTTCTCTCATCAAGTGCAGACGACACCAAAGGCAGAACAGTCTGCT
GTTCTTGACAATTCGACACATTTTTTCTGAGGATTAGGTGAATATGGTTCAGTCTATTCC
ATAAGTATGTCAAGCTACCATTAATTTTTATTTTATTTTTTGCATTCTTTTTTGAACAGT
AACAAAATTCATTGATTTAGGAAAGGGCAAGGCCCAGAAACCAAATAACATCCACACTTA
ACAAGGATTTATTCGTCAGGGATATTGATTTCTTGTATCCTATCTCTTTGAAAAAAAATG
TTGATTAATTAATCTATGCTCAGTACAGTATTTCCAGGACTATATATTCTGTGTTCAATG
TGTTAATTAACTCATCAGAAGATGCAAATGTGGGCATAAAAATTATGGGGGAAACTTCAA
TTTAGTCACTGAAATATACATAACTTCATAAAAATTGAATTCTCAAATGTTAAGAAAGAA
ATACAATACAAAATAGTTGACGATACATTACATTCAGGTAAGAATTCACATCCATGCCCA
TATATATTAAAGCACTGCTACATTTGTGATAAGTTGCCAGCTGCATTCATTTTCTTGCTT
TCTGACAAATCTACTTATGAAGTTACGTTGCATACAAGTAAGAATTCATATCCATTCCCA
TACTAAGCTCTATTATTTTTGTGATAAGCTGCCAGCTTCGTCCATTTTCTTGATTTCTGA
CGAGTATATTTATCTGCGAAAGACAACAGAAAACTGTGCAGGCCACACGTTTATCCACAA
TCCAGCAGGACAAACACTATTCTGCAGAAGCTTTAAATGACCTATCCATGGCTTTCTTCA
GTCTTGTAGTTTCTACTGCATCTACAATTGTTAAAAAAGCCAATTTGTCATTAGTCTTGG
AAACAGAAAGCATACTAAACTACAAAATGCAGAATGGTATCATTGAATATATAGAGGGAA
TTTAAAAAAAAAATGAGACTGCTTCGTAGTTTCTGCAGTATTCACACGATGAGCTGTGCT
ATCCATTTTCAAGTAATACAGGAAAGGATGCATGATAATTTAGTGGATATAAACTTTGAA
TGTACAGTAAGTATATTCAATGGATGCGATTATTATATTTTCAAGAATTTAGCAGCCCAA
AAAATTAAAACAATGTTAATTGTGATGTTTTGAATAAATGAGTAGGAAAATACAATAAAG
CCCTTGGAGGCTTAAAAGTTGGAGTATAAATAAATAAGGGTATTGTAGTAATTAGATAAA
CATAAGAAATATAAATAGAAAGAAAAAAAAAGAGATCTGAATATTTTGAGTGAAAAACCG
TGAGAGAGAAGGGAGAAGGGAGAAAGAAGAAGAAGAAGAGAAAAGAGGGAAATTAAAAAG
GAAATAGAAAGGAGTTGGAGGAAATAAGTAAAAAGGTAAGATTATGTATAAATATGTGTT
AATTAAGCTTTAATTTCGGTTTTGATAAATGTGAGGGTTATTTAGTGAATTATTATGAAG
TTTTATTATTTGCTTTATTATGGATTAGATTTCGGAAAAACCGTTAGATTTTGGGTTTTT
GGGAAAATAACTAGTTTAGTCTAAAAACATATAGGGTTATGGAATATACCCTTAGATAAG
TGTATTAAATAGGTTATATGTTCTTTTGAGTCGTTCTTGAATATGTCTCCTTTGTATTCA
GATAATCTCGATATTCTACCAAGACGGGACGTCGGTAGGATTTTCTTCGGTGTCTGCTTT
TGGCTTCTGTTTGCTTTTAAGTCAGGTGAGTGGATAATTTTCCATATGCATGAAAAATAT
TATAAATATTTGATTTGTTAATATGAATTGGATCATGCTTCTTGATAATATATATGTTGA
TTATTATCCTTGTTATGATAAGCATGATCAATTGTTGAATATCCGAATTATTGATATGAA
CCAATATATATATTCTGAATTAACTTCTGAATTGATAGCTCCTCATTTGATTGATGTCAT
GAGTTGAGCCTTGAGATATGAATATGTCTGTTTGATTATGATTATGAACATATAGTATGT
AAGTCAGAATACCCATGCTAACGGGGTAGTGTTAGTCTTTGTGCACATCGTATCCGAACC
CTAGTTGGTGGGAGTCACCAACTTGTGTGGACTGATCATCCCACGAGACGGAGCCTCATG
CTCATTGCATTTTGATTTTCCCGACGAGCTTTACCTTCTGATATTCTTGTTATGGCTTAT
TTGAGAAACCTTTCTATAAGAACCTAGAGCCATACTTGTATATATATTTCTCATTCTTTG
TATTACCTCGTGTGTGTATATTGAACGTTATCTACTCACTTGAGTTGTTGAACTCACCAT
CTCATTATTTATCATTTTCAGGCTTATAGCTTGATAACAGGTCATTTTGTTGGACCTTCA
GAACCCTTTTTGGTTGTACTTTATATATATCCATGAAAAGGATACTGTGAAATGAAGCGT
GTTTTGGGTGATGAGATACATTGAACATTAAGCAGAGAAAGTTGGCAGCATCTTCCACGA
ACCACTGCTGTAAATTCTCCATGGTATGTGTTGATGTTGTTTTTAAAATATTTTTTATTT
TAAAATAATTTATTTTATATTTTAAAATTTATTTTAGAATAATATAAAAACATTAAAAAA
TAATCTAAAATAAAAAAATTAATTTTTTTTAGAAAATATCATCTATCTGCAAAAACAAAT
ACATTGCATTGGATGTATTTGGAATAACTTCTTGATTTTTTATTTTTTTTTTACATTTTT
CGTAAATTTGTCGCTAGATTTTTATCTAGAGAACATCTTGCAAAGGCCTAACATGCATTT
TCCACCTCCGCCATAAAATTATATGTCGACCATTCCAAAACGCCCCTTGCTTATTAGCCC
TGTTTGTTTGCTGGAAAGTAATTTTTTTTAGAAAATGAATTCTAGAAAAGTAAATTATTT
TCTGATGTTTGGTAATGTAATGAAAAATAAGTTGGAAAACACTTTCCAGTGTTTGGTTAT
GTCATGAAAAATGAGCTGGAAAATAACTTATTAATGTTTTATTTTTCTCAAGTTTATTAA
AATAATGAGGAACAAATCTTACAAATTAAAAAGTTAAATGAGAATGAAATTGAAAAAAAA
ATTTCATAAATTATCTCAAATAAAATAAATAATAATCAAAATAATAAAGATCAAATCTAA
AAAATAAAAAAAATAAAAGATGAAGAAATTAAAATAATAATAATTAACATTTCATAAATT
ATTTCTAATAAAATAAGTAACAATCAAAAGAATAAGGATCAAATTTGATATATAAAAATT
TTCAATAAAAAAATGATAAGGGAAAAGCAAATAACAATTATAAAAATGAGGACCAAAGTT
AATATAAAAATTAAATTTTAAGAGATGAAATTGAAAAATAAATATTCAAAACAAAATATA
TCTAGCAATCAAAAGTTTTTATGATCAAATTTGATATAATCAGCAAATAATATGACATTT
CTAAATTTTTCACAACTTTCAAAAAATGTTTTCCGCCCAAATTTTTCAGGAAAACATTTT
CCTGGAAATCAAGCCAAATTTTTCTTTGACCGGAAAGTATTTTCTATTAATCAATTTTTT
TAATAGCAAGCAAACACAAAAAAAATTAAAAAATAATTTTCTAAAAATTACATTCCAAGA
AACATGCATGCTCTTGAGCTCTCTATTTCAAGCCGCGATGGAAATGAGAAAAATCCCATA
AGGATATTGCTTGACCTTTCGTCCACGTATCTAGCTAGGAAACTCCCTCGATCCATCAGA
AAATGAGAGAAGAGTTCCTCTAAACATTCATACTAAACCTAGGACTGACTGAAAATGAAG
CAATTTATTAAAATTATTTTGTTTTTATGTTTTAAAAGTTTCTTTAAAAAAATTAATTTT
TTTTCTTCAAATTAATATTTTGTTAATATTTTTAGATTATTTTGATGTGTTAATGTTAAA
AATAATTTTTTAAAAAATATATATATTAATAAATTTCTTAACAAAAAATATTTTAAAAAA
TAATTACTACTATAACATCAAATATTATACGCATTATGAAATAGACACATTTCCAACTGT
GTTAATAATGTGGTTTTTTATCAACCACTGTGTCACTGTAGATGTTCTCTGGGTCAAGTG
TTTATGGGCCTGGGCTTCTATTGTTTTTTATTTGGGCTCTTTCCCTGGACCAAATGGACC
CAGTCCCTTTTATTAATTGCAAATAATTTATATTATTGTTAATTAAATGGTGTTTACTTA
AGTAGTAAAATGCGGTTTAAAACTATTATATTCTAATTATTATAGGAAATTCAATACCCT
ATGGCAGAACCAAAACACTATTCATGCGCTTGCATTTTAATGTAGACTCATTCAATTAAA
ACACAATTACTTTAAATTTGATGAGCCCATATAACATTGAAAGTAAAAGCATCAAATTAA
AAGAAGTGGATAAAATGGGTGGTAATTTTTTAAGGGCAGTGTCGTCACTCTTCCTCTATC
TAAAACCTTAGAAAGGGACGGAGGATATCCTTAGCGTTAGGATGCTCCCACTCCACTACT
GACTCCCACCATTCTTCTGGCCATATCTCAATTCTTCTAAGAGAAGGGGGAGGAGATGGC
TGCCCTTTTTCAAGCAACGGAAGACAAATTGGCAACCTCCTCAACTTCTCACATTTTATA
AGCCTAATTTCTTTGAGAGAATCGCAAATCAGTTTTGCACTACAAATGCTTTTCAGTTCT
GGTAATCCTCTCATTGACAAAATTCTTAACTTTGGGAGTTTGAATTCGCTGCTACTGCTT
TCTTCACCCATAACCCCTTCTTCGTCTGATCTTGTTCCACCTATTATCTCCTCCATCTTC
TCACATCCCATAACTATAATCTTTTCTAGGTTTACGAGGCTTGGCAGCAAGACAAGAGGG
AACAACTTCTTCATGCTCTTACAATCATAACAACTAAACTTTTTAAGACCAAAAAATACA
CCACTATAAGATGGAGATGGTAGTGGAGCAGAGCGGAACCAAGAAGATGAAACCAAGCTC
TCCATGCTATTGCAATCACTAATGTTGATAGCCTCCAGTTCAGTTGCATTCTTTATTAGA
GACCAAAAATCGCATAAACTTGTTGCATCATCATTATTAAAAATGTGCAGTTGTTGGATG
TCCTTTGGGAACATGACCTGAAAATCTCCATCTCTGTCGATACTCAAGTTACCCAAAACA
ATTATTTTCCTTCTGAAATCATCATGATAATAATTATAATACCTATTCAGTAGTCCTACA
CGAATTTGGTATGTGGTTAGTGATTTGGTTTCATCCCGATATTTGAGATACTCCACGTAG
TCTGAGTAACCTTCAAAATGGCATACCAAACTTTCCAACTTCCTCAAGCATCCCACTTCC
TTTCCTTTAACTGTTATCGAAGTATATTGTTCTTTTCTATTATGTTTGGTACTAAGAGGA
ATCCCCTCCTCCAATACAAAGACTTGCAGGTGAGAGAGCTTAGATAACAACCCAATAGGA
AACTCCTTTTCACCAAATCCAGTCATTCTAAGATACCTCAGGTTGCATAGACATTCCATG
CCTTGAGGAATCTTTTCAAGTGCCCAAGTACAAGAGAGATCTAACCTCTTTAGTGCCCTG
AGCTTTTCTAATGACGGTACATGCCTTAACGTATAACAACCAATGAGCAGTAATGCAGTG
AGACTCACCAATTCAGAGACAGAATCAGGCAGTTTTGTGATATCTGTATAAGACAGATCA
AGAACCTTGAGCCCACGCAACTGCTCAAAAAATGAATCTGCTATAAATTGCAACTCTGAA
TTTCTGCATAGCAATAGAGTTGAAAGACTGGGACAACATGGTGAATGGCTGGAAGGAATT
TCTTTAATTTGGTTTTGCATCAGTGAAACTCTCGTAAGATTCTCTGTCCACTCTTCTGCA
CCCGGCAATTCTCTTAACTGTGCACCTGCTTTAACCATGCCTTGAGAGTTATCTTCCAGT
AGTTGGATGGCCATATCCCTAATCAAGTCATGCATCTTGACATATCTATCACCACGATAC
CAATACTTATCACTTTCCAATAGGCAAACATTTTCAAGTTTATTAAGCATCGTGTGGCCT
TTGTCAAATTCTGCCTCCCTCCTCGTCATCCCTTTTATCACTCCCTCATCAATCAAATAA
GCTATCAAATGCTCTCTAGGGATCTGAAAGTCTTCCGGGAATAATGCACAGTGCAAGAAA
CATTGTTGCAGTGCTGACTCCTTTAAGTGCATATAACTAAATCTTAATATTTGGAATACC
TTCTCATCCATGTCCTCCTGCCAAACTCTTGATTGTTTCAGTTCCTCTAAAGCATTCCTC
CACTCACATATATCATCCACTCCCCTCATGGTTCCGGCCATTGTTTTAATTCCTAGAGGC
AAACCAGCACATTCACTTGCCACAGATTTTGCAATTTCTTCCACTTCTGGAGGAATACAT
CCAAGTATCTTTATGAACAGAGCCCAAGCTTCTTCCATTGAAAGAGGCTCCACTTTGATT
GTCTTCTGGCAGACCATCCGCTTACAAACTCCAAATGATCGAGTTGTAAGAATTAGTTTG
CATCCCTTCACTTCTATAGGAATTCCCACCTTATTATAATCAAAACAATTCCACAAATCA
TCTAAGATGAGAACCCACCGTTGTTTCTCAATTAATGCTTTTGACAGTTTTGCAGCCCTT
TTCCTCTCGTTGTCTTCATTTGAAAGATCTAAATGAAAGTATTTTGCAATAAGATTCTGC
AATTTATAAACACTAAAATCCTGCGATACCGTGATCCAGTGAACATGAGGAAAAGTGCCA
GGTTCTTGTAGAAGATGATTGTAGATATGTGTGAGCAATGTTGTTTTGCCCACACCCCCC
ATCCCGTAAATGCCAATACTTGATGAGGCTTCAATATCATTCATTATCCACGACCAGATA
GCATTCTTATTATTTTCAAACTCTCCACCTATTAGTTCTTCAGTTAGAAACACATCTCGT
CCGCTCTCATCTCCAATAGGTTGAAGACCTTCACGAGAGCTATCTCTCACAACAGGCTGC
AAATGTTCTCTGATCATATTCTCCACATCAATCATCATGACATCATTGTTGACTGAGGAA
GAAGATGGTTGATCATAATGCCTTTCAAGGCCAAAACACAGTGGATCTGTTGGTTGGGAC
AAATCTCCTCTAGGCTCATCTTCATTAACTGTAAGCCTCTCAGGAGAGCCACCTCTCACA
ACAAGCTGGTTCAATTCCATGATCATGCCCTCAATCCTATAATCCTCCACGGACAAAGGT
AAGTTGTCCTGAGCATTTCTTTCACACTCTTGCTCCACTTGTTCACCAGGGATCAGGTCT
CCAAGTGAGGGAAAATACAATTCTGGTTCCGTTTCTACATCGGTCACTACATTTCCAACT
TGAATGTTTTGTTCTAGCAAAGAGGTTGAAATTGTATTGTGTGCCCCATCATTGCTTGAC
GTAGCTGTGGTTTTAAGTTTCTTTTCTGGAGGACCATCAACAGCAGCGAAAGCTGCTTCT
CGAACATGTTCTGGCACTTTGTCACAAAATTTAGCACCACCCCTTCGAATTCCTGACCAA
TGATGCTTGAACCTGGTAATCGGAGTTAGCTTGGAGAATAAATGCTTACAAAACCTACAC
TGCCTACTTTCATCGGTCATCTCCTCAACATACTCCCAAAATGGACCCTTTGGCAGAACC
ATTTTCTCCCTTTTCTTCTGTGGCCTGCAGAGGGGAAAATAAGAAATTCATTCATTTGGT
GACAATACTAAAATAAGGATTACATTCCATGGAAGACAAGGAGATAAATCTCCAAAACAG
AACTAAGCAAAGGAAAAGACTGCATATATATATACCTTCTGGTCTGATAATATGATATTG
TGTCTTCAAAAGAATGCCCTTGCCGCTGTGTGACAGAGATGATAATTGAAGTTGGTAGCA
AAACAAGCTGTGAGAACAAAACAACAATTTCAGCTTTGAAAAACAGAAACAATGATTTAA
TTATTTTCCCTAGAGAAATAAAACAAGCTGGTAGCAAAAATCGTTGCCATAATATGTGAA
TAACTAAACTGATCGAAGCTGTAAAACAAAGCATATGCAATTAAATCGATCATTAATTAG
GAACAAGTATAAATTCTACAGCTTGCTATTAATTTAATATAAAAAAAATAAACGGCAGGC
CCTTAACTATATATTTTCCTGTAGAGATGTACTTTAAGCAGAGAAATATTTATAGTAAAC
ATTGAATAATTGAAATAATTATCAGAAAAAGAGACTACCAAGCAATCTAAAATAAAAATT
TGGAATAAATTATCATTGTTTTTAAGATAAGAAGTTGAACTTGATAGCGAAATGAACATT
TAAGAACAAAGCTATAACAGTAGTCTGAGTTCTAAGATTGATTAAGAAACACATATAATT
AAGTTCCACTTCGTTTTGGAAGAGCCAAAACAAATAGGTGTAGAAACAAAATTGGTGGTA
GAAAAACAAGAAAATAAATCAGGATTTACCTTGCAAGCAGAAAAGATGTTGAACTCCAGA
AGAGACGATTCGATTCAATCAGAAAAGGAAGCACAGACCATGAGACAGGTTTAAGAAATT
TGGTGAGGGAAATTAGGAAGTCAATGGTACATCGAGAGAGATCAAGCTTTGGTAACTTAG
AATGAATTGAATGAGAAATGAATGTGAATTGGAAATGAAAACTTGAAAAAAACGATTTTG
TTTTTGCGTTTTAAAATTATTTTTTAAAAAAATTGAAATTTGTTTATTTGTTTATTAATT
TTAAATTAATATATTTTTAATATTTTTAAATTATTTTTATATACTAATATCAAAAATAAT
TTATAAAAAAATAAAAAAATATTATTAACATATATTTTAATATAAAAAAACTTTTATAAT
TTTAATAGCGTTTTGCAAATCTAGAAAGTTTAACATGTGGTCCAAATTGCAAAAGCTAGA
AAACCTGTGGTACAGCCTAAAACAAGTAATGGGCAATAGAAATTGGCAGGAAACCACAAC
TTTATGTCATTTTCTGCTTGTGCTTTCTTTGTCATCATTGCGAACTTTATGTCACTTTCT
GTTTTTACTTATTCACTCTAAGTATATTTTTAAATTTTTTTTTTATTTGTTTGATTTTAA
AAAAATTAATCAATAAAAAATATTTTCAGTTAAAAAAAATTTAGTTTTGTTTTTAGAAAA
ATATTTTCCTGAAAAATTTGAGCGAAAAACACTTTCTAGAAATTGTAAAAAATTTAGAAA
TATTATATTATTTGTTGATTATATCAAATTTGGTTCTTAAACTTTTGATTGTTATATATA
TTTTATTTTGAATATTTATTTTTCAATTTCATCTTTTAAAATTTAATTTTTATATTAATT
TTGGTCCTCATTTTTATAATTGTTATTTGTTTTTTTCTTATTATTTTTTATTGAAATTTT
TTATCTATCAAATTTAATCCTTATTCTTTTGATTGTTACTTATTTAATTTGAAATAATTT
ATGAAATGTTAATTATTATTATTATTATTTTAGTTTTTTCATCTTTTATTTTTTTATTTT
TTAGATTTGATCTCTATTATTTTGATTATTATTTATTTTATTTGAGATAATTTATGAAAT
TATTTTTTTTTCAATTTCATTTTCATTCAACTTTTTAATTTGTAAGATTTGTTCCTCATT
ATTTTAATAAACCTGAGAAAAATAAACATTAATAAGTTATTTTCCAGCTCATTTTCCATA
ATATAACTAAACACTGAAAATTAATTTTTAATTTATTTTTCATTATACTACTAAACATCA
GGAAATAATTTATTTTTTTAAAATTTATTTTTTTAAAAAAATTATTTTCCAATAAATAAG
CAAATAAACAGGGCTAACTATCCGACGTATTCGCATGACACTGCTTTAAATCCTTGAGTC
TACTGTTGTTAGATGCTAAAACAACAGTGTTATGTACTTTTTGTAATTAAAAAGCCAGAA
CAATTAATGAAGATCGAAACTCCAAAGAAAATCACTTGGCCAGAAATAACAGTACTACTC
GGGCCAGCTGCTAGCATGGATAAAATTTATTTTTCAATACTTGTTTTCATATGAGAACTT
TTAAAAAAATATTTTAGAAATCTTTACAAATTTATTTTCAACTCCAAAATAGTCATTTTA
TTTAACTATTTTGTTTATTTTTTAAATGCAAAAATATTTAAAAAAAATTATTTTTTTATT
TCAAATTAATTTTTTTAATGTTTCTAGATTATTTTGATGTGTTGATAATAACACTGAATT
TTAATAAAATAAAAAATTATTATTTTAATATATTTTTAAAAATAAATATTTTAAAAAATA
ACACCATCACATTTTCAAAAGTGTCTTATTCATACTATCTTTAACATCATTTTGTTGTGT
TATGTACCTGATAGTGCAATGTTTATCAAGTTCTTTATATTTGTATAATTCATCTAACTC
ATCTTAATAAAATTTCAAATTATTATCAATTTAACATAAATCAATTTTCTTTAAATTTCT
AATTGAATGTTAAAATTAACAAAAGATAATTGATACTCATTAAATTACTCATTATTTTTT
CAATTATAACACATATATGTTATTAAATTAAATTTAATTCTATCAAATAATAAACAAAAT
CAATTTATCACAAATTCCAAACAAACTCCAACATATAAACCATGCATTAATACAACAAAA
TTATATGGGTATAAGCTACAAAACACTTAAATATACAAAAAAACAATAAATACTACAAAC
AGATTTTAATAAATTAACTTAGAACATAAATAGGTTAAACAAATATATAGGTTTACTAAT
TTAGTGGTGTAAACTTTGCAAAACAAAATAAAACCAAGAGAAGAAAGATGATGCTATTGA
CTTATGTTGTTAGATTTGCAAGAGAGCTGCTGAAATTGATTTTTTTTTATTCCATCGCCA
TTTTTATCAAAAACATCTGATGGAATATTTTTTATCGGCCTTTTTCATTGTTTTATGCTA
ATTTTCTGATTGTGAAAGAAACAAGGGGAATACAGCACTCGTGCTGCGATATATCAAAGC
GGGTTTGGGATATTTTTTTGGTTTTTTAGGCTATGAATAGGTTTATCATGGTTTTTAAAG
TGTTTTTGGTCAAAAATTAATTGAAAAAAGAGTTTTTGAGTAAAAAAACCTAGGCCCTGA
TTTTCCGACTACCACAGTAATCGGAATCCAAGCAAGATCAGAAAATGCATTGTCTGGTTT
TTTCTTTTTCAAAAAGAATTGGGGTGGACACTGCCTCAGGTGCAGAAAAACATAAAGGCC
CAATCGCGCTGGTCCTTACAAAACGAGCCAGGCAAGGTGGCTTGTCTTGCTAGGTCTAGC
AGTGTTTGACCCTTTTTTTTTTCTATTATTTTTCTAAAAAATGATTTATATTTAGATTAA
TATCCCTTCTCTTTTTTAAATGATGATTTTTATTATTACATGTTTAATTTTTAAAGAGAT
TTTTCAGATTCGTTTATAATTTTTATTTTTATCTTTTATATAAATAAAATAATCTACATG
TATAATTTTTTTTATAAAAAACCAAAAATATCTATCGCGAGTCACACAGTATCGCTACAA
AGCCTGTGATAACCATGTGAAAGCTGATGAGTTATTTCGAACTAAACTCGTTTGCAATTC
TCTTGACATGATTTGACATCCAATAATGTCCCAAAAGGAAAAGATGAGGCATATAGGTTT
CTTAGTAACTCGTTCAGCATCTTAAACGAGTTTTTCTAATACAAGTTTTAATCTATAATA
GCTCGGGATGAAATTTTAGAAACTGACCAAGGTCCATATCATTGCTCAAAATTATTGGTC
GAATTTATTTTTTAATTCCTTTCTTAGTTAGATTTGATTGTTTTAATTTGATTTTTAAAT
CAATTTAATTACAATATAAATAATTTTGTATATTATTTTTAAAACAGAATGATTATTTAT
ATATATATATATATATATATATATATATTATAATTTTAGAAATTGAGTTTTTAATTTTTG
GGCATCAACATGATACACGACCGAGGTCCACATTTTACCGCTATCAAGGGATGTTTTTTT
AAATTTTAATATTTTTTTATAAAATAAGTTTTTTATTATTTTTAAATTGTTTTGATGTTA
AAATAATTTTTTTTTTAAATATTATTTTAATATATTTTGAAATAAAAAATATTTTTAAAA
ACAATTACTGAATAACCCTAAAAAATTAAAAGGAAGTGATAGCCTAATAACCATGATGAA
TAAGCACAAGTTTTGAGCAAATATTAGCTTCTTTGGGAATTAATAGCGTTACATGAACAA
AATGCAGCATTTAATTACTATATAGAATAGAAAAAAGAAAAAGAAAAAGAAAAAGAAAAA
AAATAAAAAATATATATATATACTCGATAGATTTTTAATGAATTTCTATATTTTTAAAAT
AGAAAGTTTAAGTATAAAGAAATATATCTCTTTTGTTTTCATTATCCTTTTCTACTATAA
GAGAGTAACCAAACATTATCAAAGATTTTTTTTCCAATTAAAAAGCGATGTTAAAGAGAT
AAGAAATAGGGCTATGTTTGTTTCTTGAAATTTACTTTTCGGGAAATTATTTTCCAAACT
TTCCTGTATTTGTTTACCATTAAAAAAGTTGGTCAACGAAAAACACTTTCCAGTCAAAGG
AAAATTTGGTTTGGTTTCCAGAAAAGTGTTTTCCTGAAAAATTTAGGCGGAAAACACTTT
TTGAAAGCTGTGAAAAATTTAGAAATGTCATATTATTTGCTGATTATATCAAATTTGATC
CTCAAACTTTTGATTGCTATATATTTTGTTTTGAATATTTATTTTTCAATTTCATCTCTT
AAAATTTAATTTTTACATTAACTTTGGTCCTTATTTTTATAATTGTTATTTACTTTTTTC
TTATTATTTTTTTATTGAAATTTTTTATGTATCAAATTTGATCCTCGTTCTTTTGATTGT
TACTTATTTTATTTGAAATAATTTATAAAATATTAATTATTATTATTTTAATTTCTTCAT
ATTTCATTTTTTTTTTATTTTTTAGATTTGATCTCTATTATTTTGATCATTATTTATTTT
ATTTGAGATAATTTATGAAATTATATTTTTTTCAATTTCATTCTCATTGAACTTTTTAAT
TTGTAAGATTTATTCCTCATTATTTTAATAAACTTGAGAAAAATAAAATATTAATAAGTT
ATTTTCCAACTCATTTTCTATGACATAACTAAACACTGAAAATTATTTTCTAATTTATTT
TTTATTATACTGTCAAATATCAAAAAATAATTTATTTTTCTGAAATTTATTTTCTAAAAA
GAAACGGCTTTATAGTAAATGCTTTATTCAAATTAAAGAGCGATGGTCATTGGTTCTCGT
GATGTAGCTAATGACAGAGGAGCGAAAGAAAGCCACGTGGACAATATATTGTAAGATATT
AAAGACCAGAATTGATAGAGCTGCAAGAAATTTTGAAGACGCGATCATATCCTATGTCAA
AGTCCTTGAAACAAAACACTACCATTTTTTTAGTTAAGAAAATACCGTTCCTAAGTACTC
CTGTCAACGAAACTCTTTTTTGATTAATTTGGAAAATACCACACATAATAAGAAAATGAA
AGGCAGAAGACACATCTTAATTGGATTATTTTTGTTCTGACGAGCATATGTATACTCCAC
TGTCGAATAAAAGCATTGCCAGGCAGCACCAACCAATCCAAAATACTCAACAATAGTGAC
AACAGGCTTTCCAGGTGCGGAATTACTGGTCGATGGGCGATGAGATATGGGCAATTGGTC
CATTCTATCCTTTCGTGCCATGTAAATGAGTTCAGCAGTAGCAAGAAGCAAAGCTACGAA
TGCCAACACCATGCCAATTAATGCATAACCCAACTGGTCAAAAACCGCAGATGCAATCTC
TAGAATTAAGTTAGTCATCACCAAAGTCCATACTGATATTATTTTTATCCAACTTCTTCT
TTGGTCCTGTACATACAAATAAATATTGAATGAAAAATGAACTTTGAAGTAATCTTCAGA
AAAAGAGACTGCCAAGCAATCTAAAATAAGAATTTTGAAGTTGTTCTCCTTGTTTCTATG
ATAAGTAGTTGAAGTTGATAGCAAAATGAACATTTATTAAGAACAAAAATATAATTAAGG
TGTACCTGATCAAATAAAAATTTTGAAGCTGTTCTCCCTGTTTCAACCTGATCAAATACG
TGTCAAAAAAAAAAAATTAGTGGTTAAAATATACAAAAAAGAAAAAAAATAAGAATCGAA
AGTAAAATTTACCATTACCTTAATAATATTTAGAACAAAAAATATAATTAAGGTCTACGT
GATCAATCAAGAATCTTACTTATAAATTCTACGACTTGGTCATTGATTTTTAATATAATT
AAATGGACACTTTTATTTGAAAAAATCAAAACAAATACGTATTGAAAAAAATTAGTGGTT
AAAATATATATAAAAAAATAAAATAAGAGAAGAATAAGAATCAAAAGTAAGATTTACCAT
GACTGATGAGTGCTTCTTTTTTATATATTTGAATGGCCATGTCCCTCATGCATCTTGACA
GCACTACCACCATTAATTCTTTCTAATAGGCAGACTCTTTCGAGTTTATTCACCATCGAG
AGGCCTTTGTTAAATTCTGCCTCCCTACTCTTCAGCCCTTTTATCACTCCCTCGTCAATC
AAATAAGCTATCAAATCGTCTATAGGGATCTCAAAGTCTTCCGGAAATAATGCACAGTAC
AAGAAACATTGTTGCAGTGATGACTCCTTTAAGTGCATATAACTAAATCTTAATATTTGG
AATACCTTCTCAACCATGTCCTCCTGCCTAACTCTTAATTGTTTCAGTTCCTCTAAAGCA
CTCCTCCACTCACATATATCATCCACTCCCCTCATGGTTCCGGCCATTGTTTTAATTCCT
ATAGGCAAACCAGCACATTCTCTTACCATAGATTTTGCAATTTCTTCCACTTCTGGAGGA
ATACATCCAAGTATCTTTATGAACAGAGCCCAAGCTTCTTCCATTGAAAGAGGCTCCACT
TTGATTGTCTTCTGGCAGACCATCTGCTTACAAACTCCAAATGATCGAGTTGTAAGAATT
AGTTTGCATCCCTTCACTTCTATAGGAATTCCCTCCTTATTATAATCAAAACAATTCCAC
AAATCATCTAAGATGAGAACCCACCGTTGTTTCTCAATTAATGCTCTTGACAGTTTTGCA
GCCCTTTTCGTCTCGTTGTCTTCATTTGAAAGATCTAAATCAATGTCTTTTGCAATAAGA
TTCTGCAATTTATAAACACTAAAATCCTGCGATACCGTGATCCAGTGAACATGAGGAAAA
GTGCCGGGTTCTTGTAGAAGCTGATTGTAGATATGTGTGAGCAATGTTGTTTTGCCCACA
CCCCCCATCCCGTAAATGCCAATACTTGATGAGGCTTCATCATTCATTATCCACGACCAG
ATAGCATTCTTATTATTTTCAAACTCTCCACCTGTTAGTTCTTCAGTTAGAAACACATCT
CGTCCGCTCTCATCGCCATTACGTTGAAGAGCTTCACGAGAGCTATGCCTCACAACAGGC
TGCCCAGGGTCTTCAACCATGTTCACTAGTGGAGGACAGAGTTGATCATGATATCTTCCA
TGGGTAAGACACGGTGGATCAGTTGGTTGGGAAGAATCTTCTTGAGGCTCATCGTAAGCA
CTACCTCTTACAACAGGGTGCCCAAATACTCTCTCCAGATGTTGCCCTTGTGGTGCCACA
TTGTCCACTTCAACATGTAAGCTAGTAGGTAATGGATCTCCTGGAGTCTCATTTGTGTTG
CCTGTAAGCCCTGCAGAAGAGCTAGCTCCTGCACCAGGCTGCACTACTCCTCCAGTCCCA
TTCTCTGTATCATCCTCCATTAACCATCTACTGAACTCTTCTACACTTCTTCCAAGTGGG
TGACCCATTCTATCCGCTGCTTGTGTCGTTCCTGCATCTCCTACCACATTGTCGACTTCA
TTGTTTTGTTCTTGTGGAGTGGTTAAAATGGCATTATCATTAAAATTGCTTGAACTTGCT
ATGGTTTTATGTCTTTTGTTGCGACCATGCATAGCTTGAAAAGCTGCTTCTTGAACTTCT
TCAGGCACTTTGTCACAAATTGCAACACCCTGCCCTTTCTCTCCTGATAAATGCCATTTG
ATCGTCGAAACGGAAGTAACAGTAGAAAATTTATAGCCACAAAATGTACACTTGAAAGCA
CCACCATCCAGTGATGTGTAATTTACTATCAACCATAAAAGAATCAGGAAAGAAGGAAAG
AAGAGACAAGAGTAGGAAGGATGTTATTTATTTTCTGCATAATTCAAAACAACCTATTGG
CTATATTTTATAGCCGACTAAACTGAGAAAGGTAAACAACCTGCTTAAAAATAGGAAAGC
ACTAACAATACGAAACTAACAATAAGGAAATATTCCTCCCACTACACTAGTTTCCAGCAA
CCATCAGTAACTAACAAAGACCCATTCCTCATTCACCCCACGTCCCTGCACCATGCATAT
ACCCATGTACCATTCTACTCTGCAGGGATAACCATATCAATTCCCCACCCTTAAGATTCC
TTGTCCGCAAGGAATGCAGGATAGGACTTAGCCAATCGACGTTCATCTTCCCAAGTGGCA
TCATCAGCCGAGGCGCCTTTCTATTTAATGAGAACTTCAACCTTGGGACGGTATTGGCCT
TTTTGGATGACTCTGCGATCAAGAACTATCTCAGGTTGAGGCAGAATGTTGGCTTCATCA
GTCACAGGAGGAAGCTGAGTAGAGATGGTAGTGACGGGGCCAACATGTTTTTTTAACATG
CTAACATGAAAGACGTTGTGAATCAAAGATCCCAAAGGCAAAGCCAAACGATAGGCTACT
GGTCCAACTTTTTCTGTAATTTGGTATGGACCAAAATACCGGGGTGACAGCTTCAAAGAG
CTGCGAAAGGCCACCAATGTCTGTCGGTAAGGTTGCAGTTTCAAGTATACAAAGTCGCCC
ACCTCATAGCTAACCTCACGACGCCGCTGATCCGCTTGACATTTCATCCGCGCTTGAGCT
AATGAGAGATTCTTTCTCAACTCACATAGAATGGCATCTCGATTACGCAAATATCCATCC
ACAGCCTGTACGTTGGAAGTTCCAAGGACATACATCAATAAGTTTGGAGGTGGAACTCCA
TACACTGCCTCAAAAGGTGTCATTTTGGTTGCTGAATGGACTGAGGTGTTATAGCTAAAT
TCTGCCCATGGAATCCAATCAATCCATTTGCGTGGTTGGTCCCCTGCAAAACAATGCAAG
TACTGCTCCAAGACACGATTAATCACCTCCGTCTGCCCGTCAGTTTGAGGGTGGTAACTT
GAACTCATGCATAACTTAGTGCCCTGAAGCCGAAACAGTGTGCGCCAAAAAGAACTAATA
AATACTCTGTCCCGATCACTAACTATAGAAGCTGGGATTCCATGTAGCCGGACTATGTGC
GAGACGAAAGCTTGTGCAACTGTGGCAGCTGTATATGGATGTTTCATGGGAACAAAATGT
GCATATTTAGACAAATGATCAACAACCACCATAACCACCGTATGACCACTGGATGGTGGC
AACCCTTCAATGAAATCCATGGAGATGTCAGTCCATACTCTGTCAGGAATTGATAATGGC
TGAAGTAATCTAGCAGGTCGCATGGAATCTGTTTTGTATCGCTGACAAACATCACAACTT
CTCAAAAATTCTTTGACTTTCCCACACATTTGTGGCCAAGAGAAGCTTTGTTTGAGTCGG
GATAGTGTTTTATGATAACCAAAATGTCCTCCCGTAGGAAAAGAATGACATTCCGTAATG
ATATCTTGAAGTAAAGAGGAAGTGGGACTCAAATAAATCTTACCCTTGTTGAACCAAACT
CCATCTCGGTATAAAAATGCAGCAGTGGGAGATGTACTGTCAGCCAAGGTCTTAAAGAAT
GGATCATGTGCCATTTCATGTTGAAGCTTCTGTCACCAATCAACATGTGGAGTAGAAATG
GACAGAAACTGAAATTCAGTTACCCGTGAGAGAGAATCAGCCGCCTGGTTGTCCACTCCT
TTCTTGTACTCAATGATATATTCATATCCCATAATCTTTGGTAACCAACGGGTCTGAGCT
GGTGTAGTAATGCGCTGCTCCAACAAATATTTGAGACTTTGTTGGTCTGTGCGCACAATG
AATGGTTTACCAAGCAAATATGGTCTCCATTTCTTAATGGACTTCACAATTGCTAACATC
TCTTTTTCATATGTGGAGAGAGTTAGAGTTGAACCTTTAAGAGCCTCACTGTAGTAAGCT
ATGAGACGATTGTTTTGAGAGAGCACAGCTCCTATGCCAACTCCGCAAGCATCACACTCA
ATGACAAACGGCTGTGTAAAATCTGGTAGAGCCAAAACTGGAGGAGATGTTAATGCTTGT
TTCAAATCGTTGAACGCCTTTTCTGCCATGTCGTTTCATTTGAAACCATCTTTGGATAAC
AACTGGTTGAGGGAAGCAACAATGGTACCAAAATTCCGAATAAATTTTCGGTAGTACCCG
ACTAAACTCAAAAATCCTCGAACCCCTTTAATTGTGGTTGGAGTTGGCCATTCCAGAACT
GCTACAATTTTGGACGGATCGACAGAAACTCCTTGTTCTGATATAACATGGCCTAAATAA
TCAACTGAAGTAACCCCAAACCTGCATTTAGATTCCTTTGCAAATAAACTGTTAGTAGAC
AAGATTGTCAAAACAGTGTGTAGGTGACTTAAATGATCCTCCCAAGATTTTGAATACACC
AAAATGTCATCAAAGAAGACAAGAATGAATTTCCGTAAATGAGGACGGAAGAGATCATTC
ATAAGTCCTTGGAAGGTTGTAGGTGTGTTGGTAAGTCCAAACGGCATGACAACAAACTCG
TAGTGGCCTTCATGCGTTCTAAATGCTGTTTTAGGAATATCATCTTCCTGTACTCTGATT
TGGTGATAACCAGCACGAAGATCGAGCTTGGAAAAAAATTTGGCTCCATGTAATTCGTCA
AGAAGTTCATCGATGACTGGAATAGGATATTTATCCTTGATGGTAAGATCATTTAGAGCT
CGATAGTCTATGCAGAAACGCCAATCCCCATCTGCTTTCCTGACCAACAAGACCGGTGAA
GAGAATGGGCTATGGCTGGTACGTATGAACCCTGCGTGTAATAGCTCTTTCACCATTCGT
TCAATCTCGGTCTTTTGGTAATATGGATATCTGTAAGGTCTTACACTGACTGGCTGGACG
TTGGGCTGCAACATAATTTGATGGTCATGTGATCGTTTAGGTGGTAAGGATGTAGGAGGG
TTGAAAACGTGAGAGAAGTTGGATAAGAGTTGGACTATTTCAGAGGGGTGTGAATTTGGT
TGGGTAATGGAGCCTACTGGAATGATAGCAAAGAATTGGCTGGAGACATACATAGTATTG
AACTCCTTCTCTGTCAAAACTTGTAGGCCTGATTGTTTCAACCCTTAAAACACACATAAA
TTTCCATCTTTTTTGAAAGACATGGTGAGTCTTTTATAATCTGTCTCCACCGGACCTAGT
GTCACAAGCCACTGGACTCCCAACACTACTGGGCATGCAGCTACTGGAAGAATAAAGTAA
TCTGCTGTAACAATCTGTCCTTGTATCATGATGGTGAGTGATGGGCACAACCCTGTGCAA
TCTATCTTCTCCCCGTTGGCTACTGTCACGTGGAATTTTTTATTAGGAACCACAGGTAAC
TCATATTTATGGACTATGGACTGATCGATAAAGTTGTGTGTGCTTCCACCATCTATCAAT
ACCATGACTTCTTTGCTCCTTAATCTTCCCATCACCCGAAGGGTTTGAGGATGAGCTGTA
CCTGCAATTGCATGGAAGGAAATTTCAGGAATAGCTTCTTGGTCCTCTGCTGCTGGTAGT
AACTCCGATTGTTCCACAGAATCCTGATCCGTTGCATCACAAATCATGAATAATTGGGGT
CGTTGGCAGCGATGACCCGGAATGAATTTCTCATCACAATAGTAGCATAAGCCTTTTTCT
CGCCGTTCTCATGCTTCTTGGGTGGAAATACGTCTGACATTTGATGTGGGATTCATGTTC
TGCCGCAAATTTGGTGGAGGTCCAAGCACCCCGACCGTATTACTCATGCTTGTTTTTGTT
GTAGCTGTGGTTGGTTGGATCCGGTAAGGGTGTGTTACCTTCTTTTGAAGTTGGTTTCGT
TCTTCAATCAACCTTGCGACACCGATGGTATCTGATAGTGTGGTTGGATGCTTAATCTTG
ACATCCAAGCGAATGTCATCTCTTAGACCTGCAATAAAACAACCGATAAGAAAGGTTTCT
GGAAGGCCATCAACTTGATGGGAGAGTTTTTCAAACTCTTCTTGATAGGCTGCAATGGTA
GTAGTTTGTCGCAGTCTTGAAAGAGCTTCAGAAGGGTCTTCAAAATCAGTTGGACCAAAA
CGTCGGAGAATGGCTTTGGTGAATTCCTCCCATGTTAATGGTCCCTGGAATTTAGTCATC
CATCGATGCCATTGTAAGGCTATTCCTTCTAGATGGAAGGATGCAAGCGGTACTCATTGG
ACATGTGAAACATTATTGTACTCAAAGTACTGCTCAAATTTGTAAATCCACCCCATAGGA
TCTTCCCTACTGAATTTTGAAAAATTCAATTTAAGTGAAGATTGATGGTTTCCTGAGTTG
TGACCTGATGATTCAGCAGGAGCAAATGGGTTCAACTCTGGAGGATTCATTCTTGGACTC
CTGGAGACGCGTAAGGCTTGTAACTCAGCCAGTATAGTTTGTAAAGTGCCATGCACCTGA
TCGAAGTTGGATTCGTGTCTAGCCAAAGCTTCATTGACCTCGCTGCGGAACTCGGCGTTA
GATTTTCCTCTGGTGTCCATGTTGTAACCGGCTACGATACCAATTGATGTGTAATTTACT
ATCAACCATAAAAGAATCGGGAAAGAAGGAAAGAAGAGACAAGAGTAGGAAGGATGTTAT
TTATTTTCTGCATAATTCAAAACAACCTATTAGCTATATTTTATAGCCGACTAAAGCTGA
GAAAGGTAAACAACCTGCTTAAAAATAGGAAAGCACTAACAATACGAAACTAACAATAAG
GAAATATTCCTCCCACTACACTAGTTTCCAGCAACCATCAGTAACTAACAAAGACCCATT
CCTCATTCACCCCACGTCCCTGCACCATGCATATACCCACATACCATTCTACTCTGCAGG
GATAACCATATCATCCAGCTTCTCAACAAAATCCCAAAATGGATCAAAACATAATTTTGA
CAACTTTCATTTTATAGCAAAAATCAAACACCACTTTAAACCATGTGCTCTGATACCAAT
TGTTGGGGATTCCGACTCCCGTAGCGCGGACCGGTGGTGTTCTGATAGTTGCTCATAGGA
GGCTAAGCACACTGGGACACAATATTTAACGTGGTTCGACAAAACCGTCTATATCCACGG
GAGAGATCAATATTATTAGAGATAGAGAAAGGATTACAACACAATACATAGAGGAGGAGG
ATCACTTCACTCAAACTCAACTCCCAGCTCTCTTGCTGCACTTGCAGTTCTTTGCCCTTC
TCGACCCTTCACTTTCTCTCTTGGTTTCTCTACTGCACTCTCTCTCTCGGTGCCCTTTTA
TAGGCAACAATGGTGCCACAGCTCCAGCTCTTCTTCAACAAAGGTGGCTGCACATGGGTT
GCACCATTTTGTCAATGGTTGATGCAACTACCATTGACAATGGCAACCCTCTCTTCTTAG
GGTAGGTTACACAAGTCATTGCCCATTAATGGCAAATCCCAACATTGTCATGAAATCAGT
GGCAATTAAAAGTTATCCCTCCACCATTGTTAATTCCTGAGATATTACAGCATCCCTTCA
TGTGTTGAAATCTGAAGGCCTTTAAGATGGATCATTATTTCTTCTCAGAAAAAAAAAGGG
GATTATTTCTTATCCATAATTGAAGAAAACGTGTGCTGCACATTTTTTTGCGAAAGCAAA
ATGCATTTATCAGATCGAACATCTGCAATTATCATGACAGTGATGTTGCCGAGGAGCAAT
TCGGCTCGCTAATGACAGCATGGATTATCCTTGAAGAAACCAACACGCAGCCCTGCCACC
ACCAACCCATACACCAGATAGCTACTGAACATTGCGTTTTCCCCTGTTTTTCAGACTTGT
GCGCATTGTTAAATACTCTGTTTATAGCCTTTAACCAATCTAGGAGAATCAACATACTAA
AGAATTCATGACGGATAGATCTCTGGACACTTAGCTCCTGCAATAGCAATTTCCACATGC
ATATCAAATATTTTATAGCAAGTTTCTACACAGTAATTGTCAATAATCCTAAATCAATCA
TATGGATAGCAGAACATACCCCTCACTGTCTTGAGTATGGGACCTAAAACGGGTTTTGCG
ATTTGCCACTTGCGGGCTGGCCCTAGGCTGAAGCATCCTCTTGCGATGCTGGACTCAATA
GTTAAATTCTTCTCTTTCCCTTTCAGTTGCAATTTCACCATCTGCACGTCCACCAGCAGA
TTCTTTTCCATATGCCTCCAAAACCTAGGTGCAGTATCAAGTTAGAAAGCACAAAAGAAA
AGGAAAAAAGAAGAGGGAGTACCTGCATGAATGTGTTTCTAAATATAGAACTTCTCCCTT
GTTCAAACGTGGAGAGGTATAGAGAGACTTTATCAGACCCTTGTCAGCAACAATACTAAT
GCTGTATTTTATACTGATACCTTATGCAGGCATCAAAATTGAAACATTAATCATTTTACT
GACAGATAAGTCAAGAAATACGAGAGTTAGTGTACAACAGCAGCAACAAGAAAATTGGAA
TGGTCACGAAATAGCAGTATGTTAATGACTTAGAACTAATAAATTAAATGAACCGATACA
TTTTTTATTTGTCTTAGAAGCATGCAGCATGTAATCATCCTTGGATAATACTGGCAATTA
AAAGTTCCGACCCCGATGCGTCCTTGGAATTTCCCTAGACAATCAATATCTTGTGGTCAA
ACAAACAACAAATCAGTTGAAGTGATGGGGAGTCCACAGCTCAAAAGCCAAACGGATCTG
CAAGTTACAGTGTGCCAGATGGGAAGCAATGTCAGAACCCTCTCTAACAAGGAAATGATT
TTCTTATCGATTCCCTAATTTCCCTCACCAAATCTCTTAAACCTTTCTCATGATCTGTGC
TTCCTTATCATTCAATTCTAAACCTCCCAAAATTTTCAGATAAAGGCTAGTTAAATTCAC
GCAATCAAACTAATAAGAATCAGACTGTATGAAGAAACCCTTATTCAGGCAATTATTAAT
CGGTTGATTGCAGTTGGAAGTTGGAACCACTACTGTCAAATTTATCATGGCAATGACACT
TCTTCAGGGATGTTTGAAATTAAAATAATGATCGTATTTTTTTTTAATATATTAAAATAA
TATTTTAATTTTTTAAAAATTATTTTTAATACTACCCCTCACCTATACTAGTTGATCGAT
GGTAGTTGGCGGCTTCTTCCACAAACCACTACTGTTAATTTGTCATGCCAAGGCTAAGAA
AATTCCAAGTGATCATTTTCAAAAGTATTTTTTAATTAATATTAAAATAATTATTTTAGA
TTTTTTATTATTTATTTTTGATATTAGTATATTAAAGCTATTAAAAATAAATCTAAAAAA
AATAATTAATTTTTTACATTACTAATCAAAATAAGAATTTGGAAGCTGGAATAAGAAAAC
TCAAGACAAAGAATTTTTATTTGTGTTTGGCTTGCATATGTGAACTATCTATGCAACAAG
TATTTACGAGTTGATTTGTGAAATTAGGGATAAATTAACTGCAATGCATTATTAAAATGG
ATATATTTATTAAAGATAAGAAATCATCTCGATATATAACAAATTTGTTAAAAATTTAGA
ATTAATTTGTTGTAATTACTTTGAATGACTTTTTTTTCTTTTCAGTTTAGGGTAATTTCA
CATGATCATCCACAAGATTATCATTTTATAGCTAATAATGTCAGCCTACAAGAATTTTGA
TGAGCACTTGTAATGTTGATGAAGATTTTATTTAGGGGCTGTGAACTGGTAGGAAGCATA
AGAAATTAAGGGTACCATTAGTCCAACTTCTGTGCACTAATTTGGCCTCAGCATCGTCAC
CTGCTGCACCCATGGCTACTTGCAGTGGGAAGTGGTCTGGCCAAGGGTGAGCCATTTTTG
GATGTGGTGCCTTCAACTCATAGTGATTCACATCTTCATGTCTGAACAGGGGAAAACTTC
AACAACGAAGATCAAAAGAGAATTAAGACACCAAAGCATTGATGCATGAAAGTGTCAAGT
TTGGTGAGAAACTCATCTGTTTATGAGGTGTGGTTGGTGGGTTCGATTTGGTAAGATCAC
ATATGAGAAACTCATATGTATTTTAAATAGACTATGGGATCAAAATCCTAAAAATAAAAG
AAAATTGACTTAAAATTCAAAATAACACAAAAAAAATCCAATAAAAACAAGGAAAATTTA
CATCAACCACTTCTTCAAGGCTCTCGTTTTATATTAGAGAAATGGGAAAAAAAATTACCA
GTGAACAACGTAATCTTCCCTAGCAACTCATTGTATATATCCATGAAAAGGATACTGTGA
AATGAAGCGTGTTTTGGACTGATGAGATACATTGAACATTAAGCAGAGAAAGTTGGCAGC
ATCTTCCACGAACCACTGCTGTAAATTCTCATGGTATGTGTTTGTGTTCATGTTGTTTTT
AAAATATTTTTTATTTTAAAATATTTTTTTATATTTAAAATTTAATTTAGATATTTACAT
ATCAAAATAATATAAAAACATTAAAAAATTAATCTAAAATAAAAAAAATTATAAATCAGA
TAATTTAAAATTTATTTTAGATATTTATACATAAAAAATTCCTTGATATTTGATGCTCTT
GAAGTGTTGAATAGTGTCTCATTTCACTTGTTTGATAGTGCAGTATTATTGCACCGTAAT
ATTTAAGATTTTTCACATTCTAAGTTAAATCTTTTTTATTTATTTTGCTTACGTCAACAT
ATTAAACTTATAATCATGAGCATAAGCATAAGATTGAAATAATTAAACATAAAAAAAATG
AAAATAAAGGTATGAAAACTAACCTCCAATAAATCAAATGTATAAAGATAAAAAAAAAAA
ATTAATTTTTTTGAAAAAACCTAAGATATAGATCAGATTCAACAAAATAGTGAGATAGAT
TTGTAAAAAAAATACAATAAAAAAATCTCATGAGCTAGGGACCAACCACATAGAAGACAA
ACTCTAAAAAATAAAAAAGCAAAATTATAAATTAACAAAATAATAAGGGATGAATTTGAA
AAAAAATATAATATAAAAGGCTTCAAAACAAAATAATAATAATAATAATAATAAAAAGAA
TAATGACTAAATTTGATATAAAAATATTTTGAAATCAAATTTTAAAAGATTAAATTGAAA
ATAAAATTTAATTAGAAAAATAATTAAAAAATAGCAATTAAAAGAATGATAGGTATGAAA
TTGAAGAAAAAACTTTAAAAATAAAATAAAATATATAAAAATTAAAAAAATAAAAAATAA
GTTAAATACAAAAACCAAATAAAAGTACAATTTTAGATTTTTGTAAGGAGAAGAGAGACA
AAATAAGGAGGAGAAGATAAAAGATGCGGTAGAGGCCAAACCACACATGTGTCGCAGGCA
TGCGTAATACCATTGAGAAGATGACGGCGTCCTTCTTTGAACGCCATTAAAGTTTTTTAC
ACGATATAAAAATTTAAATATAAATTTAGATTGTAAAAATAAATAGTAAAATCATAAAAT
TATAATTTTTTTTTAAAATACCATATATTTAATAATTCAAGAATCAATTTAAATCAATCA
TGTAATTAATTCAAAAAACTCATCCATGACAAACAAACCTTGTCTGTGAGTGGCCGAAAA
GCTCCAACTTGTACTTCTCATAGCAGACATGAATATGGTCATGATACAATTCCGTTAAGT
TAGGTATAAAGCTTTAAAATGCCAAATGGATCAGTAACGGTAAGTATACACGCAGACGTT
ATATTACTATTATTTTCTATCAATTTATGAAAAAGGCAAAGTGCAAAACATTATAAAATG
CATGGCTTTCGGTTCACTTGAGCCAGCTGTTGACCGAGCCAGCTATGTGTTAAATAAAGA
TGTTTTTTCAAAGATATTTAAAAAAATAATAATGATTGTTTTTTAAAATAATTTTTATTT
TATTTTTAAAAAATTATTTTTAATATTAATATATCAGATTTAAAAATATAAAAAAATAAT
TTAGTTTTTTTTCAAATTTTACAAAATATAATTGCACAACCTTGCAAAACATATCTTAAA
ACAGACATGCCAGCAACAGCTGCAATTATCTTTAACTATACTCCAAAAATCATTAATGTT
ATTTTCAAAACTCTTACTTTGGACCCCACCTAGACCAAGATGCATTGCATCCTCACCGTC
CATCCAGATCTAAATATCTAATGTACGGCACTGCAGCAATGTATTTGTTTTTATTAAAAT
CCTAAAAGCAGTATAAAACTCGTGATTTCACTCTATTTTACCTGATTTTAACATGATTTT
ATTTATTTTTGAACTTTTAAAATGAATTTACATATTAAATATATATTAACTTAAAATTAT
ATAATTTTATAAGTCAACTCGTAATTTTAATGAAGTAAAATGGATTTGTCATATTAAATG
AAGGGTTTAAAAGTTGTGTTTACTGTTCATTTTAAAGGTGCAAAGACAGCTTAAGTATTT
TTGTTCCCCAGTCAATAACACAATGACGAATTTGTCAAATAAAAGAAGACAAAAAAAGTC
CATAAAGGGACGGATGACATCGCATCCTCCACTCTCTTGCATTTGATGTTCTACTCTCTA
AATAAATGTCAAACCTATTAATATAATAAACACATCAGTCATTAAGTAGAGACACACAGC
TTAAGCTTAATCCAATTAAAACAACAATGCTTACTCTTAATTTAATATTATATTAACTTA
ACATTACAAAGGGACGAAGGACATCCTTAGCGTTAGGATGCTCCCACTCCACTACTGACT
CCCACCATTCTTTTGGATATACCCCGATGAATTTAAGAGAAGGGGGAGGAGATGGCTCGC
CATTTTCAAGCAACGGAAGACATATCGGCATCCTCATCAGCTTCTCACATTTTATAATCC
GAATGTAATGGAGAGAATCGCAAATCAGTTTTGCACTACAAATGCTTTTCAGTTCTGGTA
ATCCTCTCAATTCCAGTTCTCTTAACTTTGGCAGTTTGAATTCGATATTGCTGCTGCTGG
TTTCTTCACCCATAACCCCCTCTTCATCTGGTCTTGTTCCACCTATTATCTCCTCCATCT
TCTCACAGCCTTCAACTATAATCTCTTCTAGGTTTACGAGGTTTGGCAGCAGGACATGAG
GGAACAACTTCTTCATACATCCAAAGCAAAAGAACTTCTTAAGACCAGAAAATATACCGT
TGTAAGATGGAGATGGTAGTGGAGCAGAGCGGAACCAAGAAGATGAAACCAAGCTCTCCA
TGCTATTGCAACTAAAAATCTTGATAACCTCCAGATCAGTTGCATACTTTATTTGAGAGG
AAACATCGCATAAACTTGTTGCATCATCATTATTATCAATAATCAAATGTTGAATGTCCT
TTGGAAACATGACCTGAAAACCTCCATCTCTGTCGATACTCAAGTTACACCAAACAATTG
TTTTCCTTCTGCAACCATCATAATCATAATCATCATAATCATAATCATACTTATCCAGTG
GTCCTACAAGAATTTGGTATGTGGTTAGTGATTTGGTTTCATCCCGAGATTTGAGATACT
CCACGTAGTCTGAGTAACCTTCAAAATGGCATACCAAACTTTCCAACTTCCTCAAGCATC
CCACTTCCTTTCCTCTAACAGTTATCGGAGCAGGTTGTGCTTTTCTATTATATGTGGTAA
TAGGAGGAATCCACTCCTCCAATACAAAGAATTGCAGGTGAAAGAGCTTAGGTAACAACC
CACTAGGAAACTCCTTTTCACCACATCCATTCATTCTAAGATACCTCAGGTTGCATAGAC
ATTCCATGCCTTGAGGAATCTTTTCAAGTGCCCGAGTACCAGAGAGATCTAACCTCTTCA
GTGCCCTGAGCTTTTCTAATGACGGTACATGCCTTAACATCTTACAATCAATGAGCAGTA
ATGCAGTGAGACTCACCAATTCAGAGACAGAATCAGGTAGTTTTGTGATACCTGTATAAG
ACAGATCAAGAACCTTGAGTCCATGCAACTGCTCAAAAAATGAATCTGCAATAAATTGCA
ACTTTGAGTTTCTGCATAGCAATAGAGTTGAAAGACTGGGACACCTCGGTGAATGGCTGG
AAGGAATTTCTTTAATTTGGTTTTGCATCAGTGAAACTCTAGTAAGATTCTCTGTCCACT
CCTCTGCACCCGGCAATTCTCTTAACTGTGCACCTGCTTTAACCATGCCTTGAGAGTTCT
CTTCCAATATTTGGATGGCCATATCCCTAAGCAAGTCATGCATCTTGACATATCTATGAT
CAACATGCCTTTTCTTAGCACTTTCCAATAGGCAGACTCTTTCAAGTTTATTCAGCAACG
TGTGGCCTTTGTTATATTCTGCCTCTCTACTCTTCAGCCCTTTTATCACTCCCTCGCCAA
TCAAATAAGCTATCAAATGCTCTCTACGGATCTCACAGTCTTCCGGGAATAACGCACAGT
ACAAGAAACATTGTTGCAGTGCTGACTCCTTTAAGTGCATATAACTATATCTTAATATTT
GGAATACCTTCTCATCCACGTCTTCCTGCCAAACTCTTGATTGTTTCAGTTCCTCTAAAG
CATTCTTCCACTCACATATATCATCCACTCCCCTCATGGTTCCGGCCAGTGTTTTAATTC
CTAGAGGCAAACCAGCACATTCTCTTACCATAGATTTTGCAATTTCTTCCACTTCTGGAG
GAATACATCCAAGTATCTTCATGAACAGAGCCCAAGCTTCTTCCATTGAAAGAGGCTCCA
CTTTGATTTTCTCCTGGCAGACCATCCGCTGACAAACTTCAAATGATCGAGTTGTAAGAA
TTAGTTTGCATCCCTTCACTTGGATAGGAATTCCCACCTCATGAAAGTCAAAACAGTCCC
ACAAATCATCTAAAATGAGAATCCACCATTGTTTCTCAATTAATGCTTTTGACAGTTTTG
CAGCCCTTTTCCTCTCGTTGTCTTCATTTGAAAGATCTAAACGAATGTCTCTTGCAATAA
GATTCTGCAATTTATAAACACTAAAATCCTGCGATACCGTGATCCAGTGAACATGAGGAA
AAGTGCCAGGTTCTTGTAGAAGCTGATTGTAGATATGTGTGAGCAATGTTGTTTTGCCCA
CACCCCCCATCCCGTAAATGCCAGTACTTGATGAGGCTTCAATATCATTCATTATCCACG
ACCAGATAGCATTCTTATTATTTTCAAACTCTCCACCTATTAGTTCTTCAGTTAGAAACA
CATCTCGTCCGCTCTCATCGCCAATAGGTTGAAGACCTTCACGAGAGCTATCTCTCACAA
CAGGCTGCAAATGTTCTCTGATCATATTCTCCACATCAATCATCCTGACATCATTGTTGA
CTGAGGAAGAAGATGGTTGATCATAATGCCTTTCAAGGCCAAAACACAATGGATCTGTTG
GTTGGGACAAATCTCCTCTAGGCTCATCTTCATTAACTGTAAGCCTCTCAGGAGAGCCAC
CTCTCACAACAAGCTGGTTCAATTCCATGATCATGCCCTCAATCCTATAATCCTCCACGG
ACAAAGGTAAGTTGTCCTGAGCATTTCTTTCACACTCTTGCTCCACTTGTTCACCAGGGA
TCAGGTCTCCAAGTGAGGGAAAATACAATTCTGGTTCCGTTTCTACATCGGTCACTACAT
TTCCAACTTGAATGTTTTGTTCTAGCAAAGAAGTTGAAATTGTATTGTGTGCCCCATCAT
TGCTTGACGTAGCTGTGGTTTTAAGTTTCTTTTCTGGAGGACCATCAACAGCAGTGAAAG
CTGCGTCTCGAACAGGTTCTGGCACTTTGTCACAAATTGTAGTTCCACGCCTTTGAACTC
CTGACCAATGAAGCTTGAACCTGGTAATCGGAGTTTGATTGGAGAATGGATGCCCACAAA
ACGTACACTGCCTACTTTCACCAGTCTCCTTAACATACTCCCAAAATGGACCCTTTGGCA
GAACCATTTTCTCCTTTTTCTTCTGTGGCCTGCAGAGGGGAAAATAACAAATTCATTTAT
TTGGAGACAATACTAAAATAAGGATTACATTCCATGGAAGACAAGGAGATAAATCTCCAA
CACAGAACTAAGCAAAGGAAAAGACTGCATATATATATACCTTCTGGTCTGATAATATGA
TATTGTGTCTTCAAAAGAATGCCCTTGCCGCTGTGTGACAGAGATGATAATTGAAGTTGG
TAGCAAAACAAGCTGTGAGAACAAAACAACAATTTCAGCTTTGAAAAGCAGAAACAATCA
TTTAATTATTTTCCCTAGAGAAATAAAACAAGTTGGTAGCAAAAATCGTTGCCATAATAC
GTGAAAAACTAAACTGATCGAAGCTGTAAAACAAAGCATATGCAATTAAATCGATCATTA
GGAACAAGTATAAATTCTACAGCTTGTTATTAATTTAATATAAAAAAAATAAACAGGCAG
GCCCTTAACTATTTATTTTCCTGTAGAGATGTACTTTAAGCAGAGAAATATTTACAGTAA
ACATTGAATAATTGAAATAATTGTCAGAAAAAGAGACTACCAAGCAATCTAAAATAAAAA
TTTGGAATAAATTATCATTGTTTTTAAGATAAGAAGTTGAACTTGATAGAGAAATGAACA
TTTAAGAACAAAGCTATAATAGTACTCTGAGTTCTAAGATTGATTAAGAAACACATATAA
TTAAGTTCCACTTCGTTTTGGAAGAGCCAAAACAAATAGGTGTAGAAACAAAATTTGTGG
TAGAAAAACAAGAAAATAAATCAGGATTTACCTTGCAAGCAGAAAAGATGTTGAACTCCA
GAAGAGACGATTCGATTCAATCAGAGAAGGAAGCACAGACCATGAGACAGGTTTAAGAAA
TTTGGTGAGGGAAATTAGGAAGTCAATGGCATATCGAGAGAGATCAAGCTTTGGTAACGT
AGGATGAATTGAATGAGAAATGAATGTGAAATGGAAATGAAAAGAAAAGAAAAGAGGATG
CTTTGGTAATTTTCCATAGCTTTTTGCAGATCTAGAAAGTTTAATCTGTGGAACACATTG
CAAAAGCTAGAAAACCTGTGGTCCAGCCTAAAACAAGTAATGGGGCCTATATGTTTTTTT
TGTTTTTGATAATCAAACACCAAATATATTAAAGTCATTGCAATTAAGGGTGTAGCTCAG
TAGTCAACAGGTGAGGCTTGTCTTGCCGAACGTTCCGAGTTCGATCCTCTATGTGTATGC
CTGTCACTCCCACGGTGCCTTATCTGTCTACTGGGCTTGCAGGATGTTCAATAGACCTGG
GGAATAGTCATGGTACACGCAAGCTGGTCCGGACACCCTGAATTATATAAAAAAAAAAAA
AGTCATTGCAATAGAAATTGGCAGGAAGCTACAACTTTATGTCACTTTCTGCTTTATTTA
TCCACATTAACTATTCAACGTGTTCACATTACACTGCTTCAAATCCTTGAGTCTACTGTT
GTTAGATGCTAAAACAACAGTGTTATGTACTTTTTTAATTAAAAAGCCAGAACAATTAAA
GATCGAAACTTCGAAGAAATAACAGTACTGCTCGGGAAGTCCCTTGTGCTTTCTTTGTCC
AATATGCAATTATTACTCCCACTCTCTCCTGGAAACTACCATACCAAGGGGGCTTTGTTT
GTCCATTATGCAATTATTATTTTCACTGTCTCCTCGAAACCACTATACAAATTTTATTCA
ACCATTGATTCTACTGTTAGATCGAACATATGCAATTTTCATGACAGTGATGTTGCTGAG
GATGATGGGGATACCAAACCAGAAATATTGTTTACGAACACGTATGATCATAGATGATGA
AGGTAGCTCAAACCATTGAGAAATTAGACTTTATCTTATGTTTTTTGGTTTAATTTATAT
GAACTTTTAGTTGAGTTTTATTAATTTGGCTTTATTTGTTGGGTTTGATTTAATTATTGT
TGGGTATTTTATTTAGTGGGTCATAAGCCCAATCGCTTATTCTAGTTAGGGTTTTAGTAT
TAATACCCTACTTTTCTAAATGTTAAGGGACTTTTGATGATTAATGAAAAATTGCAGATT
TTGCATGTCTCCAATCTCCTTTCTTTTCTTTCTTTGCCTTTTCTTCTTAGCCTTTTCTTC
TTAGCTTCTTTCTTTTCTTGCTTTAATTCTTATTATTTTTTGTCCCGCATCAGAGGAGCA
ATATGAACAACACAAATTTCGAGCTGATTTACTTAAGTATCATCATGCACTTAATGTTGA
AGATTATTTCATGATACATATTAGACTTGAACGGTGTCCTTTGGAAACCGATCATGAATT
GCAAGTAAGTAGTGCTAAACCATTCAAAGTGTTGCAAATGATTAAATCAAATAATTATGT
CATTAAATTGCTATTAAACTTTAATATTAGCTCTACTTTTAACATGAAAGACCTCAGTAT
TTATAAAATACAACATATCCCTAATGCTTCTTTTGATACCCCTATCTCATTATCCATATC
TTTGGCATAAAAGGAACATATTAATGCTGTTTTGAATGCACAAGTTGTTTTTACCAGGGA
TGATGAACTTCAGCAATCCCAATATATGGCCTCGACGACCAGATTCAGACTATACTTGGA
TTATCAGAGAGACATCAGAACAGCTTGATCATTATCTTTGAGAGCATTATCGGAGCTGCC
TTGACCTATACTCGACGGGGTCGAGTTTTTCCAACCCTGGGAGAATTGATGGGGACACCG
AACCAGAAACATTGTTTACGCACGCATATAATCATAGACGATGAAGGATAGCCCAAACCA
TTGAGAAATTGGGTTTTAGCTTATGTTTTTGGGTTTAATTTATATGAACTTTTAGTTGAG
TTTTATTAATTTGGCTTTATTTGTTGGGTTTGATTTAATTATTGTTGGGTATTTTATTCT
AGTTAGGGTTTTAGTATTAATACCCTACTTTTCTAAATGTTAAAGGACTTTTGATGATTA
ATGAAAAATTACAGATTTTGCATATCTCCAATCCCCTTTCTTTTCTTTCTTTGCTTTTTC
TTCTTAGCCTTTTCTTCTTAGCTTCTTTCTTTTCTTGCTTTAATTCTTATTATTTTTTGT
CCCACATCAGAGGAGCAATTCGGCTCGCTAATGACTTTCCTGTTACTATTTGCTTTTGGC
AAAGAACTGGGATCATCGGCTTGTGTTGAATTTCATATTAAATATCTTGATCTCCTGATG
TCTTAAGCAAGGTGTTCCAAGTAGTCAGGAGAGCATGGATACATATGATTTATTTTTTCA
TCCATCCTGCTGCTAAGAGGTTATGGTGTTCAATCGAAATAGAAATTGCAGAAAGATGCT
TTCCTTTAGTCATTAGCTTGCTTGGAATGGAAGAAATGCCAGATTTCCCAGTATTCAAAG
TTCCAGTGTGTAATGTTTTGAAAATAAAAGTGAATAGAAAAATGTTTAAAAGTAGATTAA
ATGAATAAAGAGTATTGTGGTAATTGAAGAAAATTTTTTTTAAGTATAAATAGAAAAAAG
AAAAAGAAAAAGGGATCTGAAATTTGAGAGTGAAAACCGGCAAGAGAGAAGAAAAGAAAA
AGAAGAAGAAGAGGAATAAGGGAAAGATAAAGGAAGGAAAAGACACTAAGAGAAAATAAG
TTTAATGTAATATTTATGAATTGATTTGAATATTATGGGTAAATTGTTACGGGTAATGAG
TTATTTAGTTGATTGTGGAAGATTTTAGATAAAAATTATGATTTATGAAAATTACAGTTT
AGTCCCCGAACTTTGAAAAATTATAAAATGGTCCTTTGAGCATAATTAGAAATTCTGGAC
AGAATTGAGGATGAATTATGGACAAATTTCCAGTATAGTTATGAATTTATGACATTTTCA
GTTTAGTTCTCTAATTTGAGAAAATTACAATTTGACTCCTAAAATTTTGATAAAAATTCC
AACATAATTAGATATTATGGACAAAATTGAGGATGAATTATGGGCAAACTTCTAGTATAG
TTATGAATTTATAACATTTTTTGTTTGCTCCTTCAATTTGACCCCTAAAAACCTACTAAA
ATTCTAGATTGGTCCCTAGCTGTAATATTAGCTTTTTCATATTGGTTTGATGAATAATTG
AGGGTTATTTAGTTCATTATTACCAAGTTTTATTATTTGTTTTTTTTATGAATTAGATTT
CAAGAAGACTGTTTAATTTTTTAGTTTTGGGAAAAAATTTACTGGTTTAGTTCAAAAGCA
TATAGAGTTATGGAATAGACCCTTAGTTAAATGTATTAAACAAGTTATATGTTTTTTTCG
AGTTTTTTTTTAATATGTATCTTTTGTATATAAATATTAGTTGCTCAAATACTTTGGGAC
GGATAAAGTAGTCTAGTAGATTTTTTATAAACAAAAAAAAAAAGAGATTAACTTAAATTC
TTTGATTTATTTAAGAAATAAAACCATTTAAAGACCAATATTATTCCTGCATACATCACA
TTTGTATAAGATCACGATCTAGAGGTAACAACCCGATTAAGACTCCTCCAATCTGTGTTG
AAGACAGAGAAGGAGAGAGAGGGAGCGAGAGAAAGACGGGGAGAAGAGAGGGAATCCACA
GCAGTTCTCATTCATTTTTTGAATGCCCATTCTTTTACAACTGCCGGTATATTTAGGCAG
AGCAGAAGACGGTGCTGACTTGACAACCTTCCCAGTAATGACTTAACAGTTTAATATTGA
AACGGTGCGCATAAGTAACGGCTAACAGCAGCTTAGTACGGTGCGTTTTGTCAAGAAATC
AGTGGCAATTAAAAGCTATCCCTCCACCATTGTTAATTCCTGAGATATGTATGCATCCCT
TCATGTGTTGAAATCTGAAGGCCTTTAAAATGGATCGTTATTTCTTCTAAAAAAAAATAT
GCATTTATCAGATCGAACATATGCAATTATCATGACAGAGAGGTTGCCGAGGAGCAATTC
GGCTCGCAAATGACAGCATGGATTATCCTTGAAGAAACCAACACGCAGCCCTGCCACCAC
CAACCCATACACCAGATAGCGACTGAACATTGCGTTTTTCCCTGTTTTTCATACTCAAAA
TGTCATGGAAAAAGTTCTGTTCTGTTTTCAGTATCTTTAAGAGAGAGAATATTGAGCAGA
GTAATTCTAGTTGACAGGAAAGTGTTGAAGAGTTAGCGAATTCATAGACAATATTTCAAA
TCTTCAAAGAAAAATACATTAAGTCAAGAGAATTGATTAATTAATTTGGTAGTCTATGAG
CAAATACAAGAGTCATAGATGCTCGCATCAAGTGTTTGTTTACATCTTTCAGATGAAACA
AACGATTGGAACGGAGATGGACAAACATTAAATATGCTACTTCACCAAAGCGGACCTCAT
TGGAAGAAACTACCAGAAACAAAGTTCTCTTTTTATGGGGAATGGTTTATACAGTTACAG
CATCGGGATTTTTTCAAGTTCGATCTTTCAACGTTCGAGTAGAATGATGACAATTAAAGT
CAAGATGAACGTTGAATCTGACCATAAATCCCAGTTGTCCCTTTTCCAGCCCAATACAAG
CGGATCTTTAAAGAATGATGTGTTACTGTTGCAATGAATGTCTTTGCAAGTGCTAATCCA
GCATCACCAGCCTCGTCTTCAATGTTATATTCTTTCAGAACCACCTTTCCCAATATTCAC
AGATTCATCGCTAGTAATGATTAGCAAGCAAGTGTGGACATACAATTCCGGCGTCATTTC
TCAAGAATCACGAGAAAAAGTTTGGTTACCTGGATATAAACATCGAATAGACGGTTCCCA
ATACTATGCAACGAATTGTCATCTGTGAAAATAATCTCAGAAAATTGAAGTTTTACAGTG
TAATTCTCATTCACGAGGCAAAGTCCATAGTACGTGAGAGCGAGGGGAGAAAAACACGTG
CTGTTGTGTATATATAGAGACGTGCATTGTCAGTTGATACATTGGATATAGCAGACATGT
TGGCTTCAGTATAAGCATCCGCCTCTGTCATCGTCCATGAAGCACCTCATGCATAGTTCT
TTATCATCTTGGTAGGAATAATCAGCTGTGAGTAAAAAAATTAAATAATTAATTAAATAA
AAAAATTAGAAAAAAATAATTGAAAAAACCGAACCATAAAAAAAAGCCGATTAAATTGAT
TATAATTTAGAAAAAACTGACCGGTTCGGTTTGGTTTTGGTTTTATAAGCCTGAAACCGA
AAAAACTGAACCGAACCCAAACTGAAAAAAACCGAGCCAAACTGGAAAAAAAGCCGAGCC
AAAACCTATCCAAACCAGAAAAACCTAGCCAAACCGAAAAAACCTAGCCAAACCGGTTTG
AACCGGTTTTTATTCTAAAAAACCGAACAGAAACTGGTCGGTTTGAACCTGTTTTGGTTT
TTTAAAAAAAAAATTCGGTTTGGTTATTTTTTTTATAAAAACTGAACCGAACAAAAAATG
ACCACCCTAGAAATAATGTTCTGAGAAATGTTGAAAATATGAAGAAGGATTCAGATATAG
AAATATTTACTCGTATAGTAATTAACAATGAGGAACAAAAATGCATTTTGTCCAACTAAA
AGAAACCAATGTTGCATTTATAGATGTGAGGCCGGAAAGATAAACTCACGTTGATTTCTT
GAAGCAGAGCATGGAAAGTTTTGTTTCAGACATGAATATAAGGGAGAAAAAGAAGCCTCA
GGATGCTAAATTCTTCATTAATAGCTAGGAAATAGGAGGAGAAATGGAAAAATATTTGAG
CAATGATTCAAGATTCTTACGATTTAATTGGTGATGGTTTCCTATCATGCTTTTTTTCTT
TATATATATATATATATGTTCCTACTCTTTATTTTTTACATTTTAATTTATGTTATTATT
TTTTTTTATTTTTTTCTTGGTCTTTTATGAATTTTTTGTTTGTTTTTAATGTATTCCTTG
AATTACTACTTGTCATATATATTTTTTAATTTTAATTTTATTTTTTTATTTCTAATTTTT
TTTCTTGGTTCTTTTGTTAATTTTTTATGGTTTTTAATTTTATCGTTCAGCCTAAGTTTA
TGGTATATTTTTTTTCAATTTAATGCTCATTCTTTTGATTTTTTTTCTCAAAATTTGTTT
TTTTTTTAATTTAACCCTCCAATTAAATATATTTGGTTTCCCTTTTATTTATTTTTTTAT
TTTTATTTCACCCTTATTTTTTTAATTATTTTTTTTTTAATTTTTTATTTTTTTGTGCAA
CTAATTTTGTCCCCTTGTTTCATTTTTCAACAATTGAGTTGATGAAAATTAAACTTCACT
TTTTTTTTATTTAAGGTATTTATAGTCTAATGATCTAGATTATATGTTTGAAAAATCAAC
ATGGATTAATAATGTTTTTTTGCTTCATTTTATTTCACAGTTTCATTGTTCAACATAATT
TTTTAAAGAAAAATATTGGTTTTATAGTTTTTTTTTTAATTTTTTTTCACAATTATTGGG
CTAACTCTGATAATGGTGAATATTTTAGCTTAAAATATTTTTTCTCTCGACATGGTATTA
ATTATTTTACCACTGCTACACACACCCCTCAATAAAATGTCGTCTCAAAACGACATCGTC
GTCGCCTCACATTGCTTCTTGATTGATGCCGATTCCGCGTATCTTATATAAATCATCAAC
CCACATCGTTACTCCAAAATAAAACCCCCTACAAGGCTCTTTGTGGCCAGAAGCCCATTC
CGCGTGTCTTGATCCAAAAAGACGTCGTATCTATATTTTAAGGCCCAAAAGCCGTTAACA
GAAACCCATTCCTCTCTAGGTCACCATCCTCCCCTGATACTCTCTAGAGTCTAGACTCCA
CACTCATCTCCTGTCCCCGTGCCACCCGTGATGCTCTCTTCGCCATCAGTGCCACCGGAA
GATGTTATCACCATTGTCACTGCAACTCCAGGTACTCCTTGTCTCTCTCCATCCGTTGAT
TTATCTTTTCCATTGAATTTGGATTCCCATGCTGTACCCTTGGGGCCCCCACTTCCCCTG
TTTTATTGTCCAATCAGAACTCTACTGCCGCCCCACCTTCAGCCCTAGGTAATAGCTTAG
CTCATTGTTTGGAACCGCCTCCCCGCCATCCCACCTCCAGAACCCACAACATGACCACTC
GTTCCATGAACCAAATCTACAAGGTATTCTGTCACCAAACATCCCGAAACCATTGACAGG
TTTAAGGCCAGACTTGTGGCTAAAGGCTACCACCAACGGCCGAGAGTTGATTACAAGGAG
ACCTTCAGCCTTGTCATGAAGCCAACCACCATTAGAATTGTTTTGTCAATTGCTGTGATG
AATGGGGGGGATTTGTGTCAAATGGACGTGAACAATGCTTTCCTACATGGGAAACTTAGT
GAGACAATTTACATTTTCCAACCACCGGGTTTTAAAGATTTATCTAAACCTGATCATGCC
TGTAAACTCAACAAAGCTATTTATGCTCTCAAACAGGCCCCTCGGGCATGGTATTCGGCT
CTGAAAAATGCTCTACTTCAATTTGGTTTTGCTAATTCAAAAGCAGACTCATCTCTGTTT
GTTTGTACTTATGATAGCACTATATGCTACTTTCTAGTATATGTGGAAGACCCTGTTATG
ACTGGCAACAAGTCCAGATTTGTGTGTTCCATTATTGACCAACTTGGCTGGAAATTTTTC
ATTGAAGGATACGGGTGCACTACATTATTTCTTAGGAGTGGAAGTCCTACCCCCTTCGGG
ATGGCATCTTCCTTTCCCAGCATAAGTACATCCATGATTTATTGCATAATACAAAGATGA
ACGGTGCTCAAGAAGTTCGCACCCCTCTTTCCACAAGCCTACCTCTCAAGCTCCATGATG
GTACTGCTTCCTTTGATAGCACTGAATACAGAAAGGGTTCTGGGAAGTCTTCAATACCTC
TCCCTCACTCGACCAGGCATCTCTTTCGCTGTGAATAAGCTGTCCCAATTTATGCAAAAA
CCAACTCAAACCCACTGGACAACAACTTAGAGGCTGCTGCACTACTTAAAGCAAATCATC
TTCCATGGACTCAAGCTAACTTGCTGGCCTTTTCTGATGCTGACTGTGGTAGGCAACCTT
GATGATCGAACCGCAACTTCAGTATACATCACCTTTGTAGGCTCCAATCCCATCTCATGG
AGCTCAAAGAGACGACGTGCCACTACACGATCATCAACTGAAGCTGAGTACAGGGCCCCT
GCTACTGCAGCCTCTGAAACTATGCGGATACATTCCTTTCTTCAGTAACTACACTTCAAG
CTCCACTCCCCTTCGCCATCTGGTTCAAATGGGCACTCTTCAAGTCAGGCATGTGCACAC
TCAAGACCAGCTGGCTGATTTAATGACGAAGCCTCTTTCACGGCAATGAACAGAACTCCC
CAGAGGCAAAATTGCTTGCTGATGACAGCTCAATTTTGAGGGGGTTTATCAAAGCAAATT
ACCCTTCAGCAAACTCACCAGAATCCTAGCCTACAATCATGCAGATTCTTACTAAAACTA
GTACCACTGATTACCATAATCTGTGTAGCAGAATTCTAGCCAACAAATTTGTATTCTTCT
ATTTTTAGCATACTGTAATTCCTTCATTTGTGTATACAATCAGTAAATATTAGACATCAA
ATCATAGTAATAAAATTGAGGAGAATTTCCATTGAAACACTCTCTGCATCTTCAATACAC
ACTCCCTCGAGAACATTCAACTGGACTTGAGCTTTCCCAAGTGAAGTTGTTATAAGAAAG
ATATATAAAGACAACCGATGACAAAACTTCAAAATATCTCTCATCTATGAAGTTATTGAA
TTAGGATTTGTTTTTTCTTTGTTCTTTTTTCTTTTTTCTTGAAACTTTTGAAACATGAAA
TCTTTGGGTTGGAGCAGAACTTCAAGCTGAAAAAGAAATGTAGTGAAAATAGACGTACAC
GTTCTTGTTTCTTCCCAGAAGCCATTGAGGAACAGATCCAGTGAGCTTGTTTCCTGTCAA
GCACGTTGACAATTTAAAAATGACAAATATCATACTACTCAGAAGCTTACTTCCAAGAAA
TATATGAAAAATAAAAATGTTTACCACATCAACTTACAGGAAATCTATTTTTGCCGGTAC
AAATGACGTCAGACTTTATCCGGTGAGGTTATTGAAGCTGAGATCTCTACATTGTACAAA
ATAGAAGTCCTTAAGAGGAGAAAAGAGAAAAATAATTAAATAAGAAAAAAGGGAACTATG
TGGTGCAACTTTAGGATTCTCAAAAGAGAAGCACAGCAGCTCATGTTTTTTCTTTTTGAG
CTGAGATCAACTGAAGATATCAGTTTTCTAGTTCTTCACTAGGCATTTGTTCTGTAGTAA
AAGGAGTGTTTCCATAGCTCTTAATTGTACTTCCAAATGAAAGCTTAAAGACAATCAAAC
CCAAAATAAAATTTTCGAAACCCTAATCTTCAACGAAACAGAAAATCAAAGCTAAATAAC
ATAATTATACATAACCAAAGTGTAAATCTTATCTTTTAAATTTATTTTCTCTAACTCTCT
TCTTCTTCCTTTATCTTTCTCTCTTTTCTTTTCTTTTTCTTTCCCCCTTCACTCCTGCCG
GTTCTCACTTTCTTAGATCAGATTTTCATCTCTTTTTTTAATCTTATTTATACTTATCAA
GGTTTATTTAATTACCACAATACTCTTTATTTATTTATATCTATTGTCTAAGTCTTTAAT
GACTTTGTTTCCTTTTTCTATTTTCTTATATTTTCAAAACATCATAGTATAGGCCCCTCA
AGATAGGAACCTTGTATGTGCCTGTAATACCAACAGTAACCATAACAATATCCATTAGTA
TTAAAAAAATTAAGATAAAAGGAATGAGTGGATTATAAAAGGTTAAGGTTGGATACTCAT
AGTTTCGGGATGCAAAGAAGTTAATGACAAAGCAACACTGAATTTTTGATGAGCCTAAAA
TAATAATACTGAAGTTTTCCTCCTTAGGAGGTTTACAAAGTCTTAAATAAGCCAAAAATC
CTATCTCAACTAGAAAACAAAAAGAATTCTGAAAATACAAAAGAAAGAAGCATAAATCCG
AAATAACAAGGAAAATTATAAAAAAAGAAATTGTCAAAACCAAGGCCCTAAGGTGAGATT
TTCAAACCGGTTGGAGTAACAATTCCATTCGTTTATTGTTGTAAAAGTTTGAGCATGATC
CAACAGTCGGTTGAAATAACCTATCTCAATGATCTATAAATACATCTGTTAAATCATTTA
TGTAATCTGTATAGGACAGATCCTCATTTAGTTATGATAGACCCATACTTGATTGCTCAT
AATCAATTGTTATCGCAAGCTCGACTATGTCAAGATGTCTTGGCCATTTTCAAGCAATGA
AAGACCAATTGGCATCTTCTTCAGCTTCTGACAATTTATTACTTTCATTTCTTTCAGGGA
ATCGCAAATCAGTTTTGCACTACAAATGCTTTTCAGTTCGGGTAAGTCAAACAAGCTCAG
AATTCTTAGCTTTGGGAGTTTGAATTCGCTGCTACTGCTTTCTTCACCCATAACCCCTTC
TTCATCTGATTTTGTTCCACCTATTATCTCCTCCATTTTATCACAATTATAAATTGCAAT
ATTTTCTAAGTTTGAGAGGTTTGGTAGCAAGACAAGAGGGAACAACTTCTTCATACTTGT
ACATCCATAACAATAGAACTCTTTAAGACCAGAAAATATACCATTATAAGATGGCAATGG
TAGTGGAGCAGAGCAGAACCATGAAGATGAAACCAAGCTCTCCATGCTATTGCAATTCCA
TATCCTGATGACCTCCAGTTCAGTTGCATACTTTATTAGAGAGGAAACATCGCATAAACT
TGTGCCATCATCATAATTATCAATGTGCAGTTGTTGAATGTCCTTTGAGAACATGACCTG
AAAACCTTCATCTCTGTTGATACTCAAGTTACCCAAAACAATTGTTTTACTTCTGCCACA
ATGATGATAGCAATCCAGTAGTCCCACACGAATTCGGTATGTGCTTAGTGATTGGGTCTC
ATCTCGGGATTTAAGATACTTCAAGTAGTCAGAGTGACCTTCAAAATGGCATTCCAGAGT
TTCCAACTTCTTCAAGCATCCTACTTCCTTTCCTTTAACTGTTATCGGAGTATATCTTCC
ATCAATTAGCTCTTCCTCTAGTACAAAGACTTGCAGGTGAGAGAGTTTAGGTAGCAACCC
ACTAGGAAACTCCTTTTCACCACATCCATTCATTCTAAGATACCTCAGGTTGCATAGACA
TTCCATGCCTTGAGGTATCTTTTCAAGTGCCCAAGTACCAGAGAGATCTAACCTCTTCAG
TTCCCGGAGCTTTTTCAATGATGGTACATGCCTTAACTTCCTACATTTTATGAGCAATAA
TGCAGTGAGACTCACCAATTCAGAGACAGAATCAGACAGTTTTGTGATATTTGTACGAGA
CAAATCAAGAACCTTGAGCCCATGCAACTTTTCAAAAAATGAATCTGCAATAAATTGCAA
CTTTGAATTGTCACATAACAGTAGAATTGAAAGACTGGGACACCTTGGTGAATGACAGGA
AATAATTTCTTTAATTTGGTTATGCATCAGTGAAACTCTTGTAAAATTCTCTGTCCATCT
CTTTGCATCTGGCAATTCTCTTAATTGTGCATCTGCTTTAAACATGCCTTGAGAGTTCTC
TTGTTGTATTTGGATCGCCATGTCCCTAATCAAGCCATTCATCTTGACATATCTACAATC
ATCAAACATTTTCTTAGCACTTTCCAATAGGCAGACATCTTCAAGTTTATTAAGCATCGA
GTGGCCTTTGTTAAATTCTGCCTCCCTGCTATTCAACTCTTCTATCACTCCATTGTCAAT
CAAATAAGCTATCAAATCCTCTCTAGGGATCTCAAAGTCTTTCGGGAATAATGCACAGTA
CAAGAAACATTGTTGCATTGCTGAATCACTTAGATGGTTATAACTAAATCTCAATCTGTG
GAATACCTCAGGTTCCATATCGTCTTTTCTAACTTTTGATTCTTTCAATTCCTCCAATGC
ATTCTTCCACTCACATATGTCAACCACTGCCCTCATGGTTCCCGCCATTGTTATAATTCC
TAGAGGCAAACCAGCACATTCCCTTGCAATTTCTACTGCTACTCGTTCCACTTCTGGAGA
AAGTGCTCTGTCATGTCCAAGTTTCTCCATGAACAAAGTCCAAGCTTCTTTCTCCGAAAG
TGGCTTCACTTTGATTTTGTGTTTGATATCCATCTGTTGACAAATCCTTTTTGATCGTGT
TGTCATAATCAACTTGCAACCTTTCACTGGGACGGGAATTCCCACTTTGTGTAGCTCAAA
AGTGTTCCACAAATCATCTAAAATGAGAATCCATTTTTGTTTCTTTCTTAGTTTTTTTAA
CAATTTGACAGCTCTACGTAGATCATCATCTTCACTTGAAAGATCTAAATAAAGACATTT
AGCAATAAGATTTTGCAATCTCTTAATGCTGAAATCTCGAGGCACAGTCACCCAGAAAAC
ACAATGAGAAATGTCTTGTCTTTCTAGAAGTTCATTATGGATATGTTGCAACATTATTGT
TTTACCAACTCCTCCCATTCCATAAATGCCAATTGTTGAGACTTCATCATCCGTTAACCA
AGACAATATCACACTTGTATTATGTTCAAATGCACGACCCACTAGCTTTGTAGGGCTAGT
AGGTAATGGATCTCCTTTTGTCTCATTTGTGTTGCCTGTAAGCCCTCCAGAAGAGCTAGC
TCCTACACCAGGCTGCACTACCCCTCCAGTCCCATTCTCTATATCATCCTCCATTACCAT
TTCATTGATCTCTTCCAAAAATCTTCCAAGTGCTTGAACCATTGTATCTGGTGCTTGTAT
CCTTCCTGCATCCCCTGCCAAATTGTCGACTTCAGTGTTTTGTTCTTGTGGAGTGGTTGA
AATGGCATTATCATGAACATTGCTTGAACTTGCTATGCTTTTATGTCTTTTGTTGCCACC
ATGCATAGCTAGAAAAGCTTCTTCTTGAACTTCTTTAGGCACTCTTTCACAAATTGCAAC
ACCATGCCCTTCCTCTCCAGATAAATGCCATTTGATCCTCGTAATGGAAGTATTGTTAGG
AAATTGACGCCTACAATACTTACACTTCATCTCCCTCAACATTATGCCAAAATGAATCAT
TTGAGTGAACCATTTTTCCCTATATATAAAAACAGAGTCAAAATATTGAATAAAATTAAT
GTAAGTTACATCAATCGGAAAAGGAAAGGTTGAGACTAGAATAAATAAAAAAGAAAAAAC
AATAAATAAGGCATGGATTATAAAAACAAAGAAAGATCAATTTATTTATATTTGGAAGCC
ATTGATGATCCTAACTCCAAAGTTTCTCATTAAAATTTCTACAATCGTTACATGTCAAAC
TATTAAAACACCAAACTTACACAGTTCAAGTCTAGAGAAAGAGGATTCAAACAATAGTTA
CATGCCAAAAACGATAACAGCAACAAAATGAAGAAGATGAAGTATAAATACTTTACCAGG
ATTCGACAACCAGATGGGCACTTCTATTTGGAAGAGCCAAAACAATTAGGTGTAGAAACA
AAATTCGAGGTAAAAAACAAGAAAAGAAAGTAGGATTTACCTTTCAAGAAAGAAAGACAG
ATGGTTGGACTCCAAATGAGATGATTCGATTCAATCAGAAACAGGAAGCACAGATCATCA
GAAAGGTTTAAGAAATTTGGTGAGGGAAATTAGGAAGTCAATGGTATACTGAGACAGATC
AAGCAGAAGACAAAGTCAACGTTGCAGTAGCTAGCTACAATGATAGTGGTATGGTCAGAT
CAATGACAATTAATTATTGTATTGTTTAATAAGTAGGAAGGAACAGCTTTCCTACCAAAG
ATTATATTATAAGATATAGCAAGTTGCTTTTAACCTTTAATTATATGCATGTGCTACATT
TTGCTTTCACTTGCGAATTTCTCAAGTCATTCACATTGTTCTAATCCATTAAAGGGGTAA
ATATAGTAATATTGGTTTTTGAGAGTTTTAACTTCTTATCCTTCTCCTCGTATGCGTCAA
AGGGGTTTCATCTTCTTAAGAGATTAGCATATAACACATTTAGAGGTATTGATACAGTTA
AGTGAGAAATTCCAAAAAGCTGGCTCACGACAATGGCCATGGTTTGGCTTGTTTGATCAT
GTTATTCAAATAGAAACTCTGCTTATAATCTTAGAGCCTGTTGCCTAGTGTAAAGACCAT
CAGTAGCATTTGAAAATTAAGAGGCCATGATCAGGAGATGAGAAAAGGAAGAGAGAGCAT
CACTGACTACACAACTACAAGAAGCAGCAACCATTTTAGTCAAATAGAAACATTTTGATC
TGATTTGTCTTAATATCAGATTTAACTACAATCTTTCATAATTAAAAAAACAAGTTATAC
AAGGAAATGGCAAATATAAAATCGGATCTGATACATGATCTCAATACTGTTATAAGAGGG
CAGGACTAATGCTCAGTTGCTACTGTTTCCTTGTTAGTAAAACCTGCACTGGATGGTCTT
GTGATATTTGTTCCTGAAAGATCCAGGAAGACATTGCAAAGGTTCCTTTTACGGGACACC
AGTTTTATACTCGTAGTCCATGCAATTGCCATTGTACGTTCATTCTACGAGTTCCTTTAG
GCGATCAACAATTTCTCATAGCTTTTTCCACTATATTCCCTTATTTACAATTCTATAGAC
ATGGAGGATATCATGAGGGCGAAGTAAATGCAGCTGTTTTCAAGGATGAAGTAAATGTTG
TAACTGGAGATGCAAGAATTGGAATATTGAATCTGCTAGATTCTCAACCTTGTGTAAGAA
TGCTGGAAGTACATGGAGGCGATCAAGCCCCTGTTCCTGGATTCATTGAATTTAGTTGCT
TTAGATGAACAAGTTTCCGTGGTTCAGTTGCAAAACTCAACGTTAAGGGTTATGTGCTCT
ACCTTTTGAGGATGGAATGGGTGAAGGTGAACAGCTTAGGAAATCCTTGAGTCTAATGAA
TTAATGAAGATAGAAATACATTGGGACTATTCGCACCTCTGCAAATTATTTCAAGATACT
ATATATGAAACGACATTTACTAATTAGATTTTACTGAACTAACTCTCAGAAGACGGCTGG
CCTCCTCAGGTTCTATCCACGAGTTTGTGGAATCAGAACAGTATGATCCGTTTAAAGACA
TGCTATAGGTTTAAGAATTTTGGTGAGGGAAGTTAGGAAATCAATGGTATACTGAGAGAT
CTCTCTCTTAGTGGAAGCAACTTTATCAAAGTGCAATGTGCAAGCAACTGTATCAAATTA
AAATTTGGTGAGGGAAATTAGGAAATCAAGGGATACTGAGAGATCTCTCTCTTAGTGGAA
GCAACTTTATCAAATAAGAAATTAGGAAATCAATGGTATACTGAGAGAGATCTCTCTTAG
TGGAAGACTAGCTATTAAAGTCATTGCAATTAGCAAGCATCTTTATGTTTTTTTACTCTA
AAGAAATAAAACAGAGGTGCAAATCCCTTGTGCTTCCTTTGTCCTGTATGCAATGATTAC
TCTCATGGAAACCACCATGCAAACTTCTTGTCACTTTCTGCTTTATTTATTCACTAACTA
TTCAACGAGTTCACATTACACTGCTTTAAATCCTTAAGTCTAATGAATTAATGAAGATAC
AAACTCCAAAGAAAATCACTTGGCCAGAAATAACATACTTCAGTACTCGGGTCAGCAGCT
AGCATGGATAAAACTATCTCCTTCCTATGTTTGAGAGGGCTCTGACGTTGCTTCCCATCT
GGCACACTGTAACTTGCAGATCCGTTTGGCTTTTGCACTTGCACCAAGATGAAATCTTTA
ATCTAACAGAATTGATACTGGAAGATGTAGTCTCTGTGTGATCTCTCGTTTTCCTTGTAG
TTTTTTGTATTTCAACACATGAATTCTAGCTAGTTGGTTTAACAGACCCTGACTATGCTT
TTACTCTCTGCTTTTGGCAAAGAAGTGGGCTCATCAGCTTGTGATGAATTTCATATTAAA
TATCTGGATCTCGTGATGTCTTCAAGCAAAGTGTACCAAGTAGTCAGGAGAACATGGATA
CAAATTCGATCAATCTGGTCTACTGAAATTAATTTTGCTAATAAGAAATTGCAGAGAGAT
GCTTTCCTTTAGTCATTAGCTTGCTTGGAATGGAAGAAATGCCAGACTTCCCAATATTCA
AAGTTCCAGTACTTCTGTTTTGGTTGCTCAAATACTCTGGTACGGATATAGTCCAATCGA
TTTTTTATAAACGAAAAAGAAAAGAGATTAACTTCAATTCTTTGATTTATTTAAGAAATA
AAACCATTACAAACCAAATATTATTCCTGCATACATCAAATTGTTACACAACTGTTTGTA
GATACACAAGAAGCCATAGCTAACTTGGAGATAGAAAGCGCACCCTAGCAAGTGTGAATT
CTTTTCCATCTATCCAAACACCAGTTTGTGACCATTGCACATCCTCCCAGTCAAGATTCT
CCTCCAATACCTGTTCAAAATCACAGATGTTGCGGTCAGCCTAGAAGGATAAAAAAACAG
AAGAAAAACGTAACTACAAGCTGACAATATGAGTTTCTTCTGCAGTCTCCTTATTTGACT
TCGTGAAAATATGACAAACTTTAACATCTAAATATGAAGAGATGTTTCAAGGAAAGAAAT
TGAAATGAAGTACCTCAACATGTTCCAGGGGCAATGGGATCCCAACTGACTGCATGACCT
TCTGCGGTAGTGGTTTCTTACAGCGAGACCACCGGAATACATCAATAAGAACATTATCAG
AGTCGTGCTTCTCACCGTTTGAGGAATGTGGGTGGTGATTATGGATCTTATTTGTCTCTT
CATGCACCTGAGAAGCCTGTGTCACTTTCACCATTTTCTCTCCTGTAAAACAGAGCTCGT
ACCTTCACATAAGAAATCAAAAATTCAGAATCAGAACATCACTAAGAATTCACCACGTGA
ACTTCATGATTTCAATACCTCAGACTTGCACAAAAAAAAATGTTCGTTTACTAAATATTT
TAAATACATAAACCAATATAATTTTGTTTTCTATGCATGGGCAAACAACAAAACAAATAA
TGCCTGAAATTACAGAAGTCATCATCAAGAAATTCTGTGGCAACTTTCAGCTAGTTATGA
AAATCATACAATACAGAAGCTAAAGCAATTTTACTGTAAGACAAAAAAACAAGTTATAGA
AAGAAATGAAAATCATACACAGAAGCTAAAACAATTTTGCTATAAGACAAAAAAATGTGC
CTCCAAAACCTACGTGCGGTATCAAGCTAGAAAGCACAAAAAGAAGAAGAAGAAGAGGGA
GTACCTGCATGAATGTGTTTCTAAATATAGAACTTCTCCCTTTTTCAAACGCGCAGAAGT
ATAGAGAGGCTTTTTTCAGACCCTTGTCAGCAACAATACTAATGCTGTATTTTATCCTGA
TACATTATGCAGGCATAAAAATTGAAACATTAAACATTTTACTAACATACAAGTCAAGAA
ATACGAGAGAGTTAATAGACAACAGCAGCGACAAGAAAATTGGAAAATTGCAAACACCTT
GCAAGGCAATGAAAATTAGTGTCCACATAGATAACAAAAAGGATAAACACTTAATGATGT
CATGGGAACATTCTAAACTCCAGTAAACTGTCATGTAAACATTCCAAACTTCAGATAAGC
ATGTCTAATGGTAGGAAACTGTGGAGAGTTGATCGAATGAAATATTAGAACAGCTATATA
AAACCAAGATCTAGGGTTAGGGCACGTATAGTAAACTAATGGCACAACAGTTGTAGAAAT
TAATAGAGGATATCTGTTATGTGTTGCTAAGAAAAAAACTTAAAAAGGTTTTAAAAACTT
GGTAGCTATTAGTTTTCATAAACCAGAAAAATCCCATACAGAAAACAAGAATAATTCCCA
AGAAGGCTATCAACTTCAAAACAATAAGATGAAACAATTGATGCCACAGCAAAGATAACG
GAATTTGTTTGGGTGGATATGAAATAAACTCTCTATGAGATCTAAGTTGAGAGTTGTTCT
ATATATAAATGTTCAAGTCCCTTCTTTTCCTTTTCTGTTCCCTCTACACTTGATCAGAAA
AGAGAATTAAATCCAAACACAAATACCGATGACCTATTTTACACACAGCTATATGATAAA
AGATCTAAATTTTCATGTGAAGAAAAACTTGTTACATCACCGAGTTGAAATAGGTCATCA
TCATCTCTTTATTGCAGCCTTAGGGGCATTAAAAGCAAGATCCACAGGTCAACGACTACT
AGCACAATAGACAAACATATGCATTTGAGCACACATGCAGTTGACATTTTCATTAATAAC
TACATGATATGGATATCACTATTAATAAAACACAAAGCAAGTTTCTTCCAAACCATTTTG
GATGATGGCAAAATTAACTTCTACTTTCCATAAGACAAAAATCTCCAAGTCCATACAGAT
CTGAAAAATTGCAGCATATCATAGTTATCAAAAAGATCTAGAATCTACCAGGGCTCATTG
CAAAGGTTGTACTGTATTGTAACTTCACGTACAAATCTCTGTTGCCGCAATGCATTCTGA
AAGAGAAAAGCTGTCATCATGTAAGCAGATCCAAATAACAGAAAAGTGCTTGGTCACAGA
AATATTTTAGCTCTTTTTATTAGTAGCACAAACATGCGATTATCATTGAAATAAGCAAAA
TCATAAAGAGTAAAAGATTTGCTCAGAGCTCTACCTCAGATGACAGTTCTACTAATTGAT
ATAGGAACAGTATACAGAGAAGTAAAGAGTAAGAACATAAACTCAAAGGATTATGGAAGA
AAATGGCAATGTCATACCGAAGCAGCAGCACGGGTAGTCATTGTCCGTTCAACAGCCACA
GGAGCAAGAGTAGGTTCCACTGCTGATGTATGTGTAAGACAGGGCTCAAGATCAATGGTT
CCACCTCCTTTCTGAAATAAACAAGAAATTAGAAATAATCATGATTGAAGGCATTTCACG
ACTAGGATTTTGTAGGATAAAACAAGCAGCAAGCAATATTCATGAAGATGGTAATAGCAA
TGCCGCTATGACACCCTCAGACATTTCTGAAGGTTCTCAATGAATTGCAGAAAAATGGTG
ACTAAAACTACAATTGCAAAAAAATTTCCACCACCTTCACGATGCAGCAATGCTCAACAC
GGTAGCTACAACCAATTCCAGCTCCCCAGGCACGTGAACGAACATTATTTCTCAGCATAG
AAATGTAGCCTAATGCACATATCAAAGTTCGTGTTAAAATTCCACACAAGTAAAGCATGG
ATGGTAAGGACACACATGCAGAAAGGCAATATTAGCAAGAAAGAGTTAAGGGCGTACTTC
ATTTAAGTTTCTCATATAGCTATATACTATTAAAGGAAGTATTGTCATCTTGACAATTGA
AAAAAGAGCACAGTTCAAGCATGTTGGGTTTTTTAAGAGCTCTAGTTATCTTGTTTGGAA
TGTGTCTTTGCATCCTTGTGATTCACTTGTGCAAATATGGATATGGATTATCCATGATTT
TGATGTCAGCAAAATCAATTATACGTGGTCAATCTCAGACACCATTACAAAGTTGACTAG
GCTTCAACCAAAACCCAAACTACTCAGACCATCTAGGTGATATCATTATTTTCACAAACT
TCCAACATAAGAACTTCAAGAAACAACACAAATTTCATTCTGAAGTAAGATGTAGAGACA
TACAAGTTCAAATGGATAGCTGTATCCAGATTTGTAACATTTACATGAATTATTTGACTG
CATGATCATGATGTGAATGTGTTTAGAAATGGCAGCATCATAAAGAAGGCGAGATAGAAG
GGGCTTACTATCTTGTGGAGGCAACACTCTGATAGTAGCACATAACTCTTGGATGGCAGG
TGGAGGAGGAGAAGCAGTGGGACGGAAGTAGCCTGTATGCATGAGAACTGCAACAAAATT
GCAACATCAATATTGTTTCAGTTCACATATAAACAAATTCTACAATTGTTACTGTTCATC
ATATCACAGCATACCAGCGACAAGATCAGAGTCATTTGTGTATATATCTGTCCCCCATAA
TTGTCCACCTCTTACCTGCACTTAATAAACTTAAAGACCTAAGCATGGGCATACTTATCT
AATAGCTAATACCCAAACATGAAGGCATCAAACTATGCAGAGCAGAAATCCTGTAATATT
AGAGCTAGCATGTCAAATAATTGCTCTTATAGAGGCCTCTTCTCTTCTAATGAAAGTTGA
CCATCTGACAATTCACAGTAAAAAATTGTACACATCAGAACATAAAAGGCACCCACATAA
TATACAACTTATCTACCAACAAATTGACCTTAAAATTTAAGAATAGCTGTATCTTTCAAA
GATTCAGTTTGCAGACACAACACACATAAACATATAGAAAGAACCGAACCCCACACAACC
GATCTCATCATTCAATTCTAAACCTCCCAAAACTTTGGGATAAAGGCTAGTTAAATTCAC
GTAATCAAACTAATAAGAATCGGACTCTATGAAGAAACCCTTATTCAGACAATGTAAAAA
GGTTCAAAACTTTTTAAGGAAGCTAATGGAAATTCCATTGGTTGTTAGAACCTTACTATT
CACAATTTGAATATTTCAATTCATTGAATAGTACAAGCAACTCAAAAAATAAATTAAAAA
TAGTAACCATAATTTAGAACAGATAGTAAGAGTCAGAATGTTGAGGCTAGAGTTCACGGA
CAACAAACCTTTGGTAAATCTTTCTGTTTGAAACTTAAACCAATTATAAATTAAATTTTC
ATAATAGAAAGGGAAGTGACAACAGCAATTTTCATATTGGAAGGATTATTACTTTTTTAT
TAAAGCCATGAGATCTGGTAGTTTAAGTAGTTAGATGATAGCTTTAGAAGTATTATAACT
TCCTGTGTCATTTCAATGATCACGAAATAGCAATATGTTGAATTTTTTCGAACTTTTAAA
CTTCTGAGTCTTTGAATGACTTGGAACTAATAAATTAAATGAACTGATACATTTTAGGTT
AATAACTTAGCAGTTTTTATTTGTTTTAGAAGCATGCAGTATGTAATCATCCTTGGATAA
TACTGGCAATTGAAAGTTCTGACCCCAATGCATCCTTAGAATTTCCCACGAGCTCCCACA
CAAGAGACAATCAATATCTTGTGGTAAGATTGAAAGGCATGGCCAAACAAACAAAAATCA
GATGATGTAATGGGGAGTCCATGGCTCAAAGAGAATATTACTAACTATACCCTCACCTCT
GACCCCCTTAGCAGTTGTGCAAGCCCCATGGAGCCAAGAGACATACAATTCCAAGATAGT
TTAAGAACACATTAAAAAGGAAAGAAAAAAGACACATGAGAGAAGAAATAAATTATATGT
TGAAAACAAGCAAAAGCATCAACTATTACATACAGCAGCAAGCTTACTTGGCGATTTGTA
GCAGTAATATGTTCTGCTGGTATTCGAATTTCAAGAGTGGGGCCCTTATGGCTGCTTTCA
CTATTTTTATCAGATTGAGATGCTTCATACTCCTTCCATAACTTTATCAGCTCTTGCATG
CATTCACTAACTTTATAAATGACAGAGGATACCTCAGATTTGCCTGGAGCACAAGAAGGT
AAATTCAATAGCCATATAAAGGAAATCAAGTAACTTGTGAACTACGATGTTATCAAGTTA
TTTTTTGTATCATCCATCAGCAAGCACTAATATGTTTACTAATAGAAGTAATTTATGACA
CAGAGACCACGAGTTGTTGACACAAGCTACACATTTGTTGTGACAAAGAAACCTAAAAAG
GCCCAGAAACTACCAATTAATAGAAGCTTGAGAAAAAATTATACAGCACAAAGAAGAAAA
GAAAGGGAAAAGGGAAATATGAAAGCTAACACCTCATTCTGGCATATCCAATGCATTAGG
AGAGTGGAAAAGGAAAGAAGTAAAAAAAATATCCAATTAAGCAGTGATAGCTAATGATTT
CAGTTTTAGCATTCCAATCAGTACTCTGAAGGAGATCCCGTCATTCAACTCCCCTGCAAC
CCATTAGCCATAGGGCACGAATAAATTTCCAGCTTCGTAATATGGAAATGACAGCTTACC
TTGACATCTGCAGGATATAAAGGAACTTGGTTATGATGAATTTAGACTATAGTTTACTCT
TGAATTATTAAAGTGGAATGATGCTCAATTTAACCAATCTAAGAGAACCAACATACTAAA
GAATACATGACAATGACAAATTTGGTTAAAGGTTTCAGCTACAATAAAAGTAATTTTATC
TTCAGAAACTATCATTGTAGGATAAATCTCTGGACACTTAGCTCCAATAATAGCAGTTTC
CACATTCATATCAAATACTTTAAAGCAAGTTTCCACACGGTAACTGTCAATAACCCAAAA
TCAATCATATGCATAACAAATTTCCAATTAAAACAGCAATTAAGAAGAATTGAAGAACAT
ACCCCTCACAGTCCTGAGTATGGGAACTAAAACGGGGTTCACAATTTGCCACTTGGGCGC
TGCCCCTAGGCCGAAGCATCCTCTTGCGCTGCTGGACTCCATAGTTAAAAACTCCTCTTT
CCCTTTCAGTTGCAATTTCACCATCTGCACATCCATCATCAGATTCTTTCCCGTACATCG
TGCTGCCCTTCTCAGGTCTATCTCCTTCTATGTCAGCTTCTCTTTCTTTCTTTTTATCTT
TAGCTTCTTTATCGACATTTTTCCAGTTATCAAAATCTTTCTGTTTCTTTGGCTCCAAAG
CTGGATTTTCCTGTTCTGAAATTCTGACAGATCCATCCACAGACTCCTTTTCACTGTGCA
AACCCTCCTTTTCAGCTCCAGTTCCTGATTCTCTTTTCATGTGGTCCTTCTCCCTTTCTT
TTAACCTTTCCCTGTCTTTTGACAGATCCTTCCTCTCCCACTCCCACCTCTCTCCTTCTC
TCTCTTCCTTCACCGACTCTTTTCCCCTCAGCAATACCGTTGCCTACTTGCATACTTCCC
CTTCGATCACTTCTTTCCTTATCTCTGTCTCCCCATTCCCGGAGCTTCAAATCTTTCCTC
TTCCTATCCTTGTCTTTAAATCTATCCTCACCTTTCAATTCAACTTTATTTTCTCCAACC
GCCTCGTGAACTTTGGCATGATCCCTCTCCTCAATACCGAAGACTTCCTTTTCAATCTCA
ATGGAGCCTTGGGAATTTCGACGTGATATATGCCAAGGATCCACATGTACACCTGCAGAT
TCCAAACATCTCTTTCCCCTATGGTATTCTTTTGGTTCCTTCCAATTCACCCGACTACTT
GCAGGACCAAAACCATCCTTTTCTATCTTCATGTCATTCTTCAGCTCAATATGAGCTTCT
CTGTCATGCTTTAATTCCTTATTGTCATCCCCTCTACTCTCAAACCTCACATCCTTTTCA
TTTTTAACACCTTGTGAATCCCTCTTTGCCTCGCCATACACTCTCTTGCATCAGTCCTTG
GCTCATGGTTTTCAATCTGGTAGTCTCTGCAGTCCTTGGAATCCCTTGATTCAGGCCTTC
TTTCAGGAGCAACATTCAAATGAGAAACCATGTGTGATTCATTTGAAGATGGTGGGATTC
GATACATCGAATGCAAAGGTGATCTTCTATCTACGTCTCGAGACTCAGTTCTGGGAATCT
TAGCCACCCTAGCATCTGGACCCATCTCATATGGTAGATGGTACTCATTTGAAACCCCCT
GATGTCAGCTTAGGATACGAACCTGTATCTTCATGAGGAGGGAATTTCAAAGAAGAAGAA
TGACCACCCTCTTCATGCGATCTTTTAACAGGAGCACCACTCATACTCTATATCACCAAC
TTAACCTAATAAGAAATCAAAAAACAAAACAATAATCCTCTAATAAATCGAGCATTCACC
CCCCCACCATCACAAAATAAGAATTAACCTTTTTTTCCAACCAACCGAAACCCTCCAATC
CAAGTACAAAAAAAAAAAGCTTTAAACTAAAAAACACCAAAATGGAGTCAGCAATGCTCG
ATATAGACTGCTTCAAAAGCTTGAAACAATAAAACTATACATAAATAGTAAATTTTTAAA
ATTCAACAATCGACAACGGCAAAAGCTTCAAACTTTCACACTCTCACGAATCATAAACTT
GAAATTGAAACTCCTCCTCTCACAAATTACAATGAGAGGAGAATAAATCAAAAGGACTTT
CAAAATGGACCACCTTTCTCTCTAAAAAACTTAGGCTTTGAATTCTAAACACAGATCTTC
GATAGAGCAATCTTTTTATGGAAAACCAAAAAAAAAACCCGAAACATAAACCAAACAAAT
TACTCAAAAACATTGAAATGGCAAAACTAAGAGAGGGTTTAGTTAGTTTATGTACCTTTG
TTGTTGCTGTTGTCTGTGTCAATTCCCTGTCTGCTTCTTTTTTTTCTTTCTGTGTCTTTC
TCCACATTTGCTCTGCTTTTTGCTTTCTTCTGGACGCTAAGCTTGAGCTGAAGGTAAGCC
GAATCCATCTATTGCCTATTGGGCTCACACTTATTTTTTCCATTTACTGCCCATAGAAAC
AAAAGACCATTTATAATACGAGGAATAAACAAAGGCCCAACAGTCGATCATAAATAAATT
AGACAGATTAATCTGAATAGACTCAGATTAATTTAAAAATGTATTATTTTAAAAAAATTT
AAATAATTAAAATAATTTTTTAAAATATAAAATAAAGTAATATTTAATTTTAAATCTGTC
ACAACCAAATTCTAGATTAACAAGTAACTAGGTTGGCTGTTAAACAGATTTATAATATTA
GAATAAATAATTACAAATTTAGATTAATCATGGATTAGCATGATAATATATGACTTCTAA
CTTTTATTCTTTGTTTCCTCCAAATTTAGGTTTATTTTAATTTTTATATATTTTTCTTTG
AAATGATTCATATGTGCTGATTTTGGAATTGGATGTAAAATAGGATTCCAACTTTGAAAT
ACTTTAGTATTAGGATGACACTAAGAAACCCAAACAAATCACCCAATAATTAATTCAAAA
CAATATAGTGGCAAAACTTGTAACTAATTATTAAATAAATTATATTTTAGCTATATTTAT
CTAATGATTTTTTTTTATGTAATTTGATGTGCTTTTTAACATTATTCATGGTGGATTATA
ATTTCACTTGACTTGGAAGGTATTCAATTTCATTTAAGTTGATACAATTTAAGTTGATTG
TATAAGACTTTGAGCAATAGGTTTTTGATCCCATCTTATTTTATAAAAAATTATTTTTTA
TATTTTTTATTATCCATATTATATTTTTAAATTTTAAATTAGTATGATAAGTTGACTCGA
GACCTAAAGTAGAGTCTAGATTGAAAAACAAATAAAAAATAAATTGGTTAATTTAGTCAA
AAAAATCAAAATAACCCGATGACCCGGTTAACCCAAACCTTACTCAGTCAAAATTAAATC
ATCAACTTGTTTGTTTTTTTATCAAAATAATATTATTTTAATTTTTTGAAAAAATAGGAT
CAATCTGATTTTACTCAAGTTAAATCTTCTTTTATATGACCCAAACATGGTACTGGTTAG
ATTTTAAAACTAGGACACATATAATTAGAGGAGGAGGAGGAGGAGGAGGAGAATAAACTC
TTAACGCATCACTCTCATCAAAAAATGATTTTTTGAAACCGAAGAAACACACCAAAAATG
ATCTGAAATCGATGTAGTAGCAAGTGTTGTAAATAATCAGAAATCAATGTCGCTTTCACT
ATATCAATCCAACGAGTCAACAACGCTAAGAACACCCAAGGAAAACTAACCCAGCCGAGG
GAAGATCTATACAGTTGTTGTAAACAATCGGAAAAGTGGGGGCATTTTTACCGTTGTGTC
TTTTGGGGCAAGATTTTTTTGTTGGCCCAGCAAAAGAAAACAAAACTATTTTTTTGCTGG
ATTGATCGGCCTTCTTATATTGGGCTTGATCCATTACTATCTGGCCCAATAAAACAAAAC
CTTACTGAAACCCAGAGTCAGAACCAAAGTCAGAGTGATTTTATTATACTCAAAAAATAT
AATTAGTGGTATTAGTAGGGAGTAATTTGAAAACTCAGTACATCATGCCTGCCGTTTGTT
CTGCTTTCTGCTCTAATTAGGAGGGAGTAATTTGAAATTGGAACCATAACAAAGTACTGA
TCTGTAGATATCTGCTAAGATTTTGGCTAGCTTGACTCGGCCTTTCCTTGTGAGCCATCC
ATCTGCCATGTAAAGCAATCCTAGCCGTCCCTTAGAGAAACTCTGAATTAACACCCCTCT
CAGCCTCAACCCGATCAACAGCCTTCTTTCCCAATTCCTCTTTCAATTTTGTTTTGCAGA
CCCATTTCCATGCTAGAACCCTAGCTTGCTACGTTCCACCCCCTCTTAAAAAACCTTCAT
GGTGAGGGTAAAGGTCACTCGTTCATTTCTAACTAATTACTTTAAAAGTTTATAATTACT
TAAATATATTATAAAACGAATATTTATAAGGTTAAAAAAATATATCATAAAACAGTTAAA
ACTCCCTCTTAAACACTTCCTAAAACAATGGCCGACTTGATAGAACAAACTTGATTTTTT
ATATATATTTGCAGGCCGAAAAGATATGTAAGTGTTATAATTCAATTTTTGAATAAAAAA
TAAAAAAATAAATGAATAAAAAGTATTTGAGAATGAGGTTAAGATAACACAAATTCAAAG
TTCAGGGATGAAATTATCAAATTTAAAAGTCAATTGATCAGCAATTGAAGAATTAATAAG
TTTAAAAATTTAATTAAAATTTGGATTAGTTTAATTAATAAATCAAGAGTTTAATTAAAG
AATTGAGAAGTTTGCAGACTTAATTAAACTTTAATTTAATTAATTAAAGAAATCAAAGGT
TTAATTGAAGAAATACAAAAATTTGGACATTCAAGGTAAAATTGTAGGAAATTAAAGTCT
AAAGACCAAATTGAATAATCCAGAAACTCAGGACTGTTGTGTAAATGGCATTATAACTCA
GGGATTCAATTGAAATTAATCCAGGGGCAAAATTAGAAATTGATTATTACTGATTAGGAT
CCCAACTGTTAAATTTAAAACGTTTAAGGCCCAAGGTGAAAATAGTCATTCCCAAGGACA
CAAACGGCACCGTTTTTAAGCACTGTTCATTATCCCTTTCGTTTCGCGCGGAGAAAGCCG
ATTCAACAGGGAAATTTGCAGCAAATTCGATCCAATCGTGGACCACGTCTCCTGCCCACG
ATCCCGTCTCCGAATCCACTAAAGTCCTGCAAGTGCAGGACTGTTAACGATCACTGACAC
TCTCTGGCCTTATAAAAGAACAGAGAAAGACGCAGAAAAGGGGAGAAAAGAAAAGGAGGG
AGAGCACGAACGGAAACGAAAAAATACAGGGGGGAGAAAAAAAGAAGAGAACAGGGAGGA
GGAAAAGATAGACAGAGAAAATATACAGAGAAGACAATAAAAAACAGAAGGCCACAGAGA
ACGAAACACCCACAGAACAGGGGACAGACAGGAAGAAACCAATCAGAGAAAAGCAAGAAC
AAAGGAGAAGGAAAGAGAAAGGAGCTTAGCCGACGAATCTTCCATCACGTTTTCATCTTC
AGAGCTACCAGGTAAGTCAGCTTCTCTTTCCCCGCTTTTCATTTTAATTCACTGGTTACT
GTTTACTTTGAATTTTAATTCGCTTCCTATGTACATTCTAACTTAATTCCTTTATCAACT
CATGCACGCGCGCGTGATTTAGTTGACGTTCCTGTTGCCCAACCGGGTCAGTAACTTGGG
CTAGTGATCAGTCAAGTCAGAACATCCTAAGAAAAATACTTTTTTTTTTTTTTGGAGAAA
AATAAAAAATATGCATGATGCATTGATTTACAATTACTTTACTAATTTATTCATTAACAT
CAGGATCAGAAATACCTTTTATTTTTATTTTATTTTTTATTAAAATTAAAAGTATTTATA
ATTGAATATTCACTGACGTCAGAGTCAAAAATATTATAAACAAAACATCATAACATAAAC
CAACAAACTGATAGCAATTTAAGACAAAAATCAATAATGTAGTCTGCCTGAAAAAAATTT
GGCCCTATTTATTTTTGTGTTTCAAAAGCTCTTTTGAAAAAATTTGAATTTTATTTTATT
TTATTTTATTTTAAATTAATATTTTTTGGTGTTTTTATATCATTTTAATGTGTTAATCTC
AAAAATAATTTTAAAAAAATATTATTTTAATACATTTCTTATAAAAAAATATTTTAAAAA
AATAACTACAAAGTTATTATAAATTACTCTGGATTACTTTGTGCATTTCCACAGCCATTC
TAGATTATATAATTACCTCCCTGTTTTCAAAGTTTCAACTACAACTGGGTTCATACTTCA
CATGTAACAGGTACCGATTGACATGGAATATTCAACAGCTTGTTCCTGGAATTTATTAAA
AGGTGTTCGTGCTACAAGAATAAATATAATTTTTAATCCATAGTTAGGTTATAATGAAAT
TTAAAAAACTCGACGAAAGTTCAGGTTACTGTGCAGATTAAATCAAGAAGTTGTTTTTCA
ATTTTATTTTTGATTTTTTAATTAGTTAGGTGGGTCTTGTTAATATGTAAATAGTTTAGT
ATGTTATTTTTAAAACAAATTAGTTGTTTAAAAATATATTAAAATATTTTTTTTATTATA
ATTTCCAATAATAATTTCAATTTTAGAGCTCAAAAGTCTATTTGTTTACGTGGTTGCTTC
TACTTTTGAAGCAAACCACAACAAACAATTGTTAGGTAAAGTAAAAAACGTAGTTTATAA
TTTATAGGGCCCCAAGGCATTTTCGTGTTTAAAACACAGGTAAATTCAAAAGCGGCTTCC
GAGCTGCTTTTTCTTCTTCTCGTGCGCAGTGAATTAAATTCATTCACACTGTTCACGTGA
AAAGCATTTTATATATATTAGTTATTTTATAATTTCAATTTAAAAAGCATTTTAAACCAA
ACACATTAAACTACTTTTTATTCAACCTCAATTTTAACCACGGTTTTAACAAAACATATA
TAAATATCAAATCAACCTCAACTAAAAGTGTTTTTATAAAACAACTTTTTTAAAAATCAC
AACCACAAAAGCTACCATAATATGAAACACGCTTGTTCCCAACATGCATGCTCACAGTGA
AGCCCTCGTTTCCAGCTGGGAAAATCCCTTGTTCACGCACCTTGCCTAGCCATGTTTATA
AGATCATCTTTATTTTTGTGTTTTAAAAATATTTATATTTTTTTAATTTTTTAATTTTTT
CAAATTAATATTGGTGTTTTCATGTTATTTTGATGCGTTGATATCAAAAATGATTTTTAA
AAAATAAAAAATATATATTATTTTGATGCATTTTTTAGTGAAACACTTTAAAAACAACCG
CAATCACACTTCAAAACATACCCTAAAAAACTACACCAGTAAACCTAGACTTGTTTGGTA
TCAACCCAAACAAGTTTGATATTATGATAACAGTTGTTTTTTTAGAGTGATTTTTTATTT
AAAAATGATCAAAATAATATTTTATTTATTTAAAAATTTTATTTTTGATATTAGTACATT
AAAAAATAAAAAATAATATTTTTTTTAAAAACACTTTTAATAAAATACAAAAAGAGAGTG
CCTTTCATCCACAGTTGCTCAACAATACAATAACCCATCGAATTCTTTTGCTTTGGCTAC
ATGACGCGTTAACGTGATTGACTAATGCTGACAAATGTTTCAAAAGAAAAGAAGAAGAAG
AAGAAGAAGAAGAAGAAGATTCATTCGCCTCTATTTTAAATATTTTCTGGGGCCATTCTT
TCTTCTGTGCTATTAGTTTTTTATTCGTTTCTGATCGCTTAAGGATTAATTAATAAATCC
TCTTTTTCCTTACCATTTTGTTCTTCATTGCTATGAATTCTTCCAAGCAACACAGCATGC
TGGTTATTAAATCACCAAGATGGTAATTTTTGCATATTATTTAATTAAGTGTTCTCATCA
CAGGAAGTCATGATCCACCAGTATTCTTCCAAGCAACACAACATGCTGGTTATTCGGGTC
AGTTTACGCGCATTTCAACTAATTTCACGACCTCTAAAGTTAACGACCATATAAACCCTG
ATGTTTATGAGACTTGAACTAGTAATTTTTACGGAACAAATTTAAAACTTGATTAATTAA
ATTATACCATCCCTTCAGAGTTAAAAGATTTTCTATAGCTGAGTAGTGTTCATGCAAATT
AAGATTCTGGGCTTCTCTCTCTCTCTCTCTCTTTATATATCGCAATATGTTGAAGTTTTT
ATAAAGCCAAAACAAGGCTTGGATTCCGTTGTATCTCTATTATATTTTTTTTAATATGTG
CGCGTGTGTATTTCATAATCTTGAGCGCTCAAATTTATATGAAGCCAAAAAAAAAGAAGC
TTACTTTTAATTATATTTCCATCATACCCATTCATAAATCAGTTTTTTTAATTGGTCCTC
ATGAAAAAATAATTAAAAATTATTTGTTTTTTTGTTGGTTTATGTTCAGTACCCAATATT
ACAACTCAATGAATCTTTTTAGAACACTAGTACAGTTTTACTGATAAAATATAACTAGAT
TATGAAAATATAACTAGATTGGTTTTAGACAAATTATTTCAAAATAATATAAAAATATAT
AAAGACATTAATTTAAAATAAAAAATATTTTTTTCATAAGCATTTTAAAAATATAAAAAT
ACACAAGAGTCCTGCTTTGTTTTTGCGTTTCAAAAACACTTTTGAAAAAAATTTGAAAAA
AATTTATTTTTTTCTTTGCTTTAAATTAATTTTTTTTATATTTTTAGATTATTTTAATAC
GTTGATGTTAAAAATAATTTTTTAAAAATAAAAAAATATTATTTTAATATATTTCTAAAT
AAAAAATTTTTTAAAAGAACAACCGCAACTAAACCGTCAACTAAATTGATAAACACATAT
GATCCTTTCTGTTTTTTCATTGAATAGTCATATGATCCCGAGCGACAAGTGTACATAAAC
AAATGCAAAAAAAAAAAAAAATCAAGCAATGAGACAAAAAGTAAAGCACATGAATAGAAA
AACCTTGTTGACTGGACTAGCTAAGGAAGTATTTGCAAGAAAGCATATCCCTTCTCCAAG
CTAAAGAATATAATTTGTGGGAGAGATATTTTTCTCATTTTGTTTAATATTTTATTTAAA
GTATATAAAACAAACATGAAAGAGTTATAATAATATTTTTTTAATATTTAGCTTTTTATT
TAGCATACTTGTTGGAGACGTAGCATAACCGTTGGAGAAGCGCTGAGGTGGGAGTACATG
TTTCTTTTTTATTTTTTTTATTGGAGTGGGATAAATAAGTATTTTATTTTAATAAGTTTG
ATATTATTTTTTTTTCTACATGGTTATATTTAATTGGTTTATTTTTTGTGGTCCCCTGCT
TTTGTTGGTTTTAGCTTTTTTAAGAGATATGTACAAATAATATTTGTGGGACAAAAAAGA
TATTTTAGCATTTTGTTTAATGTATTTTTTTAAAGTATATAAAATAAACATGAAGGAGTC
AAAATAATATTTTTAAATATTTAGCTTTTTTATTTATCACACCCGTTGGAGATGCAGCAC
AACTGTTGGAGATGCTATGAGGTGCGAGGACATGTTTCCTTTTTATTTCCTCATTAGAGT
GGGATAAACAAGTATTTTATTTTTTCTTAATAAATTTGATATTTTTTTATATGACTATAT
TTAATTGAATTATTTTTTTTGGTGTCTTCCACTTTGATGGTTTTAACTTTTTTTTTAAGA
GATATTTAGAAATAACATTTATTAAAAAAGATATTTTAACGCACTTGCTTTAAAGTATGT
AAGATACGTATGAAAGAGTTAAAATAATATTTTTTAATATTTAACTTTCCATTTATCCAT
TGGACATGCTCTTAGGTGGGAGGACGTGCTTCTTTTTTATTTCCTCATTGTCATGGATGG
GTCCCTCCAGATCTGCTTTCAAAATCATAATAATATTTGAAATAATTGAATTTCGATTAC
CTCCATGGTGTTTCGAAACTTGTAAAACTTTGATTTTTAAATTTTTTTGTTTAAAATTTA
ATTTATTTTATACTTTGTTAATATCAAAAATAAATTTTAAAAAATATAAAAATATATTAT
TTTAAAAAAACTTTAAAAATCAATTTGATCACTATTTCATACACTCAAAAGGTACCGATT
GGCATGGAATATATTAACAAGTTTAAATTCAGGAAAATATTTGTGTTACAAGAATAAATA
TAGTTTTTAACCCATAGTTAGATTAGATAAAATTTAAGAAACTCAATCAAAGTTTAGATT
AGTTGTGCAAATTGGCACGGCTTGTTTTTGTATTTCAAAAGCGCTTTTTAAAAAATTTAA
AATTTATTTTTCTTCACATTAATATTTTTATGGTGTTTTTAGATTATTTTGATGCTACTT
GATGTCAAAAATAATTTTTAAAAAATAAAAAAAATATTATTTTAATACATTTCTGAATGA
AAAACATTTTGAAAGCAACGCTAACCACGCTTCTAAACACGTTAATCTAGAAGTGGTTGT
TGAATATTTTTTTTTATTTTTTAATTTAGTTTAGTGTAATTTAGTTTAGTTTTAATTAGT
AAGGTCGGTTTAGTTAATATGTAAATAGTTTAGTATGTTATTTTTAGAACAAATTAGTTA
TTCAATAATTTATTAAAATCTTTTCTTCTTTTTCCATTACAGTTTACAGCTATAATTTTA
ATTTTAGAGCTTGAATAACTCTAATTCTTTCATTCGCTTTCGCTATACGACGCGCAAACA
TGATCGAGGTCCACTTTCTATAGCTTTTGTTGTGCGACGCGGTAACGTGTATATATATAT
ATATATATATATATATATATATATATATATATATATATATATATATATATATATATATAT
ATTGTAGGACCATTCTTTAATTAATTCCTCTCCTTCCTCCCCCAACTTTTCTAAACCATT
CTTCTCTCTCGGACTTCTGTTCTTTGCTGATTCCTTGAGCAAACCAGTAACTACACGCTT
GGAAAATCACTTTTTACAGGTAAACTATAATCCTTCCTTTCTTTACCATTTTGTTCTTAC
TGCTAATTGATTCTTCCAAGTAATACAGTATCACCAAGATGGTAACTTTTGCATATTATT
TAATGAAGTATTTTCATTATAGGAAGTCATTATGCACCGGTATTTAAAGGATTTTCTATA
GCTACGAGGTGTTGCATGGTCTAGGTTTTAACTCCAGCTATGAGGAGTTTGCCTCAGAGT
CATTCATTTGACCACGCTTAATTCACATGCTGATTTAATTATCTTGTTAAAAACTCAATC
AAGCTCTCAAAACACCCCTATAATAAAACTTAATCATCTCCAAGATACCGTATCTAAGTG
CTTGAGTCTCGATAAACTATATAAAAATGATGAAAACACCTCTATATGTAGCCTTGATTT
TTTGAAACACAAGGGTAATTTTGTATTTAAACCTTTTAATAAAATAAAAGGCACATGCAT
ATTTCCCAAGGTCATGAGTGTATCTTCACTATTTATTTATTTTTTTATAAAAAAACTAAA
GAATCCTCCAATCCAAGCTTAAAATTTTATGCTAGGAAATTCAATATATATATATATACA
CTATAGCCCAAAAACCCGAATGGACCATGTTGTTATCAATTATTTTTTAATGTCAAATGT
ATCCCATGGAAAAGACAATCTCACTCCTAATTGCATGTTTAACAAGTTTTTTTTAGCAAG
GACAATTACGCCATTACACCCAGCCCAATCCATAATAATATTTGTCTATGTAAACAGTAA
AAGGGTGAACAATAAATAATACACTGATCCATTTTAGTTTTTTTGTTATAATGAAAAAAT
AAAATCTAAATTAAATTAGGAAAGCAACTTTTATACAAATAAAAAACGGTGGTAATGACA
GTTCCATCTTTCCTTCTTTTTTAACATATTTTTTCTTTTTATTTTTGTGATTACTAGTTA
ATTTTTCGATAAAATTCACGGATTGTTTTAAAGTATTTGTTAAATTGTTGAGTAGATTTA
TTAAGAGTTAAAATAGAAATCGTGTAGCATAAGGGATATTAATTGGAAACACTTATATTC
AGAAACTTTTTTATAACCATATAATATAAATATATCAATTAGACTATCGATTTTTGTATG
AATATTAATTGAGGTTTAATATAAATAGGGATATTTTTAATTTATACATAAGAAATGTTA
ATTTAATACTTGAAAGTGATTACAAAGAATAACAAATATAATTTTAGTATTTTGAGATGA
ATTTTTGCTTTAAGCTTTTAGGCACTAATTTAACTATAAAACGAACAATGCTTGTAAGCC
ATAATGTTTACGACGAAACATTAAGATTATTTTCTAATGAAAGATTTAACTCACCATTAA
GAGTATTCTCAAATAAAAGATTTAATATAAATCTTTAGGTGATGTTTGATATTGTTAGTA
TAATATAAATCATACCTTAAAAATATAATAGATAGTAGAAAAACTCAAGAGAATCCATCA
CCTACACTACACTTCCGCAGTTTAAAACTTGATGTAACTCTGTTTTAGTGTAATTCTATT
TAAAGATAAAGTCTAGCTTCATACAAAGTCCTACCCACAGTGGACTTCTATATATGATCA
GTGAATAACTGTATATATATATATATTGGAGGTTTAATATAAATAGTTACATGCGCATGG
TACATGCACATAAACATGCATGCGCATGGTACATGCACATAAACATCAATCAAGCAAAAA
AGAGTTGGTGATGCAGAAGCAGAAGCACTAGTCCACAAGAACAAAACATTGAGATGGAAA
ATATGGGACGAGATATTGGAACGGTACAAACAGAAGTTCAGGGTTTGGAACACGGAGTAG
GGGAAGAGAGGATTTCTTTCACACGCAGAAGCAGCAAACGACATATTAAGCATGACTGGA
CTGAGAGGTGATGCACTCGAGAGCAAGCTGAGGATTAAAAACAAGCGGTTCAAGTGTTGC
AACAAAGCAATGTAGTTGACAATTTGGTAGCAGATGTTGCAAAGATACAAATGGGAGTTC
AGGGTATGGAGCAAGTGTATGGGGGAAGAGAGAATTTGTTCACATTTAAAAGTGGCAAAT
GGCATGGAAAACACTGGTGAAAGATGTATTCAGCAAGAAAACGGCAGTGTCTCTATTGGA
GACACACGGTTGATGACCATGATAGTAGAGGAGAAGCAACAGAAAGATTAGTGCAGACCA
ACGTAGGTGCAAGCCCTTCTGGAGGCAATGATATTGATAATGCCATTTCAACCAGTCCAC
ACGAACAAAACAACGAAGCTGACAATTTGGCAGGAGATGCACCAGATATGAATGAGGTTG
AGATCTATAATTTTTTTAATGAAGGACAATACAGTGAACGGGGCTGGAGTGGAGTAGCAC
AGCCTGGTGCAGGAGCACTTGAAGAGAATACAAATGAAGAGAATACAAATGTGATACGCT
CTGGTTAATGGATGATGAAGTCTCAACCATTGGTATTTGGGGGATGGGAGGGGTCGGTAA
AACGACAATGCTGGCCGCGTATCTACAATGAGCTTCTAGAAAGACCAGACATTCTCACAT
CATGCTTTACCGGGTGACCGTGTCTCAAGATTTTAGTATTTATAAATTGCAGTATCAAAA
TTGCTAGACTTCGACATTTAGATCTTCCAAGCGAATATGAAATCCAACCTAGAGCTGCGA
AATTATCAGAAAAACTTGAAGTGAAGAAGCAAAAATGGATTCTTATTTTAGATGATCTAA
GGGAGTCTTTTGATCTGTGCAAAGTGGGAATTCCTATCCCATTAAAAGCGAAGCAAGGTG
ATTTTTACAACTCGACTAGAAATCATTTGTGCCAGAGATGGGTGGCAAACATAAAATAAA
AGTGAAGCCACTTTCACACATAAACTTGGACTTTATTCATGGATAAATTTGGACATGACA
TTCCACTTTCTCTAGAAGTGGAATGCATCGCAAAAGGATGTTGCAAAGGAATGTGGCCGG
TTCGCCAATTGCAATTACTACAATGGCAGGAAGCTTGACAGGAGTGGATGACCTAGATGA
GTGGAGGAATACATTGAAGGAATTGAAAGCAATCAAAATATAGTGACATGGATGAGGTAT
TCCGGATATTGAGGTTTAGTTATGATCGGTTATATGATTTAGCTCTACAACAATGTCTGT
TATACTGTGCATTATTTCCTGAAGGTCAAGTGATTGAAAGGGAAGAGTTGGATAAGTAAT
TTGATCAATGTGGGAATAATTGAAAGAATGGAGAGCAGGCAAGAAGCGCTTGACAAGGGT
CACAAAATGCTTAATAGACTTGTAAAGTGTCAGCTTATTGGATAGAATTGATGGTGGTAA
GGCTATCAAGATGCATGACTTGATTAGAGATATGGCAATCCAAATACGCAAAGAGAACCC
ATCACGTTATGGTAAATTTTACTTTTGATCCTTATTTATTTATTTTTTTTTGTATGTTTT
AACCACTAATTTTTTTCTACACGTATTTGTTTTGATTCTTTCAAATAAAAGTGCTCATTT
GGTTGTAGAATCTGTAAGTAGGATTCTTGATCGATCAGGCACGTAGACCTTAATTATATA
TGTTGCTTAATCAACGACAGAACCCAACTCATATTATATTTTTGTTCTTACACAAATGTT
CATTTTGCTATCAATCCTCAACTACTTATCATAAAAACAAGGAGAACAACTTCAAAATTT
TTTGTTTAAGATTGCTTGGCAGTCTCTTTTTCTGAAGATTGCTTTAAAATCCATTTTTTA
TTCAATATTTAATTGTATCTACAGGACCAAAGAAGAAAGAGGATGAAAATGGTTCGATTA
ATGTAACAAATTATTGTCACTCTTAAAATCAATCTGTTCCATTTGCTTAATACAACAATA
ATTACATAATTTCTTAATATCTTGTTACTGCAGGCATAAATGTTGTAATTGCCATGCTAT
ATTCCTGTTCAAGGGCTTCTCTAATTGTTGAAAATGTTTCTCAGTTTCAATCTTTTCTTT
TCCAATTAATGTAACTTCCATTTATTTTTATCCAATATTTTGGACCCTTTTTTCCCTATA
GGACAAAGTGAGTCGACCAAAGGATCCTTTTGGAATCATGTTGAAGATATGAATGGTAGT
AGCATGAAGTGTAAGTTTTGTGGGCATGAATTTGCCAAGAGCACTTCCGTTACGAGGATC
AAATTGCATTTATCAGGAGAGAGAGGGCGTGTGTTAAAATCTGTAAAGACGTTCCAGAAG
AAGTTCAAGGAATAGCCTTTCTAGCTATACTTGATGGCACTCCAGGAAGAAAAACGTAAA
ACCGTAGCAGGCTCAAGAAATAACGAGGTCACTATTGCAATTGATGTCAACAAGTGAGTG
ATAGAGAGAACGGGACTGGAGAAGTAGCGGAGAAGCTGTTGGATGCTTGAGAAAGTTCAC
GCCCTGGAGTAAGAACTATGAAAACAATGCTTTTAAGAATTGGTGAAGTTTCGTTGACTT
CCTTGTTTATAACTCCCACTTTCTTATATAGGAAAATCAGGATGGACTTTGCTGATGACG
AACTTAATTTTAGAGTTTGCATCTGCAGTTTCTGACCAGCTGAGTTATGCATTAATTGGC
ATGGTGTTGGCATATGTAGCTCTGCTTTCTTGCTACTGCTGAAAACCGGTCCTTTACATG
GCACGAAAGAAAATAATGAGCCTATTGCCCTGTTTCCATCGCCGATCGACCAGTCCTTTC
CGCACCTGCAGAGGTTGTTGAGTATTTTGGATTGTTTGGTGCCGTTCTGGCAATGCATTT
ATTCGACAATGCAGTATACATATGCTCGTCAGCAGAAAGCTAATCCAATTAAGATGTGTC
TTCTGCCTTTCATTTTCGTATTATGTGCGGTATTTTCCAAATTAATTGGAAGGTGGTTTC
AATGACAAGAGTGCTTAGAGCGTATATTTTCTTAACTGAAAAAATGGTAGTGTTTTGTTT
CAAGACTATATATTTTTTAGTGGAATGTGTCGAAGACTTTGACACAGGATATGATCTCGT
CTTCTTATTGTTTTAAGGACTATATATCAATTCTGGTCTTTAATATTTTAATTACAATAA
ACACTTCCTCCAAATTCCGAGACTCAGACATCTCTGACTAGCGATCACTTGTTATTGAGG
ATAGGTTTTGTCCATAAAAAGTAAAGCATGTGCAAAACACATACACAACCCAAAAAATTT
AATCTTTTGACAATAAAAATTAATTAAATCTAACAATTAAATAAAGATTATATTGCTAAG
GTTTCAACCTTTATACACTTAATTGAAATCATAGCCTTTTTCCTCGTTTTTAGAATCCTT
GTTCAGAAGGCAACTGAAAACTCAGGAGAGGTTAGCTTGATAGGTGAGTAGCTAGAATTT
TCAATTCTTACGTTCTTGCGCTTCCTTTTTCGATGAGCTTTTCAGAGCTTCAAAATTGGG
GTTGGTACACACGTTAACTCCTCAACAAATAGCAAAATTAAGTCTCTCGCTTTGATTTAT
GAAAAATGATTTTTAAAAAATTACATTCCAAACTTTCCGTATATGTTTGTCATTAGAAAA
GTTGTTAAACTTAAAAATACTTTTCACTAAAGAAAATTTAGCTTGGTTTTCAAGAAAGTG
TTTTCCTTTTTATTTTGGACAAACATTTCCTAGAAGTTGTTAGAAAATTTAGAAATGTCA
TGTTATTTAATGATTATGATTATATTAAATTTGATCCTCAAACTTTTGATTGCTATATAT
TTTATTTTGAATTTTTTTCAATTTTATCCTTTAAAATTTGATTTAATTTTATTTTTTATA
TCAACTTTGATCCTCATTTTTATGATTGTTATTTGCTTTTATCTTAGATTAGATTTCTTG
ATTTGAAACTTTTTAATCTATCGATTGATTCATTCTCAATTGTTATTTATTTTATTT
