# Supplementary material for: Genome Assembly and Sex-Determining Region of Male and Female Populus × sibirica
Source: Front Plant Sci. 2021 Sep 8;12:625416. doi: 10.3389/fpls.2021.625416 (PMC8455832; doi:10.3389/fpls.2021.625416)
Supplement: Supplementary Data 3 — Sequences of four contigs that contain SDR variants of the male (tig00001299 – Y haplotype, tig00000650 – X haplotype) and female (tig00001482 and tig00003220 – X haplotypes) P. × sibirica. The sequences are presented in separate files in the fasta format. [file Data_Sheet_3.ZIP › tig00003220 (Canu, Racon, Medaka, POLCA).fa]

>tig00003220
TAGAACGTGGATTCCATGTGAATAGTGATTCCCCTTTACTTTGAAAAAATAATTTGCTAC
TAGTCGGTGATTTAAGGTGACTTGCAGGATAGATCTATTCTTTTATTAGGTTACTTTAAT
GATAAATTAATATAATATTTTTTTTTTAGATGTTCATGGTGGAGAAATTTGATAGGATGG
ATATATAATGTTAAATTTTAATTACAAAATAATAATTGAAAAAGATTATTTGTGCTCATT
ATATATAAACTGGCAATATAAATGAAGGACATTTCATTTGAACCAATCTGGATGTTTGAT
GCAAAAGGAATGAGAAGCAAACAAAGATTTTGCAGTGCCATAAACTTGAGATCAATATTT
GATGATAGTGAATTGGGAAGAGGCAATATGCTTTCTTTCCATTAATCTTTATTAAATAGA
AAGATCACCAATTAGTAATTCAAAGCCATAAAACTTTGAAGCCAGTAAAAGATGAGAGAG
TCATTCAATTCCACACCAAGTACAGTAGATACATTGAGAATTTTCCCGTCTTAGGTATAC
ACACAACAATTGATTCTCATTCATTAAACTTAAATTAAAAGCAAATTGAGAGATTCAGAA
AGAACGATGCTTATCCAAAAACCTTACGAAGGGACGAAGGGCATCCTTAGCGTTAGATGC
TCCCACTCACCATTGACTCCCACCATTCTTCTGGATATGCTGTGATTTAAGAGAAGGGGG
AGGAGATGGCTGCCCATTTTCAAGTAACGGAAGACAAATTCCCATCCTCTTCAGCTTCTC
ACACCAATACTCCACCACTTGGAGAGAATCGCAAATCAGTTTTGCACTACAAATGCTTCT
AAGTTCTGGTAACTCATGCAAAGTCAGTTCTCGTAACTTTGGGAGTTTGAATTCCTCGGT
GTTCCTGATGCTGCTGTCTTCACCCATGTCCCTTTCTTCATCTGATCTTGTTCCACCGAT
TATCTCCTCCATTTTCTCACATTCCTTAACTATAATCTCTTCTAGGTTTGCAAGGTTTGG
AATCCAAGCAAGATGGAACAACTTCTTCCTACATGATTTACAACCAGAACAATAGAACTT
CTTAAGACCAGAAAATATACCGTTATAAGATGGAGATGGTAGTGCAGCAGAGCAAAACCA
AGGAAGATGGAACCAAGCTCTCCCCACTTTGCAATTTCTTACTTGAATTACTTCGAGAGG
AATCGCAAATCAGTTTTGCACTACAAATGCTTTTTGAAGTCTCTGGTAAATCGCCAATGT
ACAGTTCTCGTAACTTTGGGAGTTTGAATCCGGTGTTCCTGATGCTGCTTTCTTCACCCC
TGACCCCTTCTTCATTTGATCTTGTTCCACCTATTATCTCCTCTATTTTCTCACATTCCG
TAACATATAATCTCTTCTAGGTTTACAAGGTATGGCAGCAAGACAGGAGGGAACAACTTC
TTCATACTCTTACAACCAGAACAATAGAACTGTCCAAGACCAGAAAATATACCATTATGT
TTGATGGAGATGGCTGTAGTGGAGCAGAGCAGAACCAAGAAGATGAAACCAACCTCTCCA
TACTATGGCAACTTCATAATCTTGATAACCTCCAGTTCAGTTGCATACTTTAATGGCAAA
ACATCACCTAAACTTCTCGCATCGATACATTGACAAATTAGTTGCTGAATGTCATTTAAG
GAGATGAACTGAAAATCTCCATCTCTATTGATATTCAAATTACCCAAAACAACCATTTTA
CTTCCCTGACCACAGTGGTACTTGAATTCCCAAAGTTTGTCTTCCCTGAACTGTCCTACG
ACAATGTTGTATTTCCTTAGTGATTGGGTCTTATCCCGAGATTTGAGATACTCCACGTAG
TTAGAGTAATCTTTAAAAATGGCATTCCAAACTTTCCAACTTCCTCAAGCATCCTACTTC
CTTTCCTTCAACTGTTATTTCCTTACCCATTTTACCATCACTAATAATCAGTTCCTCTAT
TATAAAGACTTGCAGGTGAGAGAGTTTAGGTAGTATCCCACCGGGAAACTTCTTTTCACC
AAATCCATTCGTTCTTAGATACTTCAGGTTGGATAGACATTTCATGCCATGAGGAATCTT
TTTAAGTGGAGTACGGAGAGATCTAACCTCTTTCAGTGCCCTGAGCTTTTTCAATGATGG
TACATGGCTTAACCTCATACAATCGTTGAGCAACAATGAAGTGAGACCCACCAAATCAGA
GACAGAATTAGGCAAACATTCAATAAATGTTCTAGACAGATCGAGGACCTTGAGCCCATG
CATTTGCTCGAAAAATGAACCCGCAATGAGTCGCAACCTATAATTATTACATAACAATAA
GGTTGATAGATTTGGACACCTCGGTGAATGGCTGGAACAAATCTCTTCAATTTGGTTGTG
CATTAGTGAAACGGTCGTAAGTTTCTCAGTCCACTCTCTGTATCCGGCAATTCTTTTAAT
TGTGCACCGGCTTTAACAATGGCTTGAGAGTTCTCTTCCAGTATTTGGATGGCCATGTCC
CTATTCAAGTCATGCATCATTACAGCACCATCACGTATTCTTTCCAATAGGCAGACTTTT
TTCAAGTCTATCAAGCATCGAATGGCCTTCATCAAATTCTGCCTTCCTACTCGTCAGCCC
TTTTATCACTCCCATATCAATCAAATAACGTATCAATTGCAGTCTATTGATAGCAGAGTC
TTCTGGAAATAATGCACAATACAAGAAACATTGTTGTATAGTTACATCGCTTAGTTGGGT
GTAACTAAATCTCAATGATGAAAATACCCTTCCATGCCATTTGGCCCAACTCTTGATTGT
CTCAGTCGTTCTAAAGCATTACTCCACCCGTGTATGCCATCCACCACCTTCATGGTTCCA
GCCATTGTTTTAATTCCTAGCGGCAAACCATCACACTCCTTTGTGATAGATTTTGCAATT
TGTTCCACTTCTGTAGAGAGATGTGTGTCGGGTCCAAGGATCTCCCTGAACAAAGTCCAA
GCTTCTCCATCGGAAAGAGGATTCACTATGATATTGTTTCGCAATCCATTCGTCCACAAA
CCTCTTTTGATCGAGTTGTGATAATCAGCTTGCATCCTTTCAATGGGACGGGAATTCCCA
CTTCGTGTAGCTCAAAAGAATTCCACAAATCATCTAAAATTAGAATCCATTTTTGTTTCT
TCATTAGTTCTAGTGACAATTCTGCAGCTATGTGCAACTCTTCATCTTCATTGGAAAGAG
ATAACTTTATACGTTTTGCGATCTTCTTCTGCAATGTATGAATGCTGAAATCTTGAGATA
CGGTCACCCAGTAAACATGATGAGAAATATCTGCAATTCGTCGAAGCTCGTTATAGATAT
GTTTTAGCATTGTGGTTTTACCAGCTCCTCCCATCCCGTAAATGCCAATGGTTGAGACTT
CATCGTCCATCAACCAAGACCATATCACATTCCTATTCTCTTCAAATGCTCGACCCACTA
GCTTTGTAGAGCCAGTAGGTAGAGGAGCTCCTCTAGTCTCACTTGTGTTGTGTTTAAGCC
CTACAGAAAAGCGTGCCCCTGCACCAGGCTGCCTTACTCCTCCAATCCCATTCTCTATAT
CATCCTTCATTAAGAAAGTACGCATCTCCCCCATGCTTTTTTCATACATATCTGGTGCTT
GTATACTTGTTCCATCTCTTGTCAAATTGTAGACTTCATTGTTTTGCTCTTGTGGAGTAC
TGGTTGAAATTGCATTATGATTCATATTGCCTCCAGAAGAGCTTGCGCCTACGCCAGGCT
GCACTAATCTTTCTGTTGCACCCCTCTTTTACTATAATTTTCATCAATCGCGTGTCTCCA
AGGAGAGACAATTCTGCCAACATGCTGGACAGATCCTTCACCAGTGTTTTCCATGCTATT
TTCCATGTCTAAATGCGAACAAAATCTCTCTTCCTCCCAACCTTGTTCCATGCCCTGAAC
TCCCACTTGTGTCCTTCCAGCATCCACAGACAAATTCTCAAGTTCTGCGTTGCGTTGTTC
CAACACTTGAACCACTGGTTCTGTCCTCCCTCGAACTACGTACTGTGCATCATTCATGAT
GACATCATTGTTTGCTGATGGAGAACAGAGTTGATCATTTGTTGGTTGGGATGGATCACC
TCGAGGCTCATCAGCTTGATTAAATGATGGCTTCTGATGAAAGCCCCAGAAGCTCCATGT
CTTCAACAGTGATGCTAGCCATCCAATCTTCGAGCGAAAGATCTTCTCGTTGATGTGACA
TCATCATTTCGTTGTTCTGTTGTTGTGCTGAAGCTGAAATTGCATTAGTGACCTCGTTAT
TGCTTGAGCCTGCTACAGTTTTAAGTTTCTTTTCTGGAGGGCCATCAATTGCTGCAAGGG
CTGCGTCTTGGACATCTGGAGGTACTTGTCCACAAGTTTTAACACCACGGCCTGTCACTC
CTGCTAAATGGAATTTGATCCTCGAAATGGAAGTGCCTTTGGCAAATAAATGCCCACAAA
ACTTACACCTCATGCGACCATTATCCATCTTTTCAACATATTCCCAAAAAGATCTGTCAA
CATGATGCAAAACTGGATCATTCTGTCGAAGCATTTTGATAAGTGGCTCTGTAGAAAAGA
AAAAAGAAAAAAGATTTGTCAACATGATGCCAAAATGGATAGATCAGGTTCAAAATATTG
AATGAAAATTAATGGAAGTTACATGAAGTGTAAAAGGGAATGTTGAAACTGAAATAAATA
AATAAAAAACAGTAAAGAAATGAAAAAGAAAAAACAATGAATTCAAGAATTACAGAAACA
GAGAAAGACAAATTTAATTAGTTCTGGGAACTATAGAATATGATCCTAACTCCAAAGTTT
CTCAATAAAATTTCTACAACTTGTTTTTTACTTAAAAGATCGAAACAATAATAACATGTG
AAGAACAAAAAATAATATACCTGGATTCAGCTATTGATCGATGCTCTTCAAGTGCTGGTT
TGCTGAGGCAGTATTCAGAAGAAGAATTAGAAGAAGAAGCACAGATCAGAGAAGAGTACA
GGTTAAGCTAGTTCATTGTGATGAGATGTGGAAAGGAAAATAGTTGTGTTGTTTGACAAG
AAAGAAGCTGCTAGGAAGGAAGGAAGGAACAACTTTACTGATAGTTCATAGTTCTTTTTT
TAATTTAATTTAATTTATTTATTTTGATTAGTGCTGCATATAACTAAAAACTTCAACAAA
AGAAGGAGAAGCCTATTATTGAGCTTCAGTGAGTTAACGTGTGGACCCACCCAGAGTTCC
ATCTTTGAAAAAGCTCATCTGAAAATGTATGAGCACAAGCAAAAGGAAGCTGTGCTGTGT
TCCACCTTTTTCCTTTTTGTAGCTTTAACTTAAATCAGTACACTGTAACTTGTTTGCGGT
CTGTCACTAACAGCTCACCTGTGCAAATCCCTTGTGATCCGATCCCTCCAGCACCTATGA
GCAATTTTCTTATGAGCAAAGTTTTCATCAGAGAGAGCTTAATTCCTGGAGAATATGAAT
GTCGATTTAGGGTTAAAGCAATAAAAAAAGTATATATTCTCCATGCATGTATGCATGTTG
TTCTGAGACTAGACAATGGAATGAATCTCTGTCAGGTCTAGAAGAAAGGGTTAATTTCCA
GTAATGTTGTTTGCCCATGATTGGAAGTTGCTTACAATGGAATAAATTAGTCTGTGAGTT
AATTAGAGATTTAACTAAAACTAGATTTAAATTAACCTAGGCTAAAAAAACAAATTAATC
CAGTTTAATCCAATTAAAAATAAAAATTAACTCGTAAGCTTATAAATTTTTTTTATAATA
TTAAGTTATTAACAAATTATTGATACTTCCATTTTATAAATAATATTTTAATTTTTATAA
AAAATTATTATCATCACGGATGAATTCAACAATCATGTCTCCATTTAAATCGTTAATAAT
TTAGTTCTTTCATCAATTCTATATGTTTTCTTTATTTATTTCTTGAGAAATTAGAAAAAA
AAAAGATATGAAATTTTGATGAGATTTTGAGAAAAAATAATGATATTAAATTGAAGATGG
TCACCATTGGTCATTGGCCAATCATTGCTTTAAAATCTCTTAAATGATAAGGACTAATTA
GTTATTTATTATACTATAAGGATTAATTAATAATGTGTACAAACTATAAGGACTATAATA
TAATTGCTTTAAGCCTCAAACTTTGGGTGCTTTATTTATGTTGTCTCAAATTCGTTACTG
CGATCAATACATCACGCTTTAGGGAGTTTCCTCCACTAACCCGACCGAGTCACAACTCAA
CACTCTGAGTCGCAACCGATTCCGATCTCCTCTCACTCTCTCAGCCCAATTACCACCATG
CTTTACGCTTTAGGGTTCTAATTTGAGTTTCTTGGACTGATTAGGGTTTAATCCGATCCT
GGACAGCGATGGTGTTGACGTTTAATGTAGGAGGGAAAGTAGTGGAGAGAGTAGATTTGA
TAAGGAAGAAGAAATGGCCATGGAGATTCGATATTTTGCCATTTGCAATTCTGTATGCGG
TTTGGATGGTCACGATTGTGCCGAGCATTGACATTGTTGATGCTTTAATTGTTCTTGGTG
GCCTCGTTTCGATTCATGTTCTGGCTTTGCTTTTCACTGCCTGGTCTGTTGATTTCAAGT
GCTTTGTTCAGTATAGTAAGGTAAGATAGCTGTTTGCGTGTGTTTGGTTCTGGATTTTGG
GGCTTTGGTTAGGGTTTTGTTTTGTGATTTGGGGGTTTTGTGTTTAGGTTAATGATATTT
ATGCTGCGGATTCATGTAAAGTTACGCCGGCGAAGTTTTCTGGTTCTAAAGAAGTTGTGC
CCTTGCATATTCGTCAACAAGTAAGGGTTTTTTATTTATTTATTTAAGTGGAAATGATTT
TTTTCTCTCTATGTTGGTAGATTGGACTGATAATTGGATGTTCTTAGTTGATGTAGGATA
ATAATGGATTCATTTTGCAGATTGTTTTTTCGGGGGAGTGAAAATGATGTCAACTATAGA
ATGATAGAAGAATTGTATGCTCATGGTGGTGATGGTATTTGAGCTGCTAGGGAAATGTAG
TTTTTGTTAGTGGATTTGATGAAAGTTGGATGATTTTTGAGGTGGTGAGGATGAAGATTG
GATGAAAGCTAAAAATGGATTCACTTCACGATTTTTTTTTTCAGGGGAGTTAAGGATAGA
ATTGAATGCAATGCATGTGCTCGTATGGTGGAATATTTTTCATTTAATTTCATATATTTT
GAATGGGAACAAATGCTCAAATGGGCAAAAATCATTTTCTGAAATTTCATGGTGAGGAAG
GGGGTCATCTGGCTGGAGTTTTTATCGATGGGATCTTGTGATTTTTCTGAACTTTGGTAG
TGGAGGGTTTGTCTACGTTGATTGGTCGACATAGTGTCTCAAGTTGAATTAAATCAGGAC
AATGTCCTAATCAAAAGTTTAAATTAATAAACTTCTGTTAACCTTTGTATGTCATGTTTA
AAAATGCCATTATCATCATTTTGCAAATATGCTTGTTTCTAATGTCATATGACTTTTTCA
AAAGTATTGCATGATTTGAAAAATGAGTTTTGCACTGGATGGTTGACCTAGATTCAACTG
CAAAAGTTACAACTTACATTTGGTGATCCTGTGGAAGTTTGTAGTTGATTTTTTTTACTG
CTGGAGTTGCAGATTATAATGTTTTAGGGCTTTAGAAATTGAAAACCCAAGTCTGAGAGT
ATATAAATTAAAGAAAAAAGAAACAAAACTACTAACACTAATAGATCCAAGGAATCACTT
CTAGAATAAGAACCGAAACATCACACTGGGGTTTTAAGGAATTACACTCCCTGATGAGGA
AAGCATCACACTCTCAAAGTAAAAGGCAGCACATTATTCATAATAATTTGGTCATATTCC
ATTGAAATACCAGAAGCATATTTATATCGGCTTGTGTTATTGCTAACAGTTGGATTCCTA
TGTAGTAAAGCATGAGGATTCCTATCTAAGAAACATAAACAAGTCACTTATTTAATGGCT
AAGAAAAGAAATAAAGCAGGAAAATAAATGCCTGACCATACCACTAAATTTCCTGTGGTC
CAGGAAATTATAGAATTGCCCTTGACCATACTAACTAGAAACAGCATCAGTGAAAATAGC
TTGAAAAAACTTAAAACCAACTTGCATAACCAATCGTTTAAGCTTTTTTCTCACTGAATT
TAAGCTTGGCTGAATATCTCCTTTTGTCCCTTGCTTGAATATGCACCCAAAGTCAAATCT
AAATCCGCAGGCAGCATTAGGAGTTAAGAGTAATTTTATTAACTATGTAAGATTAATCAA
TACTGAGTTTTCTAGTTTATATGGTTATAACTTCGCTTTATCACCTACTCTTTGTTTTTC
CCTGAAAATTTCCTTTACTTGCATGCATAGTCAGCAGCATCCTCAACGTCAGGGGATGTG
GAAGAATTCTACTTTGATTTCAGAAAGCAGTGTTTCATCTATTCAAAGGAGAATGGGACG
TTTCGCAAGCTTCCTTACCCTACCAAGGAAACATTTGGCTACTATCTTAAAAGCACTGGC
CATGGCTCTGAGGCTAAGGTAGCTGCTGCTGCTGAGAAATGGGGACGGAATGTGTGAGTT
TTTCTATCTGTTTCATTCATTTGTATGTCCAATATTTGTGATCTATAAAATTAAGGATAC
CAGAGTATATCAATCTTTTCATGGGAAAAGGTCTCCCAAGTGTCCTTCCATTTCATTGTT
AACTGGTTCTTTCCTTGTGGGTTGTCAGTTTGTTTCTTGCTTCCAGTGTCTCTGCACCAG
TTCCTTTGATCCTGCTATTTTTCTGGATTTTCATTTCTAATAACCTTGCAGTATTAATGG
CAATAAATGAACAGTGGGACTAACTTTTGGTTGATGCTTGTTAAGGATAGCAAAACCAAA
TTAACTTTTGAGGGATTTTATCATTTGGAATGACAATATTAGATTCTAGGTTCTATCAAC
TTCTGATATAACTTTTTTTTTCCACATTCTCATTTAAAACTACTACATCAAATGCATTTA
ATTTAATCCCTTGTATATGGAACTTAATTGCTGGACTTTTGATGTCTTGAATTGTTTGTC
TATTAGATTTTCTATGTATTAAATAAGGATTCGACATAGCTCTTTCTTGTCCCTGGAATG
ATATCATGAATTTTTCATCGTGCCTGAACATTTGAAGCATTGTTTATCTGTGTTTTTATT
TTGTTCCACTTCTTGATGGGGATTGTTTATGATTTTATAGATTTGAATATCCGCAACCCA
CATTCCAAAAATTATTGAAAGAGCAGTGCATGGAGCCTTTTTTTGTATTTCAGGTTTTGT
CCTTAATCCTCATCCTTTTTCTCTTTTTTCTCTATTATTAGGACTCTATTTCAACTTGTA
TTATTTTTTTATGCTTTTACCCTTTTTATCTTTTCATTCTGACATTCTCCTCTGGCGTTT
GCAATGTGTATCTGTATAGGTATTCTGTGTGGGGCTTTGGTGCTTGGATGAATTTTGGTA
CTACAGCTTGTTCACCCTCTTTATGCTGTTCATGTTTGAGTCAACAATGGCAAAGAGTCG
GTTGAAGACTCTAAGCGAGTTAAGACGTGTTAGAGTGGACACCCAGACTGTAATGGTGCA
TCGATGTGGGAAGTATGTATTTTTTATGTGATTTGAGTGTTTTTGTAAATCATAATTATG
GTAGATATGTGGAATCATGCCATCAACATGATTTTAGGTGGGTGAAACTCTCTGGAACTG
ATCTTTTACCTGGGGATGTTGTCTCCATTGGACGCTCCTCTGGTCAGAATGGGGAAGACA
AGTCTGTACCAGCTGACCTGCTTCTATTGGCTGGAAGTGCCATTGTGAATGAAGCCATTC
TCACAGGCGAGTCTACTCCCCAATGGAAGGTAGTCTCTTTTCTGTTTTCTAATAAATGTT
GTTTTAAGAGCTTTTGAAATGTGATTATCTGACACTAGATTTGGCATGTGGTTGAGGATC
TGGATGGAGGTTTTATGTTTGGGTTGTTGGGCTTTGACAAATAGGCTATTTTATTGTTAC
AAGCCCTTCTTAAAAAAAATGTGACGGGCCATTTGTGAGATTTGTGTTCATTTATTAATG
CTTGTGATTACAATGTTCTAATATGAAGCCTAAATTTTTTCATATAAAAATGGTTACTGC
AATTGAATAATATTTTGTCTGCAGCTTTGTTAGACTGACATGATGCTCTTTTATGTTTTG
TCTCTAACAAAAGGATAAAGAAAAGTCTTTTTATGCTAGCAATTATCTCCAAGGCTGCTG
GGTTTTTATATTTGGTATTTGTTTAAATCCCTTGCTTCTTAGAACTTCTGACAGCGGAAT
TTTTTTTTTAGGTTTCAATCATGGGTAGGGGAACTGAGGAGAAGTTATCAGCCAAACGTG
ATAAGAACCACGTTTTATTTGGCGGGACTAAAATATTGCAGCATACTCCAGATAAGGTTG
GTCGTGTTAATTAGCAACATTGCTTATTGAATTCTTGAGCACTTCTTTTCCTTCCTTGTT
TTTTTTAGTGTATTTACAGTTTCAACTGATAACCTTAATTCTTCATGGACTTAGACCTTT
CCCCTAAGGGCTCCCGATGGCGGCTGTCTAGCTGTTGTTCTACGAACTGGGTTTGAAACG
AGTCAAGGGAAACTGATGAGGACCATTTTGTTTTCCACAGAAAGGGTACTTAATTTAATT
CTTAGTTGAGTAAGGTTTGCTGAAACTTTCTTGAAACGTTTTGATTCTGGTCCTCCTTTA
ATTATCATTTTATTGTACTTGCTGAAGGTTACTGCCAACAGTTGGGAAAGTGGTTTGTTC
ATACTATTTCTACTTGTGTTTGCAATCATTGCTGCTGGTTATGTACTTAAAAAGGCAAGT
GATGTTTTTTTTTTTTGAGGTACTATTAAGCATACTGTACAAGTTGCCCTATGCTAATGG
GATTTCCTTAATGCAGGGATTAGAGGATCCCACAAGGAGCAAGTACAAGCTTTTCCTAAG
TTGTTCACTTATCATAACATCTGTGATTCCACCTGAGCTGCCGATGGAATTATCAATAGC
AGTTAATACATCTCTTATTGCATTGGCTCGGCGTGGAATATTTTGTACCGAACCCTTTCG
CATTCCTTTTGCAGGAAAGGTAAGTTAACTCAGTCAGATGGTCATCCTTTCTTTCTCTCA
CTTGTCAGTCCTTCAATCACTACTTTTCTCATTAAATCAGCAATGTTGTTTACTTTTCTG
AAATGAATTGGTTGCCATGCCTGTTTTAGTTGGGTTGCTATTCCTTCTTTTGCTTTCAAG
ATATGATAAAGGTTTTAGAGTTGGTGTGTCTTAACAAGAAACTGCAGCCTATTAAAAAAC
TGAACACATGCGTATAAATATCAACTCATAGACTCGTACAGTACTTGTTATGACAAACAC
TTTTTTCTTGTTTGTATGTTGAAGCTGTTTCCTTAATGGTGATCAGGGGCAGTGAATGTT
AGTGTTTGTGCTCCTATATTTTATCTTATATTAATTGCTATCATCATTTTTGTCTGCAGG
TTGATATATGTTGTTTTGATAAAACTGGAACACTCACATCAGATGACATGGTACGCTTCT
CACATAATGTGATGTTATGCGCATCAGTTTATTGATATTAAATTCCTTATTCAAATTGCT
TTCTTCCTGTTGGTTTGCAGGAGTTCTGTGGTGTTGTTGGGCAGACAGAGAGTACAGATT
TAGAAACTGATATGACCAAAGTGCCTGCCTGTACAGCTGAGATTTTGGCCTCTTGTCACG
CATTGGTGTTTGTGGACAACAAGCTGGTATACTTACATAATTTTTGGCATACCGTTCCTA
GAATCCCTGAATTTTTGGTTGTGAGCCACTTTCCATCAGTTCACCTTTACATTTGTTTTT
CCTTGAATGAAAGAAATTTAGTTGAAATGCATAAGATTACAGCATATAAACAAACTTATG
GTATAGTTGAATCTCCTTATGTTGTAATTTTCATCTATGAAGATGTGCACATTTTACAAA
GGCCTGTATTCCCATAATGAGTGTATCACCTGCTGCCTATTCCTCCAATGTACTCTGCCA
GCTGATAGAGAAAAAAATGCCTCTATCGATGTATGGATGCAAAAATTAGGTTTTATTCTA
TTATGATGGCTCAGATAAAGTTTATTTTAATACACCCTAAACTTCACAGTTAATAAGGTT
TCATTTTCTTATAATCAGAATTTGAGCTGGCTCCGCTGTGTAATTTATGTAGTCATTTGA
TAAATAATGAACTTGATTGGCTTTTTTTTTTTGCCTCTAGGACTTTAAGGCTTGCATGAA
ATTAACACTCGTAAAGAGATGTTTGCTTCTTTTTTGCTGAAGGAAATCGAAGTTTGAATG
AGATTTGAATCATCCTCTTCTTGATCCTCCTTTGATTGTCACAACTAGTAACTGGACTCA
GAATCAACTTTGAAGATCTCTATATAGATACCTTCTGGCTCCTAACCTTTTTGAGAATCA
ATTAGAAGCCAAGGACGGAGTTCGATCAGATTTATTATTTCACATTTCCATACTAATTCT
GGATTTTAAATGGATGGAAAATGTAAAAGTAAAAAGGAGGGTATGGTCAGTCATCAATGC
TAGGCTTTGTTAAACAGCCCTGTAAGAATTTTGGTGCATCAGGTTATTAGGTTTGTATCC
ATTATCATCTTATCATTTTGTTTTATTAGCTTCCAAGCCTTTCCTCCTGTAATGCAGTGT
GTGAGCTGTTTCTGCAGAACACATCTTTGAGAGAATGAAACATGAAATGATACTGCTTGG
AATTAGTCTCATTGAGGTCTTTGGAAATTAGCTGCTAGATTTTACTGAAAGCACCACAGA
ATTCAGCGTTCTTTCTATTTTCTCCCACTAGAAAAGCCAAATTGCATGCTATTCATTGTC
CTTGATGCATCGTGAAGTGCCCTGCTTGTAATGTTTTCCAGTTAGCATGAGCAAATTGTT
TTCTGATATTAGCATTTGTGTGACATGGGCTAAAACCCTCTCAATATGTTCATTGTCCCT
TGATAATATTACACTTTCATAATTGCTTGCAGGTTGGTGATCCACTTGAGAAGGCTGCGC
TGAAGGGAATAGACTGGAGTTATAAATCTGATGAAAAGGCCATGCCCAAGAAGTAAGTTG
TGGAAGTGCTCTATGGATTCATTTGTATTTATGTAATGTCCTTCTCTTGTCTGCTTAATC
TCTGACTATAATATATTTTAGTTGAGATCTTTTATGCTCCTGATCTGTTAAAAAAATTTC
TATATTGTATTGCTATTATAAGAAAATGAATTGAAGGGAAACAAGTCATGAAAAAAAAAA
GAAAAAGAAAGGAACTTGATTGCAGGCAATGACGAGTTTGCACTATAGTTTGAGTTCATT
TTCATGTATTGCTTTTTGTTTGGAACATTCTAAATTTTCTAATTATGGTCCAAACTAGCT
AATCGGAGAAGATCACTCAACTATTAAGTTTCAAACTGGTTTTCAATTCTCATATAAACA
GACAAACTATCATGTCTATTGGGATTCCTCAGATGAGCAAGTCTGTGAAACAACTAGCTG
GTAGCTAGTGGGGAAGACAAATGGTTTCATGACAGTCTTTTTTTGTAACAAACTCTGGAT
CGTAATCCAATGAGTCAGTGTACCAGGCTACCATCTACTCTAAGAGGTCTATAAGGAGGG
AGTTTCAATGTGTTAGATATATTGGTTTATTTATTTTTCTGAGTGCATGAAATTTGCAGT
TTTCCTCTGAAAAATTATATTTTGACAAGTGATAAATGTATTGAAAATGCTATATGGAGG
TAAACCATGCAGACATGAAGTATGTACTAATGAGGACATGAAATGGAGAAAATGAAAGGA
CATTAAAAACAGATCAAAACATACTCCAAATCATTCTTATGCTTGAGGGTTTTTTCATTA
TCAAGTTCAATGCAATTATTTACCATTCTTATTAATTGCAGAGGAGGTGGTAATGCTGTT
CAGATTGTCCAGAGACACCACTTTGCATCCCATTTGAAACGAATGGCAGTTGTTGTTCGC
ATACAAGAGGAATTCTTGGCATTCGTGAAGGTCAGTTGGTTGCATATGGTTTTTGTATGA
GTTGATGTGCTTGAGTGAATTTGACTAGCAATGTGCTGATTTAGGTTTATTGACCTGTTT
GTGTGCGCAAACGAGTCTGCAAATATTTATTTTGTTTTTAATTATTTCAATCACTTAGTT
GGACTACTATCATTTATTTATTTTTATTTTTTTCACAAAGGAGCGTATTGGAAGCTAATC
TAATTATGGTCCTAGGCATCAACTGCTACATGATGACAAACATTTTGCAAATTCTTTGCC
ATCCCAACATTCTTATTTGTTGCTTGACTATTGATCATTTTTTTTATTTCCTTGTCTTGC
AAATACAATAATATGAGAAATACAGTAGCTGATTTTATAGCAGGCTTTATCTTACTGTCC
TTAAGGTAATATCATGATGTTTTTGGGTGTTTTTAGGGTGCTCCTGAAACAATCCAGGAT
AGACTTGTTGATCTGCCATCATCATATGTTGATACATATAAAAAATACACACGTCAAGGG
TCTCGGGTTCTGGCCCTTGCTTTCAAGAACCTTCCGGACATGACAGTAAGTTTCTGATAC
CTTTTGCTTCTTCTCTCCTTGATTTTTACTTAAATAGTGAGTATCTTCCATTTTGATTTT
GGCTGTTTTATGTACTTGATACTTGGTTTTCTGACCTACCCAGGAAAAGGGTTGTTAGAA
CCTACTCTTCATGAAAGAAATTATTATGTCTTGCTGCTTGCACATCTAATATGACTATTG
GATTCCCAATGTTATTGTTTTGTTATTCATAAGGCTAGATGTTGAGGGTACATTGAGTCT
TAACTGGTAAATACAATTATGGGATAAAACTGTACTATCGTTCATGTGAAAGTATCACAT
CTATTTCCACTAGTGTTTGTTTTCTTTGGAAGGTCACATTGAATTACATGGCTTGTGCAT
CCCTGGAGATTTTAGGAATGTGAAATTTACATATTTGTTATCTTCTTTTTAGTTCTCTCT
TCTCTTTATTGCATCAATTTAATTCTCTATAATGCCAATTTTGAAACTTTTGCTTTTACC
CTGGCTAATTCAAGCAGCAAATTGTCCCAGGTAGTTAAAATGAATTTGTCATTTTTGGAG
CAATAGTTACTGTGCTATGTTGTAGTCTAGTGTGAAATGCACATCACCTATTTGTTCCTG
TGATGGGCTTACTTTATTTGGATTTTCTCATTATATAAAATTGTTTAATGTGTATTCACG
TTAAGTTGTTATATCCTATCTTGTTTTGTTTTGTTTTTTTATTTTCTTTTTTCTTTTTCA
TGAAGGTTGGTGAAGCTAGAAGCTTGGATAGAGATGTAGTGGAGACTGGTCTTACATTTG
CTGGCTTTGCTGTAAGCAACAAATCCTTCTATTTTCTTGCAGTAGTTATATCATACCCCA
CCCAAGACCAAAAAAAAAGGCTCTTGTTTAATTATTCACTTATTAGTAGTTACTTTCTGT
ACTCTTGTCATCTTACATGCTGGTAATAACAGGTATTTAACTGCCCTATAAGAGCGGATT
CAGCTGCTGTTTTGTCTGAATTAAAGAATTCGTCTCATGACTTGGTAAGTGGCAACTTCT
TACTATTTTAAGTTGGCTGAATCTAAACTTGATGGGAACAATTTGTTTATTCATACATGT
TAGTTCATGGTTGCTTGATGCAGTATAAAATACTTCCACCAATTGTTTTGTTAAATTATT
AATGTTAATATTTTGTTATTATTTAGAGATTTTTATGTCTTGTAGGAATAATTACAGTAA
TAAGTTGCAGTTTAGTGTGAAATGCACGTCATTCATTTGTTCTTGTGATGAGGCATGGGG
CTTACTTTGTCTGGATTTGCATGTATGCTTAAGTTGCTTTAACCTATCTTTTGTTAGATG
TTAAACTTCTTTTTAATGGATTCAAGAAGCATCCCTTGTGGGTTTAAGGGATTAGCCTAG
TGGATTAAGCACAATATTTCAGTACTCAATAAATGGAAATTGAGTATCTGCAATTTTGAA
ACATTCCTTGTTTGGTTGAAAATAGCGCTCTCATGATGTTGTTCTCTATTGTCAGGTGAT
GATCACTGGTGACCAAGCTTTGACAGCTTGCCATGTTGCTAGCCAAGTGCATATCATATC
AAAACCAGCATTAATTCTTTGTCCATCGAGTGGACAGGGATATGAGTGGATATCGCCTGA
TGAAATGGAGAAAATTAGTTATGGGTAAAGTTATTATCTCTTGAAAAGTGGGGGTAGTCT
ATTTTGATGCTTTATGCTACATACTGATAGCCTGCTTGCTCTTTCTATCAATTGTAATTT
TTATTCTTTAGTCTGAGAAAAACAAAATGCAATTAATGTCAGTGACAAAGAGGCTGAAGA
ATTGTCAGAGACCAATGATCTCTGTATTGGAGGTGACTGCATTGAAATGTTGCAACAGAG
TTCTGCTGTTCTACGAGTCATCCCTTATGTCAAGGTTTTAAATCACATTTTTATCTGGGT
ATCATTTTCCATGATGGTTTCATCTTGATGATGCATGTCCATTATTATGGTTTCAGGTTT
TTGCAAGAGTTGCTCCAGAGCAAAAGGAACTTATCTTGACCACTTTTAAAACAGTTGGGA
GGATCACTCTGATGTGCGGGGATGGAACCAATGATGTTGGTGCTCTAAAGCAGGTAAGTA
CACCACTTTCATTTTTTGAGTAAATAATCTCTCCAATTTTATCATGCACATATTGTTTCT
GGATGTGTGGATAAGAAGTTCATAGCTAATTATTAATTGATCTTTGGTTTGAAGTTCGAT
GATAATAAATGCAAACACATTTGCCAATTATTTGTGCACGAATAAGTTTGGTAAAACACC
TTTTAATTCTTACTGATCATATTCTTGGATGGTCATCCCTGTAGTCCACCGAAACCAGGG
TTCTTCCTTTTTCCTTCTTAATTACTATTTTAATTTTTGGACCAATTGAAATTCATTATT
TCAGCTCAGGTAGGATAGACCTCCTTTAGGGATGCATATACAATTGGGAAGATAAAACAA
GAAGTTTGGTATCTAAAACTCGTTTAGTCTTTATAAGGAAACAGCAATAAAGCATTATAA
CTGTTTTCACAGTACCAAAACCAGAAATTGCAGGAGAAATATAAATATTTGATACATTTT
TTTCAGGCCCACGTAGGAGTTGCATTGTTGAATGCGGTGCCTCCAACACAAAGTGGAAAC
AAGTCATCAGAAACATCTAAAGATGGAACTCCCAAGCTTTCAAAGTCAAAAAACCGAAGC
CTGAAGTTAGTAATTTAAATGGAGAAAGCTCTTCTAGAGGTAAAGCTGTATCAAGATCAG
ATTCTGCTAGCCAATCAGCTGGTAACCGTCATCTGACACCAGCAGAAATGCAACGACAGA
GGTTGAAGAAGCTAATGGAAGAGATGAACGAGGAGGGTGATGGTCGCTCAGCCCCCATTG
TCAAGCTCGGAGATGCCTCAATGGCTTCCCCCTTCACAGCAAAGCATGCATCGGTTGCCC
CCACGACAGACATAATTCGTCAGGGTCGAAGTACTTTAGTGACTACCCTCCAGATGTTTA
AAATACTTGGTCTTAACTGCCTTGCTACAGCATATGTGTTGAGCGTCATGTATCTGGATG
GCGTCAAGCTTGGTGATGTGCAGGCCACAATCAGTGGCGTCTTCACTGCTGCCTTTTTCC
TTTTCATCTCCCAAGCACGGCCCCTTCCCACACTTTCAGCTGAAAGACCCCACCCTAATA
TTTTCTGCTTCTACGTCTTCCTTTCTCTCATGGGACAGTTTGCTATCCACCTGTTTTTCT
TGATGTCGTCTGTGAAAAGTGCTGAGAAATACATGCCTGATGAATGCATCGAGCCTGACT
CTAATTTTCATCCGAATCTTGTCAACACTGTTTCATACATGGTGAGCATGATGCTTCAGC
TAGCCACTTTTGCTGTGAACTACATCGGTCATCCTTTCAACCAGAGCATCACAGAAAGCA
AACCGTTCCTATACGCCCTCTTGGCTGCTTCAGGTTTCTTCACGGTGATCACCTCTGATC
TATTCAGGAACTTGAATGACTGGTTGAAATTGGTGCCCTTGCCACCAGAATTGAGGAACA
AGCTTTTGATCTGGGCTGTTCTCATGTTTCTGAGCTGCTATACGTGGGAGAGGCTGCTGA
AATGGGCTTTCCCGGGTAGGATTCCAGCTTGGAAGAAACGTCAACGGTTGGCTGTGGCCA
ACGCAGAGAAGAAGAAACATGTCTGAACCCTGAACTGGTACACAAGTAACTGAATTTAGA
GAATAGCATGGATAGGAGAATCAAGATGATCTAGATTCATCTTTCCCTTGATATGTTACA
AATATATATATCCCATTAATTTTGATTACATGGTGGGAATTTTGTCTGAAGATGACCCAA
TTTTACCATGGAGAAGGATGAAGGTTTTTTCCTTGATTTTTGCTTCTTGAGCAAAACATG
ATATAGGGTAAGGAGGCATGGAATAGGAGATGAGAGTATGTGCACTGTCTCGTAATTTCG
AACTTCAAACTATGTTTGCATTCTTACAAGTTGATTGATATAGAGACTGCTGCTTTCTTC
TTTCTTCAAATATTTTATACCTGTACTTCCTTAAACATATTTGCAATTGTAAAGATATTT
TAATGAAAAGATGCATATGGGCGTTTGATGCCTGATGACGATCATTGGTGCTCGTAGTCT
GCAGAATTTGTCTTGGTAAAAAATATATATATATATATATATATATATATATATATATAT
ATATATATATATATATATATTTGGCAAATTAGCTAAGTTTGTTTTTTTTTTTAAAAAAAA
AAACAAATAATGCAATCCTTGGGTTTTGTTGCCAGGAATGGTATTAAATATTAATTGGGG
ATGTTTGTTTTTGTGGTTTAATTTATTTTTTAAAGGTTTTTTAAATTGTTTTTTTTCCCT
CAAAAAGTATAAAATTGATGCTTTCGAGGGTTTTTTTTTATGATTTTATTGTATTGATGT
AAAAAATAAAAATATAAGAAATATTGTTTTGATATATTTTTAATAAAAAATAATTTTACA
AAAACGTTATATATTATATTACCAAAACACACTTTTCGTGAGTGTTTTAGCTAAGCTGTT
AAAACCATGTTTCACTAATTAAAAAAAACATGAAATTAATGTTTTTTAAACTGTTGAATA
AGAATTTCAATTGGCTACTGTAATTGAAAATAGCACAATTCAATTTTATTAGAAAAATGT
ATAAATTGAATTGTTTGAAATACAATTAGTGAATTTAATTCTAAGTATATATCTAATTTA
ACGGCTCGTGAAGCTTGGACAATGAGAAGAAGCCAGGTAAAAGCCTACAAATTTCTCCTA
CCCAGAAATTCCCATCAAAACGTCTCTCTCCTACACGCTTCTGCAAATCCGTTCTTTTTT
GATATCAATAGTGATTATTTTTGTTTTTTAAAATTATTTTTTAAAAAAGTTAATTTTTTT
AATGTTTTCTAATAAAAAATAATTTTTTAAAAATAAAAAATATTTTAATATATTTTTAAA
TAAAAAAATACTTTAAAAAACAATTATTTTTATACTTTTTAAACCTAGCTTCCTGCCGCT
AATGACGTTAAAAAAATCACCCCCAGAGGTGAAATTTAATTTAATTATGAAATTTAATTT
AATTATTCAATTTTTATTCAAAACAATATTGTAATCAAAATAAATCAATATAAATTAACT
TGTAAAAAAAATTAACCCGGATCTTGGACTCCGCTTAAGTTTAAAAACTATGGATAAAAG
TGTAGTATTTTGACTAAACTATTATTTGGTCCCTAATTTCTCAGCAAACTAATCAATAGA
TCCACTTGGTTTAAAAAAATCCATGTATGTTCCTATCCTCTTATAAGTTAGTCCAAGTAA
TCTTAACCTAACTTCCCACAATACAATTGAACATAATTGTTGAGGAACACACCAAATTGG
CAGTCACAATCAAATTAATTTTTAATCTCAACATCAGCAATAAAAAGATGATTGTGAAAG
GACGAAGAAGAAGAAGAATAATGTTGCAGTAATAAATTTTTAAAAATGTAAAAGGAAACA
AAAAGAAAAGAAAAATTTTAAATATTTTGAGTTAACTGTTCTTAATCCCTATGGTTAAGC
AAAATAATCAATTAATCACTTTAGTCTAAATAATCCAATATTAATTCTCTATATTGTTCG
TGCTCATCGATGACTTGGCTCTTTAATTAATTGTACATTGCAATTATTTCTTGCTTCAAT
ACCCTTATTTTCACTCAAAATTACCCTTTTTTCACCTATAGTAAACAAAGAGTTTGTTCC
GCCACGCTCTGTGTGATTTTGTAAAAAATTATAATTTTTTTGATATTTTTAAATTATTTT
GATTTATTAAAATTGAAATTAATTTTTTTAATATATTTTTAAATAAAAAATATTTTAAAA
AATAATTATTATTACAATACCAAATATACTTAAAATTTAAATGCTTTTAAAAAGGACCTA
TCCAAATAATTAAAAAATAATTTAAATCAAAATTATTAAATTAGAGTTAGATTCGTGATT
CAGTTTAAGTCTAGGTCACCAGTTGATTTATTAATGTTAATCTATTGAAACAACCAAGTC
ACAAGTCAAATTAGGTTAATTTTTTATTATTTTTTTTTAAAAATTTGATCTCGATTAGGA
TCTAAATCTGACTCGATAGGCCGAAATAAATTTAATAATAAAGAATAACATATGATTTTT
ATTATTTAAAGGCCCAAAATAATAAACTCAGATTTGTTTTACGGGAGGAGAAATTGGCGG
TTGGTTTGGCTAGGGTTTTAGTATTATTTTATTATTTCGATATTTCTATATTTATTTTTC
TTGAAAAAACATTTTTCGTTAAGGCTACAGTGTCGGCCCTAACACAAACAAACAAACACC
TTCCAGGCTCTCTTCGAAATCTCCATAAACCCATCAATCAGACAACAAATTCTCAACAAC
ACACTAAGGTAAGCAAGCCCTAGCTGTTTCTTTCTATGATCCTTTTTTTTTTTCCTTTTT
TTTTCTGCGATCCCCCCCCCCCCCTCCTTTTCGTGTTCTTTTTAGGATTTCTTTTAACAA
TGTCTTGATGAATGTTTAAGGAAGAAACCCTTTAATTTTGAAGTAAAACCCTAAACCCTG
ATTTTGTTTATGGCTTCTTCGTGTTTTGGTTTCTGAGACGGCGTGATGGGGATAAGGGCA
TGGGGTTTCTGGTGGCTTGGTTGTGAGGAAAAGAGGAAAGTAGAGGGGAATGGGTGTGGA
GATCATGAATTTTTTTTTTCTAAGAAACAAACAGGTAAAGAAAAATAAACTGTGGTTTTT
GTTTTTATAGTTTTTTGAAGGAGGGTTTGTTGGAGGGTGGGATCATGATGCTTATGGAAG
TATGTGAAAGATTTTGAAAATGCTGATGGCAAGGTGTTTTGGAAAGCTGTTTTATTAGTT
TGCACTGGTTGAGAACTTGAAAGAATCTTAGTTTGATGTGTTAAGTGATGTTATTGTTGG
ACTTAAAAGCATTTGCTTTTTGTTTTGGATTTCGTGTTCTCTGCGTTGTTTTGTGATGCA
TTTAATTGTTTTTTTTTTTTATCAGTATATATGTACACACATGTGTGTATGTATGTATGT
ATGTATGTATGTATATAAGTTTGGAAGAAAACTGTTTTGTCGAAGAATGTGGACACTGAA
AAGTTTTGAATGCAATTACTGATGTGTTTATTGTTCGTTTTTCTTTCCTTTGGGTTTCCT
TGCTCAATGCATACTTACAAAGTGCAACATATTTTAATGTTTTGATTGCTGCTTTTCTCT
TTTTGTTTGGGGTATGTTTACCATGTATATGACATATGACTGAACCTGATGGTTTCTGCA
TGGTGAAAACTCGCAAGATTTCATTACTGATGCATGGTGTATGCTGCATTATATATTGTA
GGAACCAGCGTAATCATGTTTGTTTTCAAAGTTTTTGATGGGGGGCATTGTGTGCATGCT
TGTGCATCTATATGAAGAGTAGTTGATTTTTAATCTAACAAAGTTTTTTCATGGCTGTGT
TTTTCATTCATTGAGGGGAGGGGGGCGGCAAGGGGTAGAAGTGCTTACACTGTATTTTTT
TCTTGTGTTTTGTAGGTAGTTTGAAGGGAAGATTTAACTATAACGTGTGCTTCTGGACTA
TGGGATCGTGTGCTTTTTGATGTCGCAGTCATACAAAGGTAGTGGAAATTAAAAGCCTGT
TCTGTTGGACAACGGGATCATATGCATGGAGTCATTTGTGTTTTTGAGGTTTTCATCGTG
CTTCATTTTCTGCAGGTGCTTCAGAATCGCCTGAAAGTTGTGGCAGTGGAGAAGAAAGTA
CAAGGAAAGGGGCGTGTTTGTTGGAGATCAAACGCACTGGAATGGTACAATGGGGAATCA
GCAGGCATATTGAGTTCATTGACAACAATCCACCTCCAGGGGAAAATAACCCTCAACTTC
CATCTCCCATTATCAAGCATGGACAGAAGAACCCTCAACTTCCATCTGCCATCACCGGGC
GTGGGAATAACCCTCAATTTCCATCTGCCATTGTCAAAGAAGAAGTAAAAGATGATGAAG
CTGGGACAACTGAGTCTCTTGTGTTGCCAGAAGCTAAGAAGAGGAAGCATCATGCCCTTC
AGGAACCCAGAGAAGCACGAGCTGTGAGATGTTCTAAAGCAAAGCAAACTAGCCTTGTTT
ATAAATGTAAGCAAATAAAGCGTGAGAATCCCATAGCAGTAAAAAAGGAGAATGTCATGG
ATAGATGGTCAGTAGACAGGTACATGGTAAACCATTTTTCTTTTTCTTCCTATCAGCTGG
GTTGACACGTCATATGGTGCCTTTTGAAGTGAATGGTGTTTCTGTTTTGAAGGTATAATC
AGGCGGAGAAAAGTATGTTGGAGGTCATGAAGGCTGAGGGGGCAGTGTTTGAGAAACCCA
TTTCCCGGTCAGCACTGCGAATGGTAGCTCGTAAACACATTGGTGACACTGGACTCTTAG
ACCACCTACTGAAGCACATTGATGGTAAGGTGGCACCAGGTGGCACTGAGCGGTTCTGTC
GGTGTTATAACACTCAAGGGAAAATGGAGTATTGGCTGGAGAGTGCTGACCTGGTTAAAA
TTAAGCAGGAGACTGGAGTACCAGATTCAAACTATGTTCCCCCATCCTGGTTGAGGCCTG
GTAGTGTTGCGCCACTGGATTCTGTTTCTGCTGAAGAATTGACTCTGCTTAGAAAGGAAG
TAGCAAAAATGACGAGGTAAATAAAGACAGTACTAGAATAAAAATCTTAATTATTTAAGC
TTAGGTGTGCTGTCTTCCTTGAATAATCAAGTCTTCCTCTTATAGGGATATGGAGGAGCT
GGTATCCAAGAATCAAGAGCAACATCAAGCTGACCATGTTGGGGTAAATATTGAGTTACA
ATCTGGAGTAAATGAACATAATTATTAGGATTGCTTTATAGGGCTCCATTTGAAGTCTTT
GTCCTTTCAACAGGATATTTACAAGGAATTTGTGGAATGGAGAGGTAAGACAGACCAGCG
CCTGATGGAGATTTCAAGTTCTTTGGGTGGTTTGCAGGTACCACAGGAATACCTTATCTT
CTGTTTATTCTTTCTTCAACTTCTGATGTACTTTTTGCACCTGTCAGTGTACCTCAATCA
ATTGCCCTTGAATTTTCCTTTGGACAGGGAAAGTATAAGGAGATGATGGCATGGAAGTCG
AAGATTGAACAACAACTCAAGGAAATGTCAAATTCATTAAGCAGCTTGCAATCATCAAAG
CAATGCAATACCCTGAGTCCAGTTTCTGAAAGATGGGAGGACTGGTTGGAGAGCACCAAC
TTGGATAATATTCAAGGGGAAGACTTTGCACCTTGGCTAGAGAACATGGATTTGGTTAAT
GTTGGGTATAATGCCTCATTGAAAGAACCCTACAATGCCTCTCAATTGTGGTTGAAACCC
TGTGATAGCCCCTCTCAGGAGCCTGTTTGTGCAAGAGAGCTGGAGCTGCTCAAGGAAGAA
ATGGCCAAAATGAAAAGGTGATAATTTTTTTTTCTTCTTGTTTATTTATTTATTTTTGTA
AGTAGAGGACATAAAATTTCAATGCATAATTTTGAGAAAAGGTACAGAAGGCTTTGTGTT
TGAACTATATCTATCAAAACACCCCTCCCTCCACAAAGGAAAAAGGATCTTTATTAATGA
TCTGAGGTTTGTTGTGCCTTTCTGTGGTATAAACAGGGATATGCAGGGGGTGGTACCCAA
TAGGATGGAGGAAGATAAAGCTAATATGACCTCAGATTCATCTGCCACGGCCAATTCCAA
GACAGAACTTGACAATTCATTTTTTCAGGTGACGTTTGATAATAGCCGGTGCAAAATAAA
TTGCTCGCTATCTCCTATCATGGTGTATGAGCTCAATTAAACACACGGTTCATATACTGT
CTTTGCAGGAAATGTTCAAGGACTTCGGAAAATGGAGAAAGAAGATGGAGCAACAGATGC
TTGAGATTTCCAATGCCGTCAATACTTTACAGGCATCAAAGTAATACCTCTCCTGAAGCC
TTGACATGAAGATAGAAAAGATAGGATGTTAGTGATCTTTTGTTCCATTTTGAAGAAACC
CAGTTACCCATAGAGTAGCAGGATTAGATATTTAGATACTGTACAGGCTTTACAAGCTAA
AACAAGAGCTCTTGCTGATTCCAAATCATCCAAAGCAATAGGACCGGCATCTGACCTTTT
GACCACCAAATGAACCAGCTTACATGAACCATATCTTATATATGAGATGCTAATTGTAGA
GATCCCGCTTTACTGTTCTTGGGATATAGATGAAGTTGGACACCTTGGAGTGGATCCTTT
TTACCGGCTACTTAGTTATAGAAGTTTATTTTGTTTAGGATATGGGATTGTAATGGATTA
ATGACTATTGCTCTCCTTTATTTTCATGTTAATCTACTGGCAGCTCATGTTTATCCTCTT
CTGTGTCGGCCAAACTTGTATAATTAGTTATTACAATTTGTTAGAAAAGAAGTCATCATT
GTGGGATCTTTTGGTCAGTTTGCCCGATGCTGCATTATCACACATCGGTGCCTGTTAGCT
TTATTGGCTGTAAAGTAAACCAAAAGGCCAAGAGAAGGGGCAATCTGGTCGATGCGTGCG
CTTCTTGTATGTAATTGAACTTTTGTATGATTTGAGTGGAGAAAACAGGTCATAAAGTTG
GCCTTGGTTAACGTTCATCGGGACTAGGTTTGTATCTGGGGGTCCCTGGATGAGAGACCC
TGAGTACCTACTGTCTTGTGAATTTATATTGTTGCAGAATGATGCTGAGGAGAATTTGAA
TCTAAACTTTACTCTTTCATAATTTTTTACAATCATGTAAGAATTATTTATGTAGCAAAG
AAAGTGAACATGGGATCTCAAACTTCTTTTATATTTTTTACAACTAGGTTGTTTATGATC
ATTTTTTATATGAAATAAAATATTAAACAACTATCTCAATTTAAAATTAAAACTATTAAG
GTTTCAAGAATAGTTTTATATCTCTCGAACACATATTCTCAAGTGAAAACTTTTTAAATT
TTAAACTTGTATAAACTCACACTATCTTGTACTTAATTTTATTATTTGTAATGGGAGTGA
TGAGATTTAAACTCGTGATTATTTGATTATCAAAACTTTAATACCATATTAAAGAACGTG
ATTATTTGATTATCAAAACTTTAATACCATATCAAAGAACCATATGATGCAACAAAGCTT
GTTGAAACCAAAGGTTCTAAGTATTCGAGTGAGGATCTGACACTATCATACGAGAATCTG
ATCTAAGTAGACTTCGTGGGTGACCTAGCAGAGATAGATCTATACCCAAGAGGAAGATGT
TTGGTCATGCCAAACTAAGTTAGCACCTTAAAATTGAGATAACATGATATCCAACTATTA
TATATGACTCAAATTTTTCCAGGAAATTCTATAGGCATTTCTCTTTTATTAAGCTTCTCC
ATTGCTTATTAAACCGTTGGATCTCTCAAAATAAGGCCTAAAAGTTGCTATTTGGGGCTA
GTTTTGTTATTTTCCTAGGACTTTTTGGATTTATTATTTTATTTTGGATTCTATTTTAAT
TTCCTTGATGTTTTGGGACTTTAAGTTGTTTCCTAGTAGAGATAGGTTTTCCTAGCCTAT
TTAAAGGTTTTGTAAACCTCTTAAAAAGGGAGCCACCATATATTTAATTTTTAGAGAATC
AAATTATGAATTTAGAGTTCACACCTGCAATTCTTTTCGCTCATTAACATTCTAGTGGTT
TTTATGCTATTGTTGTCTTATTAGCTTCTTATTGCATCACTATCTCAACCCAAAAACTTA
AACTATTAGGTGAGGTCTCTAAAACAATTTTATATTACTCTTTAATAGGAAAAACATTGC
TTGGTTTCCAGAAATTGAAGAAATTGAAGCCATTACCAATTAGGAATCTTTTGTGAAGTC
TTTGCAGATTCAATTTATGACATCTGCTTATGATGACCCCATGAAAGCATTTATCAACCT
AAAGTAGATTACTACGATAGAAAACTATAAATCCCAATTCAAACAAAGTTCGAGGATTAT
TTGATTCTCAGTATTTAATTTTTTTCTTAGAAAGACTGAAAAAGAAAATCAAAATTGGGG
TTAGAATGATAAATCCTCATAATCTTATTGTGGCCTATTGGCTAGCCCGAATGTAGGAGG
AAAACCTAATGGTGGTTTATTGAAGTTGGAAGCCTAATACCGATAAGATTTAAGGGAAAC
CCACTTTCTTAGACCAATCTAGAGTTGATCTAAAATCTAGTCTATCAGTTCAAAAACTAA
CATTGGAAAGGCCTATGTTTTGAATGCAATGGAAAGTGGAGTATGAGCCACAAGTGTTCT
TAATTGAAGATGTATAAGAACAAGAAGATGTAGGTTTTGCAACGGTCAGAGACTTAGATT
GATTTAGAGGAGCCTTTAATGGTTAATAAAGGAGAAGAGATATTCATATATGCTATGATA
GGGATTCCTAACCAAGGTTGTCAATTATGTTTTGTTTGGCATTCTGTTTCTCTTATTGTA
ATAATAAATTTGAGTTTCGAAGTATTTTGGCATTTCATTCTAAGGTCTTGCACTTTACAT
TTTATATATAAATTTCAAAACATTAATTCAACATACATGATTTCAATTTAAATTCAATAA
AAATTAACTTTAAATTATACAATACAAACACAACATCAATTATCTAAATATAATTTTAAA
ATTTAACACATTTTTAAATTGTTAAGAATCAAAACTAAAAAGAATTTTAACTTAAAATAA
TTCACCTTCACCAAAGACATTTCTAAGTATTTGCTCGAGTAAGTTAGTGAGGGGAGCCAC
ACTTGCTTTTACATACTCTAACTCTTCTTAGAAATAAACATAATGGTGTGCACGCTCTTC
ATGTTTCATATTTCTTAGTCAAAGTTAGGTGTTGTAGATTCTTTGAGGACCTATATTTCA
ACCTGATGCATATGTATATATGTTATTTACAATGAATGGATGTATGTGTATGGATGCAAA
TGTATGTACATACACATTGGGTATGGATGGCGAAAACCCATGTAAAATGAATATTTAGGG
AGTTCATGCTCTAAAGGAAGGTTCTAGGGTCATTATATGAGGGTAAACTTTTTATCTGGT
CTCAAAAGATTTATAAACTGCCCAGTGACTACCTTACATGAAGGCAATATAGGAGTTTAC
AAGAAATGGTTTGGGCACAATATGACTGCCATTACCGAGTAAATATTCAATTCATAGTTG
GATGTTTCATGAATTTGAACCTCGATTGAAAGTCATGAGGCAGCTTACTACTCCCACCTA
ACATTGAATTAGGTCTACTCGTGAAATCAAAATCATGAGGGCATTAACCCATACCAGATG
TACTTATTCATAAATAAGAAATAAAAATGCTAAAGTAGTAAAAATACGAGCTAAAATTAA
ACAAACCACGACAAACAGGCAAATAATCAAACAAGCAAAACTTAGTCCAACAAGACAAGG
TGTTCCCCAGTGGAGTAGCCATCCCGTCACGGGGCAACGTCGAACGACGCACTCTGAAAT
GTGGTGCCTCCCTGAGAAGGGTAGTTGTTAGGAAAAGGAAAAAGGTTTTTAAGTTTAATC
ATAAAATTAAGATTAGGGTTCAGAAGTCACCATCTAATATCAAGGTTACTAAGAAACCTA
TGGTCTGCGAGAGTGTAAGTAAATGACTGATTGTGTAAGGGGAAGACATATCACTCGTAA
TGCACCTTACCTAAGGTAAACTGCATTGTTGTTTGATTGTTTTTCTAAGTCAAGTTTCTA
CTCGTTGGTCTTTTTCTAAAGTCCAAGATAGATCTTCTTTCATGAGAAAGTCTCTACCTT
ATTGGGCTAAAATCCTAACCGTTCTAAGGTTCAAAATTAACATCGCATTTATTTTTCACT
TTGTATCTTTAATACCTTAGAGTATACTCTATTGTGTAGTTTTACACCCTCAAATATTAA
AGTCTACACCTAAACCCTAATATAAAATGAACAAAATGATTGTAAAAGTTTTTTGATGTT
TTGGTTAAACCCTAACAAATAATCATAAATTGGTTATGATATCTATTATTTTTCAGATTT
TTAAAACATGAGAAAGATGCAAATTTTTGTCTTGGAAAACTTTTAGGATTTGGCTGTATA
AACAAAAAATTTTTTTTGTTTTTTGAAAGAAGAAATTAATTAAGAAAATGAAATTTTTTG
GATTTTTAAAATTTTTTAGAAATATTTTGAAGAAAACCGGGTATTATAATACCAAATCTG
TATCTTATAGTGTAAATATACAATTCAATAATATACAAAATTGGTAGAAAAAAATGAGAG
AAAATAATTTTTTTAATAATATTATATTATAATTATTATTATATTGGGCTGGGCCGACTC
AGCCTGTTTGGGCCAACTAGCAGCCCAAAAGGGTTTTACTGATATTGGCCCAACATATTT
GGTCCCTTTCTTTTCAAATGGGTTGGACCCAGCCCAGCTCAGATGGGTAGGCCGAATCAA
GTCCATCCCACAACCACCAATTAATTATATTGTAGAACGTGAACGTGAACAATTCACGTT
CTGCATGCAACCAAAATGGTTGTAGGTTGCAAGGAGAAGAGAGAGGGATGGAAGGAGGAG
AAGCTCATTTGGTGAAAGAGTTTCAGTTGTGATCAGGAGGTTTAATTAGTGGCTCAAGAG
GCATTGTTGAAAGAAATGGTGGCTAACATTAGTTGTGGGAGAAGGGAGAAAAAACTTGTA
GAGGAGAGAGAAAGAGGAGCTCACGGTGGCTATTCTATGGTTGGTGAGGAGATAGGTTGG
TGGATAAGGTCGGGCCACTCTTGTTCACAGTTGTCTTTGAGGTGGAAGTGGCTAGAGAGG
CGGAAAAAAGAGAGAAAGAAGAGAGAGAAGTGTCAACTAGGAAGGAAAACTAGGGGAAAC
TAATTTTTGGGTGGCTTTGGACTTGATTTTCTCTATGCTTAGGCCACGAAATCCATCTTT
ATTTTTTTTTGATAACCATGGGTGTCCGGGTCAGCTTACGCGCACTTCGACTAATCCTCT
GAGGCCCTGAAGTTAATGATCATGTAAGCCTCCAATGGCTTTAAGGTTTGTGGCACTCGA
ACTAGTGGCCTCTAGGGACAAAACCTAGGGTTTGACTAGTTGAGCTACACACCTGAGGCT
TAAATTCATCTCTATTTATATATAGGGGTGGAAGATGGATATTTTGTCTTTAATGGTGTC
AAATCTTGACCCTTGGTTTGGCTGAAAAGGATCTCAATCGTTAGTTTAAAGTAGATACCA
TAAACGACCAAATTTGACAGTTAAAGGCTGATTGCATTGGCCTTTATAGGCTAGCGCCAC
GACTGTTATGTATCAATCGGTCAAAACAAACTATATTAGGGTCTATTCTGATGTCAGTTG
ATTATTTTAGTGCAAATTTTATCAAATTTGGTAGAAAGTAGAGGTATTAAATGCATCAGT
AAAGTAGCCTTCTCAGCAGTCTTTTCAGAGGAAAAATAAAAAGGAAAATGAATAGTAAAT
AAAATGGTGCCGTTTTGGTAAAGTTCAATTTGATCCTTTGATTTCTGATTTATCTCTATT
ACACCTCTGATTAACTTAAACTTTTAATTTTATGCAATTTCTTCCCTGTAAAACTTTAAT
ATAAGCCTCAGATTTATGCACCTTTTTCATTAAAGTCTTTGGTTTTGAATATAAGTAATT
TGACCCTCAATTCAACATTAAACTTTTAATTTTTTTCAATTGCACCCCTGATTTCAATCA
AGTGGGTCCCCATAGTTCTGATCATTTTGCAAATTGGTCCTTGACTCTGATTTTTTTTTA
ATTTAACCCCTAATTGATCTTAAAACTTTACTTTTTTTTTTTATAATGATTTTGCACTTG
ATTTCAATCAATTGACTTGACAAAAATTAAATTGGGTCTCTTAAAATTTCAATTTTCTCA
ATTAAGCACAAATTATGCTCCCAAACTTAATTATTCACCAATTAAGCCCTTAATAAAATT
AATTTGGCTCATTTAAATTATATTTAAGTCATTGCAATTAATTAAATACTTCAATTGAAT
CCAAATTAATTCTTAAACATAATTAAACTTTAATTTAGCCCATGATTAAATCAAATTGAC
CTATTAATTAATTTCTATCTAGTCCTTAGAGGCATGACAATCTAGAAACTTTTAATTTAC
TTATAGTACTTATAATTTTTAATTTATAGTTCTATCAATAATAACTCTTTCCATAAATTT
TAATTTATGGGAATTGTTATAGAAAGTAATTCTATCCTATACATAATAATATTCAAATAA
AGTGAAATTCGAACCTCCAAAGAAACTATAGGATATATCCAACCATTAAAGTATAAGTAT
TGGTTACATAAAATATACAAGATAAAGCAACTTGCAAGTTGGCAACTTAATTACGAGTCC
TTGGTATTTAGTTAATGAAGTAACCATTGTAGGTATTGCTCCATTTTGTGCCCTACATCA
GCTAGCAGACATTACTAGTTAAAAAAAAGAATGAAGAGAAAAGATTTAATCAAGCTCCTC
GTTTCAAATATTCTCGATACAATATGCATATCTTTCTTGAATGTACGTTATAATTTAATT
CAGACCCTTATCACTATTCTAGTCTTCATTTTTTTTTTTATTGTCACACGAACGTGAATC
TAAGTTTAATTTTTTATTTATTCTGACCGGCAGGGATACTTATTTTGGAGTTAATTTTCA
AGTTTTTTTAATACCAATCCAAAGTTGAACTTAGAATGTAAAATAATAATAATAATAATA
ATAATAATAAATAAAGAAAACTCTTTTGTTGTGTTTATTTATTTTTTCAAGATAAAAACG
AATGATACAAATATCCTCAGTTAAAGGAACAAATACAAAGATTTATTATATCTCTGTAAT
AATTTTAGAATTATTTTTTATCTTCTGAAATTATAAATAGAGGAGTTTTTTTTTTCCTAC
GACATCCACTTCCAAATTAGTGCATTCATGAAAAAAAAATATTTCTCGACGAATTCTCTT
GTGATGTAATTAGCTCTGTGTATTTATTATAAATTACGTGTATTGTGACCATTATGGGAG
CATCACGAAGGATACAAGTGAAAGATATTCCTTTGTATAGTTTTGTTTAAGTAGAAGAAA
TGAAATGTAAATGAACAACAGAAAATAAAATAAAAAAATGAAATGAAAAAATTACTAAAT
TATAAATAAACTTAGAAATATACAAATTTAATATATAGTGAAAACACAAATACTGATAAA
TTATTTTTTCTATAAACTACCTACTTAGAACTAAATATAATTAACTTCTACTTCTATATA
TGTACTTTTTTGTAGTGCGATTTGATGGAAGGCCCCTCCCTCACTCCCTCTATTTATAAT
GTCTCACTTGCTCCCTGCTTCAATATCTCGCAATCCACTTGCTTCAAACAATGTCTCCAG
CCAATTCTTGTGCACTGCTCCTCCTCTTCTTTCTTACTCTCTCCCTCCACATTAACTTTT
CCACCGCTGACAATACCAATATTGGTGTAAGCCGCAGGACAGTGGCTGTGGCTGCGGCCG
CTGACCCTGTCCCTTTACAAAAGGAAGTTGCCACCTTCCTCCCTAGCGATATTTCTCCGC
CTACTGAGAAGTATTGGTACTCAAGGTTGCCCAACACTCCATTGCCAAAAGCCCTAGGAT
ATCTTCTACAACCTGGTCATTATCCTTCAATCTCCACAGAATTCGCTAATGAAAACGTAA
GTGCTGTAGTTTCTCAAAGAACCTATAAACAAGGATATAGATCTGTCAAGCATAAAACAG
CCATAAAGTCTGCCCTCCCCGACTCAACGATATTCTACCTGTACAACGATCTCCAACCAG
GTAAAAGGATGAGAATTCATTTTACTAATAGTGGGACCAAGGTTAGTTTCCTGCCTCGTC
AGGTTGCGGAGTCTATACCATTTTCGAGTGACAAAGTACCAGAGATTTTGAACTACTTTG
CACTACAAGTCAACTCAAAAGAGGCTCAGGTTATTAGAGATGAAATAGGAGGATGTGAGG
AGCCAAACATGGAAGGAGAAGAAAAATTCTGTGCTACATCTCTGGAGTCATTAATTGATT
TTAGTGTTGAAAGGCTTGGCCAAAATGTTCGCGTACTCTCCACTGACGCAGGCAAGAAGC
AAGAGTATACTGTTTCGGCCAAAGCGACAATGATTGGAGATCATAAAGCAGCAGTGTGTC
ACAAGATGAGATATCCCTATGCAGTGCACTATTGCCATGTAATCGCAGACACAGAGGTTT
ATGAGGTTCCCTTAGTGGGTGCTGATGGCACAAAAGTGAAAGCTGTGACAGTTTGCCACC
TCAACACATCAGCTTGGAGTCCAGACCATATGGCGTTTCAAGTTCTCAAAATTAAGCCAG
GACCAGCTGTCTGTCACTTTCTCGATAGCGATACTCTCATTTGGGTGCCAAAGAAGGATT
AAAAAATGACTCCATGATCATTGGTAAAAGCTTGATATTGATCAGCAAAGGTCCTTAATA
AGTTTGCTGCCCAGTTGTCATAAGTGTTTATAATATGCATTTACTTCCGGTCCCTTCCCC
GTTGTCGTTGCTGCTTGTGTTTGTCATATACATGTAGCCCCCCACCTTGTTTTCTTGGAA
GTCCTGTTGTCCAAGATGTTAGCAATTTGCTTAATAAGAAGGTTATCCTAAGAAACCCGC
CTTATCTATTCAAAGTTTGAATTTGTAATCCTCGACTCTACGTTTGTTACTCAATACATT
GAAGTGAAGTTCCCTTATGAATAGTAAAGCTACTGGACATGTCAAGCTTTTTCTGGAGAG
ACTCTCTGTATGTGTTTTAGTTGTTTTCATTAACGTTGTTGTCAAGCTAGGAGCTTCATA
TAGCCAAGATTTTCTTAATTCACGATTGCAGGCATGTGTTCTGGTTTTTAAGTTTTGGAA
TCAAGTGAAATTTAGAAAAAAGAATCATTTGGTCTCTGCATATAATAAACTTTCTACAAC
TGGTTACCATTGCGAATATGAGGTTTGAACTCGAAATTATTTTAACACTGTTTACGTTGA
ACTATAAGCTTATTCACAATGATATTGAGGTGAATTTGAATCTAAACTTTACTCTTTCAT
ATATTTTGACTATCATGTAAGAATTATTAATTAAGTAGCAAAGAAAGTGAATATGGGATC
TCAAAGTTCTTTATATTTTTTACAACATAGGTTTTTTATGGCCATTTTGCATATGAAATA
GAATATCAAAGAAATATTTTAATCTAAAATTTAAACTATTAAATATGGTTTCAAAAATAA
TTTTATTTTTTTTAATATATATTCTCAAGTGAAAATTTTTTTAATTTCAAATTTACATAA
ATCTATACTACTGTATATTTAATTTTAAGCTTGTAACTTTTTAGTTATTAAAATTTTAAT
AACTAAAAATAACCACGTAAAATAACCACGTAAAGCAACTGAGTTTATAAAAATCAAAAG
TTTTAACAATTAGAGTGAGAATTTAACGCTATTAAATAGAGTGAGGATTAAATAGGGATA
GGATATGAACACACCAAGTATTAGAGATTCTTCCCCCATGCACTACTTTTGTCTTTAATT
TCTTCCATTGAAATATGAAAGGAGTGATTAAGACAGTGTGCACTTGAAGCCACATCCTTC
CAAAGTCTAGTGTCTGGGTTACTATACCTCCACAGCCACTTGAATGATTTGATGAGTTGA
GAAACTAGGACTTCAAGCCGGCCTTGTTTCCTATTCATCAGCACTGGATTTGTCTCTGCG
GGTCCCTGGATGAGAGACCCTGAGTACCAAAATTTAAAAGAATATTTTTTTTTTATATTA
AGAATCAAAATTTAAACTTAAAATAACAAGAGAGGGAGGAAACTCTTTAAGATGTATTAG
GCATGACATTCATTTCAAGATTAGGACATTAATTCGAATAAAATTTCTCTGTCTGTGTCT
CCTTTGGTGCAATTGGCTCTGTATATTTATTATAAAAGTCATCAATAATCATGTCCATTG
TGACCTTTGTGGAAGAATCACAAAAGTTTGAAGTTCAGACCATTTGGCGTTTGAAGTTCT
CAAAATTAAGCCAGGACCGGCTGCTTGTCACTCTCTTGCTAGTGATACTCTAATTTGGGA
CTTTGGGTGCCAGCAAATGATCAAAACACGACTCCATGACCATATGGTGTTGCTATTTGT
GTTCGACACTTACTCTACATGCAAGCATGCAATTTAGATTCATATATCACAACAAATACA
CTTATATATGACATGTCTGTAATAAATGCATGAATTTACGAGTGTAAACACATTATCCTT
GGTATAACACGTTTCAAACTTAAATAAGTGTTGGTTATTATAGAGATCACCATTAGCAAT
GTAGGTTTTCTTGTCAGAAGTAGAGGAAAAGAGTATTTAGGTTAGTACTTTGCAATATAT
AGAACAACAGATGCTGGAGATTCCCAATGCTGTTAATACTTTACAGGCATCAAAGCGATA
CATCTCCAGAATCCTTTACATGAAGATAGGATGTTAGTGATCTTTCGTTCCATTTTGAAG
AAACCCAGTTACCTATAGAGGAGTGGGAATTTGATCTTTAGATACTGTACAGGTTTTACA
AGCTAAAACAAGAGCTCCTCCTGATTCCAAATCATCCAAAGCAATAGAACCGGCATCTAA
CCTTTTGGCCATGCACCTAATGAACCAACTTACACGAACCATACCTTATATATAAGATGC
TAATTGTAGAGATCACGCTATACTGCTCTTGGGATATCGATGAATTTCGACACCTTGGAG
TGGATCCTTTTAACGCCTTCCTAGCTATACAAGTTTATTTTGTTTAGGATCTGGGATTGT
AATGGGTCTATGACTAATGCTCTCCTTTACGGTTAAGTTAATTTACTTGCAGTTCTTTAT
GGCTGTCATTCTGTGTCGGCCAAACTTGTATAATTAGTTACTGCAATTTGCTAGAAAATC
AGTTGATGTCATCATTGTGGGATGTTTTGGCGAGTTTCCAGCTGCTGCATGACCACATCT
GTGCCTATCAGCTTTACTGGCAGTTTGTTTGATGTGTGTGATTCCATGCATTAGGATCAG
ATTGCATATAATGCGACATCTTCAAGTTGACATAAAATGACATCTTCAAGGTGGCCCTAG
TTCCAGTTCATCAGTACTGTATTTGTCCCGGATGAGACACCCTGCGTGCCTACTTTCTTG
TGAAATTATATTTTGTGGCTCAAAATCCAGTCGGATCAGAGTGCAGGCATGTGCTCAAGT
TTTTAAGTTTTGGAATCAAGTGAAATTTAGAAAAATAGACTGATTTGGTTTATGCATATA
ATAAACTTACTGTATTTGTCTTACAGAATAAGCTTATCAAATGGGCTCTTTTGGGTTTTT
CCATTTTGAGATATGGCTAGCAAACCAACAAAGAAAAGATAAGATGGGATCCATGGACAT
ATTTACTTCTTTCTTTTTTTTTTTTTATTATTATTATTATTATTATTATCTTTTTAATAA
TGTTTTGTTTTATTATTCATTTTAAATTTTAAATTTTTAATCAACATCCGGAATATAAAG
CCTAAGTGTAACAACTGTAATTTTAGAAATAATATTATATTTCAGCAAAACATTTGTTGA
CCAAATTGGTGAATCAATTTTTTCTTTTTTTTTTTCATTTCTGTGAAACTTTGTTTGAAT
CGTGGTGGAGTGTATTTGCGAATATTTACCATTGTTGTCACTTTTTCTTTCCTGAAATAT
CATGACTTTAATTAGGATTTTATACATATGAGGCTTGCTCAGTGAATTTACAAAAGGAGA
CAATCTAGCGGAAGGTTCCAGTCATTATATGTGCTAAATTGGTTTCAAAAAAGGTTTTTC
ATCACCAGATTAATAACCTCACTGTGCTGAAACTAAGACATACAAGGTAGAAAAGTATAA
GCTAGGGCAATGCCACATCAGCATATTATCCATGTCCAAGTAGACTTTCAATAGAAGTTG
GTGGTTCCATATATAGTTTTTAAATCCGGCCCGGTCCAAGATCCGGGTTCCAAGTTTTGA
CCGGGTCACCAGTTGCCCGGGTTAATTCCTATTTAAAAAAAAAAAAAACAACGTCATTTT
AGTAAAAACAAAATAAAAATCAACGGGTTGCAACCGGGTCACATTGAATTTTTACTTTTT
TTATTTTTTCTTAAACCCGGCCGATTCCAACCCCGGATTGACCGAGTTCCGGATCGACCT
ACCAGGCCGGGCCGGATTTCAAAACTATGATTCCATATATGTTACTCGAGCCAAAGGTAA
CTGGGGCACCACACTTCCCCTCCTAATCCTAAAGCTTGAGTCATGTTATAATGAAAATGT
TGTGTTGTGTGTTCATCGGCACAACTCCATATTTAATAATAATAAAAAAACCAATGTATA
AAATATAAATAAACAAATTAACCAAATGTTCATGAAATTGGGCAAACAAACACAATAAAA
GTATTCACATCGTTATTGAAAAACAAACAAAGCTTAGCCCTTATGTATCCCTAGTGGAGT
CATCATTTTATCGTTTGTGAACATCAAGGCAAGCTAAAGTGTAAAATAGAAAAAAAAAGT
TATCATATAATTTTATAGTAATTAGAAACTCTAACTAATCTTTAAAAATTTTGGGTAAGG
AACTGATTATATAATAAGAAAAATAGATATCACTTTATACATTCTATATCTAAGGTGAGT
TGTATTGTTATTTATTTTCAATAATAAATGTGTTTTAATATAATTTCATGCTAAGGTTTG
CCTATACCAGTATGATTTTATTCAAGGTATTATATTTATTACCCATGAAACAACATCTAA
AATACATGATCCACCAGTGAACCTTTTCATCTGGGGTTTCAAAGAACATGATATGCTATT
GAACCTTTTCATTCTAGGTTATTCAAAAATGATGGGAACGCTTATGTATAAGGCTTGTTA
TGGTTTGAAAAATTTATAATATCTATTAAGTCGCGTCTGAAGAATAAGGCTATTATTAGA
CCTTTCCATCCTTAGCTACTTAATAAATGATAGGGATATTGAATTAAATTGTAAAATGAA
ATGATATATGATGATCAAATTAATTGTAATAGTTAAAATCCTAGATATCATATATTAATT
GGCATCATTATTCACTTATTAACATCCAAAGAAAAGTGTTCAATAGTACTAGACCTTACC
ATCCTGGGTCTATTGATAATTAATTCATCAATTAAAAAATAATTGATCTTAATTATTACT
CGAGCACTAACATCCGAAAGATAAGGTCTAATGTAACACCATTTCATTTTGGGTCAATTA
ATAACTAATAGAAACAATCAATATATGGACAATTTTATCACCATTTGAAGTTATTAATTT
TTTTTATTATCTTTATTAATTTTTTTTTATTATTATTATCTTTGAAATAATTTTTATTTT
ATCTTTTAAATGTATTAATTTTCATATATTTATATCACATACATTGCCATAACCAATTAA
TAATGATGCATATTTTATTAAAAAAAAAGGGTTCAAATCTCATAAACTAAGTATTTTTTT
CAACATTTTCTCCTAATTGAAATAATTAATAAGCGGCAAAGCACTTATGTTTAAACAAGA
AGGTACCAAGTTTCGATTTCATGTTTAAGGAAATAATTTCTTTGTTTTCTTCGAAGACAA
CAATTGACTTTGATCGGATGGATTAAGTTCTTATAGCTCAAGGCACCAAGATGTGAGATG
GCCATGCATCTTAATATTGCCATTCATATAATACACTTGTACATATTCAATTTTCTTATT
CCAAATTGCCGATATACCTCTCCTCTTGAGCTCGCCTTCTCTCCTCTTGTTGGACAAAAG
CTTCGTTCAATCTCAAATCTCTGTCTCGAGTTAAGCCTCAGATTATTGAGTTTTCAAATC
AATTCGTCGGCCTTATCGGGTTGATAACTATGATAACATTTGCAATTTGTTACAAATTGC
TGAAAAAGCTTTATGTGTGATTAAGAATTTGTTTGAGCTTGTTGATGTGATAGACATCTT
TTGAATCATCAACAAATGTAATGCACACAGCATACGTTTTAATAATTAATTAGAACTGGC
AATGTGAAAAACTTCACAAGCTGCTATAATGGATATCTCCATTTAGTGGATGATGAAAAG
GAAGTGTTTGGCTGCAGTTCAGTTAGGCATGGGATATTTCGCTGGAGATAAGGAAAATGG
TGGATCTTGTGCTGTCAGACTGGCTAGACAGTCGTGATCAGCGACAGAGAAGGAAAAAAG
AACAAGAGGTAGCTAGCGGAGAGGATATATAGGACAGAAGAGTTATACAAATTTAAAAAT
TGCTTTAACCCTAGATGTAAATCATAATTTCAAACAAAATGGAGACGATGAAAAAAAAAC
CGTATTGCCTCTGGCCTTGTCAAACGTTTTTCCAAATTACGCAAATTTTAGATTATTCAA
TGTTGGCCAGGTTTTTCTTAGATACAGTGGTGATATCTCTTTGCGAAAACAATATGCTGT
TAAGGTATAGTAATCTTGATTTTCTTAATATATGAATTTGTTGTGTTAGATTTGTTTGAA
TTTTTACATATAAATCTTTACTTGCTGAGTAAACAAAAGAAGTCCACCCATTATTATAAA
AAGAAAGAAAGAAACTAGTTTTTCACTATGTTCTTATTATATATATATATATAAACACAT
ATTTCATTCAAGTTCTAAAAATAATATTTCTTTTTTCTCGAACTCTTCACTCTCTCTCTC
TCTCTCTCTCTCTCTCTCTTTAATTTTCTGTAATGAGAAAATAAGAAAAAGTAACCGTAG
TAATACGTTACAGTTCTCTTATGTCTAGTAAAGATGCATGCTGGACATGCTTAATCACCA
CAATTTCTTTGGAAAAACACTTGACGTTTGGTATAGGGAGATCTGTACTGATGATGCATG
TTTATTTTTTAGATAGCTTTGGTGATTATGATTTTAAAAAAAATAAGTTTTTAAAAAATA
TAGTTAGATGTGGTTAGTTAGATTTATGGTTGAAGTTTATTTATAGCAAAAAATATGTAC
TAAAATGTTTGGAAGTATGGTTGTGGTTGTTTTTTAAAGTGTTTTTTACTTGGAAATGCA
TCAAAATATTTAAAAATAATAATTATTTTTGATATCAGCACATTAAAATATCCGAAAACA
TAAAAAAATATTAATTTGAAGTAAATAGAAAAATAAAAAAAATTAATTTTTTTCAAAAGT
GCTTTTAAAACGCAAAAACAAACAGAGTTTTACAAAACTTAATCAAAAAAACATATAAAA
GATACCTTATAAAAATTGCGTTTCAAACTCAATTTTTTAATAAGTACTATAATATAAAAT
ATAATTTGATTTGTCATCAAATATTTTATTATATTTATTACAGCGCAAATATAAAAGCAG
TTGCAAATCAAAGACAACCGGTGTGGACTTCAATCTTTTGTGATGCTTCCACAAAGTTCA
CAATGGACATGATTATTGATGACTTTTTGATTAAACATCGGAGCCAATTGCACCGTAGGA
GATATAGAGAGGGAAATTTTATGCGAATTAATTTCCTAATCTTGAAATGGATGTCATGCC
CAAAACATCTTAAAGAGTTTCCTCCCTCTCTGGTTATTTTAAGTTTAAATTTTGAGGTCT
TAATATATATAAAAAAAAAATGTTCCTTTAAATTTTGGTACTCAGTCTCTCATCCAGGGA
CCCGCAGAGACAAATCCAGTGCTGATGAATAGTTAACAAGGCCGGCTTGGAGTCCTATTT
TCTCCACTCAAATCATTCAAGTGGCTGTGGAGGTATAGTAACTCAGACACTAGAGTTTGG
AAGGATGTGGTTTCAAGTGCACTGTCTTTTCTAATAGTTTCTCTCATAATAGAGATTATA
ACTTCTTAAATAAAACTTAAATTGATTTTTAAAGGATAATAATAACCAAGATTTAATTTA
AATAGGAAAATAATATAAAACCTGAAAATCAAGCTAAAAATCTAAAATTAACTAAGACAA
TAACAAAATTAATAAAATGAGAAACTTTTGAACGTAATTTAAACCCTACTTATTTTTGTG
TTTTAAAAATGTATTTGAAAGAATTTGTATTTTGTTTTAATTTTTTTTTATTTCAAATTA
ATTTCTTTTGAGGTGTTTTTAGATTATTTTGATATGTTGATATCAAAAATAATTTAAAAA
TTAACAAAAAAATATTTTAATATATTTTCAAATAAAAAATATTTTAAAAAAATAACTATT
ATCAGATTTACTATATAATTAGCTGTAGAGCTTCATGAGAAAAAAAGAACTTGAAACAAT
AATTGAATATAATGCTAATTACGAGTCTTTGATGTGACATTTTTCTTAAATTTGAACTTG
TTCATGCGATCCAATCCAAATCCATCTATAGTAGGGATGCATCTCTTGGTTACCTAAAGC
AATTTTAGATAATTATCAAACAAGAAAACTAGAGTACATTTTAGATGTCTCGAATCCACT
CTTCACGACAAAAATCAATTGTAGTTTTCTACACAATATTTTTCAACACCGAAACACAAC
AATCTTCTTCTACATGTTGATAAGTTCACTGCCACAAGCATTGCTAATCTCTCATGCATA
GATGATGCTTGAGATGTTCTGCCACAAAATAAATTCACAAGATAGGTTCTCTGGGTCTCC
TCCGGGAACCCGCAGAAACAAACCCAGTGATGGATGAACAGGAACAAAGGCCAGCTTTGA
AGTCTGGTTTTAATTCATACAAAAGTTGGATTACATACAAGAAGCACACACATCATCCAA
ACTGTCCTATCTCTTAGAATTTTAGTTACTTCACAGCAAAAAAAAAAGAAGAAGCTCACA
GACACAGATGGGATAACGCAGCAAGCCAGCAACTGGAAAAAACACAGAAGAATGTTCCGG
TGAGGGAGCTACCAGTACCTAGAAAATAGCACTAGCAAGGTTTTCAATAGATAATTCAAA
GCCTGTTAACGCAGGTTTGTTAGACAATTGACATTTTAACTCTAGTGTTTCAGTTTGTTT
AATTGTTATTCAATCAAGTGTTGTCTATTTTCTTCCCTTTCATTTCTGTTTTGATTTCGT
CAGAGTAAATTCCTTGTTTTTCTGAGGTTGTTGCTAAGTTAGTGGCAGTACATTGTCCAC
TACAGTTAGTGGCTGATAATTAGAAAAGTTTGTTAAGTTTTTTTCATGTATTTAAAGACA
TGCAGTTAATAAAATAATGTGAGAGACATTTTATCAAACACCTTGTGTGTAGTTCGTGTT
CTTCAATACCCAGCACTGCTGTTCTTGATTGTGCATCCCTTCACCTGCACAAAACACAGC
AACACAATTCACAACAGTGGTATCAGAGCTCTCTTAGATCTTACAGGACCAAAACACTTT
TTTTAAATATCAAAAATGACATCCAACAACCTACTTTTAAACTCCCCCATTATGTTCACT
GGCGAAAACTACCACATTTGGTCAGTGAAGATGCAAGCCTTTCTTGAAGCTTATGATCTT
TGAGAAATTGTTTCCGAAAACAAACTAGTAGCTCCCTTACCAACAAATCCCACTGTGGCT
CAAATCAAGTTTAGCAATGAGGAAAAGGCAAAGAAATCCAAGGCAAAATCAATCATCCAG
AATTCTGTGGCAGAAAGCATTTTCTACATAATTATGGCATGCAATTCAGCCAAAGAGGCT
TGGAACAAACTAAAAGAAGAATACCAAGGCAGTGACAGAACAAGGCAAATGCAAGGGCTA
AATTTGAAGAGAGATTTTAAGGCACTTAACATGCAAAAAAATGAAACAATCTCCAAGTAT
TCTGATCGAATTTCACTAATTATCAACAACATCAGATTACTTGGAGAAGACTTTCTGACG
GCAGATTGTGGAGAAGGTTCTTGTGACTCTTCCGAGAGGTTTGAATCCAAAATCTCCTCT
CCGGAAGAATCAAAGGACCTCGTAAAATCTCATTAGGTGAACTAATGAGTGCTCTTCAAA
CACAGGAGCAACGAAGAACAATCAGGCAAGACAGATTGACTGAAGGAGCCTTTTATGTGC
AAGAACAACAAGCTGGAAAAGGAAAAAAGTTGCTTAATTTGAGAATTAAAGGCAAAAATA
AAGGGGGCAGCACCAATGAAGGTTCAAAATAGAAGAAGTTTTCTCCTTGCACTCACTGCA
AAAGAAACACACATTCAGAAAAATATTGCTGGTGGAGGCCATATGCAATTTGTGGAAATT
GCAAGCAATCAAGGCACATCACAAAGGTCTACAAGTTTAAAAATTCAGACCCAAAACCTC
AACAAGCTCACCTAGCAGATGAAGTTGATACACAGGAGGAGCAATTCTTTGCTGTCACTT
GTTTCTCAACAAATGATTCAAAGTGATACTTGGCTTATTGACGGTGGATGCACACACCAT
TTGTGCAATGATGCTTGGAATGTTCAAAACCCTTGATGAATCTTACAAATCCAGAGTAAA
GGTTGGCAATGGAGAATTTCTGGAGGTCAAAGGAAGAGGGTCAGTAAATGTTCAAACAAG
TTCAAGTATCAAAATCATTCCTGATGTGTTATTCATACCTGAAATCAGTCAAAATTTGTT
GAGTGTTGGACAAATGATGGAGAAAAACTATTCTCTTCAGTTTAAGGATCATAAATGCAC
TATCTTTAATCCTTCTGGAGAACAAATGTTCTGTGTAAAGATGAAAAACAGAAGCTTTGT
TGTTGACTTGGATAAAGTATCCAATCATGCATATGTGAGTGCTACTCAGGATGTTTCAAA
TCTTTGGCATAAAATATTTGGACATTTCAATCAAAAGGGCTTGTTAATTCTGAAACAAAA
GGAAATGGTTGAAGCATTACCCACATTGAATGGTGAGATTCAATTATGTGAAACATGTCA
ACTTGGCAAGCAATCAAGGCCACCATTTCCTAAAGGGCAAGCATAGAGAGCCAGCCAAAA
GCTTCAGCTCATCCACACTGACGTGTGTGGACCTATGAAGACAGCCTCATTATGTGGTAA
CAAGTATTTCATTCTCTTTATTGATGATTATACTAAGATGTGTTGGGTGTATTCCATCAA
ATTTAAGAGTGAAGTATTTACAATCTTTCAAACATTCAAAGCTTTAGTTGAGAATCAAAG
TGACATGCTAATTAAATGCTTAAGATCTGACAATGGTACTGAATATACCTCAAATCAGTT
TCTTGAGTATTGCAACAACAGAGGCATTGTGCACCAGTACACTACACCATACACACCACA
ACAAAATGGTGTGTGTGAGAGGAAGAACAGGACAATAATGGAGATGGCTAGATGTCTCTT
ACTTGAAAAGAAAATACCAAACAAATTATGGGCAGAGGCAATCAATACCTCTATTTACTT
GCTAAACCGACTTCCAACCAAAGCACTGGAGGACAAGACACCATATGAAGGCTGGAATGG
TGTCAAACCTGTTGTAGATCATCTTCGAATCTTTGGCAGCATATGCTATTATCATATAGC
TGAGCCAAAGAGGAGCAAACTTGACAACAAAGCTTAGAAGGGAGTTCTTGTGGGCTATGG
AATAACAACCAAAGGATATAAAATCCTTTGCTTACAAACAGAGAAGGTAATTCTCAGCAG
AGATGTGAAGGTTGATGAAACAACCACATGGGATTGGGAACATCAAAAAAATATTATTTC
TGATCATCCATTCACCATTCAGCCTCAGCTGGAAGCTAATGAATCAGTGGATGACTTTCC
AATTAGAGGCATAAGATCATCGGAAGATATTCACTTAAGATGCAATATAGCAATTCTAGA
ACCAACCAGTTATACTGAAGCTCAAGAATTTCCAGCATGGAGGAGAGCAATGGAGGCAGA
AATGGAAATGATCAACAAAAATACAACATGGTAGTTGATTGAAAGGCCTAAGCATCGTAA
TATGATAGGTGTAAGATGGGTTTTTAAAACAAAACTCAATCCAAATGGGTCAATATGCAA
ACACAAGGCTAGATTGGTGGTAAAGGGCTATGCTCAGCAATATGGTATGGACTACCTAGA
GACCTTTGCTCCAGTAGCAAGGTATGATACTATTAGACTTCTCATTGCACTTAAGCACAT
AACTCTTGGCGGATTCACCAACTTGATGTCAAGTCTGCCTTCTTGAATGGATTTCTTGCT
GAAGAAATCTTTGTAGAGCAACCTGAAGGATATGTTGTTAAAGATAAAGAAGATCATGTG
TATCTACTTAAGAAGGCCTTGTATGGGTTGAAACAAGCTCCCCGAGCTTGGTATGACAAA
ATGGACACACATCTGCTTCAACTTGGGTTCGCAGAAGCCAAAATGAAGCAACTTTGTATG
TGAAATCCTGTGGTAACCATTTTCTAATTGTATCTATTTACATAGATGATATACTCATCA
CAGGAAGTGAACTTGGAATGATCCAAGAGTTCAAAGATGAAATGAAGATATTTGAGATGT
CTGACCTTGGAATGATGAATTACTTCCTTGGAATGGAAGTGATGCAATCCAGCCATGGCA
TTTTTACATGTCAAAAGAAGCATGCTTCAGACATCCTAAAAAGATTCAAAATGCAAGATT
GTAAACCAGTGGGGACTCATATGACAACAAGTATTAAGCTTAGCAAGGATGATGAATCTG
AAAAAGTGGATGAAAGTTTATATAAAGGCTTAATTGGCAACCTTTAATATCTCACAGCAA
GCAGACCTGACATATTGTTTGCTGTGAGTATTCTTTCAAGGTTCATGCATTCTCCAAGGG
AGACTCATTTCATTGCAGTAAAAAGGATACTTAGATACATCAAAGGTACAATTGATCTTG
GTATTTTATGTCCAAGATCATCAAAAGGGACTGTGGAACTAAGAGGCTATATTGACAGTG
ACTGGGGAGGCTATGTTGATGATTCAAGAAGCACTTCAGAGTATTTATTCTCACTCAATT
CAGGTGTCTTCACCTGGAGTTCAAAGAAGCAAGAGACAACAGCTCAGTCCACTGCAGAAG
CAGAGTACATTGCCGCTGCCTCTGCTGTCAACCAAGCAATTTGGTTGAGGAAAATGTTAA
AGGATTTGGGACATGAACAAATTGAAGCTACTAAAATCATGTGTGATAACAGTTTGAGAG
TATCAATTTCAAAGAATCCTGTCTTTCATGGACATACAAAGCATATCAAAATCAAGTTTC
ATTTTATTAGAGAAGTTCAACAATCTAATGAAGTGATGTTGATTCATTGTTCTTCCGAAG
AACAACTTGCAGATATATTTACCAAACCACTACCTAAAGAGAGATTCGAGACATTAAGAC
AAATGATTGGAATTTATCGTCAAAATGTCAAGGAGGAGTGTTAGACAATTGACATTTTAA
CTCTAGTGTTTCAGTTTGTTTAATTGTTATTCAATCAAGTGTTGTCTGTTTTCTTCCCTT
TCATTTCTGTTTTGATTTCGTCAGAGTAAATTCCTTGTTTTTCTGAGGTTGTTACTGAGT
TAGTGACAGCACATTATCCACTACAGTTAGTGGCTGATAACTAGGGAAGTTTGTTAAGTT
TTTTTCATGTATTTAAAGACATGCAGTTAATAAAATAATGTGAGAGACATTTTATCAAAC
ACCTTGTGTGTAGTTCGTGTTTTTCTGTTATTCTTGATTGTGCATCCCTTCAACACAAAA
CACAGCAACACAATTCACATAAAGGTTTTTCAGGATCTTTTGTTAAGCTAAACATTGCAA
ACACAAACAACTACGACAATAGAGAGGGGGGGGGTTACAACAGGTTAGGAAGTACAAATC
ACAAACTAATTAATCAAGGTCCCTTGCTTATAAATACCGAGCTTTGATCGATGGTCATGG
AATCTTTTCTTGATCCTTTGTTGGAACCGGAAAAAGACTGTCAGTAACCACAAAAATGTC
AAACGCCCGGTCCTGGCTTAGTTTAGAGAACTTCAAACGCCAGATGCTCTGGAGTCCAAG
CTGATGTGTTGAGTGGCAAACTGTTGCACCTTTCACTTTCGCGACATCAGGACCCATGCT
AGTGGGAACCTCATGGACCTTTTTGTTTCGAGTAAATGGCATTAGTGCCTTTGCGTATGG
GTATCTCATCTAATGAAACACAATTGCTTTATGTTTTCCAATCATTTCCCCTTTTTTTCT
GAAGCAGTATACTCTTGCTTCTTGCTTGGTTCAGTCGATAGAACCCGATCATTTTGGCCA
AGCCTTTCAACGCTAAAATCAATCTATTACTCAAGAGATGTTGCACAATATTTGTCTTCT
CCTTCCATGTTTGGCTCCTCACATCCTCCTATTTCATCTCTCGATAATCGAGCCTCTTTT
CGGTTGACTTCTAGTGCGAGACTACTTCATAATCTCTCCGGTATTTTGTCACTCGAAAAT
GGTGTAGACTCTGCGACTTGACGAGGCGGAAACTAACCTTGGTTCCACTATTAGTAAAAA
GCAATGTCATCTTTTTGCCGGGGTGGAGATCGTTGTACAAGTAGAATATTGTTGAGGCTG
GTTTTTTTTATGGTTATCTAGTATCAGGATCATGAAGTTGATGGCAGTCCCCTGTGAAAC
AATATAATCAAATATTTTATGGTTGCCATGTTTTTTCTACCATAATCTTATTAATTGTTC
CTATTATGTGTTTTCCACATCAAATGACGCAGAATAATCAACTTCAAGCATCTTACTCAA
AAAATTTGTCTCCTAATCATTTTGTTTTCTTTTAGTGTAGCTTGAATTTTCATATTTCCT
GGTGCGAATTTCTCTACTCAAAGATCTTCGGTGTGCGATAACTCTGTCATCGCCATCGGT
CTCTCTGTTTGATCAAGCATCATGCTAGTAATTTATGTTTTCAGTTGTCATTAAGCTTTT
TCAAAATTATGATTCTTTAAACCGCCTTGTAGGGTCACCATATCTATTCTCTTATATGGC
AGATACAACACTATAAGACTATTTTTCATGACCAGTTCATGGATCGGCAGAGAGTCTTTG
CAGTGCAATCATAATATGGAAGTTTTTTTTTACTTGAAACTTATACGGAATCGTTATTAT
TTTATATTTAGTTTAATTAATTTAAGTAAAGAAAACGAGTGTGCCAAGATTCGATTTAAA
CTCTTAACTACTTAGTTAATAAGAATTTGATACTATGTTAAAAGCATATAAATCTTAAAA
CTTAATCGAAATGGTTTATATTACTCTCTCACAATCCAAATTCCTTCCACTATATATGTA
TACATATGTTTGTTTGTTTGTTTGTTTTTTTCTTTTAGTTATTGGCCGAGGTTTCTTCCA
TTGATTATGGGATCACATTTTCTAAGCATATATACCAAATTGCAACTGTACTTTTGAATG
TGTATACCTGATAAGGCTGGTTTTTCAGGATCACCTTCTTAAGGAAACCAGGGCTTCCAC
ACTAAAACAGGGTGAGGAGGTGCGTGTATATGACAAACATAAACAGCTACGACAAAGGTA
AGGGACCGGAGAACATAGATATTATAAACGGGGAAGGAACCGGGAGTACATAGATATTAT
AAACAGCTACGACAAAGGGAAGGGACCGGAGTACATACATATTATAAACAAGCAACGGCA
AACAAAGGCGACAAACTTATTAAAGCCACGATCTGGCGATCAATACCGAGCTTTTACCTA
TGGTCATGGAGTCATTTTTTTATCCATATTTGGCACCCAAACGAGAGTATCACTATCTAG
AAAGTGACAAACACGGCAGTCCTGGCTTAATTTTGAGAACTTCAAACGCCATATGGTCTG
GACTCCAAGCCGACGTGTTCGGGTGGCAAACCGTTCTCGCTTTCACTCTTGTGCCATCGG
CACCCACTAATGGAACCTCATCAACCTCGTGTCTGCGATTACATGGCAATAGTGCACTGC
ATAAGGATATCTCATCTTGTGACACACCGCTGCTTTATGATCTCCAATCATTCTCACTTG
GCTGAAACCGTATACTCTTGCTTCTTGCCTGCTCCGGTCGAGAGTACCCGAACATTTTGG
CCAAGCCTTTCAACGCTAAAATCAATCTATTACTCAAGAGATGTTGCACAATATTTGTCT
TCTCCTTCCATGTTTGGCTCCTCACATCCTCCTATTTCATCTCGATAATCCGAGCCTCTT
TTCGGTTGACTTCTAGTGGGACTACTTCATAATCTCTGGTATTTTGTCACTCGAAAATGG
TGTAGACTCTGCGACTTGACGAGGCAGGAAACTAACCTTGGTTCCACTATTAGTAAAAAG
CAATGTCATCTTTTTGCCGGGGTGGAGATCGTTGTACAAGTAGAATATTGTTGAGGTTGG
TTTTTTTATGGTTATCTAGTATCAGGATCATGAAGTTGATGGCAGTCCCCTGTGAAACAA
TATAATCAAATATTTTATGGTTGCCATGTTTTTTCTACCATAATCTTATTAATTGTTCCT
ATTATGTGTTTTCCACATCAAATGACGCAGAATAATCAACTTCAAGCATCTTACTCAAAA
AATTTGTCTCCTAATCATTTTGTTTTCTTTTAGTGTAGCTTGAATTTTCATATTTCTGGT
GCGAATTTCTCTACTCAAAGATCTTCTGGTGTGCGATAACCTGTCATCGCCATCTGGTCT
CTCTTTGAGTCAAGCATCATGCTAGTAATTTATGTTTTCAGACTGTCATTAAGCTTTTTC
AAAATTATGATTCTTTAAACCGCCTTGTAGGGTCACCATATCTATTCTCTTATATGGCAG
ATACAACACTATAAGACTATTTTTCATGACCAGTTCATGGACGGCAGAGAGTGCTGCAGT
GCAATCATAATATGGAAGTTTTTTTTTACTTGAAACTTATACAGAATCGTTATTATTTTA
TATTTAGTTTAATTAATTTAAGTAAAGAAAACGAGTGTGCCAAGATTCGATTTAAACTCT
TAACTACTTAGTTAATAAGAATTTGATACTATGTTAAAAGCATATAAATCTTAAAACTTA
ATCGAAATGGTTTATATTACTCTCTCACAGTCCAAATTCCTTCCACTATATATGTATACA
TATGTTTGTTTGTTTGTTTGTTTTTTCTTTTAGTTATTGGCCGAGGTTTCTTCCATTGAT
TATGGGATCACATTTTCTAAGCATATATACCAAATTGCAAGCTGTACTTTTGAATGTGTA
TACCTGATAAGGCTGGTTTTTCAGGATCACCTTCTTAAGGAAACCAGGGCTTCCACACTA
AAACAGGGTGAGGAGGTGCGTGTATATGACAAACATAAACAGCTACGACAACAGGTAAGG
GACCGGAGAACATAGATATTATAAACAGGGAAGGAACCGGGAGTACATAGATATTATAAA
CAGCTACGACAACAGGGAAGGGACCGGAGTACATACATATTATAAACAGCAACGACAGCA
AGGCAGCAAACTTATTAAAGCCACGATCTGGCTGATCAATACCGAGCTTTTACCTATGGT
CATGGAGTCATTTTTTTATCCATATTTGGCACCCAAACGAGAGTATCACTATCTAGAAAG
TGACAAACAGCAGGTCCTGGCTTAATTTTGAGAACTTCAAACGCCATATGGTCCGGACTC
CAAGCGACGTGTTCGGTGTGGCAAACCGTTACTGCTTTCACTCTTGTGCCATCGGCACCC
ACTAATGGAACCTCATCAACCTCGTGTCTGCGATTACATGGCAATAGTGCTTTGCATAAG
GATATCTCATCTTGTGACACACCTTCTTTGCTTTATGATCTCCAATCATTCTCACTTCGG
TTGAAACCGTATACTCTTGCTTCTTGCCCGCCGGTCGAGAGTACCCGAACATTTTGGCCA
AGCCTTTCAACGCTAAAATCAATCTATTACTCAAGAGATGTTGCACAATATTTGTCTTCT
CCTTCCATGTTTGGCTCCTCACATCCTCCTATTTCATCTCCGATAATCCGAGCCTCTTTT
CAGTTGACTTCTAGTGCAGACTACTTCATAATCTCTGGTATTTTGTCACTCGAAAATGGT
GTAGACTCTGCGACTTGACGAGGCAGGAAACTAACCTTGGTTCCACTATTAGTAAAAAGC
AATGTCATCTTTTTGCCAGGGTGGAGATCGTTGTACAAGTAGAATATTGTTGAGGCTGGT
TTTTTTTATGGTTATCTAGTATCAGGATCATGAAGTTGATGGCAGTCCCCTGTGAAACAA
TATAATCAAATATTTTATGGTTGCCATGTTTTTTCTACCATAATCTTATTAATTGTTCCT
ATTATGTGTTTTCCACATCAAATGACGGAGAATAATCAACTTCAAGCATCTTACTCAAAA
AATTTGTCTCCTAATCATTTTGTTTTCTTTTAGTGTAGCTTGAATTTTCATATTTAGGTG
CGAATTTCTCTACTCAAAGATCTTCTGGTGTGCGATAACCTGTCATCGCCATCTGGTCTC
TCTGTTTCAGTCAAGCATCATGCTAGTAATTTATGTTTTCAGACTGTCATTAAGCTTTTT
CAAAATTATGATTCTTTAAACCGCCTTGTAGGGTCACCATATCTATTCTCTTATATGGCA
GATACAACACTATAAGACTATTTTTCATGACCAGTTCATGGACGGCAGAGAGTGTCTTTG
CGGTGCAATCATAATATGGAAGTTTTTTTTTACTTGAAACTTATACGGGAATCGTTATTA
TTTTATATTTAGTTTAATTAATTTAAGTAAAGAAAACGAGTGTGCCAAGATTCGATTTAA
ACTCTTAACTACTTAGTTAATAAGAATTTGATACTATGTTAAAAGCATATAAATCTTAAA
ACTTAATCGAAATGGTTTATATTACTCTCTCACAGTCCAAATTCCTTCCACTATATATGT
ATACATATGTTTGTTTGTTTGTTTGTTTTTTTCTTTTAGTTATTGGCCGAGGTTTCTTCC
ATTGATTATGGGATCACATTTTCTAAGCATATATACCAAATTGCAACTGTACTTTTGAAT
GTGTATACCGATAAGGCTGGTTTTTCGGGATCACCTTCTTAAGGAAACCGGGGCTTCCAC
ACTAAAACAGGGGTGAGGAGGTGCGTGTATATGACAAACATAAACAGCTACGACAACGGG
TAAGGGACCGGAGAACATAGATATTATAAACAGGGAAGGAACCAGGAGTACATAGATATT
ATAAACAGCTACGACAACGGGGAAGGGACCGGAGTACATACATATTATAAACAGCAACGA
CAGCAAGGCAAAGCAAACTTATTAAAGCCCGATCTGGCGATCAATACCGAGCTTTTACCT
ATGGTCATGGAGTCATTTTTTTATCCATATTTGGCACCCAAACGAGAGTATCACTATCTA
GAAAGTGACAAACAGCGGAGTCCTGGCTTAATTTTGAGAACTTCAAACGCCATATGGTGC
GGACTCCAAGCGACGTGTTCGGGTGGCAAACCGTTCTTGCTTTCACTCTTGTGCCATCGG
CACCCACTAATGGAACCTCATCAACCTACGTGTCTGCGATTACATGGCAATAGTGCACTG
CATAAGGATATCTCATCTTGTGACACACCGCTGCTTTATGATCTCCAATCATTCTCACTT
CGGCTGAAACCGTATACTCTTGCTTCTTGCCTGCTCCAGTCGAGAGTACCCGAACATTTT
GGCCAAGCCTTTCAACGCTAAAATCAATCTATTACTCAAGAGATGTTGCACAATATTTGT
CTTCTCCTTCCATGTTTGGCTCCTCACATCCTCCTATTTCATCTCTGATAATCTGAGCCT
CTTTTCAGTTGACTTCTAGTGCAGACTACTTCATAATCTCTGGTATTTTGTCACTCGAAA
ATGGTGTAGACTCTGCGACTTGACGAGGCAGGAAACTAACCTTGGTTCCACTATTAGTAA
AAAGCAATGTCATCTTTTTGCCGGGGTGGAGATCGTTGTACAAGTAGAATATTGTTGAGG
CTGGTTTTTTTTATGGTTATCTAGTATCGGGATCATGAAGTTGATGGCGAGTCCCTGTGA
AACAATATAATCAAATATTTTATGGTTGCCATGTTTTTTCTACCATAATCTTATTAATTG
TTCCTATTATGTGTTTTCCACATCAAATGACGCAGAATAATCAACTTCAAGCATCTTACT
CAAAAAATTTGTCTCCTAATCATTTTGTTTTCTTTTAGTGTAGCTTGAATTTTCATATTT
CTGGTGCGAATTTCTCTACTCAAAGATCTTCTGGTGTGCGATAACCTGTCATCGCCATCT
GGTCTCTCTGTTTCAGTCAAGCATCATGCTAGTAATTTATGTTTTTGTTGTCATTAAGCT
TTTTCAAAATTATGATTCTTTAAACCGCCTTGTAGGGTCACCATATCTATTCTCTTATAT
GGCAGATACAACACTATAAGACTATTTTTCATGACCAGTTCATGGACGGCAGAGAGTGCT
GCAGTGCAATCATAATATGGAAGTTTTTTTTTACTTGAAACTTATACAGAATCGTTATTA
TTTTATATTTAGTTTAATTAATTTAAGTAAAGAAAACGAGTGTGCCAAGATTCGATTTAA
ACTCTTAACTACTTAGTTAATAAGAATTTGATACTATGTTAAAAGCATATAAATCTTAAA
ACTTAATCGAAATGGTTTATATTACTCTCTCACAGTCCAAATTCCTTCCACTATATATGT
ATACATATGTTTGTTTGTTTGTTTGTTTTTTCTTTTAGTTATTGGCCGAGGTTTCTTCCA
TTGATTATGGGATCACATTTTCTAAGCATATATACCAAATTGCAACTGTACTTTTGAATG
TGTATACCTGATAAGGCTGGTTTTTCAGGATCACCTTCTTAAGGAAACCAGGGCTTCCAC
ACTAAAACAGGGGTGAGGAGGTGCGTGTATATGACAAACATAAACAAGCTACGACAACAG
GTAAGGGACCGGAGAACATAGATATTATAAACGGGGAAGGAACAGGGAGTACATAGATAT
TATAAACAGCTACGACAACAGGGGAAGGGACCGGAGTACATACATATTATAAAACAGCAA
CGACAAAGCAAGGCGGCAAACTTATTAAAGCCCGATCGGCTGATCAATACCGAGCTTTTA
CCTATGGTCATGGAGTCATTTTTTTATCCATATTTGGCACCCAAACGAGAGTATCACTAT
CTAGAAAGTGACAAACAGCAGGTCCTGGCTTAATTTTGAGAACTTCAAACGCCATATGGT
CTGGACTCCAAGCTGACGTGTTCAGGTGGCAAACCGTTACTGCTTTCACTCTTGTGCCAT
CGGCACCCACTAATGGAACCTCATCAACCTCTCGTGTCTGCGATTACATGGCAATAGTGC
ACTGCATAAGGATATCTCATCTTGTGACACACTGCTGCTTTATGATCTCCAATCATTCTC
ACTTCGGCTGAAACCGTATACTCTTGCTTCTTGCCTGCTCCAGTCGAGAGTACCCGAACA
TTTTGGCCAAGCCTTTCAACACTATAATCAATTAATGACTCTAGAGATGTAGCACAATAT
TTGTCTTCTCCTTCCATGTTTGGCTCCTCGCATCCTCCTATTTCTTCTCTGATAACCTGA
GCCTCTTTTGAGTTGACTTCTAGTGTAAAGTACTTCAAAATCTCTGGTATTTTGTCACTG
GAAAATGGTATAGACTCTGCGATTTGACGAGGCAAGAAACTAACCTTGGTTCCACTATCC
GTAAAAAGAATTTTCATTTTTTTACCTGGATGGAGATCGTTGTACTGGTAGAATATCGTT
GAGTCAGGGAGGGCAGACTTTAGGGATTTTTTATCGCCTCTTTTATAGTGTCGTTTGTAA
ACTCTTCTATAGATTCTTTGGATAACAGTAGCACTTACGTTTTCATTAGCGAATTCTCTG
GTGGTTGAAGGATAATGACCAGGTTGTAGAAGATATTCCAGGGCTTTTGGCAACGGAGTG
TTGGGCAACCTTGAGTACCAATACTTCTCAGTAGGTGGAGAAATATCGCTAGGGAGGAAG
GTGGCAACTTTCTTTGGTAAAGGGACATTGTCAGCAGCCACAGCCACTGTCGTGTGGGAT
ACACCGATGGTATTGGCAGCGGTGGAGAAGGTAATGTAGAGGGAGAGAGTAAGAAAGAAG
AGGAGGAGCAGTGCACAAGAATTGGCTAGAGACATTTTTTGAAGATAATGAAGAAGTGAG
CAAGTGACATTATTTATGGAGGTAAATTTGTTTATATCCTGCAAAACAACACGCGTGTGA
AGTGAGAAGTTGACAAGTCAAAGGTAGAGACAAGCTCAAAGACACAAGGTCTGCTTGGTA
GGCAATAGGGTTTGAGAGAGAGAGAGAAATGGGGTTGCTCAAGGAATGAGGCATATCATT
TTGCAATCGACTCCTTCCATTTTTTACGCTCGCTGACAGAGCTGTCAGCGCTGCTTGCTC
GAGGCAGTGAGGGCAGCTTTGTCCTTGCGCTCTCTCTTACGGGCGGTGCAAGTGTGTGGG
GTTGATAGTGACCACGCCTTCCCTCACTCCTGTCTTTGTCTGCCCGGCATTCAAGACGCG
ATAATTGATCAAATAGTATACTTTGTATATTAGCGAGGAAAATTAGAAATATTGACAAAA
AATTGTATAGTTTAAAAAATAATTAGTCATATAGTATACGTGATAATTCACAATTATAAT
ATTTAAAAATATCACGTTTAGATATGGTGATTATATCCATTGAATGTTATAATTTTAAAT
TGTATTTTAACCTGGTTTGTTTTTCTCTACCACCGTTGTAGCTTTTCTCTTTATAAAAAA
CTTGCTGTTTATATTCTTTCTTTCTAAAAAACTTATCGATACTGCCGTCCTAGCTTTATA
TTGTGTTTGTTGTCCGCTAGTTTAACCTCGTTTGTTTTTCATGTTAGTGGTGAAACAAAT
ACAATAATTTATTTAGTAACAAGGAAAGTGTATTTTATGCTGTGAGAGTCATTAAAAAAT
TAAATATAAAATATAAGTTTTGTGTGGTAGTTTTTATATATGTTTTAATTGAGTTTTGTA
AATATTTTTATTTTATTTAAATATTTTATATATGTTTTTTTATTACATATAAACTTCAAC
CATAATTTTTACTAAACACATATTTAAATCCAACTAACACTAATTAAAAATATCTTTTTA
AAATCTATTTTTTTCAAATCACAACCATAAAAATTATCTAAAAAACAAACACACCTTTAT
ACACTCAAAAATCACTCTTTCCATCTCACCAAGTTTAGTGTCAAAATCACCATCCATAAA
GTATAAACCCTACACCACTTTTCAAGTCACGAGCGTAGACTTCCACCACTCCCTAGTGGA
AAAATACTATGTAAACAAACTACACTTGTATTAATTAAGTGTTTTTCATAGTTAATTTAT
GTCAAAATCACTCTTCCCATCTCACCAAGTTTAGTGTCAAAATCACCATCCATAAAGTAT
AAACCCTACACCACTTTACAAGTCACGAGCATAGACTTCCACCACTCCCTGGTGGAAAAA
TACTATGTAACAAACTACATTTGTATTAATTAAGTGTTTTTCATAGTTAATTTATGTTTA
ATTTGTGCTTGCTTGAAATTAAGGTTTAATTTACAAATTAGGTTTGTTTAAAATTACAGT
TTGATTGAATTGTGTTAATATCCATTAATTTATAAAATAGGGTTGATTTTTAATAACGAG
CATGGAAATAGCATAAATTATGTTTCATTTTAATCAATTATGCTTGTGGTGATTTGTCAA
CTAAGTTGTTGAAATTAAGGTTTTTGATTGATTTATGATAAATTACCATGAATTTATATA
ATTAGAGTTGATTTCATGCAAATGAACATGAGAATAACATGAATTAGGATGAGTTTTGAT
CAATTATGTTTTTCGTTGATTTGTCAGATAGGTTGGATTTTAATGAATTTTGCGTGGCGT
TGAATGTTTGGATAAATTATTGAATTTAAGGATTTTGTATGAATTAGTTGAAATTAATTA
TGAATTCAAGCAATTAGTGTTTTTTAGTACAAACAAGAAGTTCTTAGAGAAGATGACTTA
GTCATTTGGTTATATCTTCTTCTTTTTACTAGGGTCTTAGATGTAGTTGAGTTTGTGATA
ACAAATGATTTTGAGTAGTCATATATAGTTTTGTCATAACTAAATAAGGATATGCTCCAA
ACATATTATGTAGATGACCTAGAAGATGCATTTATAAATTAGTAGGACATGTTTAGGACT
AAGAAAAGGTATAGTCGCACCAAACTAGAATAAGGGATCAAAGGGACTATAATTTTTTAT
TAACATTAGATCAAGTTGAAATTTTTACAGGAGTTTTTAGAGACTGTTTTTTTTTCTATA
ATAGCCACTACATCACTACATCTACCGTTGGTTTTTTAGATATAAAAAATCTCGCTCAAA
ACCCATGGATTTGGTAATTTTGTTATTTTCCTTGTGTTTTTTTTTCATGTTTTATTTTGA
ATTTTATGCTTCTTTCATTGGTTCTTTGACATGCCTCACATTATCTAATATAGTCCTTTA
CTTTAAATTTCATTCCCACCTAACAAAAATCCCTCATTGGTTGGCTTAGGGTTATATCTG
AATGACCTACTGTTGGATTGTCATATATATGCTACATGATTGTTGACTTGAGGGGAAATT
TTTTATAGATATAAATTCCTTCCTTGTACAGCAGCACCCCACCATTTATTTGGTACCTCA
GGTCACCTATAGTGTCACCATTCATCTACTAAAAGATTTGTTGTATTTCCTTCACCTAGT
ACAGCTTTCTTTGAGGTTTTCTACTCACCATTACTATCCACCTTAATCCGACTCTAATAA
TGAATATAGTGATATTTAAACTTGTAATCACTTAATTATTAAATTTTAATATCATATTTC
AATTTAAAAATTTAATTTATCAATTGAAGTACGAAGAATGGTTTTATATATCACTCTCTT
ACGGTCCAAATTCCTTCTTCTTTTTATGTTTACAAATTTTTGTTTTTTTATTTTATTTCT
TGACCGAGGTTCCTTCCATTGATTATGGGATCTCACATTTTCTAAAGCATACTAAGTTGC
CGTGGTGATTCGTAATTTTTGTAAGTGTCCTGTTTCTTTATTATTCTTAAGGGATCAACA
CAATAGGGTTGGGGAGTGCATATGCATTACAAACACAAACAGGTAAGACATGCAACAGGG
GAGGGAACGGGAGTACATACATATTACAAATAGCTATGACAACAAGGCAGCAAATTTTAT
TAAGGCCTTTTATCAAGACCAAGCTTTGACATATTGTCATGGAGTCATCTCTTTTTTTTT
TTTTTTTTTTTTTTTTTTTTTTTGATTATCGTGGGTGTCCGGGCCAGCTTGCGCGCACCT
CGACTAATCCCACGGGCCCTGAATTCATGGAGTCATCTCTTTATCCCTTCGTTGGCACCC
AAACGAGAGTATCACTATCGAGAAAGTGACAAACAGCTGGTCCTGGCTTAATTTTGAGAA
CTTCAAACGCCATATGGTCTGGACTCCAAGCTGATGTGTTGAGGTGGCAAACTGTCACAG
CTTTCACTCTTGTGTCATCAGCACCCACTAACGGAACCTCATCAACCTCTGTGTCTGCGA
TTACATGGCAATAGTGCACTGCATAAGGATATCTCATCTTGTGACACACTGCTTCTTTAT
GATCTCCAATCATTGTCGCTTTGGCCGAAACAGTATACTCTTGCTTCTTGCCTGCGTCAG
TGGAGAGTACCCGAACATTTTGGCCAAGCCTTTCAACACTAAAATCAATTAATGACTCCA
GAGATGTAGCACATAATTTTTCTTCTCCTTCCACGTTTGGCTCCTCACATCCTCCTATTT
CATCTCTGATGACCTGAGCCTCTTTTGAATTGACTTGTAGTGCAAAGTAGTTCAAAATCT
CTGGTACATATTTTGTCACTCGAAAATGGTATAGACTCCGCCACCTGACGAGGCAGGAAA
CTAACCTTGGTCCCACTATTAGTAAAATGAATTCTCATCCTTTTACCTGGATGGAGATCG
TTGTACAGGTAGAATATCGTTGAGTCGGGGAGGGCAGACTTTATGGCTGTTTTATGCTTG
ATATATCCTTGTTTATAGGTTCTTTGAGTAGCTCCAGCACTTAATTTTTCATTAGCGAAT
TCTGTGGAGATTGAAGGATAATGACCAGGTTGTAGAAGATATCCTAGGGCTCTTGGCAAT
GGAGTGTCGGGCAACCTTGAGTACCAATACTTCTCAGTAGGTGGAGAAATATCGCCAAGG
AGGAAGGTGGCCACTTTCTTTGGTGAAGGGACAGTGTCAGCAGCCACTGTCCTGCCGCTT
AAACCGGTGGTATTGACAGCGATTGAAAAGGTAACGTGAACGGAGAGAGTAAGAAAGAGT
AGGAGCAGGGCAGAAGAACTTGCTGGAGACATTTTTTGAAATAAGTGGGTTGAAGATAGA
GAGCTAAGTGACATTATCTATATAGGGGTGAGGAGGCTCCGATCAAGAAGAACTAACAGC
CATGTTGCATTGACACTTAATTACATTATCGTAGGAAAAAATTGATTATTCTGAAACGTG
TTGTAGCAAGAGTAAGATATGCTAACACATATGTGAATACATGCATCTCGTAAAAGACGT
CATCTAAGTGTATTTTCTGTGCGGTGTGCATTATATATTAGATGCTTTGATGGCTTGCCT
GCACGTAGAGTTATGGCGTTTGAAGTTCTCAAAATTAAGCCAGGACCGGCTGCTGGAGAT
TCCCAATGCTGTTAATACTTTACAGACATCAAAGCGATACATCTCCAGAAGCATTTACAT
GAAGATAGAATGTTAGTGATCTTTCGTTCCATTTGAAGAAACCCAGTTATCCTTAGAGGA
GTGGGAACTAGATCTTTAGATACTGTACAGGTTTTACAAGCTAAAACAAGAGCTCCGGCT
GATTCCAAATCATCCAAAGCAATAGGACCGGCATCTGACCTTTTGGCCACCTAATGAACC
AACTTACACGAACCATACCTTATATATAAGATGCTAATTGTAGAGATCACGCTTTACTGT
TCTTGGGATATCGAAGTTCGACACCTTGGAGTGGATCCTTTTAACGCCTGCCTAGCTATA
CAAGTTTATTTTGTTTAGGATCTGGGATTGTAATGGGTCTACGACTAATGCTCTCCTTTA
CGGTTAAGTTAATTTACTTGCAGCTCTTTATGGCTGTCATTCTGTGGCGGCCAAACTTGT
ATAATTAGTTACTGCAATTTGCTAAAAAATCAGTTGATGTCATCATTGTGGGATGTTTTG
GCGAGTTTCCGGCTGCTGCATGACCACATCTGTGCCTATCAGCTTTACTGGCAGTTTGTT
TGATGTGTGTGATTCCATGCATTAGGATCAGATTGCATATAATGCGACATCTTCAAGTTG
ACATAATATGACATCTTCAAGGTGGCCCTAGTTCCAGTTCATCAGTACTGTATTTGTCCG
GATGAGACACCCTGCGTGCCTACTTTCTTGTGAAATTATATTGTGTGGCTAAAAATCCAG
TCGGATCACAGTGCAGGCATGTGCTCTAGTTTTTAAGTTTTGGAATCAAGTGAAATTTAG
AAAAATAGACTGATTTGGTTTATGCATATAATAAACGTACTGTATTTGTCTTACAGAATA
AGCTTATTTACAAATGATGTTGAGGTGGATGTGAATCTAAACTTTACTCTTTCATATTGT
TTCGACAATTATTTAAGATTTAATTAAGTAGCCATAAAATACACTTCAATCATAAATTAT
GGTAAAAAAAAAACTCATCAACATCCAAAAAAAAAAAAAAGGCAAATCAAATGGGCTCTT
TTGGGATTTTCCATTTTGAGATATGGCTAGCAAACCAACAAAGAAAAGATAAGATGGGAT
CCATGGACAAATTTACTTCTTTCTTTTTATTTTTATTATTATTATCTTTTTAATAATGTT
TTATTTTATTATTCATTTTAATTTTTAAATTTTTAATCAACATCCTAGGCCTAAATGTAA
CAACTGTAATTTTTAAATTTTATTGGATGATGTGAATCTTTCTTTATAGATTTGCTATAT
AAATAGCAAAATTATGTAGAAAATACCTAGGATGACTAAATGAAAGAGAGAGATGGTACC
TTGATAGCATAAACTTTAATGAGTATCCTTGTATTTCATTATTGGATTGGAATGGGTTTT
AGATATATTATGTTTTTTATTACCTTTTAACATCTAACTGTTAGATCTGAAGGCTCTGGT
TTTGTGTGATAAATTTAAAAAATATTATCTTGAATTATTTTGAGTCAAATTACAATTATT
TTTCAGTTCACCCTTTTTATTTTTTTATTTTTCAAATTTATTTCTCATTCTTTTGATTAT
TATTTGTTATGTTTGGGATTATTTTTTAGATTTTTTTTCACAATTTCATCTTCATTGAGT
TTTTTTCCTATCAAATTTGATCCCTATTATTTTGATTGTTAATTTTTTAATTTGAAGAGT
TTTTATTAATTTATTTTTTTATTATTTCATGATTCAACATTAAATTGGTTGAAAATTAAA
TTTTTTGATTGAACTCGGATCTAAGATTTAAAGGGTTATAAATTTGAGACCTTAGCTCAG
ATTTAGAATGTTCGTTTGTTTTTGCTTGGTTTATTTTTTTCCTTTTCTCATTATTTGTTT
ATAGATATAATTTTATCATTTAAACATTATATCATTAGAAATTAGGCACAATTTTTCTTT
ATTTATCTTCCATATGATTTTTCATGAATTTTTAAAATTACCCGAGTTTTCTTATGTCTT
TTTATTTACTGTTATTTGCAGGTTCTCAATTCTTTTTTTCTCGGTTGATTATATGCTTCA
AGTCTTATTTTTAAAAAAACTTTTTTAAAACATGATTGCATTACTAATAAAAAAAACATT
TTGGCTCATGGTGTAACCCTACTCACAATTCTAGTAATATCTATAAATATTTTTACTCTT
AAAAAAAGATTTGTGTGTTTATTTTTAAATTCAATTGTACATGTGGGTTAGAGATGGAGG
GGATTTATTGGACACTGTTAGACAAAATAATGCAGGATGGATTTTGACATGTTCAAGTTT
GATAAGACATCTACATGCATCAAACTATATATATTTATGACAAAAACGAGCATAATCCGC
CTCAGAGCATTCTAAAGGTATGTTCCTGATAGGGTTGGCTGGTATTCATCGAAGGTCGAG
AATATTATGCCTAAATTCACACTTCCAGCCAAACCTTAATCACCACAAGCTAATTTGCCA
GTATCAATAAGCTCACTTGATGTCCCAGCATTCCTCCATCCTGTGACTTCATGATCGCTA
GTGTCAGAATCATCAAATGACTGATTGGTACAAATGTTCAAACAAAATCAAAATCTAGAT
TGAGATAATACCTAGCATCAAAACTAAATTAACACGTAAAATTTGGTACTATAGAGAGAA
CAAATTCAATTCCAAAACCTAAACAGGAGATGAGTCATACAGCCTTAGGAGAGAGGATGA
TTGAAAAAACAAATTGTTATGTGAAGTTTTTCCGAAGAATTAACACTCCAAAATGTATAT
GATTAGAAAAAACAAAGCAATAGAAAAGCGTCGAATATATATCAAAGTAGAATAGTGCAG
ACAGAAATAAAGCAAAAAAAAATAAAATTGATGAAGAGAAAACAAGTTCCAAAAGAGAAG
ATAGAAATTAAAAGGCAACAGTATGTGGGGGAAAATGTAGCGACTTCAATGAAATGAGTC
ATCTGAAATAGAAAAAATTGATTTATGCTAACTATGTAGCAGAGAAATTAAGCAAGACAG
GGAGGAAAAATTGATTAGTTATTGAAGAACATATATAGTAATTTCATAGGATGCGATTAC
AGAATACACCGTTAATTTATAGAAAACAACTGAAATAGCATAATCAAACAACTTGAATGA
TTGAACACACTGTTTGCGTGATAGTGAGTATGAGAAGAACAGTAGCTGCTACAAGAGAGA
TTATTGTCCATGGATTGTCAAAATACTTCTGTTTCAAGGTTGCCTTCCATTTGTGTCTCC
GTTTTCCGCAGTACTTGTTCAGATCTTCAACTAAACCAGAATAGTAGAAAGTGTCAATGG
CGAGAGTATTTTCCTTGGAAAGATTGCGGAAAAGGCTTGCAACTGCTTCATTATCAGGGA
GACAATTTTCCAGGATTCCATTCTTAACGAGTATTTCCACATCCTTAGCTGAGGGAACAA
GGAAAGAGAGCATTGTAATGTAGTCACATACATATATATTTACACCGCAATGGCATTGCT
CAAAGGCTTGGAGATTTCTTAATAGGATCTCTGTATGATCGTCTATAATTTTATGTGGAA
TCTCCAACGTCCCTTTATTGTCATCAAATTTTATGTCGAGTAGGTTTATGCTGGACCCTA
ACTTGAACTTCATTCCAGCTTGATGGAGCTCTGCTACACTAGGAGCTGTTAAATTTGTAA
GTTTAGTTGGCTGCATATGCTGTGATGGCCGCTGACAGATTGCTAGGTAGCCAACAAAAT
GCTCTGCTTTAGACAACTTTAAGTGCTTCGAAATGTCCTCTGGCACCCATGAATACCATT
TATCTGACAAGAGATCATGAGTAAGTTCAATCATGGAATGCTCCTCACAATGGTGCTGTA
TTTTGGATAGATTGAACAAGTCCTCAACAATGAAGAATGGAAGCTGATTTTCAAGCAAGC
ACAAATCAAACTGTATTTCTTCTCTCATCCATAGTTTATTGAATATGCGGTCAATATTTG
CTTCTTGGATATCAAAGGAAAATGCTTTCAGCAAGAACATGATGAGAAAGGAGCAATCCA
GCAACACCATTTCCACAAATTCCTCTTTACTTAGATTATCAGTGGTTTCTGCATAACAAT
TACGCAATCTACTCTCTCTCTCTGCAATAGCTGCAATAAAATCCTTCACACTTACCTTGC
ACAATCCAAGAAACTCCCTCAGGTACAGTCTCTTTTGCTCTTCCATTTCTCGTAGCTCTT
TTTTTCCGTGGTGATATGGGCCAATGGAAATTACTTGAGGTGTGTAAGCCTTTTCATTTA
ACTCACGTAGTCGTTTTGGAACTCTGTAGATGAAACACAGATCTGAAAAGGAACGCAAGC
TTTTCAACTTTCGTTCCACGGACTCTGCTAATTTGGCAATGTCAAGAGAAACATGATCGG
GACTAACCTTTGGCACTCTTCGTGTTCCAGAAACGTTCATCCTGTGCCTACACAATTATC
AAATCGTTAGATAAATGCTAAGAAAAGAAAAATCAAGAAAAAAAGTTAAAGGAGATGAAA
ATATCATAATCAAGCACAGGATTCCCAGTTAACCATAAGAATATTTGTAAGGAATCAAAC
ATGATTATTTTTTTTTTTCTAATTCCGGCTTCACATAAAAGCATGTCGTTGACTACTTGA
AAGCGGGATAAATTAAAAATCCATAGCTTCTCTAAATTAAAACTTACAAGCTCTCTTCTG
AACAAAAACAAGATAATTCTGAAATTTTTCTGAAGGCTTTCCTTGAAAAATGCTTTCAAC
TATTTTGGCACAGGAGATAGCAATTAAAAAGGCAACACTAAGCGGGGGGGAATGGAGCGC
CTTTGGTGACCCGTAATTTGTTCGGCAGTGGTCAATTAAAACGGCAACACTATGCGAGGG
GACTGGAGCGCCTTTCATGACCAATAATTGTTCGGCACTGGTCAATTCTACTTCGATTGG
TGGTTTTCGAGTATTTCAGGATCCGGGCAAAGATAATATTTAATTAAAAAAATTTAAAAC
AATATTTTTTTAAAAAATAATATTAAAATATGGAACCATCCTGCACACCCTTGTCGCCCG
TGACAGCCATCCTGCACGCCCTTGTCATGAAAGAGGTTTGGATTTTCGGTGATTCTTCCA
TGAACTTTCATGTGTTCGTATCAATGCATCTAGAAAGTACCTGCAGTCAAGTTTTTCTCA
AAACAGCTGAAAAAATAATTTCCAAACTAAATAGTAGCTAATACCCACATTTAGTATATG
CGGAATAAGGTGTGCTGCGCATGTCACTAACAAATTTCATTTTAAGTTTTTACTCTCTTA
AATAAATTACTTATTCAGGAATCAACATGTTTTTTTTATATATATAAAGATTCAATGGCA
TGAAATAAATAAAATAATATAATAGCTAGAAAGAAAAAATAACATGGCAAAAAAAAAAAG
ATAGGAAAGAGAAAAAAAAAATAAAGGCATCAAAGACACACCAAACTCTGATGATAAAAC
ACCAAGTACCACAGAAAAGATATATTTGCATGGTGTTGAATCTATAGACACCATGAAAAG
CCAACTTCAAAGTCAACGATGAGTAGTCTAAAAGTAGGGACATGCTCATTTACTAGACTC
TCATCGCTACCTCCAATGTTGACTTTGAATAGTACCTATGGATTCATTTCGCAAAATCTT
TCTAGTGATACTATAAGTTTCATCATTGGAACTTCGATGTTTCTTCGATACCTAATTTTT
TTCTTACATTCTTTTCTTTCTCATATCTTTTTTTTTGTCATGTCATCTTTTTATTTTCTA
GCCATTACATTATTTTGATTTATATCATTCCATTGAATCTTTATAAAAAAACATGTTGAC
TCTTGTATAAATGAATTATTTGAGAGAGCAAACACTTGAAATGAAAATTGTTAGCTATGT
GCAACACACCTAGTTGTGCATATACTACATGCATACTACTAAAAACTTAGCAAATACAAA
CAGAAACACTGATGAAAAAATTATGTTAGTAGATTATGGTGAATTTTACTGACAAAATAG
TCCCTCATTGTATCTATCGATGAACATCAAAAGAAATATTATCTTAGTATATACCAAGGG
AATTACAGTAGGAAAAGAAAGAATTAAAAAAAAAATAGAAATGTACAATGACATGTCATT
TTTACATACAAAATTATTAAAGAAATTAACCCGTCAATAAATCTATTTGTAATATTAAAT
TTATGACCTGATGAGCAACCCTCATCTCCTACTCATCCATTTCTCCTTCTTCTTCCCATA
TCTGTAATAAACAAACAACATATCTCCTATTTTATCATAAATCAACCTTCCACTACAAAT
CCGACCACCTCAACACTTAGTTTATCAACATTCCTATTCTGATTCAAATTTTATTAAGGA
TGATTCCCACGTCAAGTAAGCAAAAATTCTCAATTTTTTTTTGAATGATGCATCTTTTTT
TATATTTTGTAATTAAATAAAACATGGCTTATTTAACGGTCTTTTTTTATATTTTGTTAA
TTTTATTATTGAGTCGAAACCACACTTAGGATCTTATTGAATAGCTTTCTGAAGTTAATA
TAATAGGTTGTAAGTGGGTGTACAAGCTAAAACACAAGCCATATGGGAGCATAGAAAGGT
ATAAAGCCAGGCTTGTGGCTAAAAGGTATAACCAAACTCATGGTCTCGATTATTTTAAGA
ACCTTTAGTTCAATTGTTAAGGTTGCAACTATTCAAATCATATTGTTGTTGCTCTCAGTT
TTAAGTGTGAAATTCGACAGCTTAATGTTCATAATGCTTTCCTAAATGGTGAGTTAGAAA
AGCAGGTATACATGTCTCAACCTTCTGGATATGTGGACAGTAAATTCCCAACCAAAGTGT
GTAAATTGAAAAAGGCTTTATATGGTGTGAAATAAACATCAGGAGCTTGGTTTCAAAGAC
TCGGTTCTGCTCTTCTATAGTGGGGATTCAGCAATTCTAGGACTAATAGTTTTATGTTTC
TACACTTTGGTGAATCCACAACTTTGATAGTCCTTGTATATGTTGATGATATAATCAACA
CAGATTTCTTCACTCATTGTTAAGCTTGACTTTGTTTTTGCCTTAAGAGACTTGGGGTAG
TTATCCTACTTTCTAGGTATAAAGGTATTTTACAATGAAGGCTCTATGAATTTGAGCCAA
ACCAAATATGTTTCAAATCTGCTGCATAGAACTGAAATGTTTGATACCAAACCAGTAAAA
AACACGATGTTGTTGGGCAGAATTTGTCCAAGTTTGATGATAATTCTATAGAAAAGGTTA
CTCAATATCGAAATGTAGTAGGGGCACTTCAATATCTTACAATAATAAGGCCTTACATAG
CTTTTGTTGTTAGTAAGGCATGCTAATTCATGCAACGTGACCAACCTCAGCTCACTGGCT
TTTAGTCAAAAGGATCCTGTGGTATCTAAGAGGAACAATGCAAAATGGGTTATTGTTAAA
TCCCTCAAGCCACTTGACAATAAAAGGATTCATAGATGTAGACTAGGGTGCTCAACCTAA
TGATAGGTGAAGTTTAAGTGGGTATCTGGTTTATCTAGGAGGTAACTTAGTCTCTTGGTC
CTTTACTAAATAAAAAGTAGTGTCTCGTAGTAGTCTAGAATCTAAGTATCGAAGCCTTGC
ATTAGCTACTGCTGAAATTGTTTGGATGTGAAAGTATTTAAAAGAGAAATGTTTATGAGA
AGAAATAAAGATAGGAAGAAGAGAAGAGGCAGCAAAGATTGTATTTGAATTTATTTCAAA
TTGAATGAATAATCTGATTGCATACTTTCATTGCAATCGTTACACATATATATTCAAACT
AAGAAAAACAGAACTGCAAACTTCTAACATTAAATCATGCTGTGATCTGTTAACATGATA
ACAGATTAACTAACTCCTAGAGACTAGGACAATAGCTCATTATTTGCATGAGAATTAGAA
ATAACATAAACAGAAAAATCTTTGACAGCTCTTGAAGCAATCTTCAACAGGATGCAACCC
TTGCTGCAAGAACTATGTGTTTCATGTTAGAACGAAGCACTTAGAAATCGATCTTCACTT
CATCTGAGATCAAGTTACAAGAGGAAAGATACAACTGCATTTTGTTATTACTGAAGAGCA
GCCAGCAGATCTATTGACTAAGCACCTCACAAGTTCAAGGTTTTTGTTCCTCAAAACTCA
GCTTCGTATAGTTGCCAAACCCTTTCACTTGAGAGGGGATGATAAACCAAGGCTAGAAGA
GTCTGTTATGTGATTTACTTAACTTGTCATAGCTGTTTTACAGTTATACCAGCTGTCATT
ACAGCTGGTTTTCCTGCCTTCTGTAACCACCTTCTAAGGAACAATATATATATGATTTAT
TCTTTGGCTTCAAGCGATAAGAAAACAGAGAGATTTACTTTCTCAAATTCTATATGGAAT
ATACATCTTTTCTTTCTTTATTCATTTATAAAGACACTAGTGGGTGCGACATCAGCACCC
ACTAATGGGATTTACTTTCCACTAGTGGGTGCTGATGGCGCAAAAGTGAAAGCTGCAACA
GTTTGCCACTCAACTCATCAGCTTGGACTCCAGAGCATCTGACGTTTGAACTTCTCTGAA
CTAAGCCAGGACCGGGAGTTTGACATTTTTGTGGTTACTGACAGTCTTTCTCGGGTTCCA
ACAAAGGATCAAGAAAAGACTCCATGACCATAGATCAAAGCTTGGTCTTTATAGGCAAGG
GACCTTGATTAATATTTAGTTTGTAGTGATTTGTACTTCCTAACCTGTTGTCACCCCCCT
TCTATTGTCGTAGTTGTTTGTGTTTGCAACGTTTAGCTTAACAAAAAGATCCTGAAAAGG
CTGAAAAAGCTGCCTTTACAGGCTTTGAATGATCTATTGAAAACCTTGCTAGTGCTATTT
TCTAGGTACTGGTAGCTCCCTCACCAGAACACAAAACATGCAAATCAAATGAATTATTTT
GGAAAATTTCCATTTTCAATCTATGTTTGGCAGAAAAGCCAAGAAAAGGTGGGATCCATC
GGCAGAATTGCTTGATTCTTCCCGCATATACTCACATGCCTAAAAACACATTTGTAAAAG
ATAATTATAACATTATTGGTGTATAGAACAAGCGACGGCATCACAAGTCCTTGTTTGTTT
GTCCCACCAAGCAACTTGCAAGATGGCAAGTACTTGTTATAGTATTTGCTCACTTCTTCA
TTATCTTCAAAAAAATGTCTCTCGCCAATTCTTGTGCACTGCTCCTCCCCTTCTTTCTTA
CTCTCTCCCTCTACATCACCTTCTCCACCGCTGCTAATACCATCGGTGTAACCCACACGA
CAGTGGCTGTGGCTGCTGACAATGTCCCTTTACCAAAGAAAGTTGCCACCTTCCTCCCTA
GCGATATTTATCCACCTACTGAGAAGTATTGGTACTCAAGGTTGCCCAACACTCCATTGC
CAAAAGCCCTGGAATATCTTCTACAACCTGGTCATTATCCTTCAATCACCAGAGAATTCG
CTAATGAAAACGTAAGTGCTGCTGTTATCCTAAGAAGATATAGAATAACTTATAGCAAAC
GAGGCTACAAAAGAGGCGATAAAAAATCCCTAAACTCTGCCCTCCCTGACTCAACGATAT
TCTACCAGTACGACGATCTCCATCCAGGTAAAAAAATGAAAGTTCTTTTTACGGATAGTG
GAACCAAGGTTAGTTTCTTGCCCCGTCAAGTCGCAGAGTCTATACCATTTTCGAGTGACA
AAATACCAGAGATTTTGAAGTACTTTGCACTAGAAGTCAACTCAAAAGAGGCTCAGGTTA
TCAGAGAAGAAATAGGAGGATGCGAGGAGCCAAACATGGAAGGAGAAGACAAATATTGTG
CTACATCTCTAGAGTCATTAATTGATTTTAGTGTTGAAAGGCTTGGCCAAAATGTTCGGG
TACTCTCGACTGAAGCAGGCAAGAAGCAAGAGTATACGGTTTCAGCCAAAGTGAGAATGA
TTGGAGATCATAAAGCAGCAGTGTGTCACAAGATGAGATATCCTTATGCAGTGCACTATT
GCCATGTAATCGCAGACACAGAGGTTGATGAGGTTCCATTAGTGGGTGCTGATGGCACAA
AAGTGAAAGCTGTAACGGTTTGCCACCTCAACACATCAGCTTGGAGTCCAGACCATATGG
CGTTTCAAGTTCTCAAAATTAAACCAGGACCTGCTGTTTGTCACTTTCTAGATAGTGATA
CTCTCGTTTGGGTGCCAAAGAAGGATAAAAAAATGACTCCATGACCATAGGTAAAAGCTT
GGTATTGATCAGCAGAGGGCTTTAATAAGTTTGCTGCCTTGCTGTCGTTGCTGTTTATAA
TATGCATGTACTTCCGTCCCTTTCCCTGTTGTCGTTGCTGTTTATAATATGTATGTACTT
CCGTCCCTTCCCTGTTGTCGTAGCTGTTTATGTTTGTCATACACGCACCCCCTCACCCTG
TTTTAGTGTGGAAGCCCTGGTTTTCTTAAGAAGAAGGTGATCCTGAAAAACCAGCCTTAT
CAGGTATTCACATTCAGAAGTACAGTTGCAATTTGGTATTACGCTTAGAAAATGTGCTCC
CATAATCAATGGAAGAAACCTCGGTCAATAAATATAAGAAAAAAAAAAAAAACATGTATA
CATATATAGTAGAAAAAACATGGCAACCACAAAATATTTGATTATATTGTTTCACAGGGG
ACTGCCATCAACTTCATCCTGATACAAGATAACCATTAAAAAAAACCCAGCCTCAACGAT
ATTCTACCAGTACAACGACCTCCACCCTGGCAAAAAGATGACATTTCTTTTTACTAATAG
TGGAACCAAAGTTAGTTTCTTGCCTCGTCAAGTCGCAGAGTCCATACCATTTTCGAGTGA
CAAAAATACCAGAGATTTTGAAGTAGTTCCACTAGAAGTCACCTCAAAAGAAGCTCAGGT
TATCAGAGATGAAATAGGAGGAGCCGAACATGGAATGAGAAGACAAATATTGTGCAAAAT
CTCTTGAGTCATTGATTGATTTAGTGTTGAAAGTCTTGGCCATAATGATCGGGTGCTATC
GACTGAACCAAGCAAGAAGCAAGAGTATACTATTTCAGAAAAAAAGGGAAAATGATTGGA
AAACATAAAGCAATTGTGTTTCATTAGATGAGATACCCATACGCAGTGCACTAATGCCAT
TTACTCGAAACAAAAAGATCCATGACGTCCCCACTAGCATGGGTGCTGATGTCGCAAAAG
AGAAAGCTGCAACAGTTTGCCCCTCAACTCATCAGCTTGGATTCCAGAGCATCTGGCGTT
TGAAGTTCTCTAAACTAATCCAGGACCGGGTGTTTGACATTTTCGTGGTTACTGACAGTC
TTTTCCGGGTTCCAACAAAGGATCAAGAAAAGACTCCATGACCATAGATCAAAGCTTGGT
ATTTATAGGCAAGGGACCTTGATTAATATTTAGTTTGTAGTGATTTGTACTTCCTAACCT
GTTGTCACCCCCCTTCTATTGTCGTAGTTGTTTGTGTTTGCAACGTTTAGCTTAACAAAA
AGATCCTGAAAAGGCTGAAAATCCTGCCTTGACAGGCTTTGAATCATCTATTGAAAACCT
TGCTAGTGCTATTTTCTAGGTACTGGTAGCTCCTTCACCAGAACATTCTTCTGTGTTTTT
GCCAGTTGCTGGCTTGCTGCGTTATCCCATCTGTGTCTATAAGCTTCTTCTTCTTTTTTT
GCTGTGAAGTAACTAAAATGCTAAGAGATGGGACATTTTGGATGATGTGTGTGCTTCTTG
CATGTGATCCAACTTTTGTATGAATTGAGGGGGTAAAACAGGACTTCAAAGCTAGCCTTT
GTTCCTGTTCATCAGGACTGGGTTTGTTTCTGCGGGTTCCCGGAGGAGACCCTGAGAACC
TATCTTGTGTACTCTCAGGTTTTATGTTATTTTTCTTTTCGAATTAGGATTTTGATTATT
ATTATCCTGTAAAATTCGATTTAATAGTTATTTAAGAAGTTACAATCTCTATTCTGAGAG
CAAACTATTAGAAAAGAATTACTTGCTAATAAAACTCTCTGCTTGATCCCTTTTGTAAAA
AATCAAGTTTTTCTTGTTTTTTCATTCATATTTTTCAAGGTAAATTCCATCATAGATGAA
GGGAAAATCACATGTCCAAGTGTTATCTATGTTGTAAAAATGAATTGAAGTTAAAATCAC
TTCAAAATTCAAACCAACGTTAATTTATGTCATATCAAATCATCAACAAACTAGAAAACA
AAACATGCAAATCAAATGAATTATTTTGGAAGATTCCCATTTTCTGAATCTATGTTTGGC
AGAAAAGCCAAGAAAAGGTGGGATCCATCGGCAGAATTGCTTGATTCTTCCCGCATAGAC
TCACATGCATAAAGACACATTTGTAAAAGATAATTATTGGTGCATAGAACAAGGAACGAA
ATCACAAGTCCTTGTTTGTTTGTCCCACCAAGCAACTTGCAAGATGGAAAGTACTTGTGA
TGGCATTTGGTTATTCAAGGACCATACTATAAATATACTGTTCCCTTTTGTGCCTCCATC
ATGATGGTTCTCAGTAAAAAAAAACTTGAACAATGATGAATAAAAAAGGTTTAATTTTAC
CCATCATTTTAAATATTATTTTCGATGCTTGGAATGATGGATGCTTCTGTATGTTACACA
TGAATTTGTTATAATTTAGTTCGGATATTTATCATTATTCTCCCTAGACATTTTATTAGG
TTCGGTTAGTAATATAAAACTATAATGGGAATATTAGTTAATAATTTAAGTTATGTGGTG
AAAAATAGTTTTTTTATTATATGATATTAAAATCTTGATGATGAAGTGATCACGAATTTT
AATTTTATTATATTTTTATTTTTTCTGATAAAACATAAAATAAGATGAGACTTTACAAAT
TTCAGGACAAAAAAGTTTTCTCTTGAGCTGGGGTGTTACAAAATAATATAAAATTATTAT
TAGAATTTCACCTAACAATTTAAGTTATTTGGTTAAAAATACAAATATATTTAATTGTAG
ATTGTTTAAAATCAATTCGCTAGTATAATTAAATTTAATTATAATATTAAATTTAAATTA
CACTGATAAATAAATTGAATTTACATATTTAAAAAAAATAAAATAAAATTCATTTTATTT
TTTATATTACTCTTGTCACCTCCATCTTATTCTTTTAAAGGTTTCTTAAAAAAAAGAGAT
GGGTAGATGTTTATTTAGTGAAGCTAATTTTAACATTAATTTCTTCTTTTTAGTATTGTC
AATTAAATGAGTTGATCTCTAATTTATTTTATATTATTTTTAGAAATTAAATGTCATTTA
AAACTATATTATTGACCCTCAAAATGATTCTAAACATGAAATTATATTAAAATCTTTGAA
TTCAATTCAATTTAGAGGATTCCAAAACATGTTTAAAAAACATAAACAAAAACATAAGAT
AAATAAATTTGTTTTTGAAATAGTTTTAAAGTTAATTTTTATATTTTTAAAACAAAAAAT
ATATTTTCTTGTCTCTATTTTTTTTCATTCCAAAATAGTAACAAAGTTTTTATTTTTATT
ATTTATTGTCCAGGTAAGTTTTCTCTTGAGACACATCCCAGCATCTACCGAATCATTTGT
ATCCCCAATAAAAAAAAAATAGGTATAGAACCACACCATAGATGTATAGAGAAATTGGAT
CGCTCTTCAATTATATAATTTTTTTGTTTATCAATTCAAACGCATTACTGTTACTGCTAT
ATATAACTATAAACTAAAAATGTATAAACTTTTACGATGAACATTAATGCACAATAAATA
CTTTTTTCTGTTTTAATGATTAAACTTTATTTTATAACTTTACAGTTTTTTAAAGAGTAA
TTTATTATTCATTTAAAAGTTAATAGATATGTTCTTTTCATATCACTATAAATTCTCTAA
TTTTAATTAGAGTTACAAAACCATTTTAACAAGTCAACCAAAAATTTAAGATTTAAACTG
ATTTTTTTTTTTAAAAAATAAATAAATTAAAGAAGAAAGTGGTCTAATTTAATGAGGTTA
AAATTCGCAGATATTTTCTTAAAAAATTTATTTTTGTATGGAATCGTTTATTTTTTTAAA
AAAATACAAAACTTTGAATAAACTTGAATCATCTTGATCTAATTAATATAACATTTGAAT
TGGTATAAGATTTTTTTTAAAAAATAAACTAGAGAAGGAAGTGGTGTAATTTAATTAGGT
TAAAATTCGCTGATTTTTATTACAGAATTTATTTTATACGGATTGTTTTAATATATTTTT
TAAAAATAAAACTTGAATTAATTTTTTTTATTTGAATTCATAGTTTATATAAATCAAGTT
TTAAAATTATAATTCTAATTTGAATACTCTATTTTTAATAAGATTAAAAAGATGAACTAA
AATCTAATCCAAAGATATCTTTTATTAAAATAAAAAAACATGAATCATTCCAACAGAAAA
GGAATTATTTTTTGAGTTATGAAAGTTGCTCATAATTCTGGACAATCAAAGCCCAAGTTG
TAGGTTTTGCTCCTAAAATAATGAAAGACTCCGGCCACTTGATCGCAAACCACAAGCCAA
AGCAGCCCATAGAAAAGGGAGAAAAGTATCTCAGACAGACAAGAGAATTTGTCTAGATCT
CAGTTAGGGAAAAAGTTAGATACACAGTCAGCTAGAGAGAGAAAGAAAGAAGCTCCAATC
GAAATCTAGACAGAGAGAGAGAGACTCGTGTCCGTGTCCTAAAAGAGAATCTAGTCTACT
CATCATAGACTTAATTGCAACTTAGTCCCTATAGTGTATTAAGACTAATTAATTAAACCT
TGTAGTATATAAAAATAATTAAACAGTCCTTGGCTAATTCATTGGTTTTTTTTTTCGTAA
AATCCTTCTTTTCTCGTTAAATCTCTTCAGCTTACCTACTTAAACAAATAAATTAAATAA
TAACATAAATTCAACTCGAGACCTAGATAATCTAGGACCTAGGATGGATTTAAAAAAAAA
TTAGAAGAAAGTTGACCTGATCAGAAACTTTATCAAAATCCAATTTAACTTTTTTAATTT
TTTTTTTTACAAAATGATGTAGTTTTTACTTTAAAAAATTAAAAAAACATCATTTTAATT
AACTTGAATCAATATGAATTAACCTATTAAACTTATAAAATATTTCTTGGACTGGATCAT
AGATCAACGATCAATGGGGTTTAATAACTTTGATTTAAAAAAAATTTGTATTAGTATATA
ATTTATGAAACTACAAATACTAATGAATGAGTTGTTTCAGACTATAAGGAGTAAGCTATA
GTTTACCCATTCATCAGACAGCGCAAAAAGTCTTCTGTCTCAGTTCTCATCACTAGAGAG
AGAGAGAAAAGGAGAGAGGGATTCAAGACCCAAGACTGAAGCTTTTTCTTGAGTCCTTTT
GAACCCGCTTCAGGGTTTGAGTCTCTAACCATGGATGATCAACCAAAACCCTCATCGTCT
AGTGCTCCACCACTGTCATCAAGGCCTAAATGGGTGCTTCCTTACAAGACCCAGAACTTA
AGAGACCATTACAGCTTAGGGAGGAAGCTTGGTCAAGGGCAGTTTGGTACGACTTTTCTT
TGTACGCATAAAACCTCAGGAAAAAAGTATGCCTGCAAGTCAATACCAAAAAGAAAGCTT
CTTTGCAAAGAAGATTATGAGGATGTGTGGAGAGAAATCCAGATAATGCACCATTTGTCA
GAGCACCCACATGTGGTTAGGATTAGTGGGGCATACGAAGATATTTCTTGTGTTCACTTG
GTGATGGAGCTTTGTGAAGGAGGTGAGCTTTTTGATAGGATTGTTAAGAAAGGGCACTAT
AGTGAAAAAGAGGCTGCTAAATTGATGAAAACTATTGTTGGGGTTGTTGAGGCATGCCAT
TCACTTGGTGTCATGCATAGAGATCTTAAGCCTGAGAACTTCTTACTTCATAGTGTTGAG
GAGGATGCTCCTCTTAAGGCCACTGATTTTGGGCTTTCTGTGTTCTACAAGCCAGGTCTG
GTCCCTTCACTTCTTGGGTGTTACCTTTTTTCCCAATTTTCTTTATGTTTTGCCTGTGTT
TTCTTTGGTGGGTTTTATTTTTCTTCAGATTTAGTGTTTGTTTTGTTGCTATTGATTGAA
TTTAGATTTGGGGTTGCCTGCTTTAATGTCTGTTTAAAGACTGACTTGATTAAGATTTTG
ATCTGGGATTATGTGTGTGTTCATTCACTGTATGTCCAAAACGCTTGTTGTCATTATATT
TACTACCTTAGTTGGGATTGATTTTTGATAATTGGGACTTTACTAAAATACAGTTGATCA
TCACTAAGACACTAATGTCTCTGGCTCCAACTTGCACAATCTCTTGAAATGCTTTTGAAT
TGAACACCAAATGTTCAATGAGCTTGTTTCAAGGAGTGATTGATCCCTTCATTCAGAAAT
GTGGCCCTTGAAGTCTTGGACATTGACCATTCAAAATGAACCTGCATCATTTTTCTGGTC
AAGCATGTCCATGCATTTAATAAGGGCTTTGAATACTTCCTTGCTTGAAATAGTTGATTT
TATCTCGAAGTGGGGGACTCAATCAGGGCCATTGCATTGTTGGACAAAAGAGCCTTTGCC
AACTATCGCAGCGTGCTCCCAGCAGTCAATGTTTCAATAATTAACCAAGAAATATATAAC
TACAATGTGGTTGTACTTCAAAGATTTTGTTTCTTTTCCCTCGACCAAAGTTATTTGATG
CTCAATACTCTCCATTCTAGTGCTCTAAGATGAGATAATTGCTTAGAATTAGTCACAAGT
TGCTTGCCAGTACCTCATACGATCCCTTAACATGTTTGCACGAAGTTGATTATTTTTTGG
TAGCTATTTTACTTCGAATGTGTTAGTCCTTGTGTTGGATGAATTAAATTTGATTCATTT
TCTAGAGGTTCTAGCTGTGCATGCTTCACCTCTCTTCTCCCTCAACCATTTCAGTTATTC
TTCCAGCTTTCCTTTCTTTTCCTCTTGTTGAAATCCTGAGTGTTCTCATCTTAAAGTTTT
CTCAAACCTGATTATTAAAATCTCTCTCTCTCACCTCATCTATACGTGGACAATTTGGCC
TCGTATAGGTTATCAGATTCTTATACAAATGTCATTTACACATTTTCTTTTGGAAAAAAA
AACTCCTTTGGTTTATTGTAAGCTTCTGCATCCTGGGAAACAACTTCTGTCTTATGATTT
ACAGTATGCGTGTTTGCCTGCATGTACCTGTAAACTTCATAACAATGATTCTGAATAAAT
AGAAATCTTCAAACTGGATTGTAGTCAATTATTGCGTCACATTTCAAAATTTCAACTTTT
TGCCCTCATTGCTCCGAAACCATTGCTATTTAACACAACCTTATCATCGTTTAATATTGT
TGTCTGCCTCAGTTTGACGCATACTTAATTATGTGGATTTTCAGGCGAAACTTTTTGTGA
TGTTGTTGGGAGTCCATACTATGTTGCGCCAGAGGTATTGCGCAAACATTATGGACCTGA
AGCAGATGTATGGAGTGCAGGAATTATTTTGTACATACTATTAAGTGGTGTGCCGCCTTT
TTGGGCCGGTAATAATTCTTTTATTCCTGTACTGATGGCAAATCAAGTTCTGGATAGGGA
TGGTTACTAAGAATTGAGTTTTTCTGCTACTGACTTTTACTGACAATAATTTCTTTCTTT
GTTTACTCTGCTATAAATGTCAGAAACTGAAATCGGGATCTTCAAGCAGATATTGCAAGG
CAAATTAGATTTTGAATCTGAACCATGGCCTAGTATTTCAGACAGTGCCAAGGATCTGAT
TAGAAAAATGCTTGAACGGAATCCAAAGAAAAGACTAACTGCTCATGAAGTACTCTGTAA
GACTCTTCAATTTTCTTTAAACAGGGATTTAGGAGTATTAGGCTTAAACAAGTTCCAGCA
CAGTGATTATTGATGGATGTTGCTACATCATGATACCTATGTGACCTGTGGTGCAGGCCA
CCCATGGATCGTGGATGACAGGATTGCCCCAGATAAACCTCTTGATTCTGCTGTTTTATC
GCGGCTGAAACAGTTCTCTGCAATGAACAAGCTTAAGAAGATGGCTTTGCGTGTAAGGTT
CTTGCAGATGTGTATTAGTTTTCTTGGATTATATTATTGGTTCCGTTTAAAAAAACTATG
ACTAAATCAACCATGTTGATTGTTAAGTAAAGTGTTACCTCTAAAAAACCAGGGCCTAGT
GATGCTTCAACTATTTGCATGACAACTACTTTATTTGGTGGTCCCTTTATTGACTTCTTT
GCTCGCATACACAGAGATAAGAAAAGTGCTTGCATACACGTAGATTAGAAAAGTCAACAG
TCCTTAATATCATATTTAACATGGTGTCGGAGTCATTTTCCAAAAGATCATCAACTTAGT
TGTCAAACTCAGTATCTCACTCATAATGGATTCGGAATGTTAAAGAAACATGAAGATAAT
ATGAATAGAGGGATACTGGATATATAGTACTCTACTTGCTTAAGTTTTATATCTTAGTTG
TTTAACATATTCAATGAAATTTTAATTTTTTTCATTTGTTTGGTAACTCAGTACTCATAA
TTAATTTTGATACCTGGAACAAACTTATACAGACTCACTTGCACGCACTTGCTCACATAT
GTGTGTAGCTATGAGTGTAGCTATGTTTGTATAGTGTAATGCTGACCTCAACTGAACTGA
TGCGTAGTGATTCTTGTAATGAATTTTAGGTCATAGCAGATAGGCTTTCTGAAGAAGAGA
TTGGTGGTTTGAAAGAGTTGTTCAAAATGATAGACACAGACAACAGTGGAACAATAACTT
TTGATGAATTAAAAGATGGATTAAGGCGAGTAGGCTCTGAACTAATGGAGTCTGAGATAA
AGGATCTGATGGATGCTGTAAGAGAACTTGCTCGAATCCTCTGTAGTTTCTGTTTTGTTT
TTTCGACCATTCAGTTGACTTGAAAATGAACAAGTGCATGCTTTGTGGGTATGTTTGGCA
GGCTGATATTGACAACAGTGGAACAATTGATTATGGTGAATTTCTTGCTGCCACTGTGCA
CTTGAATAAATTGGAGAGAGAGGAAAATTTAGTGTCTGCTTTCTCATTCTTCGACAAAGA
TAGCAGTGGATACATAACCATTGATGAGCTTCAACAAGCCTGCAAAGAGTTTGGCCTAAG
CGAGCTCCACCTTGATGAGATGATTAAAGAAATCGATCAAGATAATGTAAGTCCATTATG
TACTGTCATTTCAATCCATTTTTTCCCTCATAAAATAAAGAATCTTGGAGCTTTACTCGG
ACAAATCATTCAGAAGCACATTACATTTGTTTTGGGAGTTGTAGGAGCTTCTGACAACAT
GTGATCATGGAAATTGTGTTGCAGGATGGACAAATAGACTATGGTGAATTTGCTGCAATG
ATGAGGAAGGGCAATGGAGGAATCGGGAGGAGAACAATGAGAAGCACATTTAACTTGGGA
GATGCCCTAGGACTCACTACCAATGGATCTAAAACATCTGATTGATGCTCAGATAAACTA
TGTTTAACTCTCTGCCATACTTTTTGCAAATATTGGCAAATCTTAATCTTTATGAATGGC
CTGGCCATAATTTTGCTTCTCTGTTTTATATATCCGACTGGTTTACATGCGCTTCCGTAA
AAGCTGGGGAGCTCAGGGACTTGGGGGTTGGTTAGGCTTCGGGAACCAAAAATGCTACAA
AGTAAATCCATGCTGAGCATGTGGGATATAGACAGTGCACTGTTGCACCATCGTGTGTTA
TTGTGGCAGAGAAAACTACAAATCAAGGAAGTTATTGATAGAGTTTTCCTTGGTCTTTTT
AGTTTGTTTTGATATTTTAATATAAAAATAAAATTTAAAAGCTAAAAAATATTATTTTAA
TATATTTTAAAATAAAAAAATATTTTAAAAAATAATAGCTCTAAATAAGTTTTCAACCAT
ACCACAACGCATCGCCAAATGTATCCTTAGTTTCTGTCTTTCTGAGCAAGTTCTTGGAAC
CTAAAACTCATTTAACAATGGAAACTCAAGTATTAATTTCTTGTAAGGTTTCCACAACAT
ATATTTTTGATTAAATACTATACAATAAGATATTCTAAAGGTATATTATACGTGGAAGGT
ATGATATTAAATATTAATTCAATGGGATTAGGTACTGTTATTATCCCTGATTACAAGGTA
AAGTACAGTGGATTGATGTGCCTTTATCATTTCAATTACTAAGGATTGCTACTGTAAGAA
TATCTTCCACATCTACCATTGTTTTACAGTAATTTCCTTTCCCTTACACCTCCATTTTCT
AAACCTTTCTCTTTGTTCTTATTTTATTTTATTTTTTTCTGATTTGAGCAAAACCATCAC
GTAGTTGGGGAATAATTTTCAGGCACAGGTAAACTATATGTTCGTTATTTTTCCCATTTT
TATACCATACTGTTTTCCATGCTTAATTGCTTGATTTTTGCAAGGCGTATTGGTTATCCT
AAACCTATTGACTACCTGTGGAATTTGTTTTTCAAAAAAATAAAAAAAGGCAAGATGTAG
ATATTATATAAGAAAAGGAGCAATCTCTTTCATATCATCATATATTCAGATCTGCTTTTT
CCTCTCTTTTTTCATATAAATACTTACAAAATGAATCTTTTTAGGTGAATATAAAAGATT
TATAATAGATTAATCCTAGAACAAACTTGACTCGATGAGTGAATCCAGAAACTATTAACC
CAAAGTTTAACTAGGACTGAGTTTTATTTTGAATCGATTTATAGGTTGACATGGTAAAAT
CTAGTTTGACTTAGTCAAAATAAATCGAGCTGGTTGACTCAACCGAATCAACTTCAAAGA
TTTTTTAATTTTTTTTATTTAAAATAAAATAATATTTTTGGATCCAAAACAACATGATTT
TATTGTAAAGAAACTAAAATGTTATTGTTTTAGATTAATCTAACAAACATACAACACGGG
ATTTGAATGGGCAACTCTTGACTTATTATTTTAGGTTTAGAATGTTTTTTTAAAATTAAT
TTAACTTCAATTAATTACCTTTTTTTGTGAATATTTTGACATCTATGTATTTTTTATACT
TTAGGGCCTCGTTACTGAACTTGGAGCAAAAAAATGGTTCGATCAAATGATCCATTTTGG
AATGATGTTGAAGATATGAAAGATGGTAGCATGAAGTGCAAGTTTTGTGGGCATTTATAT
GCCAACTATACTTCCATTTCGAGGATCAAATGGCATTTATCAGGAGAGAGAGGGCATGGT
GTTTCCATTTGTGGTCAGGTTCCCAGAGAAGTTCAAGAAGCCGCCTTCCTAGCTATGCAT
GGTGGCAGCAAAAGACATAAAATCTTAGCAAGTTCAAGCAACGCTAATGATTATGCCATG
TCAGCCAGCCCACAAGAACGAAACAATAAAGTCGACAGTTTGGCTGGAGACGCAGGAAGG
ATACAAGCATTAGATATAATGGGTCAAGCGATTGAAATAAACTGGGATGAGCTCCATAAT
TTGTTAATGGAGGATGATTTAGAGAACGGGACTGGAGAAGTAGCGCAGCCTGGAGCAGGA
TCTAGCTCTTTCAGAGGCCTTAAATACAACACAAGTGAGACCAGAGGAGATCCATTACCT
ACTAGCTCTACAAAGCTAGTGGGTCGAGCATTTGAAGAGAATACGAATATGATATGGTCC
TGGTTAATGAATGATGACGTATCAATCATTGGCATTTACGGGATGGGAGGAGTTGGGAAG
ACGACAATGTTGCAACATATCTATAATGAGCTTCTTAGAAGACCAGACATTTCTTATCAT
GTTTATTGGGTTACTGTGTCTCGAGATTTCAATATTAATAAATTACAGAACAATATCTCA
AGGCGTATAGGTTTAAATCTTTCCAATGAAGAGGATGAGCTGCATAGAGCTATGGAATTG
TCAAAAGAACTAGCGAAGAAAAAAAAATGGATTCTCATTTTAGATGATTTGTGGGATTCT
TTTGAGCTACACAGAGTGGGGATTCCTGTCTCATTGAAAGGATGCAAACTGATTATGACA
ACTCGATCAGAGAGGATTTGTCAACGGATAGGTAGCCAACATAAAATCAAAGTGAAGCCA
CTTTCTAAGAGAGAAGCTTGGACTTTGTTCATAGAGAAACTTGGACATGACATAGCATTC
TCTCCAGAAATGGAACGAATTGCAATAGATGTTGCAAGGGAATGTGCGGGTTTGCCTTTG
GGAATTATAACAATTGCAGGAAGCTTGAGTGGAGTGGATGACCTGCATGAGTGGAGGAAT
ACATTAAAGAAATTAAAAGAATCAAGATTGAAGGACATGGAAGATGAGGTATACCAATTA
TTGAGGTTTAGTTATGACCGGTTAGATGATTTTGCATTACAACAATGTCTCTTATATTGT
GCATTATTTCCTGAAAATCGTGTTATTACAAGGGAGGAGTTGATAGGATATTTGATCGAC
GAGGGAATAATGAAAGGAGCAAGGAGCAGACAATCAGCATATGACGAGGGCCACACAATG
CTTAATAAACTTGAAAATGTCTGTTTACTGGAAAGATTTATCTATCATAATGGTGCTAGA
GCTGTCAAGATGCATGATTTGATTAGGGACATGGCCATCCAAATACAGCAAGAGAACTCT
CAAGGCATGGTTAAAGCAGGTGCACAAATAAGAGAATTGCCGGCTGCAGAGGAGTGGACG
GAGAATTTTACGAGAGTTTCACTAATAGAAAATCAAATTGAAGAAATTCCCTCAAGCCAT
TCACCAAGGTGTCCCAATCTTTCAACTCTATTGCTATGTCTTAATCAAGGGTTGCGATTT
ATTGCAGATTCATTTTTCAAGCACTTGCTTGGGCTCAAGGTCCTCGATCTATCTTACACA
TTTATTGAAAAGTTGCCTGATTCTGTCTCTGACTTGATAAGTCTCACTGCATTATTGCTC
ATTGGCTGCGAGAACTTAAGGGATGTACCATCATTAAAAAATCTCAGGGCACTGAGGAGG
TTAGATCTTTGTTTGACTGCACTTGAAAAGATGCCTCAAGGAATGGAATGTCTATCCAAC
CTGAGGTATCTTAGACTCCATGCATGTGGTGAAAAGGAGTTTCCTAGTGGGATATTACCT
AAACTCTCTCAGCTGCAAGTCTTTGCATTAGAGGAGGAGATTCCTAGTGCTCCGATAACA
GTCAAAGGAAAGGAAGTAGGGTGCTTAAGAAAGTTGGAAACTTTGGAATGCCATTTTGAA
GATTACTCTGATTTTATGGAGTATCTCAAATCTCGAGACGAAACCCAACCACTAACCACG
TACCAAATTTTTGTAGGACAGTTTGAGGAATATGAAATAAAAAGTTATTATAGAGGTAAA
ACTGTTTGGTTGGGTAACTTGGGTATCAATAAAGATGGAGATTTTCAGGTCATGTTCCCA
AATGACATTCAACAACTGATCATTTTTTATTGTGATGATGTTTCCTCTCTTATAAATTAT
GCAATTGATCTGGAGGTCATGGACAATTCCTATTGCAATAGCATGGAGAGCTTGGTTTCA
TCTTCTTGGTTCTGCGCAGCTACACTTCCATCTCCATCTTATAAAGGTATATTTTCATAT
CTTAAAAAGTTGCATTGTTATGGATGTAGAAGAACGAAGAAGTTGTTCCCTCTTGTCTTG
CTGCCAAACCTCGTAAACCTGGAATGTATTAGAGTTGAAGAATGTGAAGAAATGGAGGAG
ATAATAGCAACAAGTTCAAATGAAGAAGGAGATATGGGTGAAGAAAGCAGCAGCAACATC
GAATTCAAACTACCAAAGTTAAGAATTCTAAAATTGTATGAATTACCAGAACTGAAAAGT
TTTTGTAGTGCAAAACTGATCTGCGACTCTCTCCAACAAATTGGGATAGTAAAATGTCAG
AAGCTGAAGAGAATGCCAATTTATCTTCCGTTACTTGAAAATGGCCAGCCATCTCCTCCC
CTTTCTCTTAAAGAAATCGAGATATATCCAAAAGAATGGTGGGAGTCAGTGGTGGAGTGG
GAGCAACCTAAAGCTAAGGATGTCCTTCGTCCCTTCGTAGAGTTTTTGGGACCCGACGAA
TACGAGTTATCCCCCATATAGGTTGGCATCTTGTTCTAATTCCTCTCTCTCTCTCTCTCT
CTCTCTCTCTCTCATTTAATTTTAGTGAATTAGCCTCAACCATAACCATTTCATGATTGA
TGTATGTATATTAGTAAGGAAGCAAGACGAAGAAAAGTGAAACATTTGGAGAGCAACACA
TTCTGGCCAATTCATCTACAAGGTTTTCTCAAGACCTTTACACTCCTCTTTTTGTTGTTA
TCATCCCAACCTTAAAAAAAAAATTCTAATTGATTTACATGGATTAGCCTCATTTTGTTT
ATTTTTTTGTAGGCAGATGGTGAAGGAAGACAACGTTCTGATTTACATGGATTGAAAGAA
AGCATAGATTCATAGTCTTTACTGTTGAACAATGTTTTGCTGGAAAGAGATTGAATGCTT
TTTATTCTTTTGAGATCGATGATTATGATGGATTTGGAATAGTTCCTTTCGGAAGACCTG
TGAGTATCATGCCTACACTCTACCATGTTTTAATTTCTCTCTCTGGCCATCTCCTACACC
TCTTAAAAGAAAGGATTATATATCCAAAGGAATGGTGGGTTTGTTCGGAACTGATATCCT
TGACAATGACAGCCATCTCCTCCCCCTTCCATCTATATGAAACCAGAAGAACGGTGGGAG
ACAATAGTGGAGTGGGAGCATCCTGATGCTAAGGATGTTCTTCTAGTCATCGCTGTTTTA
TGTCTTGGTATGCATGTTTGAATTCCTGTCTATCTGAGTATCTCTCAACCACTCACGATT
CATCTTATATGATTTCAGATACGATTCGTCCAAAAGGAAGTGATATGTTCTACTTGTATG
TGTGCTTCTCAAAAACCCTTTGATTATGTTCTCCATTTTATAAACTGTTTCTGTTCTGCC
ACACAGGTTGGAGTGCAAAAACCATCAAAGAACTGGCAAGAACCCCGCAAATTCAAGAAG
CTGACTTCATGTTTGTCCTTTATATCATGCAAGTGAGAGGATGTCCTGCTATCCTTTGCG
ACTCAAAAATCATTTTCTTAGTGGTAAGCCTTAATCCTCAGTCATTTTCTTTTTTGAGAT
TTCTTCTTTCCCATCTCTCTGCTTCTTTTTTCTTAACTTATATCTCCCTACATGCCCCTT
CCTTATGGTCTAGGAATCATGCTATCTTGGAGCACTGAAAGATCTAATCATCGACTTGTA
GGTAATGTCGTCAAATTTTCCTAGCCATGCTTGTTAGACCAGTCTTACTCTTGATTTGTA
ACGATAGGTTCATTTTTTAAAGGTTTCCATCTATGATTCTTAATTGTGCAGCATATGCTC
ACACAATCAAATTTCCATGTGGATTCAGTGTTATGACAAATCTGATTTCTTTCTCTGTTT
GGAGTTCATGAAATGCCTATCAAATTTGATGTAAGCCTCTCGATCTTCACTTGATCATTT
CTTTGGTTTGTACAAGTCTTGTATCTCTGGTATCTGTTTCCTTCAGCTTCTGGTTTGTAT
AAGTCTTCCCCCTTGCAGATGTTCTCCTAAGGACTCCCTGTTATCTTGATCTTCTGTTTT
ATTTTGTCCTTGTGCCTGATTCATGATTGGTACTTGATATGACTTCCAAGTTTCTTGGCT
ATTTTCTTTTCTAGCCTTTTATGTTATATTGCTGGTCTTCATCAGATACTTTTCTTCACA
TGCCTTTATAACTGGTGAATTAGCTATCATACAGTGCAGACTGATCGAATATGGAGATGG
AGTTCCTCAAGTAATAGGCTAAACATATTGTAAGGCAGATTGGTACATTGAACGAGGCAA
TTGAGTTAATAACAGGAATGTGACTCATGTAACCGGACTTTGTAAAAACGGAAGTTTCTG
AGTAGTCGAATGAGCATCTGTCACAGAGAGACCATGTGGATGGCCTAAAAAATTCAAACA
TGGAATAGCTTAAAAAGACATAATAAAATGCCAATTTATTGGATCAGGCTTTATTTTTTT
AGGTTATTTTACAAGTAGTTTTTTTATTAAGAACCTCTGTCTTTCATTAGGCTGGTCTCT
TGAAATTAAGCCTAAATAATGATGTTTGGGTTCATTTTATTATTTTTTCTAGATTTATTT
GGATATATTGTTTTATTTTGGATTTTGTGTTAATTTTCTTTATGCTTTTGGATTTTGATT
TGTTTTCTAGTAGAAATAAGGTTTTTTGACTTATTTAATGTTCTTGTAAACCTCTACAAA
TATTATTATACTTATTTTTAGAATAAAACTGTGAATTTAACCTTTTTGCTCATAAAAAAT
CCATGTCTACTCTGTGTTTGTTTGCTATCTTTCTATCTTCTACCTGCATTAGTGACCTCT
CTCAATGGAGTTGTATGCTTGGAGATGAATGAAGGCCAAGCTTTTCACTCATTTGTTTGT
GTGATTTATGCATGATTTTTTTAAAAAAAAATTTATGAAGAGGCATCCAAGTTTTCTTTT
TGGAATTTCCTTTAAAGGGCCACTGACAGTTCCTAACTACGTGTTCTTGGTTTAAGATCA
ACTTTTAGCATACATAATCGTTTAGTGGTTTTGATGCACTTTCTCTTAACCTTCAGAATA
TGTAACAGTGGAGATGAGGGCATGGGACCAAGACTTTGGCACTCACTCTTTCCAAATTCA
ATTTATACTCACTTAATCACTGCTGAAGCCTACCATCGCAGGTTTGTTGGTACAATTCCT
TAAAATGCACTGATATTGCTTTCGAGTACCTTCTGCAGTGCAATAACATGTTGCTTGGAG
TTGATTTTTCTTCAGTTCTGCTTTCGATGTAACATTAATTTCTTTTCTTTTGAGGTTTTT
CCTGATCTGATAATTAAAATGTTGGTCTGTTTTTCTGTCACTCATTTTAATCTTGCTGTA
AACTGCTGTAGTTTCTATTTATTTTTTCAACCAGTTAATTGAGTGGTAATTGAACAAATT
CCTTGTGGGTTTTTGGCAGGTTGATGTTGACAACAGTGGAGCAATTGATTCATTTCTTGC
TGCAACTGTGCACTTGACTGAGTTGCAGAATTCACTGACAAAGATGTTATGGTTACAGAA
TCATTGTTTATGTTCACCAAGCCTGCAAATAATTGGCTTAAAGAAATCGTGGAAAACTTG
CTGCATTGGTGACAAAGGTAATGGAGTAAACCGAAGGAGAACAATGAGAAGCAAAACTAA
TCCGGGAGATGCTTCATGACTCGCCGCAAATACATATCAAAATCTGTTTGATAAAACAGC
AACAGGCAGCTCTTAGGCTTGTAGCAGAAGAAGAGCAAATCCACCCGCAAAACACAGCCT
CCTGATCGAGTAAGAAGACATAAAGAGCTAGAAGCAGCTAACATAGGAAATTAACCACTG
TGATCATGCCGTGGGTTAGCAGAAGCAACAACGAGACCTCAGTCCGATCAAGATTATGAC
TAGAACAAGGAGAATCCCTTTCGCCTGAAGGGCTACAGCACTGGATCGATAGCATCACGT
TTAAAGAGATCCAAGCTCATGTTTGAAAACGGAAAAGAAGAAGATTATTGGCGTAATGCT
GGACTGTATTTATTGGGGAGTTAGCTATATAATGATATATTTTCTGTAAACCTGGAAGAG
ATTAGAGTTTTTGATTGTGAGAAACTGGAGGAGATAGTAGGAAATAGATCAGATGAATAA
AGGGTTATGAGTGAAGAAATCTTCAGCAGCAGCACTGAATTCAAACTCCCAAAATTAAGA
AGTATGAGATTGTATGAATTACCAGAACAGAAAAGCATTTGTAGTTCAAAATTGATTTGC
GATTCTATTAAAAAAATTTGGATAAGAAAATGCCAGAAGCTAAAGAGGATGCCAATTTGT
CTTCCGTTGCTTGAAAATGGCCAGCATCTCCTCCCCCTTCTCTTAAGGATATTGATATAT
ATCCTAAAGAGTAGGGGGGTCAGTAGTGGAGTGGGAGCATCCTAACACTAAGGATATCCT
TCTTCCCTTTGTAAAGTCTATTTGGTAGGATATGTCTCTACACTTAATATAAATAATATA
TCATTGAATTACTGATTAGCATCGTGTTTTAATTCCTCTGTTTATTTATTATTTGTAGAA
ATTTTTTTAAGTTGTGTACTTTATTTATATTAATGTTGAATTGGATGATACAGCCTTTTT
AAAGATGGGATTTCAAATGAGAATTTGATTGGCTTTAAAAGTTTTTTGGCTTTTAATTAT
TTGTTAATCTTTAATGATTAAGGATGAAAAACCTCTTATTTAATATTGATCCAATGTTTT
TTTAATCGTTGAGCAATATTTTGCTGCAAATCTCACCTGCAAATATTTGCACTAATGGAA
TGGATACATGGGAGAGGATATGCTCATACAGGAAGTAGCATGCTTCAGAAAGTTATTTCA
CCTACAAATCTTCAGTACCTTGATAAAGTATACAACTGAATTGGAGCTCATTAACGTTGA
GGATTGCATTAGCATGGATTAGCTTTGTTTTATCTTCTTCTTTCTGCTTTGCTCCATTAT
CATTGCCATCTTATAATGGTATATTTTCTGGTCTTAAAAAGTTATATTGCTCTGGATGTA
GCAGTATAAAGAAGTTGTTCCCTCTTGTCTAGTTGCCAAACCTCGGAAACCTGGAGAGGA
TTGAAGTTCAAGGTTGTAAAAGATAGAGGAACAAGATCACATGAAGCAGGGGTATAGATG
AAGAAAGCAACAGCAGCTGCAGCGGGTGCTTTATCATAGATCCCATCTGCCGAAGTTTAA
GATTTCTGGTACTGAAATATTTACAAGAATTGAGAAGCATTTGTAGTGCAAATCTGACAT
GCAAATCTCTGGAAGAAATTGAAGTATGGGATTGTCGGAAACTGGTATGCTTGACAATGG
CAAGCCATCTCCGCCCCCTTCTCTTAAAGAATGATTATACATCCAATTTGCATTAGTAGT
GATCATTTTTGTCAAGATGGGAAAGACCAGGAATCAGAGCAAACAAACATCCATCCAGAA
GCAAGAACATTAATAAATCCACCAATAACTCAGGTGTAATACATTGAGGCAGATCCCGAT
AATTTATGAGGTTGCCATAACAGAATGAGCCAATTATTTCCGTAGTACAGAAAAAGAACA
TGCAAGCTAATAATGTACATGGGTTGATAGTTGATAGTTCATCTGTGACGGAATTTGGGC
CTAACAGTGATCACGCCTGGCCTCGTCTCATCAAATCGATATCTGTGAAAAAAGTGTACT
AGAATGTGATTTTTTTCCTTTCTAATGTATGAACAACAGATAGGAAAGAAGGAGATGAGG
GAATCTCTAACCCGTTATCATTGAGGAAACTTTTCACAGCTGTTGGGAGTGCAGCTTGCC
CCCGGCTATGGTTGCCTACACCTGCAGTAGAATAGAAGAAAATAAGTGCTGATGTCTAGT
ATATTGTTGGGTGAACGTCTACATGATATGCCTAAGACAGTTTTACAAAACAAGCCTTTG
ATATGCATGCGAGCTTGTTATGTGATTCAAGGGCCAATGGTTAATAATTATCATATCATA
ACACATTAAACAGTAAGGGGTCATCAATAACAAGGGATGAATCTGAATAGTGACCAGATT
CACATCCATGTCACTTGATACAGTATACAATTGTCTTAAACTGGACCGAGGTGGATTTAA
AGCAATTACTGATAATAGTTTTTAAAGTTCAAATGAACAGAAACATCCATTAATATTCAG
TGAGGGAAGTGATATACCTGTTATGACTTGTAACGATGTTGGCCTCTGTCTAAATGTTGC
CTGCTGCTTATCCAAGTTCTCTGCATCTACAGTACTAAAGGCATCAAATGGTGAAGAATG
TAAAATCCCATTCTTTGTCTTTATTCTACATGGAGAAGTTGACCTATTGTTTGGAACCAG
GGTCTCAATTTTTAGCAGGTGTTCTTGCAAGGCTTGACCAGCCTCTGCTGCATGAAGACC
GTGCAAGTCTAATTTCCATGGATCATTGTCACTATTTCGTATGCTTAAAATTTCCTTGGC
TGCCTTAGCATTGAGTTGTTCAGCAGCCGACCATTTCTCTCGAGCTCTCAATGAGTGCTG
CTGAGCAGAAAAATGATCCCTTCTTAAAAAGGCATTAGTGGCAGCCCTGGAATGTTGAGA
TGCTAACCTGTTCAATGGAAGGTTTTGAGAATTCCCAAAATCTAATGTGACCATAATAAA
ATCAAATAATACATATTTATCATAGGCAATTCCAGACCATGAGTTGAGAAATACTATTTT
CTAAAACATTATAAAGACCAAGAACATGCCAACAGATAAAGAAAAGTATTTCACATATTA
GTATAACTCAATATAATAAGAGCTGGCATAGCTTCAAAACAAAATGCTCATCATACCTTC
AAAATACCAGAAACTCTATCTCTATAATTTCAGTATTTTGACACAGCTTACAAAATAGCT
ATCAAAGTGGAAACCCTATCTCCCTCCCCCTTTTCCTATGTGACTTTTGACAACGAGACA
TCCTTTAATTACAATCATGACATCCTTTCAATAAAAAATTTGAGACTTTCAGGTGTTGCC
ATTCTTAAAGTTCAATACATCATCATAACAAAAGCAACTCCTCCCAAACCAAAGCATTTC
AAGATAAATGCTTTACTTTTATGAATCTTAAATCATAATCATGGGAACAATAACGAGGTA
ATGTCAATATGGGCACTTAAATGATGAAGAGAATAAGGTGATGTAACCCAGACAACATAA
AGTCGAGCTACACAGCCCCATAGGTTCTAGCTCGGTTGTCTTCAATTGACAAGTATAATA
ACTACGCTGTTTGATACCTACAGCCTAGCAGTGCCTAACAAGGCATTCAATGAAATTCAT
TTAAAAAGAAGTATATCATCCTACTCAGGAACACGCAGAGGGATTGCAAACACTTACCTC
ATCATTCTCAAAGCATTCTTTCGATGACTCAAGTAAACATCATCCTCTTCCCATTCAGGC
TCAACAGGTATAGACTTCAAGTGCCCCAAGATCAGTTTCATGTTTGCAGCAGCATCAACT
GAAGAGGAAACACCTACACCCTCCCTCAATTCTATGCTGTTATTATCATTGTTATCATCA
TTATCTTTTAGAGCATCCTCAAGAGTCGAGCTCAAATCAGCAATATCATCAGCAAGACTC
TTATTAAAACCAGAGTTAAATCTTGCTCCCTCATCCTCGTCAAAGTCAGCATTAGAAACC
ATCCCATTCAACAAAACACAAGCCTTTTCAGCATCATTATCCACACTGACCATGACATCC
TCAATCAAGCTAAAATCAGCCCAGCCATGAATCTCTTTCAGCCTCTGCAAATCCAATAAA
ACATTCCCACCATTCTTCTCCTCAACAACCTTATCGGAATCCCTATAACCAGCAGAAAAA
TCAGCAACTTTGGCGGTCAAATTATTAACATTCTGTGTCTTCAAAGCAGGAAAACCAGCA
GAGGCAGGAGGTTGGAGCACAGAAGAGAAAGACTTTGAAGATAAACCACCAACATCATCA
TTCCTCCTCAAACCCCCAGTAACTGGCAGGTCCCCAATAGCTGGAAAAGGATCCTTACCA
TCAACTTCACCATCTTTCTGCCTCTGTTTCAAGTCAAAGGCAGCCCACCCAGAGGACTTG
ACTCTCCTTGATTTATTATTCATAAAAGAAGTAGAATTGCTTGTATATGTATTCATAAAT
TAACAAGTTTTGAATCAAGAACAACCAAAAGTGATGAAAGTACCTCGTTTTTCCTTATGG
GGTATCAGAAATACGAAAAAAGAAGAAAAATTGGCTATCCAGGAAGGTTGTTAAAGAAGG
TCAAGCAATCAAAGGGTGAAAAAAATGGTGAAGAAATAGAAAAAGACTCCAAATTTATTG
ATGTAACAGCCAAATCCAAAGAAACCCTTGTGCTGCTGCTGATTGTGATTATCATAATAT
CCATAAATCTGGGTCTTCGTCTTGGGGGTTTTCTGAGACAGGGAGAGGAGGAGGTGTTTT
TGTGAGGAAGGAAGAGGAAAAGAGAGACGGCTCAAATAATAATTTTTTATTGAGTAAATT
GTAAATTAGTTCTTTAGTCTTAAAAAATTCAACAGTCCCTTTAGTTTTTATAATTACTTA
ATAATCCTTTGACTAATGTAAATCAAGTTTAATTTTAGAGAGTATTTAAACCCGTTTGTT
TTTTTTATTTTAAAAGTATTTTTAAAAAAAATTATTTTTTTCTTTGCTTAAAATTATATT
TTTTTATTTTTTCATATCGTTTTGATATACTAATATCAAAAATAAATTTTTAAAAATAAA
AAAAATTATTTCAATGTATTTTCAAGCAAAAAACACTTTAAAAAGTAACTGTTACCACAA
TACAAAACAAACTCTTAGAAGTTTGGTAGTAGCTTCTAGTTCTGAATGCCTTTTAAAAAT
ATATTTTAATGTGTTGATATCAAAAATTAAAAAAAAATATTTGATATATTCTTAAGCAAA
AATCAGTTTTAAAAAATATCTTATATCATAATATTAAACACTCACTTGATTTCTAAATAG
TACTTGGTTAATATCTTAAGATCAAAAAAAAAAAGACAGCAGAGATAAAGAAGACATGTC
TTATATACCTTTTATTTAAAAAAATAAAAATTCATTCTAAAACTATTTTAAATACATATT
TATTTTATGTTTTGATATATATCTCTTCTATTAAACATGTTTAAATCCCTTCTTTTCTTT
CCTATAAAATTAATCAAACACACCTTTTGTTTTTTTTTTAAAAGCTTCTTTTCTCTTGCA
AATCTTCATATTATCTACTTGTTTTTTCATTTATTTCTATTTTTAAAATTAGAAAAAATG
AAATGGAAGAAAAGGATAGGAAGCACAATAATAAGGATCAAATATATAGTTTTGAACTCA
TAAGGACTAACTAGATATTTTTAATAAACTACAGGGACTATGTTTTATAATCAAGTCATT
TTTATTTGTGTGTCTGAGGAGCAGGCAGAGACACCAAGGAAAGGTCAAACCTATCACTTG
TCGGCGGACCTCTCTCATATATCACAATTATTATTTTCCTTTTTGTTTTGTTTAAATTTA
ATTACTTGGGATATTATGTGACCAATTTTCCTTTATTAAATTAAACCTATCTATATTTTA
GATCTATTTTTATATTTTTTATTACTTTCTAATTAATTTATTGCTGTTTTGTGTTAGATA
TGCTCGTCCTGATAAGAAAATAGATGAAAAAAATTGAGAAATATATCAAGATATGCATGA
ATGTCTCCTCGTTGAATTCCAATTCACATCACCTCGCAATCTCTTGTGTGATATTTCTAA
TTTTAATTAATTAAGAAATCAATCAACAGTATCTTCTCCTTTTCTTGAATAGGAAAACTG
AAGAAAACGAATTACACAAATATAAAATTTTGATTTTATGATTTAAAAATTTTAAATTAG
ATTTTAAATTTTAAAATAGATTTTCACATTTGTTTGATTATTTAAAGAAAGAAATTAATA
AATTATCTTAAATATTGGTGTAGATATAATTTTAAACACCTGAAATATATGAATATTTAA
TTTTATTAAAATATGTGAGTAGGTATAATTTTTATGTAAAATATTCTTATAAAAAAATAA
AACAATCATTTGATTTTTTTTCTTAGATTTCATATGTGCTGACTTGATTTATTTATAAAT
CAAACTAAAATTTATACTTTGTAAGAACACAAATTTAGATATGAGTTACATAGCGAGATA
TTGTTACTTCAAATAGTACATTTGATTTGTTTTTAAAGTGTTGTTAAAGAATTCTTATAG
AATTTTTAGATTTGATCCAAGAGAACTTTATTTTTTTTTTTATAGATTTCAAGTATAAAT
GAAGGAGGGTTGAGAGATTTTGATTGTAGGCTTCAAGTGCAAATGAAAGGAACTTGAGAG
ATTTTGATAGAGCTTCTTTGCTTGAAGATAAATTTTATATCTCTAATAATTTTTTTTTTA
TTTATAGTAAAGTTTTCTATTCACAGAGATTTGGAGAGGTTCTTAAGTTCTTTTTCAATA
TCATGTGTCATTATTTAGTGATTAATTTTTATTTATGAAATTTTTTTATTTATGACAAGA
TATCCTAAATATTTCGTCCCGTGTGTCAATCTCTTACTGGTCAAAAAATATATGAAGACT
TATTTATTTTTCAAGTCATTTATTTTTATTTTATTTTATTCTATCGTGTAAAAATAATAC
ATGAAGAAATTTAATTGATAGGAAACTTTTTTGTTTCTACAGTTGGTTTCAAAATTTGAG
CCTATGATAATAATGATGATGAGGAAGGAGAATAAATAAATATAAAAAAAACCTTATCTT
TTTAATTACTAAATTAATTACTTAATACTATGTTTTGCAATGCGTAAATAAAGTTTGTAT
TAATGAATCAACTTGTATTTTTTTCATTATTTATTTTTAAATTTTAGAGAATGAAAATTA
TATAGTATCATAAACAGATCTTGTAAGTGCAAGTGAATGTATTCGTGATTTTTTATTTTT
TTTTTTAAAGTACTAAAACAAATAAATCGTATCATATTTTTACAGATTCTCTTCCTTTTC
TGGGTAATAAAAGGGCTAAGGGCCGAATAACACACAAAATCTAAACTATTCGGGTTCTAG
GACAAGCTACCTAAGCAAAGTGAAAGCCCAAGGGAGAGGTCCATGGTCACCATGAAGGAT
TGCTGAAGGGCTTTAATATTAATTATTCAATTAATCAAGAAATCATAGAGTAGTTTTCCT
TCCAGAAAGCATATAATATAGCATTATTACAAGATCATAAGAATGTCTTCTAGTGAGGGA
TTTTTGAATACGGCGTCGTTGGTAAGCCAAAAGCTGAGGGAGTGTGCAGAGGTATTCAAG
GAGGAAGCAAGAGAGCCAAGCTATTAGTTTCAATGGAGGAGGTGACAATACATGATGGGG
ATCATCGCCATGATGAATGGAAAACATGCATGGCAGTCGGCAGTCGGCACTGTGGTTGCT
GGCTTGCCTTGCTCTCATAAGCTCCATAAGACTTGCATTATACAGTGGCTTGAGAGGAAT
TTGACATGCCCCTTCTATCGCTTCAAGTTGCCAATCTAATAGATTTCGGTTTTGCACAGG
TTTTTTTTTTTTATTTGATCTCCTGGTTTATTTTTGAGTTTTAAAAATATTTTTGAAATA
AATTGATTTTTTTTACTTTAAATTAATATTTTTTTAGTGTTTTCAAATCATTTTGATGCA
CTGATATTAAAAATAATTTTTAAAAAATAAAAAAATATCATTTTGATTCATTTCCAAGTG
AAAAAGCATTTTTAAAAATAACCGCAATTACAATCTCAAACAGACCCTTAATCCACTTCG
GCAAGAATATTTATGTTGATTGTAGGGTTTAAGTTTGATGTGTCTAGTAAATTGAAATAG
ATAAATGGTTTTTTTTTTTAATGTTGATTAAAAAATAATTTATAAAAAAAACATTAACTA
AACCGACTTAGTTTTTGATAAATAAAAAAATTCTAGGTTAAACAACAAGAGCTATATAGA
TCATCAATTTGTCTCATCAAACACTTCCACAGTAGCGATTTTCACTCTATGTTTATATGA
TACCATGAGAGAGTTGGGTTTTGTCGATGAGAAGCACAATTCAATGTCTTTTTCTTTCCT
TCGTTTTGGTTTCTGAATAGATTCTTATACTTCGATCAAATATTCTCTAATTGTCTTGCA
AGATGCCTTTAATTGGCCGGCTAATAAATTAATTAGCATACATGCATGCACTAGCTTAGT
TCTCCCCCATATATATATATATATATATATATATATATAAAAGATCAGCAATTATTATGT
ACAATTTTCTGTACGGTTGAGGGGTTAATGTACCCATTATGCATCATTTTCTGACCTTTT
ATTCCCTCCTTTCAAATATTATAAAGAAAGTTAAATGATACGGGTTGTTATTGTAATTTT
AGATATTGATTATTGTAAATGGTGATGATAAAATTTATATAGATATGTTTTAGTATTTTT
ATTTTTTTATATATTTTTTATTTGAAAAGTTGTTGGTACATGTTGCATATGTTTTAGTAA
GTATGTGATATCTGTGTCATTAAAAAGTCATATGATATGCTTTTCGATGATCAAATCTAG
TCATCCACCATCTATATAGATGAGCATACATGTTTTATTCAACATGATGCGGTGCATGTA
AATATATTATAATTGGAGTGTTATCGGTGATTGATTTTTGTATTTTTTTTTGTTATTTCT
TAACAATTAAAATATACAATTATTCTTTAAAGTGCTTGAGTTTGATATTATTATCAAATT
TAAAAAGCTTAAAATATTTTTTATACTCAATATTTTTTAACAATATACTAAGCATCTTCC
AATTCTTTATCAGCATCTAGGTTTCAATCTAATGGCATTTTTCCCATCAGCTCCTCCAAC
TATGTTCACCCTACATGCTTCTAATTTTATGAAAAGCAAGTATGTGTATATATATATATA
TATATATATATATATATATATATATATATATATATATATATATATTTTTATCAAACAGAT
ATATCTTGAACGTGGCAAACAGGAAGGCAACATCAGCAAATGCATGCATTGGGCGCTTGC
CATGTGCAAGAAAACCATGTTGAAGCATTAATCAAACTACTAAATCTTAGGAAGATCTTG
CCTTTTCATTTCCATTGCTTCTTTTTTTTTCGTGTTCTAGATCCACCTTCTTTCAAGCTT
ACCCACCTTCATGTTATTCTAAAGTTCATTTCATAGTTATAAACTTGATGTATTAATTTA
GTATTCGATTAATTTAAAATTTTAACTGATTTCGATTGAAAAACATTGATCTAATCTAAT
TTGATAAAAAAATCCAAGTTGATTTAAAATCTAATCAACCTAGATAAAATCCGAATTAAC
CCCTTACGAGTTTTTATATCTATGATGTAAATATTTCTAAATGTAGGGATGTTGGATCAA
TCAAATCCACACAAATATACCTTTGTTGTTGGACATTCTATTTATTGCATTGTTTTGTCA
AATATTTGTTACAATATCCCATCATTCTTCTTCACTTAATTTTATCAACACTCACTCAAT
GATATCGCTTGTTCTTATTTTTGGGGTAATGCCTCTAATAATTGTACATCACTATCTTCG
TTGTTGTATCCAAGTTGCTTCTTCGTTCTTTCTTCTTCTTGCTTTTGTTCTAATCATTGA
AGAGTAGCTGTTAGTTATTTAGAAAATAACTAAACAACTAATAAAAAGAGTTATTATAGA
AGAAACAATACAAAGAAAAACAAAATGAAAAGATCTCTATTTCCTTAATTACCTTAATTT
AATTAATAGTATTAAACTATACACTAGCACTACTAGCTGAGCTCATCTTTAAATCATAAT
CCGTATAAATAAAAGGCTTTAATTTTAGCAGTCGGTGACAAGAGAGAGAGACAAAATAAA
GTCATAGAAAAGCATATTTCCTTATTAATTTAAAATTTATTAAAAAGTTTCTTGATGAAC
CAGTATCCAAGACATGCCATAATTATATCAATCATCACTGCAATTATTGGGTCAAAATTC
GTGGGAGTTTATCGGAATAGAACCATCTTATTCACAGTCTAATCCTGAAGGTTTAGATAT
GTGATGTTTTAATTGCAATTCACCTTATTATTTGAAATTCAAATCTTAAAAATTAATATA
TGGAGAATTAATCTTTTATAAATATAAAAGTTTGGACATGAATAATTTATTAAAAATAAA
TAAAAAATGCAATATAGAAACTAGGATCATGCACTTTCACTGTTAAAAGAATATAATAAT
AATAATAATAATTGTGTAAATGAGCTATTATTGCTATCAATAAATTATTTTAATTTAAAA
ATTTAAATTATTAAAAAAAATATTTAAAAAATAGTTTTATGTTAGCTCGTTAACATAAAA
TACTTTAAAATTAAAACTTGTATAAACTTATAATTAAGTTATGCTAAATTTTTTTTAATT
TGATTTAAAGAATAAAAATATTAACAATAGACTTTGTGTCTATTTCATTATGAAGTTCTT
CGTATCATTTCAAATATTTATTTCAATATAAAATCTTATCTATGAAATCAATTCTAATAA
TGATTTCATATATATTATCTCTTTATGAAAGTTGTTTGAGAGTGTCGTAACGGTTATTTA
ATTTTCAAAGTGTTTTTTATTTAAAAATATATTAAAATAATATTTATTTATTTATTTTTA
AAAAATTATTTTTAACATCAACACTTTAAAATAATCTGAAAACATAAAAAAAATAAAAAA
ATAAAAAAATAAAAAATTTAAACTTTTTAAAAATATTTTTAAAATATAAAAATAAACCTA
ACATTTATTATCATGACATTTCTGGTTGCGTCTCTTCCACGAATTTTCTATCATGTTACC
TCTCACTTTCTTGTTATTATTGCTTATCATTGAAAAGGACATAAAGTGGACAATTATTTA
TTATTTGACACGTGTAAATTAGACATGCAAACAATGAGCAGTATAAATAGAGGACAAAGG
CCACCACCCGCACTCTAGCACTACGAAGCCTGAAAAAGATTAAGAAATATGAAACCATTA
TCAATTTTTAGAACCCTCTCCATGGGGATTCCGGCGAGGCTATCAGCTTCTCCGGCAGTC
GCTCCTTTGCCTATCATAACCCCATTTGACCAACACCTCACGGCAGAGTTAGGAACCCTT
TTACCACCAACTGTTTCTGATCAGCATTGGCTATGTCATGCCCTTGATGCATCAATCAAC
ACCCAGAAGATAGCACTGGAGTCACTCAAAAGCACCAATATTGGCGATGCCTTGTATCGA
CAAGAATCAAGTCGAAAATCCATTGAGGAATATCTTGATGATGGCAGCATCAAATTGCTT
GATTCATGCAATGAAGTGCTGGAGAAAATACAAGTTATTCAAGAATTCGTAAAGTCATTA
AAGGTAGTTTCACATTTGCTTCATCAAGGAAAATGTGAGCCCAGTCCAATAACTTCAGCT
CGTGCAAGAAACATGTTAGAAGAGACATGCGATGTTATGGAAAGAAGGATGAGTGAAGAC
ATGAAAAATCACAAGTCCAGATCAGGTTGGAGCAGCTTGAAGAAATTATCGAGTAAGAAA
AAGCTAGCCCCCTACGGTTCAGCAAAAAATCAGGACATGGGAGAATTAGGTGAGATCTTG
AAAGGTTCCAAGGATGTGGCGTCAATGGTGTTTCAAATTCTTGGACTAGCTCTGTCATCT
AAATCATCAAAGCATAGCTTAATAACATCTCAGTATAAGCCAATAATCACTTCTTCATGG
TCACGTTCTTTAAGAGAGCTGCAAAATCAAGTGGAGAGGGAAAACGATCACCAAGAAGGT
GAAAAACGTAGCCCAGCCATGCTCTCAGAATTGCAACAGACAATGGCATTGGTAGGGGAA
CTGAGGAGGAAGAATCATATTGGAGCTACAAGGCAAAGAGAGGCTGTTGAGGAGTTGGAT
AGAAGTTGTGGGAAATTAGAGGATGAGATTAGAATTTTAGAGAAAAGAGTGAGGGACTTG
TATAGGCAGTTGGTTTCAATTAGGATGGCTTTATTGGGAATTTTGTCCCATCCCTAAATT
TTAGACGATAGTCTTTGAAATTATTGGTTTTTTGGATTTTGATGGCCCAAAAATAATTTA
GTGCTAGTTTGAGAGTACTTTTTATTTTCGAGTGATTTTAAAAAATAATTTTTGTTTTAA
AATATATGAAAATATTTTTTTTAAAATTCTTTTTTTTTTGCATATAAAAATTATAAAAAA
ATTTAATGTTTTAAAAAGTATCTAAAAACAGTAGCTTAGTTAAGATGTCAAACACTAAAA
AATAGATAATTGTTTTTTAATATAAAAGTAAAAAAAATCTAATATTAAACTAGTATTTGG
GAATGCCTTTTTTTTTTTTTTTGGAATATTAGGACTCAAATAGATTGTGAAAAGAAACAA
TGCACAAATGTAATTAAACACGGTTTTCTAGCTTTTTATATATCTATTTTTATCATATTT
ATTAAATATAATTTATGAATTATTTTTTGTATTACTCTTAAACATTTTGAGTATATTTAA
TTAAAAATGAATTTTAATTAGTTAAGAAAATAAAATATTTATAAAATCTAAATTTATTTT
TTAAAAACTTTTCAAATTATCCATTGTAGCCCTCATTATATCAATTTCTTCAAAACAATA
CTTCTAAAATTATTTTTTCACAAAATTTGTAGGAAAAATACAAACTTGGGCTAACAAAAT
ATTTTGCACTTGATAGAAAGGCTTGGGCTTCTAAATTGTAGTAGGCCTCGAAGAAAAGGG
TTTTCCCCCTCTTTGTCACCCTTCTGTAAACCCTTGAAATTGCCTTGTCACCTTCTGATT
CCTCGATCAAATGCATAAACATACTCATAATCACTGTAAAGGTGAGCTCTTTCCCTTCCC
TTTGATGTAAAATTGCTTAGTTCATGCTCTCCGACTGAAGTACTCGGTTTTGTTCTTTGT
TTTTATTTATTTTTTGTGATTTTTTTAATGCATTGTTGGGTTACTTAGAAGAGGAGTAGA
AAGTAAGGATTTTGACATTTTCCCAGTAACAGAAATAGGAAAATTAAGGGGTGTTTTATT
TTTTTGTTCTCTAATATTTTCTTTTATCAAATATCATTGTTTGATTGGATGGAATTAGTG
AAATAGAATAAAAATGAGAAAAAAAAAGGTGTGATCCCTTTTTGTACTTTGCACTGTTTG
GTTACTTCTTAATTTGCTGAACCTTGTTAGATAAAATTTCTTATATATTTATTTTCTGGA
TTTGTTGAGGGAATTTGAGCAATTGTTGATTTTGTGTACTGAGAATTAAAAGGGAGGTAT
TTGTTCATCCTAGTGATTATGGCTTATGTGGATGAGGATGGTTCGTCGGGCTCTGGAGAT
GATGTCACCATGTTGGATGGACACAACAAGCGTCAATTTGTGACGCCAGGAGGTTCTGGT
CGTGGGAAGAGGAGTCGTAAGGCAACCGGTGATGCCATTGTGGATGCTATGCTGGAAATT
GCTGCTGCTTCCAAAATGAGGGCGGCTGCTATTATGAAGAATGAGGATCAATTTTCTATC
AGCAAATGCATCAAAGTATTGGATGAGATGCAAGGTGTTGATCAACAAATTTACTTTCTT
GCCTTGGATTTATTTGAGAAACCCATTGCCAGGGAGATATTTATCGCTCTAAAGAGTGAG
AAAAGGTTGCCATGGTTGCAGGGAAAGTGTAGTGCTACCCCTAGTTGAATTAGGTTTGAT
TGACCACTTTTTATTTTGTATTTTCCTTGGTTACTAATTATGGTTGTGCTATGTACGAAC
AAAGTACTCTGAAGAAACCCCATACAAAACTAGTTCGACTTCATGATTGATGGCCCTTTT
GTCGATTTAATTTTCTTAAATGATAGATAACTGTAAATTTACGCCGTTTGGTTAATTTGG
CCGCATGATGTGGTCTCTAGGGCTGCTTGCTTGTCTTTGAAGGTCAATAAGTAAAGTAGA
AATACATTCAAGAGAAATTACTTTTATTTATCTATATATTTAACCTTTTGCATTGTGTTG
TATATTCTCCCTTTTAATCCAATTTCTACAGATACTTTGGCTAGTATGGAAGACTTCGAC
TTAGAATTGGACAATATGGAATTAGTTGCGGCCGCTGCCGGCTATTACTACTATAACAGT
ATAACTCGGCAACCTCGACATAGTTCGTCGCCTTATGGAAGTAGTTTTATGTCTGAAGTT
CTGGATGGCCCTGATGATGGATGCCGGGAAATGTTTCGGATGGATAAACATGTTTTCCAC
AATCTATGTGGCATTCTCAGACAAAGAGGCATGCTTCGTGATACTGCAGGTGTTATGATA
GAGGAGCAGCTGGCAATTTTCTTGAACATTATTGGTCATAACGAGCGTAACAGAGTTATC
CAGGAAAGGTTCCAGCATTCAGGTGAAACCATAAGCCGGCATTTCAATAATGTGTTGAAG
GCAATCAAGTCACTTTCACGTGAGTTTCTACAGCCACCACCTATCGCCACTCCTCCAGAA
ATTCTGTCCAGTAATAGATTCTATCCATATTTCAAGGTATATCTCTGCAAAACTATTCTA
TATCTTTTGTGATGCATTGTTTTATGCCACTTGATTTCTTTTTGTTCAGGATTGTATTGG
TGTCATAGATGGTATGCATGTTCCTGCACATCTTCCAGCCAAGGACCAATCTCGATTTCG
TAATAAGAAAGGTGTTTTATCACAAAATGTTTTGGCTGCTTGTACATTTGACTTGCAGTT
CATATTTATTTATCCGGGTTGGGAAGGCTCTGCTGCAGATTCTCGTGTGTTAAGAGCAGT
CCTTGATGATCCAGATCAGAATTTCCCTATCATACCTGAAGGTTCCCTCCCTCCCTCTCT
CCCTCTCTTACACACACACTCCCTCTCTCACATGCTCACATAACACACAGATTTGCAGTA
GTTTGTAGCTTTACCCAGAATTGAGGTCTCTCTGTATTCCATGTATAATTTGTTAGCACA
AACCATGTTTATCTATAATTGCATTCGCACGCAAACAAGCCCTCTCTTTCAAACTTGGAA
CTTCTATTTTCTCTAGCATTTTTCTTGGGTTGCTTACCCACTCCGTTCTTTGACAGGAAA
ATACTACATTGTTGACACAGGATACTCAAATCTGGAAGGATTTATTGCTCCATACCCAGG
AGTCCGCTATCACCTTCATGAATTTAGAGGTGCCAATCAGCTGCCCAGAAATCCACAGGA
ACTATTTAATCACCGACATTCTTCCCTTAGAAACACCATTCAGGTGTCTTTCGATGTGCT
GAAAACACGATTTCCTATTCTTAAAGTGGCCCCTCAATATGGATTTCATGTCCAAAGGGA
CATAGTTATTGCTGCATGCGTGTTACATAATTACATCAGGCGCGAAGGGAAAGATGATTG
GTTGTTTGCTAATGTTGATGGAGTGGATGTGGCAGAATTGCCAGATATTGATGACGAGTC
TGATATACAGCTGGCTTCTTCCATTCAGGATCATATGGCTTTCTCATTACGAGAATCGAT
TATGGGGGCAATGTGGAATGACTTCATAAACAAATGGGATCAATGGTGAGTCTGTGAAGA
TGCTGTATTGGCTCACTCTCCCAGTCTGTGAAGATGCTGTATAGACTTAGGCAACTAATT
TTGACGCTTGATAGGTGTAGCTTTGCTGAGTAATATAACTTTATTGTGCTGAACTTGTAT
AAAGTTTGAATGGATAATTTGTTGCTTAGCTTCTGTACCATTTGCATGCAGAAAATGCAT
TATTATTTGTAGTGAAAACAGTTTTAAAATCACAAATCAATTGGCAATTAGAAAAATACA
GAAGAACAATTGCATTCATATAAGAGCATAAACATTTTACCATATTTGTTTTCTGAAAAT
ATTTTCCTGTTTCGTAGAATATTTTATAATAGGAAAATTAATCAACAAAATATTTTATGA
GCAATAATATACTTATAATATTTTAAAATTATTTCAACCATCATCTCCTTTTGCATTGTT
GTCTTGCTACCACAATTTCCTTCTCCCCCACCACCTCTTCCTCTGCATCTTATCTTTCAC
AATCACTGCAACTATTTCATCACCATTTCCTCCACATGACCACCATTAAAAGACATTACA
TATAAAATATTTTTTTTTAAATAGTCTACATGCTTATTTGTGATCGCTATGGAGGTCCTT
TCGTGTATGATTAACAACGCCGATATTCAAAGGGTTACTCCCTTTTCATTCTAGATGCAA
AAATATCTCATTGCCTCGTTTATCCTTCACCGGTGACTTCATGAGTTTTGCTGATGGATC
TGTTTTGGCCATCCAGACGATTTCATCCATCAGTTATCTGGATTGTGTAAGGCATAATCC
TGGACAAAATCTCTAGTAGAATTCAACATTCAGAAATCATGCTTCTCTCTTTTACTCGTA
GATTACATCTCATTTCCCGCAGGCTGGATACTAAATCAACTGGGAGATACAGAGCTGAGT
TCAACCCAACAAGTTGCTTCATCAGAGAGAAATAACTGTCGTTTTTAGAGGATAAATGAA
CAAAATGATGATTAACACAGTGATAATTAAGATCATGAAGGAGGTTACAATCAACACTCA
GCCAGAGTGATACAGAACTGACAAAAAAAAAAAAAAAGACAGAATATACAAGTCCATCCC
AGCTCTAAACAATCAAGTTGAACAGCAGGTGCTTCAAAGTCTGGACAGCACTTAGGCAAG
AAGTCTTTGACCATGCAGAGTGAAAGTAGAGTTTGTTAAACACATCCTAGCAGAATCATC
ACAACGTCTTGCACTCCAAACAAAGGTAAGCTTCTGTTAGATGTCTATTTCCTTTGTATC
TCTTTCCTGGTTGTTACGTGTGCAGAATATAATAGTATATTATTTGTTATATTCCTTAAT
AATAGGAGCCATCCTTAAGTTTCGGGATTACCATGCTTGTCAGACTTATCATGTAGCCAC
CATTGAGAAGTGCTGAATAATATAGAAAACACAGAGCAGAATTTTATCTTGGTATCAGAG
CAAGGTATTCTTTGATCACCGTCTTCCTCCGTTCTTACCGAAGTTAACTACGTTCTGGCT
TTTTTAATTAAAAAGCCATAACAATTAATGAAGATCGAAACTTCAAGGAAAATCACTTGG
CCAGAAATAACAGGAAACTCCAGCTAGAATCAATTCAGGAAGTCATTGTTAGCAAAACAA
TAACTTCCTGCTTTAATTAGTTCCCTTAAATAAATAACTTCCTATATAAATATCGTAGTC
TCATTATTAATTCCTATCTCTCCTCCCCTTTCTCTTGATCAAAAATTCAAAGCGTATCCA
AAATTAAGAATCCCTTTGCTACCAACTTCAACAAGAAGAAGTTCTTCCCAATTTCCCTCA
CCAAATTTCTTAAACCTTTCTCATGATCTGTGCTTCGTTTTCTGATTGAATCGAATCGTC
TCATCTGGAGTTCAACATCGTTCTTGCTTGCTTGGAAGGTATATTCTACTTTCTTTTTTG
TTTTTTTTTTTTTTTTTTTTATCTTACCATCTTGTTTTTCACATGGAACTATTGTTTGAA
TCTTTGGAATTAGGATCATTAATAGTTTCAATCAATTGGTCTTTCTTGGTTTATATAATC
CATGCTTTATGGAGTTCAAGCTAAACTGATCCTAAACCTATTTTCCTTCCCACAGAACGA
GCTAGATTAATGGAGAACAGTAGTGGAAGATTAGTGCAGCCCGGCACAAGTGCCAGCTCT
ACAAAGCTAGTGGGTCGAGCATTTGAACAAGACATGAAGGTGATACGGTCTTGGTTAATG
GATGATGAAGTCTCAACCATTGGCATTTACGGAATGGGGGGAGTTGGTAAAACGACAATG
CTTGCAACATATCCGCAATGAACTTCTAGAAAGACGCGAGATATTTCTCATAGTGTTTCT
TGGGTGAATGTGCCTCAAGGTTTCAAGATTGAAGAATTGCAAGATCTTATTGCTAAATAT
CTTAATTTAGATCTTTCAAGCAAAGACGATGATCTGTCTAGAGTTGTCAAGTTAGCAAAA
GAACTAGTGAAGAAACAAAAATGGATTCTCATTTTAGATGATTTGTGGAACTCTTTTGAG
CCACAAGAAGTGGGGATTCCTATCCCATTGAAAGGATCCAAGCTCATTATGACAACTCGA
TCAGAAATGGTTTGTCGGCAGATGAATAGCCGAAACAATATAAAAGTGGATACTCTTTCT
GATGAAGAATCCTGGACTTTGTTCACGGAGAAGCTTGGACATGACAAACCACTTTCTCCA
GAAGTGGGACGCAATTGCGAGATGTTGCAAGGGAATGTCGTTGGTTTGCCTTTGGGAATT
GTTACATTAGCGAAAGTTTGAAGGGAGTGGATGACCTACATGAATGGAGGATTACATTGA
AGAGATTGAAAGAATCAAATTTTTGGCACATGGAAGATCAGATGTTCCAGATATTAAGAT
TGAGTTATGATTGTTTAGATAATTCAGCACAACAATGTTTCGTATATTGTGCATTATTTG
ATGAACATAATAAGATTGAAAGGGAGGTGTTGATAGAGTCGTTTATCGAGGAGGGGATAA
TTAAAGAGATAAACAGGCAAGCAACACTCGACAAGGGCCACTCAATTCTTGATAGACTAG
AAAATGTCAACTTATTGGAAAGAATTGATGATGGTAGTCTTTGTCAAGATGCATGACTTG
CTTAGGGACATGGCCATCCAAATACTGGATGAGTACTCTCTAGTTATGGTAAATCTTACT
TTCTATCATCCTCTTTTTTTTTTTAACCACTAATTTTGTTTCATTATAGTGCTCTTTGGT
TATATTAAAATCAATGATCAAGTTGTAGAATTTGTATGCAGGATTCTATATTGATCAAGT
AGAACTTATTTATTTATATTGCTTAATTAATAAACTCAACTCATATTATAGTTTCGTTCA
TTTTGTTGTTATCTTCAACTACTCAACTGCTATTTTTTTGAAAATTACTTCAAAATCAAT
TTTTAATTCAATGTTTATTTGTATCTGTAGGGCTAAAGAAGAAGAGGAGGATGAAATCAG
GACAAACTTTGCTGATGACAAACTTAATTCTAGATGTGTCATTTCCTTATTATATGTGTG
GTGATTTCAAAATTTAATGGTATTTTCTTTGAACTAGAAAAAAAAAATGGCAGTACATTT
TTTGTTTTTAAGGACTCCTTTTAGTGGATTTTGTCAAAGCTTTTGACAATCAATTCAAGG
CAAATTTAATTAAATTAGCATAGTTATACTTTAACTGGTGCTTTTATTTATCTTCTTTAT
ATTTTTATTGCAATACTGTAATGTTATTTTTCAACTGTATTTTTATCAACACTATCACGC
ACAACTTTCTTAACAGGCTCAGCTGAAACATCTTGCACTGTTTGTGAAACTTTAGCCTCG
ACCTCCATTTGCTTGCTAGTATCTCAACATTCACACTAGTCAACGAGCTTGCTAGTATCT
TAGCATTTAACACTAGTCAATGTTTTTTCCTTTGTAAAACATAGAAGACTAGTCAATACA
TGATATCCCTTAACCTAGATGCATAGCATGAGAATATGTATTTTCATGCTCTCGATTTTA
GTTGATTTTTCTTAAAATGAGTATAAATAAGACAACTAAATATTAGCTGAATGACTAATT
GTTGAACCAATACCAATAGATCAAAGAAGAGATTTTGCTGGTGTTTTCTTGTTCTTTAAT
GAGTATTAGAGATTATTTGGACAATTGTACCGTTTCCAGATATCAGATTCTATATTTCCC
ATTTTTGCATGTTCCTTAATCCTTATTGACATCAAGGTTGTTTGATTGAAGTAAACTGAT
AAGCCATGTTCCTTAATCATATTTGGATCTGATTTTAGGACTAAAAAGATCAAAGTGTTT
ATAATTTGTCTAAATAAATTCGTTCGAGTACTTAAAATTATCATCCCTAGTCTTCTACTA
TAAAGCTAGCTAGATGATGAAGAATCAAATGAAAAACTATATTTCAATCCGGCATCTCAT
CATCAAATATCAATTTATTTCTAGTAAGCCAAATTCTCCATAAAATTCCATAGGACACCA
TGATGATCGATTGACGCTGGAATTTTCCTTTAACAAGAACACTCCATTGAAGGACAGCTT
GATCAATAGCTCCAGGTGTGCATCATTTTAAGCCTAACCAATTCATAAATCGATTTCAAA
GTTTCCAAAAATCTTAACATTGAAGAAGAAGGTGATCAACAGATTCTGTTTTATTTGCAC
AAAATGGACAGGTGGCTTGTTCCAGGTTGATGATATTTCCAGTTGCCAGAAAGTTCCTAG
TACAAAATATTGAAGCCCGCATTGTTTTTTTACATGTTATTATTGCAATTGTCTTTGTTC
TATATTTTTGAATTCCAATGAAATTTTATTTTTTATTTTATTAAATTTTATTCCAATTCT
CTAATCCATAAATGTCTAATTTCAAAAGATTTGCATCTGACTACTCAAAACCCCTCCATA
GAACGTCCTTGTGCATCAAATATGAAGGAGAGGGTATAAAATTGCTACACACAGTATGAA
ATTAGATGACTATCCAATTTTTGATCTCCTTTTTTTTTTTTTTTCTAATTAGAAAATCAT
TAAAAAATCCACCATGTTCTTTTAGGAATGTCAATGGGTTCCCATAGCCTTCAACTTTTT
TTCTTTTCAATGACATCAAATCTCACATGTGATTCTGCATTTACTTACCATGCCAATTCT
TTCATCAAGTGAAAATGCTCGGCAACGTTGTTTTATCCATGCCAAAACAATTTCATGTTT
TTTACATTCCTTGGACAAGAAACATAGCATAAAGCTAAATGATTCCACGGCTCAGGCTCA
AATTCTAAATTCTGGTGTTGATAAGGGATGGAAAAAAGAAGAAGATCAAAACCAATTTGT
CTTTATAAGTCGGTAGCATTAAAGGATGAACTCAACTGTTTCAAATAAGAAAGTATTCAT
CAGATAAGATGATGCAGGTTCCAAAATTCAATAGATTTTGAATGGTCAACGAAAAAACTT
CAAAAATAAAGGACCAAATTTCTGAATAAGGGGATCTGATGCCTGAAACAAGCAAGTAAC
AGGAATTTCAGGCTATGTATCCAGATATCCTATAGCTGAAACAACATTGGCGGTCAATTC
AAAAGCATTTCATGAAATGGCCAGACATGAGACAGAGAGATATTAGTGATGATCTGTTGT
ATCAGTAAAATCTCAGTTATCAGAAATCATCCCCAACTTTTACCTACAAAAGATAACGAT
AACAAAGTTTTGAACAAACACTGAGACAAATGAAAGACACACAGTGAATGAACACATGGA
ATCCAAGATGAAAATAAAAATTCCAAAACAAGCATTAAAGTTACCATACATGGTTGTAGA
ATATTGTTTGAGACTAGATAAGTTGTTTGAGATTAAACTTCATCCCATGAAATTAGTTCT
CATACCATATTTAAGTATGAGGCTTGAGTTGTTATTAATTGATCCTTTAATTTTTGAAAT
ACATGTTTTAATCTAAATACAAAGCAAGTATATATATACTAAAATAAAAATATTATTTTA
CCTTTAATTTAATAAATGAAATTCTTAACACATATCATCGCTCAAAATTGTTGGTCGAAT
TTTTTTTTAATTTCTTTCTTAGTTAGATTTGATTACTTTAATTTGATTTTTAAATCAATT
TAATTATAATATAAATAATCTTGTATATTATTTTTAAAACAGAATGATTATTTAGAAATT
TATTAAAAAATTCAAAACACACACACACATACACAGTTTACTATTATAATTTTAGAAATT
GAGTTTTATTTTTCTGGGTGTCAATATGTTACATGACTGAGGTCTACATGTCTGTTTGGG
ATTGTGGTAGCAGTTGTGGTTTAAAGTGTTTTTCACTTAGAAATGCATCAAAATGATATT
TTTTTTATTTTTAAAAATTATTTTAAAAATCAGCACATTAAAACGATCCGAAAACATAAA
AAAAATAATTTTTAGCAAATTTTATTTTTAAAAAAAACACGAGTTGTCGTTTCCAAACAG
TTCCTTACTTGTCTCTGTTAGCACAACACAATCTGACAACAAGCCTTGTGAGAGTTCAGT
GGAGAGATAAGGGTGTCCATGCTAGTGGAGTAATAAGGCGGGAATTCTCTCACAATGCCC
CCTACGATGCTGCCCACATTGTTCTACAAACCGCCGAGTTTAATGGAGAAAAGTCAGGAG
ATAAAGATGCCTTCAAGGGTAACAAATTCAAGTCAGAATGATAGTCTAACAAGATAAGGA
GACTGCTGTGATTCATCCGAAAGTAAAAGGGACTCTGTGATTCCAAGTCGGAGAATCGAC
AATGCATGGAAGCCGCCTCATGTCCTTGTTCATGCTTATCAAGATAAACACTCAAGATAA
TCCTTAGTTGGCTAGCTCTTTGAATCCTTGTATATGTCATCTTCAGTAAACTTTAAATAC
TCTGCTTATGGTAATGTAATGTATTGAACAAAATTGTATGTTCACGTTTCAGTAAACAAA
CCATTAGAACAAATTGTTCTACTCACGTCTTCAGTTTTTCTTTATGGTATCAGAGCTTGT
GTGAGCATACAAGTAAAAATAATGTCTTCACTGTCTCTAAATGTTGGAAATTTTATTACT
CTCAAACTCAGCCCAAATAATTATCCCCTATGGCGAGAGCAAGCTTTGGCTCTTGCAGAA
AGCCAAGACTTAGTTGGCCATCTCACCAATGAAGACCCTGCACCCATCCAATACATCACA
CCAGATGGCAGTAACATCACACCTAAACTAACAGAAGCCTTTATTGCTTGGAGGAAAGCA
GACCGCCTTCTGCGAGGGTGGATCATTGGAACACTTTCTGAGGAAACATTAAGTCTTGTT
GTAGGACTTGACACAGCCTATGCTGTTTGGGAAGCATTCAAAAATGCATATGCACAAGAT
TCACAAGAACGTGAATTCACACTGCGTCAACAGGTAACATATTTTCGTAAAGAGGATGAC
AAAACCATAGGTGAGCATATTCAAAAATTCAAAGGATTGTGTGATAGCCTTGCTGCCATT
GGAAAACCTGTCCCTGATAAAGAAAAAGTCTTCTGCCTTCTCACGAGTCTTGGACCGCAA
TATGAAAATTTTACAACTACCATGCTAAAGCCTCCAAGACCATCATACACAGAATTGGTC
TCACAACTCCAAAATCTTGATCAAAGACGTAGCTGGTTTTCCAGTCAGTCAGATGCAGCA
GCGTCACCATTCATCCCTCAGTTAGCATTCTATGGACAACAACAACAACATCACCACCTC
CCTTACAGGTATCGTAATAACTCCCAAAAATTTTCATCTAATGGAAGAGGTTTTCGAGCA
CAACAAACCCGGAGATGAAGGTCAAAACCGGCATGCCGATGCCTCCACAACAACGACGTC
CTCCTCCATTAGGAGAGCGTCGTATGACTCTAGTGGAAAGAAATCTCTACCGAAATGAAA
AATGTCGTATTGTGGCACCATAGGACATGTTGCCAAAATCACGTTGGTGGGTGCCCAAGA
AGACTACAAAACATGATGATATCCCGCAAGCTCTTGCTGCACTTACTCTTGATAACACAG
TAGCAGAAACTGAATGGACATCAGATACAGGAGCATCAAACCACATGACAGGCCAGCCAG
GTATGTTGTCTAATATTCGTGAATATTATGGTACAGATTGTGTTATTATAGGCAACGGAT
CTTCCCTACCAATTCTTGGTATTGGTGATACTCTTGTTAAACAAAAGAATACTGTTTTAC
CTCTCAAGAACGTTCTGTTTGTCCCTGAATTGAAAAAGAATCTACTCTCAGTAAGTCAAC
TAACTACTCAATTTCCAGTTAATTGTGAATTTTCTGATGTTGATTTTTGTGTCAAGGAAC
GAGCAACTGGACAACCAGTGATCACAGGACGACGCAAGGGTGATCTTTATGTTCTTCACA
ACTCACCATAACTTTATTTTTCTCATCGTTTTAAATCCGGATCAGCAGATATTTGGCATC
AACGTTTAGGACACCCTCAAGTTTCAGCTTTGCAATTATTAAAAAATAAAGGATTGATTG
ATGTCATAGGAGCAATAAAAACTGAACATGTATGTGATAGCTGTCAGTTAGGAAAACTCA
GTAAACTTCCTTTCTCTAGCTCTGAACACTCAAGTACTGATATTTTTGAAAAAATTCATT
GTGATTTGTGGGGACCTCGCCTAACTTTATCTATTGGAAAATTCAGATACTATGCTTGTT
TTGTTGATGACTTATCTAAATATACTTGGATAATCCCACTCAAACATAAATCTGATTTTA
CGAATACATATTTTGCCTTTGAACAATATGCCAAAAGACAATTCAACAGACGAATCAAAA
TTTTCCATTCTGATGGAGGTGGAGAGTTCATCAACTCAAAACTCTCAAGTCATTTTCTTT
CCACGGGAATTATTCATCAGATATCATGTCCGTATACTCCAGAACAAACAGGTATGGTTG
AACGACGCCACCGTGTCATACGAGAGCTAGGTATGACCATGTTATTTCATAGTTGTGCAC
CATTATTTCTATGGGTAGAAGCATTCACTACTGCTGTTTATCTCATCAATCGCTTGCCCT
CATCATCCATTAATTTTGAAACTCCATACTTTAAGCTACATCATACTCATCCGGATTACT
CTTCACTTGCGTACTTTTGGCTCAAAATGCTTTCCTTACACTTGGGACACACGACTTAAC
AAATTTGATCCCAAAACTGTTCCCTGCATCTTTGTAGGATATAGCAGTACTCATAAAGGA
TATAAATGTTTCCATCCAAAAAGCAAAAAAATTTTCATTTCACGGCATGTGGTCTTTGAT
GAATTGCTCTTTCCATATAAACCTGTAAACAATCTTGCTTCTACTCCTTCTCCACAACTT
GCCCTTAGCATTTATGATGCTTGGCTACCTTGTACTAATATTCTTGCAGAGTCCTCTGAG
ATAGCAGCAACATCATCATTGCCTACAGCTGACACTCCTTCATCAACCCCGCTTGGTGAA
TTATCCTTGTCTCCTGCCCCACTCCCCCAAATGTTTAGAGACTCAGAGTCACTTGCTTCG
ATGATGCTTCCTACTGATAGTATCACCCATCACTGTGTGCGGGAAGAAGATAGTTCTTCT
CCTAGAACTGGCCCCACATCCTCTGCTCCTTTAGCCCCTGCTGCTGCGTTTCATGAGGAA
AACCAACTTATTATGCCTGAATCAGATGAATCAACACCATCTCTGCATATGGTTCAACCA
GATGACGTTGATAGTTTACTTTATCCTCAATCAGCTCTAACAGATGATCCACCTAGTTCG
AATCAGTCTCCCCAGGTATCTTTCCCTCATTCCATGACTACACGGTCACACCATGGGATT
GTTAAGCCAAATCCTAAGTATGCTTTATCAACAACATACTCCTCTTCTGTCCCACGAGAG
CCAAGGAGTGTTCGGGCAGCACTAGCTCATCCAGGTTGGCGAGCAGCAATGAATGAAGAA
TTAACTGCCCTGCATCAAAACCAAACCTGGATACTGGTTCCTCGCACCTCTGCTATGCAT
GTTATCGGGTCTAAATGGGTACTTAAGACAAAGCTTAAACCTGATGGTTCCCTAGATCGT
TTAAAAGCCAGGGTTGTTGCCAAAGGATTTCATCAAATTGATGGCATTGACTTCACCGAA
ACCTTCTCCCCTGTGGTAAAACCAAGCACCATTCGCATGGTCATAACAGTAGCACTTGTT
CAACAGTGGTCCATTCGACAACTTGATGTCAAAAATGCATTCCTATATGGCTTCCTCTCC
GAAGATATATTTATGGAACAACCGCCTGGAATGTTAGATTCCCAATATCCAACGCATGTC
TGCAAGCTCCAACGAGCTCTATATGGCCTTAAACAAGCACCCCGTGCCTGGTTTGATCGG
TTCAGCACTTTTTTACTTAAATATGGTTTCTTTTGTAGTTTAGCAGATCCTTCATTATTT
ATCTCTCATGCAGATCATGGCTCATTAATTCTTCTTCTCTATGTTGATGACATACTACTC
ACAGGTTCAAATGCAACCCTTGTTACAGAATTTATACAACTCCTCAGTGGTGAATTTGCA
ATGAAAGACCTTGGCAATGTTCATCACTTTCTTGGGATTGAAATATCTCACACATCAGAT
GGTCTTCACCTCTCTCAATCTCATTATGCCCTCACCATCCTTGAACGTGCGAACATGATA
GATTGCAAACCCATGAGCACACCACTTGAAGCAAAGACAAAGACCTCCTCCGCTGACACC
CCTTTGGATGACCCGAGTTATTTTCGGGGTCTTGTTGGCTCTTTACAATACCTTACTCTC
ACACGTCCTGACCTTTCGTATAGTGTTAATTTTGTGTCTCAATTCATGCATGCCCCAAAT
ACTACACATTTAAAAATGGTCAATCGTATCCTACGTTTTGTGAAAGGAACTCTCCATACC
AGGTTATTTTTAACTTCACAAACTACACTTGATCTCTCTGCTTTTTCAGATGCAGATTGG
GCAGGATGTCCTATTACAAGACGCTCTACTACGCTACCGCTATCTTTCTCGGAAAAAATA
TAATCTCTTGGTGCTCAAAGAAACAACATACAATCTCCCGCTCAAGCACTGAAGCTGAGT
ATCGGTCCATGGCTAATACTGCAGCCGAAATTACTTGGCTGACCTTTCTTCTCAAAGATC
TGAACATCCCACTCAAATCCACTCCAGTACTTTATTGTGACAACCTCAGTGCACTTCACT
TGACAATTAATCCAGTATTCCATGCCCGCAGTAAACATATTGAGTTGGACTATCATTTTG
TACGAGAACGAGTTGCACTTGGACATCTTATCACCCGACATATAAACTCCGATGAATCGG
ATTGCCGACATATTTACCAAACCTGTGTCAAAAGCGCCCTCATTTACTTCCAAACCAAAC
TTTGCCTCCAGCCCCGGCCAAGTTTGCGGGAGGGTGTTAGCACAACACAATCTGACAACA
AGCCTTGTGAGAGTTCAGTGGAGAGATAAGGGTGTCCATGCTAGTGGAGTAATAAGGCAG
AATTCTCTCACAATGCCCCCTACGATGCTGCCCACATTGTTCTACAAAACTGCCGAGTTT
AATGGAGAAAAGTCAGGAGATAAAGATGCCTTCAAGGGTAACAAATTCAAGTCAGAATGA
TAGTCTAACAAGATAAGGAGACTGCTGTGATTCATCCGAAAGTAAAAGGGACTCTGTGAT
TCCAAGTCAGAACTGACAATGCATGGAAGCCGCCTCATGTCCTTGTTCATGCTTATCAAG
ATAAACACTCAAGATAATCCTTAGTTGGCTAGCTCTTTGAATCCTTGTATATGTCATCTT
CAGTAAACTTTAAATACTCTGCTTATGGTAATGTAATGTATTGAACAAAATTGTATGTTC
ACGTTTCAGTAAACAAACCATTAGAACAAATTGTTCTACTCACGTCTTCAGTTTTTCTTT
AGTCTCCATCTGGCTTCCTTACTTGTGGTCAAATCTAATAATACACATTCATCAATCATT
GAGTAGTTGTAGCTGAGTGAAGTAATAGGAAATTAATACAATATTCAAAAATAAAAATAA
CAAAATTAATCTGAACATTTTGAACTTAATTTCACGAGATCCAACATGAGTGAAGTAATA
CGAAAACAGCTTGTAGAATATCTTAAAAAATAATAATTAAACTCAATCCAACAAATCAGA
TATTCTATTATTATTGCTATTTTAAATTATTATTCCATTTTGACGTGATGGAGCCGAGCG
TGGATGCCGCAAAACCGCCTGCATCAACGTTAATCAAGTTAGTTGACAACTTGACATGAC
GAGAATCAATAAGAGAAAAGATGGTATTCTATGATTTACTCACAAAATACGACATCGTGT
GGATTAGGAACCATTCAATAGATTCTAATTCATTAAACTTAAATTCCTAGTTATTAAATA
CAGGAATCAATAAGAAAAGAAAGTCTTAAGGTTGGGAGGATGAGTCAACCTGTCTTTAGC
GTTAGGATGCTTCCACTCCACTACTGACTCCCATCATTCTTCTGGATATACTCTGATTCC
TTCAAGAGAAGGGGGAGGAGATGGCTCGTCATTTTCAAGCAACGAGAGACAAATTCCCAT
CCTCTTTAGCTTTTCAAGCAACGGTGTTTGGCAATTTTTGAAACTCAATTTTTTTAAAAT
TGGTTTTTGTTATATTCTTACATCATTTTATAGTGTTAAAAATAAATTTTTAAAAATAAA
AAATATATTATTTTAATATATTTCTAAATAAAAAAAATACTTTAAAAAAACAATCAAAAT
ATCAAATCTTACAAGACTGGCATTTTGTTTTAAAATCATCCTCAGCCATAAAATGGTCAA
AATTCATTAATAAGAACTATTATATTCTAATTATTATAGGAAATTCAATACGCTGTGGCA
TATTCAATGCAGAACCAATATACTATTCATGCGCTTGAATTTTCATGCAGGCTCAGTATA
TTAATTTTTTCCCTTTCTTTTTTGTCATAAAATTTTCTTTTTAACCGATTGCGTCATTTT
GGCGCTAAACTAAAACACAATTGCTTTAAATTTGTTGAGCCATATAAGATTGAAAGAAAA
AGGACCAAATTAAAAGAAGTGGATAAAATGGATGGCAATTTAAAAATTAGCATGAAAAGT
TTATTTTGGTCCCCGTGCTTTTCAAGTTATAAATATTCAATCCCTCAAAATTTTTAAAAA
TACAATTTTAATCTAAAACTTTATTTTTCTTAGTTTTAAGTCCCTAATTCAAGAGAGGAG
AGAGAGTGGTCGGATTTTTGGTGGAGGAAAGAGAAAATCTTGGTTGACAACGATTTCAAC
CATGAAAGAGTTGATTTTGGTGTCAACAAGTTTTTTTTTTTATCAAAAGAGTTTCACATA
GGTTTTCTTTATTCTTTTTAACTTGCCTGAAAATGATGGAGTGAGCTCGGGAAGCCTTTC
GATTTAGGGTTGACTTTAGGTTTTTGTACATATTGTTTTTGGTTATTTGAGGTTATATAC
ATGTTTATAAAGGTGTATAAGGTGTCTTTAAGTGTTTTTTGGGTCAAAATAGTTGAAAAA
ATATATTTCTTGGTAAAAAAAACACATCAACCTTGATTTCCAGCTACCACTATGGTTGGA
ATCTAATGAGAAGTAGTCGATGCGTCATCTACTCTTTTTTTTCATAACCATTATGGGCGG
ACAATAAGTCATCCGCCATTTACAAAATAGAAAAAAAATTAGTTAGCCCGGCCGTGCGGG
GCTGAGGCCTTTTTTCCAATTGATTTTCTTGTCCTTTTTTTTTTGGCTTAATGTTAAGCT
TTTATTGAATTTTTTATTGGTTTTTATGATTTTTGTTTAATGTAATATGATTTAATTTTT
ACTTAGTTTATGAATAAAATTTCAACATTGATTTTTCTAATATTGGAAGGCATTCTGTCT
ATGTAGCCCTACTTATTTTTTTATTTTAGGATGGAACAATTCTTTGCTAAGGGTTTTTTT
TTAATTATTTTTTTCATTAAATAAAACATTAGTGCCAAAAATCAAAGTTATTAAATACAA
TCGAGTCTATAACTCGTGTTTCGAGATCAGATATTTACATCGATATCTATCTCTTAAATT
CCAATTTGGTATTTTGTTAAATATAATGTAGTTTTTACTTGATTTTCATATAAAATAATA
ATTTGTTTCCTAATATGTGGAACCTTACATTATATTTTTGATTAAAGGCTTTAATTGTTT
TATTCACCAAATGATAAGGTTGTACCCAAAATTACTACAATTATAGATGTACTTTAAGAA
GATAAAAAACATTATAACAAATTTTGAATAATTTAAATAATTGTTAAAAAAGCAATCTAA
AATAAAAATTTGAAAGAAATTCTGCTTGTTTTTAAGATAAGTAGTTGAGGTTGATAGCAA
AATGAACATGTAATTCAGAACAAAGCTAATTGTCATGACCCGATTCCTGGATCAATGACC
AACACTTAAGCAAGATCCCCTTTAAAGTTTCATACCTATGCGAACCTAAACTCACATACG
AACTTATCATTTAAATAAGTCAATCAGAGTTCAACGTAATAGTAAAAACAAAACTAACTT
CATAATATAATTTGATTATCTTAATACAAGAGCTAATACAAATTCATAGTTGTAGAGCAC
TAACTAAACATAATAAAAAGTTTTAATTACAATAAAAAAAACAGATTCTGAAGGTCAAAC
AAAAATGGCATGCTAACAAGCTATAAACATGAAAAAGATAAATAATAAGGAAGTGAGTTA
ATAACATTCAATATATATACACGAGGTAATGCAACAATAAGAAATATATATAGAATTATG
GCTTTAAGTTTTTATAGGAAAGTTTTTCAAAGAGGCTATAATAAGAATATTAGAAGGTAA
AGCTTGTCAAAAAATCAAAATGCAATAAGCATAAGGCTTCATACTGTGTGATGATTAGTT
CTCATAGGTTGGTGACTCTCCCCACCAACTTGGGTTCAGATACAATATACACAAAGACTA
ACACTATCCTATTAGTATGGGTGTTCTAATTGGCATACCATAGGTTCATATCATAGTCAA
ACAAACAGATTCATATCTCAAGACATCGATCAAATGAAAAGCTATCAATTCAGAAGTTAA
TTTAAAAATATATATTAGCTCATATCAAGAATTCAGATTTAATAATTCATCATATTATAT
CGTAACAAGGATAATAATCAATATTACTATAAGTTTCTAGACATGCTATAAGTTCGGCTT
GGATTCTGCCAGAAATGGTTTCTTATAGCCTTGTATTTTGTGTTGATCGCGGAAATCCCA
GGATCAGAAAGAAGGTCCGGAACAGGAGTTTGGCCTTCGAGCATGCTCGTAACTTGAGAC
CTTGTAGGCCTAAGAGTTGGAGACGCATCGGTGCGTAAGAGAGCAACATTTAGCATCTCC
ATAGCCTCCATTTAGTAACACCATAGCCTCCTCTGAAGAATACTCTGACCCCATTTAAGG
TTATGTCATTAAAATTCAATTAAAGGCAATTTAAAAATGACAAATATCAGACTACTCGGA
AGCTTACTTCCAAGAAATATGTGAAAGAAACAAAAATATTTACCGCATCGACTTACAGGA
AATCTATTTTTGCCAGTTCGACAAATGACGTAGGACTTTATCCAATGAGGTTATTGAAGC
TCTGCCAGACAGCAATTTTGGATGTCAGAGAATATTCAAATGTTCATCAAAAAAGTTCTG
TTTTGTTTTCAGTATCTTAAAAAGAATATTAAACAGAGTAATTCTAGTTGACAGGAAAAT
GTTGAAGAGCTAGCGAATTCATAGAAAATATTTTTAAATCTTCAAAGAAAATATAATGAG
AATTGAGTAGTTAATTTTGCAGTCCAAGTATAGATGCCAAAGAACTTTCTATTTTTTGTT
CCCCTTTTACAAGGAGCCCAAAAGGAATACCAATGTCTCTATCTGCAGAGAGTTTGCCAC
CAAGCCAGCCATTTCTCTAAATGACACCTAGTACTAGAAGGGCAACAGAAACTGCTCCAG
CTACTGTCCCAGTTTCTATGGCTACCACATTCCAGTTTCTACACCTAGTACTAGAGAATG
TAACACACTAGCTACAAATATATCAGTTAATTGGATGGTCTACAGCACAGTTAAAAAGTT
TTTCTCGTAAGGTAGTAGAAGTAGAAGAACTCCAACTCACAACGTTATATGGATTCCATA
TTACACAGTGGCGGGAAAGAAGACCCTCTTTCTGTTAAGTCACCAATCTCCTCCTACGAG
TATCATAAAACATAAAATCATGCTGTCATAAACACATTATATACACATAAAAACAAAATT
CAGATGTTCTGATTGCTTACAAATCACTTAGTCTGGTCAAGGAAGCAGTGCTAGAAGATA
TAGTCCCCTCAAGAGAGGAAGCTTGTATATGACTGTAATACAAATAGAACAACAAAAGTA
TCCATCAGTTATCAAAAAAATTAAGACAAAAAGAAAGGGTGGATTATAAAGAGGTTAAGG
TAGGAAACTCACAGTTTCTGAACCTGTGTTCATTTACTGATGAAAGCAGGTAACTTCCCT
GAGAAATTATTATCATTCATCCTCCTAAAAGGTGTCAAAGAAATACAAACTCAGAGTTTT
TGTAAGTAATATTGTTTACCATAAAATTTAGATAAAAAGATGAACAACATTACACTTATG
CAAAACAATATTTGAAAGAATTCCATTAACATTATTTCCACTGAATTTGATCCATGTGCA
TGGTTGAATTATCAGCATAGAAGATTCAAAGATCTAAAAAATCTAGGAAAGTTAAATATG
AGATTTTTTTTCATCAAAACCAGCTTCGTTTCCTGTGCTTATAGAGGATGATTATATATC
TGTTGGGGAAAACCACCCAGCCGAGGTAAATCCAAGGATAAAGACATGAAAAATGATGAG
TAATCAATGCTTTATGGGTTCATAGACTTGTGAATTCGATTGAACGAGACACATAAAAAA
GAAAAAGTGTCTGCTTACATATCTGTCAAGTTGACCAACTTGCCAAGTTCTGCAGGCATA
GTATGAGTAACATTATATGATACAAGATCTATAAACAATAAACATGAAAATGAAGAAAAA
GTATTACAGTTTCTGTAAATTGATCAGTTTTTGAATATCAGGTGGCATGGGTCCTGAAAA
ATCATTTCCTTCAATGCTTGTGTAATAGGAATGAATGAATTCATGTCACTTCATACTAAA
CAGTCTGAATGATTCAAAATCCATACTTAAAGCCTCTAAATCCTAGCCAGGACAGATCAA
TCTGCCAACATTTCATGATGAACTATTCACATTGTCCTCGTTACTGCTCTTCTAAGTGCA
AGGTATCCCATTGGGGAGGTACAAAACCAGTGAAGAGAATACGGGTAAGGTCCATTTTAC
CATTTTACTGTATGCAATGATTACTCTCATGGAACCACCCTGCAAACTTTGTCACTTTCT
GCTTTATTTATTCACGCTAACTATTCAACGTGTTCACATTACACTGCTTTAATTCCTTGA
GTCTAATGAATTAATGAAAATTAATGAAGATAGAAACTCCAAAGAAAATCACTCGGCCAG
AAATAACATACTTCAGTACTCGTGTCAGCAGCTAGCGTGGATAAAACTATCCCCTTCCTT
ATAAGCGAGGGCTCTGGCATCGCTTCCATCTAGCAGACTGTAACTTGGAGATCTGTTTGG
CTTTTCCACTTGCTCTGTCAGACCACAATTTTGGATGTCAAAGAGAATACTCATAAGTTG
ATAGAAAAAGTTATGTTCTGTTTTCAGCATCTACAAGAGAATATTAAACAGAGCAATTCT
AGTCGACAGGAATTGTTGAAGAGTTAGCAATTCATAGACAATATTTTTAAATCTTCAAAG
AAAAATATAATGAGAATTGAGTAATTAATCTGGTAGTCTAAGTAGAGATGCCAAAGAGCT
TGTTATTTTCAATATGAAGATAGTAGAAAAGTTAAAACAATTTCCTACCAACAAAAAATA
AAATAAAATAACAGAGGAATCAATAAATAACAGCAAAATGAGGAGTGTAAACGCAAAGGT
CTAATAAGAGAAAACCTTCTTTGTAGTTGAATTGGCTAAAATGTGTTGTTGCTCTCTAAA
CGCTTCACTCGTCTTCGTCTGGCTTCCTTACCTGTGGAGAGATTGCGAGATTGCGAGATT
GCGAGAGAGAGAGAGAGAGGTAGGAATTCAAACACTGACTTGCATTTGATGTTTTCAAGA
GAGAGGGAAGAGATTGATATTGAGAGGGAGAAAAGGAGGAATTAAAGCATCTACTTGCTT
ACCCGTAATTCATTATTAATATTAAGGGGCATTGTCGTCTCATCCCCAGCCAATTCTACA
AAGGGCAATGTTCTAGATGTCCAGCATTTCCAACTACAAAAGGGAAGAAGCACATCAGTC
ATTAAGTGGACACATAGCTTAAGCTTAATCCAATTAAAACAACAATGCTTACTCTTAATT
TAATATTATATTCCTTTAAAAACATTTACAAAGGGTCGAAGGACATCCTTAGCGTTAGGA
TGCTCCCACTCCACTACTGACTCCCACCATTCTTCTGGACATGCAATTATTGTTTCAAGA
GAAGGGGGAGGAGATGGCTGGCCATTTTCAAGCAACGGAAGACAAATTGGCATCCTTTTC
AGCTTCTTACAATTATAAACTAAAATCTTTTTGAGAGAATCGCAAATCAGTTTTGCACTA
CAAATGCTTATGAGTTCTGGTAAACCAATCAATGCTAGAGACCTTAATTTTGTGAGTTTG
AGATCGGTGATGCTACAGCTGTTGCTTTCTTCACCCTTAACCCCTTCTTCATCTGATCTT
GTTCCACTTATTATCTCCTCCATCTTCTCGCAATTTCTTACTTCAATTACTTCGATAGAA
TCGCAAATCAATTTTGCACTACAAATGCTTTTCAGTTCTGGTAATCCTCTCAATACCATA
TTTCTTAACTTTGGGAGTTTGAATTCGATATTGCTGCTGCTGGTTTCTTCACCCATAACC
CCCTCTTCATCTGGTCTTGTTCCACCTATTATCTCCTCCATCTTCTCACATCCTACAACT
GTAATCTCTTCTAGGTTTACGAGGCTTGGCAGCAAGACAAGAGGGAACAGCTTCTTCATG
CTCTTACAACCATAACAATTAAACTCTTTAAGACCATAAAATACACCACTATAAGATGGA
GATGGTAGTTGAGCAGAGCGGAACCAAGAAGATGAAACCAAGCTCTCCATGCTATTGCAA
CTATTAATCTTGATAGCCTCCAGTTCAGTTGCATTCTTTATTAGAGACCAAAAATCGCAT
AAACTTGTTGCATCATCACAATTATCAATGCCTAGTTGTTGAATGTCCTTCGAGAGAATG
TCCTTCGCGAACATGGCCTGAAAATCTCTATCTCTGTCGATACTCAAGTTACCCAAAACA
ATTGTTTTCCTTCTGAAATCATAATGATAATAATTATAATACTTATCCAGTAGTCCTACA
CGAATTTTGTATCTGCTTAGTGATTTGGTTTCATCCCGAGATTTGAGATACTCCACGTAG
TCTGAGTAACCTTCAAAATGGCATACCAAACTTTCCAACTTCCTCAGGCATCCCACTTCC
TTACCTCTAACTGTTATCGGAACATATTGTGCTTCTTTGGTAATAGGAGGAATCCACTCC
TGCAATACAAAGACTTGCAGGTGAGAGAGCTTAGATAACAACCCACTAGAAAACTCCTTT
TCACCACATCCATTCATTCTAAGATACCTCAGGTTGCATAGACATTCCATGCCTTGAGGA
ATCTTTTCAAGTGCCCAAGTACCAGAGAGATCTAACCTCTTCAGTGCCCTGAGCTTTTCT
AATGACGGTACATGCCTTAACATCTTACAATCAATGAGCAGTAATGCAGTGAGACTCACC
AATTCAGAGACAGAATCAGGTAGTTTTGTGATACCTGTATGAGACAGATCAAGAACCTTG
AGCCCATGCAACTGCTCAAAAAATGAATCTGCAATAAATTGCAACTCTGAGTTTCTGCAT
AGCAATAGAGTTGAAAGACTAGGACACCTCGGTGAATGCGTGAAAGGAATTTCTTCAATC
TGGTTATGCATCAGTGAAACTCTAGTAAGATTCTCTGTCCACTGCTCTGCACCCGGCACT
TCTCTTAACCGTGCACCTGCTTTAACCATGCCTTGAGAGTTCTCTTCCAGTATTTGGATG
GCCATATCCCTAACCAAGTCATGCATCTTTACATATCTATCATCATCATACTCTTCCTTA
GCGCTTTCCAATAGGCATACTCTTTCGAGTTTATTCAGCATCGAGTGGCCTTTGTTAAAT
TCTGCCTCCCTACTCATCAGCCCTTTTATCACTCCCTCGTCAATCAAATAAGCTATCAAA
TCCTCTCTAGGGATCTTGAAGTCTTCCGGGAATAATGCACAGCACAAGAAGCATTGTTGC
AGTTCTGACTCCTTTAAATGCATAAAACTAAATCTCAGTATGTGGAATACCTCAGGCTCC
ATATCATCTTTCCTAATTCTTGATTGTTTCAGGTCCTCTAAAGCATTCCTCCACTCACAT
CTGTCATCCACTCCCCTCATGGTTCCGGCCATTGTTATAATTCCAAGAGGCAAACCAGCA
CATTCACTTGCAATAGATCTTGCAATTTCTTCCACTTCTGGAGGAATACATCCAAGTACC
TTCATGAACAGAGCCCAAGCTTCTTCCATTGAAAGAGGCTCCACTTTGATTGTCTTCTGG
CAGAACATCCGCTGACAAACTCCAAATGATCGAGTTGTAAGAATTAGTTTGCATCCCTTC
ACTCTGATAGGAATTCCCACCTTATTATAATAAAAAAAGTCCCACAAATCATCTAAGATG
AGAACCCACCGTTGTTTCTTAATTAATGCTTTTGACAGTTTTGCAGCCCTTTTCCTCTCG
TTGTCTTCATTTGAAAGATCTAAATGAATGTCTTCTGCAATAAGATTCTGCAACTTAGAA
ACACTAAAATCCTGCGATACCGTGATCCAGTGAACATGGGGAAAAGTGCCAGGTTCTTGT
AGAAGCTGATTGTAGATATGTGTGAGCAATGTTGTTTTGCCCACACCCCCCATCCCGTAA
ATGCCAATACTTGATGAGGCCTCATCATTCATTACCCACGACCAGATAGCATTCTTGTTA
TTTTCAAACTCTCCACCTGTTAGTTCTTCAGTTAGAAACACATCTCGTCCGCTCTCATCG
CCATTACGTTGAAGAACTTCACGAGAGCTATCTCTCACAACAGGCTGCCCAGGGTCTCCA
ACCATGTTCACTAGTGGAGGACAGAGTTGATCTTCTTGAGGCTCATCGTGATTAACAAGT
GGCCTCTCATGAGAACTACCTCTTACAACAGGCTGCCCAGTTACTCTCTCTAGATGTTGC
CCTTGTGGTGCCACATTGTCGACTTCAACATGTAAGCTAGTAGGTAATGGATCTCCTGGA
GTCTCATTTGTGTTGCCTGTAAGCCCTCCAGAAGAGCTAGCTCCTGCACCAGGCTGCACT
ACTCCTCCAGTCCCATTCTCTGTAGCATCCTCCATTACAGTATTGATATCGTTCAAAAAT
ATTCCAATTGCTTGAATCATTGTATCTGGAGCTTGTATCGTTCCTGCATCTCCTGCCAAA
TTGTCGACTTCATTATTGTTTTGTTCTTGTGCAGTGGTTGGAATGGGATTATCATTAACA
TTGCTTTTATGTCTTTTGTTGGCACCATGCATAGCTAGAAAAGCTGCTTCTTGAACTTGT
TTAGGAACTCTTTCACAAACTGCAACACCATGCTCTTCCTCTCCTGACAAATGCCATTTG
ATCCTTGAAATGGAAGTATCCTTAGCAAATTGATGCCCACAAAACTGACAGTTGAAACGA
CCATCATCAAGCCTCTCAACATGATCCCAAAATCGATCCTTCTGTCTAGCCATTTTCACC
GCTAACTTCTTTGGCCCTTCAAACATCAAATAAAAAATTGTCAAAAGTAACGCATAAAAA
ATGGATGTTGAATTAATTGGAAAATAAGAACTCAATCTTAAAATTAAAATTTAGAGGAAA
TCATTATTTTTTAAATAAGTAAGCAAAGGAATAAAATAGTGCAAACCTCAATCTTACAAA
ACAATGCCGTTAAGTGTGTTAACAAAATAAACTGAATCTGTATAATTAAATCAATCATTA
CAAATTCTAAAATTAAATAGGCAGGCACTTAACTATATATTTTCCTATAGAGATGCACTT
CAAGCAGATAAAAAAATTATGACAACTATTGAATAATTTAAATAATTGTCAGAAAAGCAA
TCTAAGATAAAAATTTGGAAGAAACTCGGCTTTTTTTGAAGATAAGCAGTTGAAGTTGAA
AGCAAAATGAACAAAGTTATAATATGATCAGTTTGAGTTCTATAATGCATAGAACTCAAA
CTCATAATTTTATCTGGAAGAATCAAAACAACTAATATTAACAATGAATTTGGTATGAAC
TCTAGAAGACAAGGACTTTAAAAGTTTCTCAATAAGATTTCAACAGCTTGCGGTTTACTA
AAAAAAGATTCAAAAACAAAGACAGCAACAAAATGAAGAAGATGAAGTATAAACACTTTA
CCTGGATTCAAAAGAATTTTAACAAAAGAATCTGAAGCTAATTGCTGAGTGGGGAAACGT
GTGGACGCGCCCCAATGTTGAAACTCTGGGAAAGCTGATCTGAAAATGTAAGCACAAGAA
TATGAGAAAGAGTAGGCAAACTAGTCACCTGTCAAGCTGACAAGAGGCACTCAACAGACA
ACAGAAACCTTGAGAGCAGCTGTTTTCAAGACAAATAGTTTAAGTTGATGGCAATATGTA
AGAACAAAGCTAAATATCAGTTTTGAGTTCTAAAATAGATCAAGCAACACGTATATAATT
AAGTTCTACTTGATTGATCAATCTACAATCCTACTTATTAATTCTACAACCAAATGGGCA
AATCTTATTTGAAACAAAATTAGTGGTAGAAAAACAAGAAAAGAAAGTAGGATTTACCTT
TCAAGCAAGAAAGATACAGATCAAGAACAGAATACGCGATGATTCGATTCAATCAGAAAA
GGGAAGCACAGATCATGAGAAAGGTTTAAGAAATTTGGTGAGGGAAATTAGGAAATCAAT
GGTATACTGAGAGAGAGATCTCTTAGTGGAAGACTAGCTATTAAAGTCATTGCAATAGAA
ATTGGCAGGAAGCTACGACTTTATGTCACTTTCTGCCTGTGCTTTCTTTGTCCTCTATGC
AAACTTTATGCCACTTTCTGCTTTATTTATCCACACTAACTATTCAACGTGTTAACATTA
CACTGCTTCAAATCCTTGAGTTTACTGTTAGATGCTAAAACAAAAGTGTTATGTACTTTT
TAATTATAAAAAAAACCAGATTCATGAGAACAATTAATGAAGATCGAAACTCCAAAGAAA
ATCACTTGGCCAGAAATAACAGTACTGCTTAGGAAACTCTACTTAGGAAAATTACGCATT
TCCTATATCAGCATAAAAAAGGAACAATCCTATTTTGTTGTTTTCATTTAATCAGTACTG
CAAACTTATTTTTAGTCTGTCAGTAACAGCTGATCTCGTGAAGGAGGACTGGATAATTAC
CCGTTTACTCTAAAGAAATAAAACAATAGGGCAAATCCCTTTGCTTTCTCTATCCTATAT
GCAATTATCACTCTATTTTCTAGAAACCACCATGCAAATTCTCTTGTGCTTTCATTGTCC
AATATGCAATTATTACTTCCACTGTCTCCTGAGAACCACCATGTAAAGGGGCTTTATTTG
TTCAAATATGTAATTATTACTCCCACTGCCCATACAAATTTTATGTCACTTTCATGAATC
ACCTTCTTTATTTATTCACACTAACATATGCTTTATTTTTTAGTCTGTCAGTAACAGCTG
ATCTCGTAAAGGGAAGCACAGGCAATTATTTTTAATTTTATGAATCACCTGCTTTATTTA
TTCACACTAACTATTCAACTTGTTTACGTACATTATACTGTTTCAATCATTGAGTCTACT
GTTAGATGCTAAAACATTCATGTATTATTTTAATAAAAAAACCAGAGTCGCGAGAACAAT
AGATGAAGTTAGAAACTCCTAAGAAAATCAATTAGCCAGAAATATATGCTTGTAAGAGGG
GCTCGGGCCAGCAGCTTGCATGGATCGTAAGTTTTGACACGGAGTCGGAACTACATGCTT
GTAAGAGTGGGCTCTGTCATTGCTTCCCATCTGGCACACTTATCCCTTAGGCTTTTGCAC
CAGATCTACGGAGTGAAAAATATACCAAGATGATCAATGTCAGTTGTTATATGAGATCTG
GTTCTTGTAAAAGCTAAAATAAGATCAAATCTGTAAATCTTAAATGGTCATTCACCATTT
TTGTTATGGTTTCGTGCTTTGAGATTATTGGCAAATTAAAGCAGTGATTGAGTAGACTTG
CGTAATGGGATTGTGTAAGCTTGTATTATCATTTAATCTAACCGAATTGATGTGAGGGTT
GGAATGTTCTAATCAAGATTTAATCTCCGTGATCTCTCGTTTCCCTGATAGTTTTTTGTA
TTTCAAGACACGAATTCTAGCTAGTTGGTTTAACCGACCCTGACTTTGCTGTTACTATTT
GCTTTTGGCAAAGAACTGGGATCATCAGCTTGTGTTGAATTTCATTATTCTTCCTAGTTT
TTTAATGGTGTTCCAATTCGGCAGGAGAACATGGATACAGATGATTTATTTTTCATCCAT
CCTGCTGCCAAGAGATTATGGTGTTCGATCGAAATAGAAATTGCAGAAAGATGCTTTCCT
TTTTGTCATTAGATTGCTTGTAATGGATTTATATACATGGAAGAAATGCCAGATTTCCCA
ATATTCAACGTTCTAGTGCTTCTGTTTTGGTTGCTCAAATACTCTGGTACGGATAGAGTA
GTCCAGTCGATTTTTTATATACTGAAAAGAAAAGAGATTAACTTCAATTCTTTGATTTAT
TTAAGAAATAAAACCATTAAAAACCAAATATTATTCCTGCATACATCACATTGTTACACA
ACTATTTGTAGAAACACAAGAAGCCATAGCTAACTTGGAGATAGAAAGACACCCTAACAA
GTGCGTTTTCTTTTCCAGCAATCCTTGCACATCCTCCCAGTCAAGATTCTCCCCAATACC
TGTTCAAATTCACAGGTATTGCAGTCAGCCCAGAAGAGGAAAAAAACTGAAGAAAAACAT
AACTACAAGCTGACAATATGAGTTTCTTCTGCAGTCTCCTTATTTGGCTTCGTGAAAATA
TGCCAAACTTCAACATCTAAATATGAAGAAAAGTTTCAAGGAAAGAGATTGAATAAAGTA
CCTCAACATGTTCCAGGGGCAACGGGATCCCAACTGACTGCATGACCATCTGCGGAAGTG
GTTTCTTACAGCGAGACCACCGGAATACATCAATAAGAACATTATCACAGTCGTGCTTCT
CCCCGTTTGAGGAATGTGGGTGGTGACTGTGGAACTTATCTGTCTCTTCATGCACCTGAG
AAGCCTGTGTCACTTTCCCCATTTTCTCTCCAGTAAAACAGAGCTCGTACCTTCACATAA
GAAATCAAAAATTCAGAATCAGAACATCACTAAGTATTCACCACATGAACTTCATGATTT
CAATACCTCAGACTTGCACAACAAAAATGCCCGTTTACTAAATATTTTACATATACAAAC
AAATATAATTTTTGTGAAGCCAGCTAGCATTGTTGGCAAAGTCAACAATGTTGGGCACCA
ATTCGGTGCCACTTGCAGCACCAATTGGTGCCCCTTGTCTCTTGCATGGATGCTTGCCTA
TAAATAGGCAATGCATCCAAGCATTAGATGCACACCACAAGAGAGAAGTAGAGAGAGTGA
AGAGAGAGTAATCTCACAAAGTTGTGAGGTATTTGTGAGAGAGTAAGTGAGGTGTTTTCT
CCTAGTAATAGAGAGATTTCAGTTGTTCTCCTATTGTTAGAGAGAGGTTGTAATTCCCAC
ATTACTTAGTAAAATCCTTCTATACTTGTCTAGTGGACGTAGCCAAATTGGGTGAACCAC
GTAAATTCTTGTGGGTCATTTCTCATTTTATCTTGTCCCTTACCTTTTGTCTTGTCGGGT
TTGTATGCCAGTATCCTAACAGTGGTATCAGAGCCTTCTGGTTGGTGTTAATACACAATA
ATTATTCGTGTATACGGTTACTATTCACGTCTACGGCACTATTCACCTCTACGGCACTAT
TCATCTATACGGTACTGTTCACATACGTTCTTGTTGGCGTATATAGAAAGTCGGTGCGGT
GATTAAATCCGATCTAGGAAGTTATGTCTAAGGAGATTGGGTTTTAAGCGGGACCGTTTG
TGACCCCTCCAATCTTTCCTAGGAACTTACTTAGTGAAGTATTATTCACACGATACTATT
TCTATATACGTTACGGGTATCTGAAACGGTGATAGGCTGAATAGATCTTGGTGAATACAA
TGGCGGCAAAGTACGAGATTGAGAGGTTCAAGGGAGCAATTTCTCACTGTGGAAAATGAG
AATCAAAGCAATCTTAAGGAAAGACAATTGCTTGGCGGCAATTGGGGATCGGCCCGCGGA
GATCACCGATAATGCAAAATGGAATGAGATGGATGGCAATGCTATTGCTAACATAGATTT
AGCATTAGCTGATGAAGTATTATCAAGTGTAGCAGAGAAGAAAACAGCTAAGGAGATATG
AGATACTCTGACAAAGTTGTACGAGTCCAAGTCTTTGCACAATAAGATTTTCTTAAAGCG
GCGACTTTATGCCCTTCGAATGGCAGAAACCACGTTGGTGACTGACCACATCAACACAAT
AAAAACTCTATTTTCACAACTCACTATGTTGGGTCAACAAATAGAGGAAAATGAATGTGC
AGAGCTTCTACTTCAAAGTCTTCTGATTCGTATGATCGGCTCATTATCAACTTGACCAAT
AATATCCTCACAAGACTATTTAGTCTTCGATGATGTTGCAGCCGCTATCTTGGAAGAAGA
AAATAGGCGCAAAAACAAAGGAGACAGAAATAGTTCAAACCAAGCAGAGGCGTTGTTGAT
GTCAAGAGGAAGATCAATGGAGCGTGGCTCGAGTGGGAGTCAAATGCAAGGGAGGTCCAA
ATCAAGAAGTAAGAAGGCGTGAAATGCTGACAATCGTGGCGAGAAAAGGGCACTTCAAAA
AGGATTGTTGGTTTAAAAAGGGTATAGAGAACACTACAGAGTCATCAAAACCTCAAGGAT
GTGTTGCAAGCACCTCAGAAGATGGGGAGGTTTTATATAGTGAAGCAGCGACAGTCTCTA
CAGATAGAAAAGAGCTCACTGAGGTTTGGTTAATGGATTCAGGAGCAAGATGGCATATGA
CTCCTAATCGAGATTGGTTTCATACATACGAACCCATCTCTGAAGGCTCAGTGTTCATGG
GTAATGATCATGCTTTAGAGATTCTTTGGCATTGGCACCATCAAATTGAAGATGTATGAT
GGCTTAATTCGTACTATTACAGGAGTGCGACATGTGAAAGACTTGAAGAAGAATCTTTTG
TCCGTAGGACAATTTGATAGTCTTGGCTGTAAGATTCGAACAGACAATGGAATCATGAAA
ATTGTCAAAGGAGCGCTGGTGGTTTTAAAGGCAAGAAAGACAGTTGCAAATATGTTTGTA
TTAATGGGAGAAACACATCATGAGGCAAAAACGTCAATCGCATCAGCCGGTCTCCAGAAG
AGAAGACGATGATGTGGCATCAAAAACTAGGCCACATGTCGAGAGAAAGGTTTGAAAGTT
CTCTCGATCGAAGTTACTCCCTGGGCTTACAAAGGTTACTTTACCCTTTTGTGAGCACGT
GTTACAAGTAAACAACACAGGTTGAAGTTTGGCACATCAACAACTAAGAGCAAATGCATC
TTAGACCCGATTCACTCGATGTTTGGCAAGCACCGGTTGTATCCTTGGGAGGAGCAAGAT
ACTTTGTATCATTTATAGATGACTTCTCCAGGAGATGTTGGGTGTATCCAATTAGAAGGA
AGGCGAGATGTGCTCGCAGTCTTTAAAACTTTCAAAGCGCGAGTGGAACTTGAATCTGAA
AAGAAGATCAAGTGTTTGAGGACTGATAATGGAGGAGAATATACAAGTGATGAATTTGAT
AACTTTTGTCAACATGAAGGTATCAAAAGGCAGTTCACAACGGCATACACTCCACAACAA
AAGGGAGTGGCAGAGCGGATGAACAGAACTCTACTAGAAAGAACAAGAGCAATGTTGAAG
GCTGCAGGTCTAGGAAAGTCATTCCGGGCGGAAGCGGTCAATACCGCTGTTATGTGATAA
ATCAATCTCCATCAACCGCAATTGAGTTGAAGACACCGATGGAGATGTGGATTGGAAAAC
CAGGTGATTATTCTCGATTGCATATATTTGGAAGTCCCGTGTACGTGATGTACAATACAC
ACGAAGTTAGCAAAAGTTTGGATTCAAAATCCGAGAAAATGTGTATTCTTGGGATATCTT
TGATGGAGTGAAGGGGTATCGCTTGTGGGATCCCACGCCCACAAGGTAGTCATCAGCAGA
GATGTCATATTTGCGAAGGTAAAATGCAAATGGAAGAACATAATAGCATTTTAAAGGAGA
CTACAGCAGTCGGATGGAAAATACTCGGGAATCATACTTCTTCGAAAATGCACGAGAGCA
TGAAGAACAAGAACAAATAGAGTCCGAAACTCCGAAGTTCGACGGTCAACTCGTGAAAGA
AGACCACTTAGGCTTGGCACTCGGAATATGTTGCGAGAGCAACATTGCATACTGTCTTCT
AACGAGAGGATGGAGAGCCATCAACTTTCCATGAGGCTATCAAAAGCACGAGATGTATCT
ATGTGGATGACAGCAATGCAAGAGGAGATTGAAGCTTTGCACAAGAATAACACTTGGGAT
CTTGTTACGCTACCACGAGGAAGAAAGGCCATTGGCAACAAATGGGTTTACAAGATAAAG
CGTGATGGCAATGATCAAGTGGAGCGGTATCGTGCAAGATTGGTGGTGAAAGGGTATGCT
CGAGAAGAAGGGATAGACTTCAATGAGATATTTTCTCCAGTGGTACGACTTACTACAATC
GAGTAGTCTTGGCGATGTGTGCTATATTTGATCTTCACTTAGAGCGGTTAGATGTGAAAA
GCGCATTTCTTCATGGAGAACTTGAAGAAGAAATTTATATGCTCCAACCGGAGGGTTTTC
TTTGAAACGGAGGCAAGGAGAACTTGGTTTGCGGGTTGAACAAATCTCTATACGGTCTCA
AACAGGCGCAGAGGTGTTGGTACAAGAGATTTGATTCCTTCATAATTAGCCTTGGGTACA
ACGAGACTCGAGTTCAAACCATTGTACGTATTACAAGAGGTTTGAAGAAGATGATGTTTT
CATCATTCTGTTGTTGTACGTGGATGACATGTTGGTAATAGGCCCTAACAAAGATCGAGT
CCAAGAATTAAAGGCACGGTTGGCTAGGGAGTTTGATATGAAGGATTTGGGACCAGCAAA
CAAGATTCTAGGGATGCAAATTCACCGAGACTGAAGTAAGAGGAAGATTTGGCTTTCTCA
GAAGAATTATTTGAAGAAGATCTTGCGACGCTTCAACATGCAAGATTGTAAGCCAATTTC
CACCCCACTTCCAGTTAACTTCAAATTATCCTCAAGTATGTCTCCTAGCACGGCGAGAGA
GGATGGAGATGTCTCGAGTACCGTATGCATCAGCGGTGGGAAGTTTAATGTTTGCCATGA
TATGTACAAGACGACATTGCACAAGCAGTGGGAGCAGCTAGTCGATACATGGCAAATCCT
GGTAGAGAGCATTGGAATACTATTAAGAGGATCTTGAGATACATCAAGGGTACCTCAAAT
GCCGCATTATGTTATGGAGGATCAGAATCTACTATCAGAGGTTATGTCGATTCAGATTTT
TCTTTGGCGACCTTGAGAAAAGAAAATCCACTACAGGCTATGTGTTCATAATTGCGGGAG
GAGGAGCCGTGAGTTGGGTCTCTAAACTCAGACTGTTGTAGCTTTATCCACAACAGAAGG
CTGAGTACATGCGCGCTACACAAGCTTGTAAAGAAGCAATATGGATGAAGAAACTTATGG
AGGAGCTCGGGGCACAAACAAGAGAAGATTCTTTTGTATTGTGATAGTCAGAGTGCCTTG
CATATTGCAAGGAATCCAGCGTTTCATTCAAGAACAAAACACATAGATGTTCAGTATCAC
TTTGTTCGCGAAGTGGTGGAAGATGGAAGTGTGGATTTTCAGAAGGTTCACATAAAGGAA
AACCCAGCAGATGCTTTGACCAAACCAGTCAACACGACAAGTATATATGGTGCAGATCCT
CTTATGGCCTAACGAAACGTAAGCGGCATGAAGATGGCAAGTATAGAAAGGATAGAAGAA
TCACAGATGATCAAGTGTGAAGACTTGATTAAATCATCAAAGTCTTCAAGTGGGAGAATG
TGAAGCCAACTAGCATTGTTGGCAAAGTCAACAATGTTGGGCACCAATTCGGTGCCACTT
GCAGCACCAATTGGTGCCCCTTGTCTCTTGCATGGATGCTTGCCTATAAATAGGCAATGC
ATCCAAGCATTAGATGCACACCACAAGAGAGAAGTAGAGAGAGTGAAGAGAGAGTAATCC
CACAAAGTTGTGAGGTATTTGTGAGAGAGTAAGTGGGGTGTTTTCTCCTAGTAATAAAGA
GATTTCAGTTGTTCTCCTATTGTTAGAGAGAGGTTGTAATTCCCACATTACTTAGTAAAA
TCCTTCTATACTTGTCCGTGGACGTAGCCAAATTGGGTGAACCACGTAAATTCTTGTGGG
TCATTTCTTATTTTATCTTGTCCCTTACCTTTTGTCTTGTCGGGTTTGCATGCTAATATC
CTAACAATTTTGTTTTCTATGCATGAGCAAACAAGTAAACAAATAATGCCTGAAATTACA
GAAGTCATCATCAAGAAATTCTGTGGCAACTTTCAGCAAGTTACAGAAAGAAATGAAAAT
CATACAATACAGAAGCTAAAGCAATTTTACTATAAGACAAAAGAGCGAGTTATAGAAAGA
AATGAAAACCATACAATACAGAAGCTAAAGCAATTTTACTGTAAGACAATAAAATGTCCC
TCCAAAACCTACGTGCTGTATCAAGTTAGAAAACACAAAAGAGGGGGAAAAAAAAAAAAA
GGGATACCTGCATGAATGTGTTTCTAAAGACAGAACTTTCCCCTTCTTCAAACGTTCTGA
AGTATAGAGAGGCTTTTTCAGACCCTTGTCAGCAACAATACTAATGCTGTATTTTATCCT
GATATACGCAGGCATCAAAATTGAAACATTAATCATTTTACTAACATATAAGTCAAGAAA
TATGAGAGTTAAAGGACAACAGCAGCGACAAGAAAATTGGAAAAGTGCAAACACCTTGCA
AGGCAATGAAAATTAGTGCCCTCATAGATAAACAAAAAAGATAAACACTTAATGAACTAT
GTCATGGGAACATTCTAAACTCCAGTAAACTGTGTCATGGAAACATTCTAAACTCCAGAT
AAGCATGTTTATTGGTTGGAAACTGTGGAGAGTTTATCGAATGAAATGTTAGAACAACTA
TAATGGATCTGGGGTGGTTAGGGCACGTGTAGTAAACTAATGTGACTACAGATGTAGAAA
TAGAGGATATCTGTAAAGTGTTGCTAAGAAAAAAAACATAAAAAGCCTTTACAAACTTGG
TAGCTATTAGTTTTGATAGACCAGAAAAATCCCATACAGAAAATAAGAATAATTCCCTAA
AAGTCTATCAACTTCGAAACAATAAGATGAAACGATTACTGAAAGCACAGCAAAGATAAC
TGAATTTGTTGGGTGGAAATGTAATAAAATCTTTATGAGATCTAAGTTGAGATCTGAAAA
ATTGCAGCAATCATAGTTATTGTAACAACGCGTACAAATCTCTGTTGCCACAAAGCATTC
TGAAAGAGAGAAGTCATCATAACGTAAGTAGATCCAAATAACAGAAAAAAAGTGCTTAGA
CAGACATAGTTTAGCCCTTTTTATTAGTAGCCAAAAGCATACAATTATCAATGAAATGAG
TGAAATCATAAATCATGAAAGACAAAGGACAAGAAGCATGTCTGTGATGCATATAGCAGT
TGTAACTTGGCACTTGTGTGAACAGGTAGCACGAAACATCCATTTGATTTGTGAGAACCA
AACACAGTGAGTTTAAATAAGCAATGCAAATAATGGTGACCACCACCCAAAATATGAGCA
GATAATGTGATTATGATTGGCCATACTCAGAATAATGTGATTATGATTGGCCATACTTAG
AATAATGTGATTATGATTGGCCATACTTAGAAATCTAATGGGTGGTCATGTTTGTGCTTC
CATTCCATATTTACTCAGGAATTTTGAAGTATTATGATTTCTTGACAGCAAATCTGGTAT
ATAGACCTGAATGAGAAATAACAATCCAAGGGATGAGACTTTTACAGAAGTACTACTACT
GTGCACTTGATTGCCTGAAAGAGAGATCATCCTCCACAGGCAAGCAGGTCAATACTTGGC
GCTGTGAGGATCATCCTTGCAATCCAGTTTGTTGTCGAGTTGAGTTATTTTACTTATTCA
GCGTAGTTACAAAACTTTCAATTCCGTATTAAGGTGCATGGTTCATATTAAGGATGATGC
AGAAGTCAGCATCCTCGCAATTCAGGTTCACTCACTGTATAACAGTTAATTTCTGAGTTC
GAGTAGTAAACAAATATATAACTATAAATTCACATGAAATAAAAGTGTTCTCTCTTCATC
CTCTAATCTTTATTGTTTTTATATATTCTATGTACTTTTTATTAATTATATTGTTTTATT
ATTGTATGCTTCTTGATAAATAGTTTTATGATATTTTAAATGTTTTTAATAATTTTAATA
TATTGATATAAATTAATTTTAAAACATATTATTTTATGTATTTTAATGTTAATAATATTT
TTTAAAAAATAAATAGCATTTATTATCAAACAAATATTTAAGTACATGTTTATTGATTTG
GATGTGACTTTGATTTTTAGTTGTGATTATGATTTTTCAGTGTTTGATAATATTTTTAAA
GCTAATATCTCAACTCTTTTCTTATATTATTTTTAAAAATTATAATTTATAGCTTTTTAA
AAGCCATAATCACAAATTTATCAAAGAAAAGTGTTAAATTCGACATCTCTAATCTAGTTT
AATAATATACATAAAATAAATATAACTTGCAAATAGTTATAATTTCATCTTGGAATTTAT
GAATAACTATTTTTTGACTAATCCTAGCATATTTGAGGTTAAGAAGGTAAAATATGACTT
ATAGAGGAGGAGAAAATTTATTAGTCATTGTTATTGGTTTGGTTCCAATGTAGCATGTCT
TAGTGACAATTTCCTACTCTTCCTCTAAGCTTATTGCTTCTAACCATGGTTGTTAAAAAT
GCGTTTTAACTCGTAAAATCGAACGATTTTACGAGTTAAAACACATAAAACGTGTAAAAT
CGGGGTTAAAACTCGAAAACCAGTAAAATCGGTCAAACCCGGTCAAACTCGCTTAAAAAC
GGGTCAACTCGGAAAAAACGTTAAAAACGTAACGTTTTCCCGAGTTAAGCAAAACTTTCA
ACAAAAGCAGAATTTTGAAATGCCTTCTGTCCTCTGACTCGACACAACAGTCTCTTTCTT
CCATTCTTCCATAATCCATCCTCTTGAAACACTCTCTCTCCCGATCGAAAGACCTCCTAC
AGTCCTATCGATTCCGCTCTCTCCAAATTCATCTCCTCAGTGGCTCAGTCCTTCCTCCTC
ATTTCATCGACTTTGATTTTCGTGATTTCTTACCCGATCGATTTCATCAGGTATATTTTC
AAAATATCGTGTTTATTTTAGTTTTTTTTGTTTAATTTCTGTCGATTATTATGCGTTATC
CTTAATTTTTTCATCATTTTTTCTTGTTTTGTTTCTGTTTTTCTGCCTTTATATTTTTTT
TCCTGCTTCTATTTTTCAATCAGTATTTAGAAAAATTATATTAAGTTATAATTTTATTTT
ATTTTATTTCAGTTCTTTTTTCTTAATTAATTTTTTTTACTATGCTTCGATCAAGTTAAA
AAACATCAGAGCTGGAAATGGAAGAGAACTAAATTATCATTGTTTTGAATTAACAGCCTC
TGTTTTTAGGAGTGCTTCTGTTGAATGAATATAACCATACTTCACTTGATAAGTTCCTGA
ACTGTGAATTAAAACAAAAAAAAGTGTGAATGGAAGAATATTTGAATACGGGAATAGAGC
TTCAATTAGGAATAAGTGTGGAAAAGAGGGAGGACTTGTACAGGTGGGACTTGGGAGGAG
TTATGGCACATATTCACAAAGCTCTGTTTTTAGGAGTGCTTCTGTTGAATGAATATAACC
TCTGTTTTTTTTTTTTGTTGAATCTATGCATCAATGCTTAATATAGAATAAAATACAGTG
CTTTGTGATTCAAATTGTGCTTAATACAAATTGTGAATCTTCTGTCATGTTAAGTGTCAT
ATTTATGGTACAGCTTCTAAGAATTTGAAATTTTAACATATGAGGTCAGTGGAGGTTTAG
GACATGGCTGTCAACCTGTTGGATCTTTGAATTTCATAAACTTGGAAGCAACAGATTTGT
GGCTTGTTTGGTTGCAAAGAAACTCCTGCACATCTTTTGTTTTGGAGTCATTTGATGAAA
CATGAGGATGTGATTCAGTTAAAAAGTGGTATTGCATTATGAGCAAGATCATCAGGCCTT
CACAAACGGTTGATTGAACTTGTTGTGTCATGGTCTGGTTTCTTATTGAATGGCTTTCCA
GTTTCAAAATTGATTGTGGTTATTTTACAGAAGCTAGGGAGTTACTCTTTATGTCCAGAT
CCTTTGTGTTCGACTTCAATGCCTGACAAAAGATTGCAATATCTTAACATACATTGTTTT
TCTTTTTTTATCCTTTAAATAGTAGTTAGGCATGACTTTCAATAGTCTGCAATCTGCATG
GATATCTTTGATTACTGAAGTGGTACCTGCAGTCTGCAGAAGTGTAATATGTTTGGATAT
TTGTATTGTTTAAAATATTTTCCTTGCGATTTTATGATTTTTAGTTAAAAAATTTTACTT
GCGATTTTACGATTTTACGATTCGAGTTTACGAGTCGAGTTTATATTGTATGTTCTGTGT
CGTGTCAAAAAAATGTTTTTGACAACTATCGCACCCGACATCGCGGCGGCCCTAAAAATA
ATCTCTTGATTTATGGAAAAAGAACAGATATCTGGCATCTTGTTCTTTTAGGGGAAAAGT
CTTGTTTAAGGAGCCGCCACCTAGTATTATGGTCACTAGGAACCCTAACTGGTCAACAGA
GATTCTATGGTACGGGACTGGTTACATAAAAGGGAAGATATTATCACCCCTTAAACGTTC
TGCCCCGAGGCGGATCGCATTGCTGATTTTGTCTTAAATTGCTAAACATTTATTCGCTTA
TGCTATGATGATTTGTTTATAATATTCCTGACTTTGGCGCCAGTGAATATTCGATCTCGA
ATAATTCCAACTCTGGCGTTGGTAAAAATTCCACCATGAATAATTCTACCATGAATAATT
CCAACTCTGGCGTTGGTAAGAAATTTCCACCACGAATAATTCCAATTCTGGCGCTGGTAA
AAATTCCACCACGAATAATTCCAACTCTGACGTTGGTAAAAATTCGTAGCTATGAAAAAA
TCAGTATATTTTCTTTTTTATTCATGATCCTGATATCATTGAATAAGTAGATAAAATTAA
TTTTTTATAAGACATGCAAAAATTTTTTATTTCTACACTTTCTATTTTTTATTTTTTTTA
TTTTTTATTTTTTTGGGCTGGGTTGGACCCAGCAGCCCGGCCCGATCACTGGCCCAAGCC
AGTGACCCGGCTGGGCCGCAGGCACGCGTGGTTCAAACCACGCGTGCGCTGCACAGGGCG
AAGGTAATTAAGTTACCTTCGCCCCGTTCTCTTCTCTACAGAATCAAATGTGCATAAACG
AAGATAAAAGGAAAGCCTTATCTGGCGATTCGAAGGCGCAGGCGACAGCAACAGTTCGGG
CACTCCCGGAGAATTTTCCCTTCCTCCTCCTCTCAGTCTCTTCTCCTCTGTTCTTGTGTT
TCTGTTTGTTGGGTTTTTTACTTACTCTCTGCTCTCCTCTGCTTTCCTCTTCTGTTCGTA
TGTTGTGATTGAATTCTGGGACTAAACTAAAGATGGGTTTAGCTCTCTGTTTACTTCCTT
TTGTTCACTCTGCTTCTGGGTTTTTTGTTCTCTGTGTCTTTTTTGCTCTGGTTTTCGGGT
CTTTCTTTTTCCAATCTTCCCCCCTGTCAGTCCCCAGTTTTTCTTCCTTTTTCCTCCTCT
CCCAGTTTTTCTTCGTTTGGTTCGTGCTCTCTTTTTGGGTTCTGTTTTTTTCAGTTTTTT
TTCCCCCTGCAGTCCTCTGTTTTTCTTTCCTGCCGTCCGTGGCTTTTTCTTCCCCCTCGG
TTCTGCCCTTTTTCTCTGGTTTTTGGTCCCCTTTTCAGTCCAAAAAATCCCCTTTTTCTC
GCGAGGTCGCCTTTGCTCAGCCTTTATAGAGCCAGCGGTAGCCTCGGTGGTGGTAACGGC
TGGCCTCCTAAATGCTCCGTAACCGACTCCTTCAATGAAGAAAACGTCCGCGTTGGCTGC
CAACGGACGAAACGTCTCTGCCTTTAATGGCAGAGCCGTTGCAGAGTAAAGAGACGGTGA
ACAGTCGTTGCAAAACGACCCCGTTTCCTGGTTCTAAAGGCTGCGAACTTGGTCCTTGTA
ATGCTTATAATTTTGCAATCAAACCCCTGGTTAAAATATAACTGGATCCTTGCATTGCCG
CGCCATTTTCAAGCTGGTCCTTGGATTTTAATTTTTGCAATTTGGACCCCAATTAAACAC
CGAACTTTGATATTTCTTCAATTAAGTCCCTGATTGGATTAATTAAATTAATTCCAAGCT
TAATTAAGTCTCAAAAGTTATCAATTGTCCAATTAAACCCTTGATTGGATTAATTAAATT
AATTTCAAGCTCAATTAAGTCTCAAGACTTATCAATTCTTCAATTAAAACCTTGATTGGA
TTAATTAAATTAATTTCAGCTTAATTAAGTTTCAAAACTTATCAATTCTCCAATTAAACC
CTTGACTTGGTTAATTAAACAAGTCAAAAATTTAATTAAATCTTTAAACTTCCAATCATG
TTGCTCTTAACCCAAATTTTAATTCATTCTTCATTTATTTCATTTTACTTGTTTTTTATT
ATTATTATTTTTTTATCATCATTTTTTATCCTTTTCAATAAATAAAATAATAATAATAAT
TAAAATAAAAATGATTAAAAATTGAGTTATGACAATAACCTTGCTTCTAACATCTCTATA
GCATTGGTTCTAATTTCCAACCTCTTCTTCAAAAACCCTTGCTAGTCCAAGACTAAAAAC
CTTTTTGCCTTTAAAACATGGAGAGGCACATTGTCTAAAGCCCTTTAATTTCCTCTTACC
ATAGCCACCTCTTTTATAATGGAGAGATAAAAATAATAGAACGAATCCAATTAGTTATTT
TATTTTAACAACAAATTGTCACTAATTCAACGATCAGCATGCTATTTATTTTAAAGAATC
AAGCAATGAAAAAAAAACAAAGAGATAAAATAAATATATTTTATTTGCCTTCAAAAAGTG
ATTCTCCAAGTATATAATTACTACTTTGCTTAAGCAATAAAAAACAGAACAGAAAGCTGA
GATAAAAGAATGTTTTAGAACAGGTGGTGAGGAAAAGCAAACGAATTAATGGTAGCACAT
ACAATGTCTAGGAGATTTAAATAGCCCGTTTGAGACTGTGGTTGTGGTTATTTTTTAAAA
TATTTTTCGTATTAAAATATATTAAAATAATATTTTTTTTTATTTTTAAAAAAATTATTT
TTAAGATCAGTACATAATCTAAACCATATAAAAAAATTAATTTTATGCAAAACAAATTCA
AAAAATTTGAGAACACGGAAATCAGCTGCCCAGAAATCCACAGGAACTATTTAATCACCG
ACATTCTTCCCTTAGAAACACCATTCAGGTGTCTTTCGATGTGCTGAAAACACGATTTCC
TATTCTTAAAGTGGCCCCTCAATACGGATTTCATGTCCAAAGGGACATAGTTATTGCTGC
ATGCGTGTTACATAATTACATCAGGCGCGAAGGGAAAGATGATTGGTTGTTTGCTAATGT
TGATGGAGTGGATGTGGCAGAATTGCCAGATATTGATGACGAGTCTGATATACAGCTGGC
TTCTTCCATTCAGGATCATATGGCTTTCTCATTACGAGAATCTATTATGGGGGCAATGTG
GAATGACTTCATAAACAAATGGGATCAATGGTGAGTCTGTGAAGATGCTGTATTGGCTCA
CTCTCCCAGTCTGTGAAGATGCTGTGTAGACTTAGGCAACTAATTTTGACGCTTGATAGG
TGTAGCTTTGCTGAGTAATATAACTTTATTGTGCTGAACTTGTATAAAGTTTGAATGGAT
AATTTGTTGCTTAGCTTCTGTACCATTTGCATGCAGAAAATGCATTATTATTTGTAGTGA
AAACAGTTTTAAAATCACAAATCAATTGGCAATTAGAAAAATACAGAAGAACAATTGCAT
TCATTTAAGAGCATAAACATTTTACCATATTTGTTTTCTGAAAATATTTTCCTGTTTCGT
AGAATATTTTATAATAGGAAAATTAATCAACAAAATATTTTATGAGCAATAATATACTTA
TAATATTTTAAAATTATTTCAACCATCATCTCCTTTTGCATTGTTGTCTTGCTACCACAA
TTTCCTTCTCCCCACCACCTCTTCCTCTGCATCTTATCTTTCACAATCACTGCAACTATT
TCATCACCATTTCCTCCACATGACCACCATTAAAAGACATTACATATAAAATATTTTTTT
TAAAATATTGTCTCCATGCTTATTTGTGATCGCTATGGAGGTCCTTTCGTGTATGATTAA
CAACGCCGATATTCAAAGGGTTACTCCCTTTTCATTCTAGATGCAAAAATATCTCATTGC
CTCGTTTATCCTTCACCGATGACTTCATGAGTTTTGCTGATGGATCTGTTTTGGCCATCC
AGACGATTTCATCCATCAGTTATCTGGATTGTGTAAGGCATAATCCTGGACAAAATCTCT
AGTAGAATTCAACATTCAGAAATCATGCTTCTCTCTTTTACTCGTAGATTACATCTCATT
TCCCGCAGGCTGGATACTAAATCAACTGGGAGATACAGAGCTGAGTTCAACCCAACAAGT
TGCTTCATCAGAGAGAAATAACTGTCGTTTTTAGAGGATAAATGAACAAAATGATGATTA
ACACAGTGATAATTAAGATCATGAAGGAGGTTACAATCAACACTCAGCCAGAGTGATACA
GAACTGACAAAAAAAAAAAAAAAGACAGAATATACAAGTCCATCCCAGCTCTAAACAATC
AAGTTGAACAGCAGGTGCTTCAAAGTCTGGACAGCACTTAGGCAAGAAGTCTTTGACCAT
GCAGAGTGAAAGTAGAGTTTGTTAAACACATCCTAGCAGAATCATCACAACGTCTTGCAC
TCCAAACAAAGGTAAGCTTCTGTTAGATGTCTATTTCCTTTGTATCTCTTTCCTGGTTGT
TACGTGTGCAGAATATAATAGTATATTATTTGTTATATTCCTTAATAATAGGAGCCATCC
TTAAGTTTCGGGATTACCATGCTTGTCAGACTTATCATGTAGCCACCATTGAGAAGTGCT
GAATAATATAGAAAACACAGAACAGAATTTTATCTTGGTATCAGAGCAAGGTATTCTTTG
ATCACCGTCTTCCTCCGTTCTTACCGCAGTTAACTACGTTCTGGCTTTTTTAATTAAAAA
GCCATAACAATTAATGAAGATCGAAACTTCAAGGAAAATCACTTGGCCAGAAATAACAGG
AAACTCCAGCGAGAATCAATTCAGGAAGTCATTGTTAGCAAAACAATAACTTCCTGCTTT
AATTAGTTCCCTTAAATAAATAACTTCCTATATAAATATCGTAGTCTCATTATTAATTCC
TATCTCTCCTCCCCTTTCTCTTGATCAAAAATTCAAAGCGTATCCAAAATTAAGAATCCC
TTTGCTACCAACTTCAACAAGCAGAAGTTCTTCAAAATTTCCCAATTTCCCTCACCAAAT
TTCTTAAACCTTTCTCACGATCTGTGCTTCGTTTTCTGATTGAATCGAATCATCTCATCT
GGAGTTCAACATCGTTCTTGCTTGCTTGGAAGGTATATTCTACTTTCTTTTCTTGTTTTT
TTTTTATTTTTTTATTTTTTTATCTTACCATCTTGTTTTTCACATGGAACTATTGTTTGA
ATCTTTGGAGTTAGGATCATTAATAGTTTCAATCAATTGGTCTTTCTTGGTTTATATAAT
CCATGCTTTATGGAGTTCAAGCTAAACTGATCCTAAACCTATTTTCCTTCCCACAGAACG
AGCTAGATTAATGGAGAACATAAGTGGAAGATTAGTGCAGCCCGGCACAAGTGCCAGCTC
TACAAAGCTAGTGGGTCGAGCATTTGAACAGGATATGAAGGTGATACGGTCTTGGTTAAT
GGATGATGAAGTCTCAACCATTGGCATTTACGGGATGGTAGGAGTTGGTAAAACGACAAT
GCTACAACATATCCGCAATGAACTTCTAGAAAAACGAGATATTTCTCATAATGTTTACTG
GGTGAATGTGCCTCAAGGTCAAGATTGAAGAATTGCAAGATCTTATTGCAAAATATCTTC
ATTTAGATCTTTCAAGTAAAGACGATGATCTGTCTAGAACTATCAAATTAGCAAAAGAAC
TAGCGAAGAAACAAAAATGGATTCTCATTTTAGATGATTTGTGGAACTCTTTTGAGCCAC
AAGAAGTGGGGATTCCTATCCCATTGAAAGGATCCAAGCTCATTATGACAACTCGATCAG
AAATGGTTTGTCGGCAGATGAATAGCCGAAACAATATAAGAGTGGATACTCTTTCTGATG
AAGAATCCTGGACTTTGTTCACGGAGAAGCTTGGACATGACAAACCACTTTCTCCAGAAG
TGGAACGAATTGCTGCAGATGTTGCAAGGGAATGTCTTTGGTTTGCCTTTGGGAATTGTT
ACATTAGCAAAAAGTTTGAAGGGAGTAGATGACCTGCATGAGTGGAGGATTACATTGAAG
AGATTGAAAGAATCAAATTTTTGGGACATGGAAGATCAGATGTTCCAGATATTAAGATTG
AGTTATGATTGTTTAGATGATTCAGCACAACAATGTTTTGTATATTGTGCATTATTTGAT
GAACGTCATAAGATTGAAAGGGGGGTGTTGATAGAGTCGTTTATGGAGGAGGGGATAATT
AAAGAAATAAACAGGCAAACAACACTCGACAAGGGCCACTCAATTCTTGATAGACTAGAA
AATGTCTGCTTATTGGAAAGAATTGATGGTGGTAATCTTTGTCAAGATATATGACTTGCT
TAGGGACATGGCCATCCAAATATTAGATGAGTGCTCTCTAGTCATGGTAAATCTTACTTT
CTATCCTCCTCCTCTCTCTTTTTTTTTTCTATAGTTTAACCACTAATTTTGTTTTATCAT
AATGCTCTTTGGTTATATTAAAATCAATGACCAAGTTGTAGAATTTGTAGGTAGGATTCT
ATATTGATCAAGTAGAACTTATTTATTTATGTTTCTTAATGAATAAACTCAACTCATATT
ATAGTTTCGTTCATTTTGTTGTTATCTTCAACTACTCAACTGCTATTTTTTAAAAAATTA
CTTCAAAATTAATTTTTAATTCAATGTTTATTTGTATCTGCAGGGCTAAAGAAGAAAAAG
AGGATGAAATCAGGACAAACTTTTCTGATGACAAACTTAATTCTAGATGTGTCATTTTCT
TATTATATATGTGTGGTGATTTCAAAATTTAATGGTATTTTCTTTGAACTAGAAAAAAAA
ATGGCGGTACATTTTTTGTTTTAAGGACTCCTTTTAGTGGATTTTGTCAAAGCTTTTGAT
AATCAATTCAAGGCAAATTTAATTAAATTAGCATAATTATACTTTAACTGGTACTTTTAT
TTATCTTCTTTATATATTTATTGCAATACTGTAATGTTATTTTTCAACTGTATTTTTATC
AACACTATCACGCACAACTTTCTTAACAGGCTCAGCTGAAACATCTTGCACTGTTTGTGG
AACTTTAGCCTCGACCTGCATTTGCTTGCTAGTATCTCAACATTCACACTAGTCAACGAG
ATTGCTAGTATCTTAGCATTTAACACTAGTCAATGTTTTTTCCTTTGTAAAACATAGAAG
ACTAGTCAATACATGATATCCCTTAACCTAGATGCATAGCATGGTATTCTCCGTTTCTTG
TTCACATCCAAACAATTTTGCTGGTGTTTTCTTGTTCTTTAATGAGTATTAGAGATTACT
TGGACAATTGTACCATTTCCAGATATCAGATTCTATATTTCCGATTTTTGCATGTTCCTT
AATCCTTATTGACATCAAGTTTGTTTGATTGAAGTAAACTGATAAGCATGTTTAAGTACA
ACCTAATTTAAATAAAGTAAAACGAGATGACATGCTCGCGCGCTGCCGCGGGCTTATAAA
ACAAATGTATTTGATAGTGTTATAATTGTAAACCAGCGCTAGATAAGTAATAGAAATTAA
AGGTATGATGGAGCAAATATTTCATGACGAAAAAAAAAATTGTGTTGGTGATCCAAAATT
TAGAGACTGAACAAAATAATTTGTAGTAATTTACAATGTTTTGTGAGAAAAGATACAGTG
TTTTCGCCACATGATTTAGCTTTTCAGTTAATAAAAAAAAAAAAAAAATCACAAAGCTAA
ATTCTCTACCAATTTAATATTAAAAAAAACCAACAAATATAATTTTGGAAGGAAAAAAAC
CCATGAGAAAAAACGTTGCAGCAATTGACAATGTTTTGTGAGGAAAACTATAACGCTTTT
CCCAAATAAAATAAAATAAAAAACCATTTAGAGAAATATTGTAGCAATCCACAGTGTTTT
GTGAGAAAAACTACAATGCTTTCCTCATATGATTTAGTTTTATTGTAATTATAATTCTTA
ACCAACTCAATATTTAAAAAAATCGACAAAGATAATTTTGAAAAAAATCATAAAAAAATC
ACATGGAAAAACACTGCAACAATTCACAGTATTTTAAAGAAAAAAATTATAAAGCTAAAT
TCTTAATCAGCTCAATATTAAAAAAAAATCAACAAATATAATTTTGAAAAATAAAGAAAT
AAAATAGAAAAACTAAGTGGAAAAACATCATAGCAATCCATAGTATTTAAAAGAAAAAAA
TTACAAAGTAAAAATTTTAAAAGGTAAAATCAACAAAAAAAAATTTTGAAAAAAAAATAA
ATGACAAAAAAGAAAAAATAAGAAAGTTGAAAAAAAAAATTTGAAAAAAAAAACGAAAAA
AAAAGAGGAAAAGCTAAAAAAAAAAGAAGAAGAAGAAGAAGAAGAAGAAGAAGAAGAAGG
GAGAAGAATCACTGTGGATTACTGTTGTAATCCACAGTGTTTTGTGTGTGGGGGAACAGT
AAATCCCCTACACGGTTTAGTATATTAGTTAATTTAGTTTTATTGTAATTATAATTCTTA
ACCAACTCAATATTTAAAAAAAAATCGACAAAGATAATTTTGAAAAAAATCATAAAAAAA
TCACATGGAAAAACACACGCAACAATTCACAGTATTTTAAAGAAAAAAATTATAAAGCTA
AATTCTTAATCAGCTCAATATTAAAAAAAAATCGACAAATATAATTTTGAAAAATAAAAA
AATAAAATAGAAAAACTAAGTGGAAAAACATCATAGCAATCCATAGTATTTAAAAGAAAA
AAATTACAAAGCAAAAATTTTAAAAGGTAAAATCAACAAAAATAATTTTGGAAAAAAATA
AATGACAAAAAAGAAAAAATAAGAAAGTTGAAAAAAAAAAAAAAAAAAGAAAAAAAGGGA
AAAGCTAAAAAAAAAAAAAAAAAAAGGGGAGAAGAATCACTGTGGATTACTGTTGTAATC
CACAGTGTTTTGTGTGTGGGGGAACAGTAAATCCCCCACACGGTTTAGTATATTAGTTAA
TAAAAAAAAATCGACAAATATAATTTTGAAAAATAAAGAAATAAAATAGAAAAACTAAGT
GGAAAAACATCATAGCAATCCATAGTATTTAAAAGAAAAAAATTACAAAGCAAAAATTTT
AAAAGGTAAAATCGACAAAAATAATTTTGGAAAAAAAAAAAATGACAAAAAAGAAAAAAA
AAGAAAGTTGAAAAAAAAAATTGAAAAAAAAAAGAAAAAAAAAGAAAAAAAGGGAAAAGC
TATAAAAAAGAAGAAGAAGAAGAAGAAGAAGAAGAATCACTGTGGATTACTGTTGTAATC
CACAGTGTTTTGTGTGTGGGGGAACAGTAAATCCCCCACACGGTTTAGTATATTAGTTAA
TACGAACTTAAAAGAGAATGAGGCTTGAGTTTTTATTGATCATCTAATTTTTTAAATACA
TGTTTTAACCTAAATACAAAGCAAGTATATGTACGCTAAACTAAAAATATTATTCTACTC
TTAATAAATAAAATGAAATAAATATATTTCTTAACACATATCATCGCTCAAAATTGTTGA
TTGAATTTATTTTTTAATTTCTTTCTTAGTTAGATTTGATTACTTTAAATTGATTTTTAA
ATCAATTTAATTACAATATAAATAATTTTGTATATTATTTTTAAAACAGAATGATTATTT
AGAAATTTATTAAAAAATTCAAAACACACACACACACACACACACACATATATATATATA
TATATATATATATATATATATATATATATATATATATATATATATATATATATATATATA
TAGACACACACACACACACAGAGTTTACTATTATAATTTTAGAAATTGAATTTTTATTTT
TCTGGGTGTCAATATGTTACATGACTGAGGTTCACATGTATGTTTGGGATTGTAGTAACA
ATTGTGATTCTAAGTGTTTTTCATTTGAAAATAAATCAAAATTATATATTTTTTATTTTT
AAAAAATTATTTTGAAAATCAGCACATTAAAAAGATGTGAAAATATAAAAAAAATAATTT
TTAACAATTTTTTTTTTTTAAAAAAACACTAGTTGTGGTTTCCAAACAGTTCCTTACGTG
TCCCCATCTGGCTTCCTTTCTTGTGGTCAAATCTAATAATACACATTCATCAATCATTCA
AGATTCTTACTATTTGATTGTTGATGGTGAGTAGCTCTCCACTACGTTCCTGCAGTAGTA
AATAAAATGGTTTTCCATCATGCTTCTAAATAAGCAATCTAGGCTTTCTTCTGAAAAAAA
GAAGAAACATTTTAATGATCACTTACACCCTCCCTCGAGAACACTCAACTGGACTGGAGC
TTTCCCAAGTGAAGTTTTTTATAAGTTAGATCCCAAGTGAAGTTCTTGAATTAAGAAATT
TTTTTATGGTAGCTTTTGAAGCATGACATCTTTGGGTTGAAGCAGAACTTCAAGTCGAAA
TATAAATCTTGCAGAAACAGACACATTCTTGTTTCTTTCTAGAAGGCATTGAGGAACAGA
TCCAGTGAGTTTGTTTCCTGTCATTTACTCGTAGTTCGGATGATATTCATTATCATTGAA
TAAACAAAACTGATTCTGAAAAAAAATTTGAATTTTTAACATATGAATTTGGAATCTGCA
AATTATTTCAAGATAATATATATGATACAACATCTACTCATTAGATTTAACTGAACTAAC
TCTCAGCAGATGGCCTGGTTCTCCGTAAGAGTTTGTGGAATCAGAACAGTATGATCCGTT
TATAGACATGCTATAAGTTTGGCTTGGATTCTGCCAGAAATGGTTTCTTTATAGCCTTGT
ATTTTGTGTTGATCGCGGAAAACCCAGGATCAGAAAGAAGGTCTAGAACAGGAGTTTGGC
CTTCGAGCATGCTCGCAACTTGAGACCTTGTAGGCCTAAGAGTTGGGGCCGCATTGGTGC
ATAAGAGAGCGACATTTAGTATCACCATAGCCTCCCCTGAAGATACTCTGACCCCAATTC
TGGACCAACCACCTCGGAAAGACTTCCTCTCTCTTGCAAAACACAGGCCTGGCAGAATCC
CAGATAAATCCAAATAAGGATGCTATAATATATTCGAAATGGTAAAATGAGTATAGGAAG
TTCAGCAGAAATAAAGAACGACAAAAGCAGATATATGTTTGTCCATCTAAAAAATGTCTT
CGGCAGATAAAAAAAAATGTTGTTTACCAGGTTGAATAGTTTGCGAATTTGACGAAACAT
TACAAGCAACGATGAAAAGTTGACAAGAAACATAAGAATAGCTAGTTCACTTACAGATAC
TATGTGATGTTTTCCGATGAGCATTAAACCAATAATAGCATCAAGTATTTTACAAAATGC
TTCTGATGGAAGGAAGAAATTAACTCACCAAATAGAGCACGGGACCGGCAATTGTTTTCC
ATGTACTCGTACACAAGCAATAATTGGTTTCCTCCAAGACAACATCCATACAACTTTACA
AGGATTTGGATGTTGCAGTGCAGATATCATTCCTATCTCATTCACAAATTCACGGTTTCC
TTGCTTAGATTTTGAGGAAAGCAGCACACTGCAATCACAGTTCCATCTGATAATGAACCC
TGCATTCAATAATGGAAAGTTCCCACCTCAAACTTATGGCTAACAATTAATAATTTGCTC
TGCTTTCATTATTTTCTGTTCTACATCTAAAACTAGAAAGAATCCAGAGAGTTTATAGAG
AACATTTGACCTATTGCCACAGCTATTTTTCCACCGCAAACTTATAGAGTGTAGTAAGGA
CAGATGAGAGAAAACATTAAACATTCAGTTACCTTGAAAACAGAAGCAAAAACACCCTCC
TCGACATTGTTTGCTGCATCGAAGTTCTTGGTAGCAGCTTTCATCTGTTTTAGTGTGAAA
AGTCCTGTTTGAAGATCTAGATCCCTAAGCTCTGCCAGACAGCAATTTTGGATGTCAGAG
AATATTCAAATGTTCATCAAAAAAGTTCTGTTTTGTTTTCAGTATCTTAAAAAGAATATT
AAACAGAGTAATTCTAGTTGACAGGAAAATGTTGAAGAGCTAGCGAATTCATAGAAAATA
TTTTTAAATCTTCAAAGAAAATACAACGAGAATTGAGTAGTTAATTTTGCAGTCCAAGTA
CAGATGCCAAAGAACTTTCTATTTTTTGTTCCCCTTTTACAAGGAGCCCAAAAGAAATAC
CAATGCCTTTATCTGTAGAGAGTTTGCCACCAAGCCAGCCATTTCTCTAAATGACACCTA
GTACTAGAAGGGCAACAGAAACTGCTCCAGCTACTGTCCCAGTTTCTATGGCTACCACAT
TCCAGTTTCTACACCTAGTACTAGAGAATGTAACACACTAGCTACAAATATATCAGTTAA
TTGGATGGTCTACAGCACAGTTAAAAAGTTTTTCTCGTAAGGTAGTAGAAGTAGAAGAAC
TCCAACTCACAATGTTTCTATGGATTCCATATTACACAGTGGCAGGAAAGAAGATGCTCT
TTCTGTTAAGTCACCAATCTCCTCCTACGAGTATCATAAAACATAAAATCATGCTGTCAT
AAACACATTATATATACATAAAAACAAAATTCAGATATTCTGATTGCTTACAAATCACTT
AGTCTCAAGGAAGCAGTGCTAGAAGGTATAGTCCCCTCAAGAGAGGAAGCTTGTATGTGA
CTGTAATACAAATAGAACAACAGAAGTATCCATCAGTTATCAAAAAAATTAAGACAAAAA
GACATGAAAAATGATGAGTAATCAATGCTTTATGGGTTCATAGACCTGTGAATTCGATTA
AACGACACACACAAAAAAGAAAAAGTGTCTGCTTACATATCTGTCAAGTTGACCAACTTG
CCAAGTTCTGCAGGCATAGTATGAGTAACATTATATGATACAAGATCAATAAACAATAAA
CATGAAAATGAAGAAAAAGTATTACAGTTTCTGTAAATTGATCAGTTTTCGAATATCAGG
TGGCATGGGTCCTGAAAAATCATTTCCTTCAGTGCTTGTGTAACAGGAATGAATGTGTTC
ATGTCACTTCATACTAAACAGTCTGAATGATTCAAAATCCATACTTAAAGCCTCTAAATC
CTAGCCAGGACAGATCAATCTGCCAACATTTCATGATGAACTATTCACATTGTCCTCGTT
ACTGCTCCTCTAAGTGCAAGGTACCCCATTGGGGAGGTACAAAACCAGTGAAGAGAATAC
GGGTAAGGTCCATTTTACCATTTTACTGTATGCAATGATTACTCTCATGAAACCACCCTG
CAAACTTTGTCACTTTCTGCTTTATTTATTCACACTAACTATTCAACGTGTTCACATTAC
ACTGCTTTAATTCCTTGAGTCTAATGAATTAATGAAAATTAATGAAGATAGAAACTCCAA
AGAAAATCACTCGGCCAGAAATAACATACTTCAGTACTCGTGTCAGCAGCTAGCATGGAT
AAAACTATCTCCTTCCTTATAAGCGAGGGCTCTGGCATCGCTTTCATGTAGCAGACTGTA
ACTTGCAGATCTGTTTGGCTTTTCCACTTGCTCTGTCAGACCACAATTTTGGATGTCAAA
GAGAATACTCATAAGTTGATAGAAAAAGTTATGTTCTGTTTTCAGCATCTACAAGAGAAT
ATTAAACAGAGCAATTCGAGTCGACAGGAATTGTTGAAGAGTTAGCAATTCATAGACAAT
ATTTTTAAATCTTCAAAGAAAAATCTCCAAAGAGCTTGTTATTTTCAATATGAAGATAGT
AGACAAGTTAAAACAATCTCCTACCAACAAAAAAATAAAATAAAATAAAATAAAATAAAA
TAAAATAACAGAGGAATCAATAAATAAGAGAAGGAAGTTTTTAAGGTTGGGATGATAACA
GCAAAATGAGGAGTGTAAACGCAAAGGTCTAATAAGAGAAAACCTTGTTGGAGTTGAATT
TGGCTAAAATGTGTTGTTGCTCTCTAAACGCTTCACTCGTCTTCGTCTGGCTTCCTTACC
TGTGGGTCAAATCTAATTAATATATATATATATATATATATATATAGAGAGAGAGAGAGA
GAGAGAGAGAGAGAGGTAGAGACTTGCATTTGATGTTTTCAAGAGAGAAAAGGAGAACAT
ATGCTTACCCGTAATTCATTATTTATATCAAGGGGCATTGTCGTCTCCCAAGCCAATTCT
ACAAAGGGCAATGTTATAGATGGCCAACATTTCAAACTACACAAAGGGAAGAAGCACATC
AGTCATTAAGTGGACACGTAGCTTTAGGTTAATTCATTAAAATCCAATTAAAACACCATT
GCTTACTTTTAATTTAATATTATTTCAAGGGCACTGTCCCCACTCATCCTTTAACAAACT
TTAAAAAGGGACGAAGGACATCCTTAGCGTTAGGATGCTCCCACTCCACTACTGACTTCC
ACCATTCTTTGGATATACCGCGATGTATCGAAGAGAAGGGAGAGGCGATCGGTGATGTTC
CACTTATTATCCTTAACCCCTTCTTCATCTGATCTTGTTCCACTTATTATCTCCTCCATC
TTCTCGCAATTTCCTACTACAATATCTTCGATAGAATCGCAAATCAATTTTGCACTACAA
ATTCTTTTCAGTTCTGGTAATCCTCTCAATTCCAAAACTCTTAACTTTGGGAGTTTGAAT
TCGATATTCAAATTACAAGATTTTCCAAAAAAATCTTGATTGACTACAAATTTGATTTTA
ATATGAGAGAGCTACTTTTAATTACAAGAGTTTCACATGAATGCTTACGAATGAAAACTC
CATAAAGGGACGGATGACATCGCATCCTCCACTCTCTTGCATTTGATGTTTTACTCTCTA
ATATAATAAACAACAATGCTTACTCTTAATATAATATAAAAAACTTTACAAAGGGACGAA
GGACATCCTTAGCGTTAGGATGCTCCCACTCCACTACTGACTCCCACCATTCTCGATGTA
CATCGATTCTTCTAAGAGAAGGGGGAGGAGATGGCTGGCCATTTTCAAGCAACGGGAGAC
AAATTGGCATCCTCTTCAGATTCTCACAATCTGCAACTTCAATCGCCTGGAGAGAATTGC
AAATCAGTTTTGCACTACAAACTCTTTTCAGTTCTGGTAATTCAATCAATGTTAGAGACC
TTAATTTTGTGAGTTTGAGATCGGTGATGCTACAGCTGTTGCTTTCTTCACCCTTAACCC
CTTCTTCATCTGATCTTGTTCCACTTAATATCTCCTCTATCTTCTCGCAATTTCTTACTG
CAATTACTTCGATAGAATCGCAAATCAATTTTGCACTACAAATGCTTTTCAGTTCTGGTA
ATCCTCTCAATCTCATATTTCTTAACTTTGGCAGTTTGAATTCGATATTGCTGTTGCTGG
TTTCTTCACCCATAACCCCCTCTTCATCTGGTCTTGTTCCACCTATTATCTCCTCCATCT
TCTCACATTCTGTAACTCTAATATTTTCGAGGTTTACGAGGCTTGGCAGCAAGACAAGAG
GGAACAACTTCTTCATGCTCTTACAACCACAACAATCAAACCGTTTAAGTCCAGAAAATA
TACCGTTGTAAGATGGAGATGGTAGTGGAGCAGAGCGGAACCAAGAAGATGAAACCAAGC
TCTCCATGCTATTGCAACTAAAAATCTTGATAACCTCCAGATCAGTTGCATACTTTATTT
GAGAGGAAACATCGCATAAACTTGTTGCATCATCATTATTATCAATAGTCAATTGTTGAA
TGTCCTTTGGAAACATGACCTGAAAACCTCCATCTCTGTCGATACTCAAGTTAACCCAAA
CAATTGTTTTCCTTCTGCAACCATCATCATCATAATCATAACCATAATGATACTTATCCA
GTGGTCCTACAAGAATTTGGTATGTGGTTAGTGATTTGGTTTCATCCCGAGATTTGAGAT
ACTCCACGTAGTCTGAGTAACCTTCAAAATGGCATTCCAAACTTTCCAACTTCCTCAACC
ATGCCACTTCCTTTCCTTTAACTGTTATCGGAACATGTTGTGCTTTTCAATTATAAGTTT
CAGGAATCCACTCCTCCAATACAAAGACTTGCAGGTGAGAGAGCTTAGGTAACAACCAAC
TAGGAAACTCCTTTTCACCACATCCATTCATTCTAAGATACCTCAGGTTGCATAGACATT
CCATGCCTTGAGGAATCTTTTCAAGTGCCCAAGTACCAGAGAGATCTAACCTCTTCAGTG
CCCTGAGCTTTTCTAATGACGGTACATGCCTTAACATCTTACAACCAATGAGCAGTAATG
CAGTGAGACTCACCAATTCAGAGACAGAATCAGGTAGTTTTGTGATATTTGTACGAGACA
GATCAAGAACCTTGAGCTCATGCAACTGCTCAAAAAATAAATCTGCAATAAATTGCAACT
TTGAATTGTCGCATAACAGTAGAGTTGAAAGACTGGGACACCTCGGTGAATGCGTGGAAG
GAATTTCTTCAATCTGGTTATGCATAAGTGAAACTCTAGTAACATTCTCTGTCCACTCCT
CTGCATCCGGCAATTCTCTTAACCGTGCACCTGCTTTAACCATGCCTTGAGAGTTCTCTT
GCAGTATTTGGATGGCCATGTCCCTAATCAAGTCATGCATCTTGACATATCTACAACTAC
CATAACACATCTTAAATGTCATACCACCTTCCAATAGGCAGACACTTTCAAGTCTATTAA
GCATAGTGTGGCCCTCGTCAACTGCTTCTTGCCTGCTCTCCACTCTTTCAATTACCCCCT
CATCGATCAAATAATCTATCAACTCCTTCCTTACAATCTTATGATCTTCAGGAAATAATG
CACAGTATAAGAGACACTGTTGTAGTGCTAAATCATGTAACTGGTCATAACTAAACCTCA
ATAACCGGAATACCTTATCTTCCATGTCCCTACATTTTGATTCTTTCAATTTCTTCAATG
TATTCCTCCACTCATGTAGGTCATCCACCCTCCTCAAGCTTCCTGCGATTGTAATAATAC
CCAATGGCAAACCAGCACATTCCCTTGCAATATCTACTGCAATTCGTTCCACTTCTTGGC
AAAGTGTTATGCCATGTCCAAGTTTTTCCTTGAACAAATCCCAAGCTTCACTCTCCGAAA
GTGGCTTCACTTTGATTTCGCGTCGTCTATCCATCCATTGACAAACCCTTTCAGATCGAC
TTGTCATAATCAGCTTGCATCCTTTCACCGGGTCAGGAATTCCCACTTCGTGTAGCTCAA
AAGTGTTCCACAAATCATCTAAAATTAGAATCCATTTTTGTTTCTTCCTTAGTTCTTTCG
ACAATTTGATAGCTCTACGCAGATCATCATCTTCACTTGAAAGATCCAAGTCAAGACATT
TAGCAATAAGATTTTGCAATCTTTCAATGCTGAAATCTCGAGACACGATCACCCAGTAAA
CACAATGAGAAATGCCTCGTCTTTCTAGAAGCTTATTATAGATATGTTTAATCATTGTCG
TTTTACCGACTCCCCCCATTCCATAAATGCCAATTGTCGAGACTTCATCATCAATTAACC
ATGACCATATCAGATTCGTATTCTGTTCAAATGCTCGACCCACTAGCTTTGTAGAGCTAG
TAGGTAATGGATCTCCTGGAGTCTCATTTGTGTTGCTTGTAAGCCCTCCAGAAGAGCTAG
CTCCTGCACCAGGCTGCACTACTCCTGATCCAGTCCCATTCTCTGTATCATCCTCCATTA
ACCATCTACTGAACTCTTCCACACTTCTTCCAAGTGGGTGACCCATTCTATCCGCTGCTT
GTGTCGTTCCTCCATCTCCTGCCAAATTGTCGACTTCATTGTTTTGTTCTTGTGGAGTGG
TTGAAATGGCATTATCATTAAAATTGCTTGAACTTGCTATGCCTTTATGTCTTTTGTTGC
CACCATGCACAGCTTGAAAAGCTGCTTCTTGAACGTCTTCAGGCACTTGTCTACAAATTG
CAACACCACGCCCTTGGACTCCTGACAAATGCCATTTGATCCTCGTAACGGAAGTAGCAG
CAGCATATTTATAGCCACAAAATGTACAGTTGAAACGACCACCATCCAACTTCCCAACAA
AATCCCAAAATGGATCATTCTGTCTAGCCATTTTCACCGCTTTCTTCTTTGGCCCTTCAA
ACATCAAATAAAAAATTGTCAAAAGTAAGGCATAAAAATGGATGTTGAATTAATTGGAAA
ATAAGAACTCAATCTTAAAATGAAAATTTAGAGGAAATCATTATTTTTTAAATAAGTAAG
CAAAGGAAAAGAGTGCAAACCTCAAATATCTTACAAAACATTAATGCCGTAAGTGTGTTC
ACAAAATAAACTGAATCTGTATAATTAAATCAATAATTACAAATTCTAAAATTAAATAGG
CAGGCACTTAACTATATATTTTCCTATAGAGATGCACTTCAAGCAGATAAAAAAATTATA
ACAACTATTGAATAATTTAAATAATTGTTAGAAAAGCAATCTAAGATAAAAATTTGGAAG
AAACTCGGCTTGTTTTGAAGATAAGCAGTTGCAGTCGAAAGCAAAATGAACAAAGTTATA
ATATGAGTTTGAGTTCTATAATGCATAGAACTCAAACTCATACTTTTATTTGAAAGAATC
AAAACAAATAATATTAACAATGAATTTGGTATGAACTCTAGAAGGCAAGGATTTTAAAAG
TTTCTCAATAAGATTTCAACAGCTTGCGGTTTACTAAAAAAGATTCAAAAACAAAGACAG
CAACAAAATGAAGAAGATGAAGTATAAACACTTTACCTGGATTCAAAAGAATCTTAACAA
AAGAATCTGAAGCTAATTGCTGAGTGGGGAAACGTGTGGACGCGCCCCAATGTTGAAACT
CTGGGAAAGCTGATCTGAAAATGTAAGCACAAGAATATGAGAAAGAGTAGGCAAACTAGT
CACCTGTCAAGCTGACAAGAGGCACTCAACAGACAACAGAAACCTTGAGAGCAGCTGTTT
TCAAGACAAATAGTTTAAGTTGATGGCAATATGTAAGAACAAAGCTAAATATCAGTTTTG
AGTTCTAAAATAGATCAAGCAACACGTATATAATTAAGTTCTACTTGATTGATCAATCTA
CAATCCTACTTATTAATTCTACAACCAAATGGGCAAATCTTATTTGAAACAAAATTAGTG
GTAGAAAAACAAGAAAAGAAAGTAGGATTTACCTTTCAAGCAAGAAAGATACAGATCAAG
AACAGAATACGCGATGATTCGATTCAATCAGAAAAGGGAAGCACAGATCATGAGAAAGGT
TTAAGAAATTTGGTGAGGGAAATTAGGAAATCAATGGTATACTGAGAGAGAGATCTCTTA
GTGGAAGACTAGCTATTAAAGTCATTGCAATAGAAATTGGCAGGAAGCTACGACTTTATG
TCACTTTCTGCCTGTGCTTTCTTTGTCCTCTATGCAAACTTTATGCCACTTTCTTCTTTA
TTTATCCACACTAACTATTCAACGTGATCACATTACACTGCTTCAAATCCTTGAGTTTAC
TGTTAGATGCTAAAACAAAAGTGTTATGTACTTTTTAATTATAAAAAAAACCAGATTCAT
GAGAACAATTAATGAAGATCGAAACTCCAAAGAAAATCACTTGGCCAGAAATAACAGTAC
TGCTTAGGAAAATTCCGCATCTACTATATCAAGCTTTTCACCCTTTTCCTTTTTGTTGTT
TTAATTTAATCAGTACAGCTAACTTATTTTTAGTCTGCCAGTAACAGCTGATCTCGAAAA
GGGAAGCACAGGCAATTATTTTTAATTTCATGAATCACCTGCTTTATTTATTCACACTAA
CTATTCAACTTGTTTACGTACTTTATACTGTTTCAACCATTGATTCTACTGTTAGATGCT
AAAAAATTCATGTATTATTTTAATAAAAAAACCAGAGTCGCGAGAACAATAGATGAAGAT
AGAAACTCCTAAGAAAATCAATTAGCCAGAAATATATGCTTGTAAGAGGGGCTCGGGCCA
GCAGCTAGCATGGATCGTAAGTTTTGACATGGAGTCGGAACTACATGCTTGTAAGAGTGG
GCTCTGTCATTGCTCCCCATCTGGCACAGTTATCCCTTGGGCTTTTGCACCAGATCTACG
GAGTGAAAAATATACTAAGATGATCAATGTCAGTTGTTATATGAGATCTGGTTCTTGTAA
AAGCTAAAATAAGATCAAATCTTTAAATCTTAATTGGTCATTCACCATTTTTGTTATGGT
TTCGTGCTTTGAGATTATTGGCAAATTAAAGCAGTGATTGAGTAGACTTGCGTTGTGGGA
TTGTGTAAGCTTGTATTATCATTTAATCTAACCGAATTGATGTGAGGGTTGGAATGTTCT
AATCAAGATTTAGTCTCCGTGATCTCTCGTTTCCCTGATAGTTTTTTGTATTTCAACACA
CGAATTCTAGCTAGTTGGTTTAACCGACCCTGACTTTGCTGTTACTATTTGCCTTTGGCA
AAGAACTGGGATCATCAGCTTGTGTTGAATTTCATTATTCTTGCTAGTTTTTTAATGGTG
TTCCAAGTAGGCAGGAGAACATGGATACAGATGATTTATTTTTCATCCATCCTGCTGCCA
AGAGATTATGGTGTTCAATCGAAATAGAAGTTGCAGAAAGATGCTTTCCTTTTCGTCATT
ATATTGCTTGTAATGGATTTATATACATGGAAGAAATGCCAGATTTCCCAATATTCAAAG
TTCTAGTGCTTCTGTTTTGGTTGCTCAAATACTCTGGTACGGATAGAGTAGTCCAGTCGA
TTTTTTATAAACTGAAAAGAAAAGAGATTTAACTTCAATTGTTTGACTTATTTAAGAAAT
AAAACCACTAAAAACCAACTATTATTCCTGCATAGATCACATTGTTACACAACTATTTGT
AGATACACAAGAAACCATAGCTAACTTGGAGATAGAAAGCACACCCTAGCAAGTGCGTGT
TCTTTCCAGCAATCCAAACACCAGTTTGTGACCATTGCACATTCTCCCAGTCAAGATTCT
CCTCCAATACCTGTTCAAAATCACAGATGTTGCAGTCAGCCTAGAAGGGGGAAAAAACTG
AAGAAAAACGTAGCTACAAGCTGACAATACGAGTTTCTTGTGCAGTCTCCTTATTTGGCT
TCGTGAAAATATGCCGAACTTTAACATCTAAATATGAAGAGATGTTTCAAGGAAAGAAAT
TGAAATGAAGTACCTCAACATGTTCCAGGGGCAATGGGATCCCAACTGACTGCATGACCT
TCTGCGGTTGTGGTTTCTTACAGCGAGACCACCGGAATACATCAATAAGAACATTATCAC
AGTCGTGCTTCTCACCGTTTGAGGAATGTGGGTGGTGACTGTGGAACTTATCTGTCTCTT
CATGCACCTGAGTGAGAAGCCTGTGTCACTTTCCTATTTTCTCTCCTGTAAAACAGAGCA
CGTATCTTCACATAAGAAATCAAAAATTCAGAATCAGAACATCACTAAGAATTCACCAGA
TGAACTTCATGATTTCAATACCTCAGACTTGAACAAAAAAAAAATGCCCGTTTACTAAAT
ATTTTACATATATAAAAAAAATATAATTTTGTCTTCTATGCATGAGCAAACAAGAAAACA
AATAATGCCTGAAATTACAGAAGTCATCATCAAGAAATTCTGTGGCAACTTTTAGCAAGT
TATAGAAATAAATGAAAATCATACAATACAGAAGCTAAAGCAATTTTACTATAAGACAAT
AAAATGTGCCTCCAAAACCTACGTGCAGGATCAAGTTAGAAAGCACGAAAGAGAAAAAAA
AGAGGGATACCTGCATGAATGTGTTTCTAAATATAGAACTTCCCCCTTCTTCAAACGTGC
AGAAGTATAGAGAGGCTTTTTCAGACCCTTGTCAGCAACACTACTAATGCTGTATTTTAT
CCTGATACATTATGCAGGCATCAAAATAGAAACATTAATCATTTTACTAACATATAAGTC
CAGAAATATCAGAGTTAATGGACAACAGCAGCGACAAGAAAATTGGAAAAGTGCAAACAC
CTTGCAAGGCAATGAAAATTAGTGCCCTCATAGATAAACAAAAAGGATAAACACTGAATG
AACTATGTCATGGGAACATTCTAAACTCCAGTAAACTGTGTCATGGAAACATTCCAAACT
TCAGATAAGCATGTCTATTGGTTGGAAACTGTGGAGAGTTTATCGAATGAAATGTTATAA
CAACTATAATAGATCTGGGGTGGTTAGGGCACCTGTAGTAAACTAATGTGACTACAAATG
TAGAAATAGAGGATATCTGTAAGTGTTGCTAAGCAAAACAAACATAAAAGCCTTTACAAA
CTTGGTAGCTAGTTTTGATAGACCAGAAAAATCCCATACAGAAAATAAGAATAATTCCCT
AAAAGTCTATCAACTTTGAAACAATAAGATGAAACGATTACTGAAAGCACAGCAACGATA
ACTGAATTTGTTGGGTGGAAATGTAATAAAATCTATATGAGATCTGAAAAACTGCAGCAA
TCATAGTTATCAAAAAGATCTAGAATCTACCAGGGCTCGTTGCAAAGGTTGCACTGTATT
GTAACAACGCGTACAAATCTCTGTTGCCACAAAGCATTCTGAAAGAGAGAAGTCATCATA
ACGTAAGTAGATCCAAATAACAGAAAAAAAGTGCTTAGACAGACATAGTTTAGGCCTTTT
TATTAGTAGCCAAAAGCATACAATTATCAATGAAATGAGTGGAATCATAAATCATAAAAG
ACAAAGGACAAGAAGCATGTCTGTGATGCATATAGCAGTTGTAACTTGGCACTTGTGGGA
ACAGGTAGCACGAAACATCGATTTGATTTGTGAGAACCAAACACAGTGAGTTTAAATAAG
CAATGCAAATAATTGTGACCACCACCCAAAATATGAGCAGATAATGTGATTATGATTGGC
CATACTCAGAATAATGTGATTATGATTGACCATACTCAGAATAATGTGATTATGAATGAC
CATACTTAGAAATCTAATGGGTCATGTTTGTGCTTCCATTCCATATTTACTCAGGAATTT
TGAAGTATTATGATTTCTTGACAGCAAATCTGGTATATAGACCTGAATGGGAAATAACAA
TCCAAGGGATGAGACTTTTACAGAAGTACTACTACTGTGCACTTGATTGTCTGAAAGAGA
GATCATCCTCCACAGGCAAGCAGGTCAATACTTGGCGCTGTGAGGATCATCCTTGCAATC
CAGTTTGTTGTCGAGTTGAGTTATTTTACTTATTCAGCGTGGTTACAAAACTTTCAATTC
CTTATTAAGGTTCATGGTTCGTATTTAGGATGATGCAGAAGTCAGCATCCTCGCAATTCA
GGTTCACTCACTGTATAACAGTTAATTTCTGAGTTTGAGTAGTTTGATTCATCCATTCCA
GTTCATACAAAACCTTTATTTCATCATAAAGGTGGCTCATATTAATTTGTATATAATAAT
ATCTGAAAGTGGGAATCTGAAAAATAATTGAACAAAACATCCCTTTCAATTTTAAAAACA
GATCATCCTTTTCTAAATCTTCAGTTATTTTGATATGAATAATTAGTTAAACCTACTAGT
CCTGATAATTAGCTAAATTATGTTGGCCCCTGTTGATTTAGACCCATCCTTCAAACAAGA
TGTATTACACATCAAGCAAGAAAAATCAAATAAGATTTATGCAGGGAAATCTTATCCGAC
CTCCTGTTACAATAATTAACAGTAAGAAGATTTACTTTTTTCATCTTACTTGCAATTTCC
TTTGTGCTAAATACATTTGAAAGCAAGTTGTGTTGATGCTAGATGAATGGAAATCCCAGA
ACTCTACCTCAGATGACCATTCTACTAATTGAGTAGAACATTTGCTCAATCAAAAACTGA
AAACAGGATATGGGTACAACATACTGAGAAGTGAAGAGTAAGAGCATAAACTCAAAGGGT
AATGGAAGAAAATGGCTATGTCATACCGAAGCTGCAGCACAGGTAATCATTGTCTGTTCA
ACAGCCACGGGAGCAAGAGCAGGTTCCACTGCTGATGTATGTGTAAGACAGGGCTCAAGA
TCAATGGTTCCACCTCCTTTCTGAAATAAAAAAGAAATCAGAAATGACCATGATTGAAGG
CATTTCTTGACTAGGATTTTGTAGGAAAACGCAACAAACAGAAAAGGCAGCAAGAAATAT
TAGTGAAAAAGGTAGTAGCAATGTCGCTGTGACAACCTCAGACATTTCTGAAGGTTCTCA
ATAAATTTCAGAAAAATAGAGACTAAAAAGTACAATTGAGAAATTTTTCCCACCACCTTC
TTCATGCTGCAACGCTCAACACGGTAACCACAACCGATTCCAGCTCCCAAGGCACGTGAA
CAAACATTATTTCTCAGCATAGAGGTGTAGCCTAAGGCGCATGTCAAAGTCACAGTGTTA
AAAGCCCACACAAGTACAGCATAAATGGTAAGGACATACTTGTAGAAAGGCAATACTAGC
AAGAAAAAGCTAAGCGTGCAAGTCATTTAAGTTTCTCATATAGCTATATACTATTAAAGG
AAGTATTGTCATCTTGACATTTGACAAAAGAGAACAGTTCAAGCATGTCGGGTTTTTTTA
TCTAGTTATCTTGTTTGGAGCGTGTCTTTGCATCCTTGTGATTCACTTGTGCAAATATGG
ATATGGATTGTGCATGACATTTATCCCAGCAAAATCAATTATACAAGGCTAATCTCACAC
ACCATTTCAAAGTTGGCTAGGCTTCAACCAAAACCCAAACTACTCAGACCATATATATGA
TATCATTATTTTCACAAACTTTCAACATGATTTTCATGCTTCTGTTGCGTAAAGTGCGTT
TTCAGAGGTAAAGCACTTTCAACCGCATCATTAGTGTATCTTCTCCATTCGGTTTTATTT
AGAGCAGAACCTCCTATGAGCTATTCTGTTCAGATCAATAATCAATTATAATTCTTAAGT
AATGAATTGTCTTTACTTCCAAGACAAATCATAACATCTAAGAAATCATAGTAGATTAAA
TATTGTTTTCTTTTACAGAATCATCCTTCACTCATCAGCCATCATTCATGTTGGGTTGGT
TGCCATTAATGTGCAACAACCATTGACAATTGCAGCAGCTGCAGCTGGAGTTGCACCAAC
CATGTGCACTCATCCAAGATGTCAAAGGTTGGCAGCCACCATTGTTGAAGAAGAGCTGGA
GTTGGCAGTGTCACGACCCGATCCCCAGATCCATGACCGGCACATAGGCAAGGTTCCCCT
CCAAGGTTCCATACCTATGCGAACCCAAACTTACACACAAACTTATCCTAACTCAATCAG
AGTTCAACGCAGCATTTATAACAAAACTAACTTCACAATATAATTGAATTATCTTAATAC
AAGAGTTCATATAAATTTAGAGTTTTGGAGCACTAACTAGACATAAAGGGAAAAGGTACG
ATTTACAACCAAAAGAGCAGGTTCTGAAGGTCCAACAAAATGACCTGCTATCAAGCTATA
AGCCTGAAAAGAATAATAATGAGAGGGTGAGTTCAACAACTCAGTGAGTAGATAATGTTC
AATATACACACACGAGGTAATAAAACAATGAGAAATATATATACAAGTATGGCTTTAGGT
TCTTATGGAAATGTTTCTCAAATTGGCCATAACAAGAATGTCATATGGTAAAACTCGTCA
GAAAATCAAAATGCAATGAGCATGAGGCTCCGTACTGTGGGATGATCAGTCCACACAGGT
TGGTGACTCCCCGACCAACTAGGGTTCAGATACGATGTGCACAAAGACTAACACTACCCT
GTTAGCATGGGTATTCTGACTTACATACCATAGGTTCATAATCATAATCTAACAAACATA
TTCATATCTCAAAACTCAACTCATGACATCAATCAAATGAGAAGCTATCAATTCAGAAGT
CAATTCAAAATATATGTTGGTTCATATCAAGAATTCAGATTCAATAATTGATCATGCTTT
ATCATAACAAGGATAATAATCAACATATATATTATCAAGAAGCATGATTCAATTCATATT
AACAAATCAAATATTTATACTATTTCTCATGCATATGGAAAATTATCCACTCACCTGACT
CGAAAGCAACAAAACTCAAAGCTGATATCGAAGAAAATCCTACTGACGTCCCGCCGATAG
AATATCAGGATTATCTGAATATAAAGGAGACATATTTAAGAATGACTCAAAAGAATATAT
ATAACCTATTTAATACACTTATCTAAGGGTGTATTCCATAACCCTAAATGTTTTTGAACT
AACTAGTTATCTTTCCTAGAAACCCAACATTTAACGGTTTTCCCGAAATCTAATTCATAA
TAAAACAATTAATAAAATTAGTAATAATTCACTAAATAACCCTCAATTATTCATCAAACT
AATCTGAAAAAGGTAATATTACAGCTAGGGACTAATCTGTAATTTATCATATTCTTAAGG
GTTAAATTGCAACTTTTGTCAAATTGGAGGACCAAACTAAAATTTATCATAAATCCATGA
ATATACTGAAATTATGTCCATAATTCATCCTCATTTCTGTCCAGATCATCTCATTATACT
CCAAGGACCATTCTGGAATTTTACCAAATTTTTAGGGTCAAATTGTAATTTTTGTCAAAT
TGGAGGACCAAATTGAATGTGTTAAATTCTCTTATCTATACAGTAATTCTGTCCATAATT
CATATGTTATTCTGTTCAGAATCTCGGAATAGGCTCCAGGGACCATTCTGCAAATTTTCC
AAAGTTTGGGGACTAAACTGTAATTTTCCAAAATTGAGGGACCAAATTGAATTTTCGTCA
TCTTCAACCTCCAACTCAGAATTCTCACAGGTTACCTACTGTTCTTGCCAAATTTCTAAC
TCAACATTCACCATTTACACAATTCATAACTCAAAATCATCACAATCTTCCATAATCAAC
TCATTAATCAATTACCCATAACAATCAACCTTATAACATTCAATTTAATTCATCAATTAA
ACCCAAAACACAAATTTTCAAAACCCTAACATTTATCAAAACCAAAATTAAAAGCTCAAT
AATACAAATTTATACATTTAACAACCTAAATCTTACCTTTAAACTTATTCCCTTCAATTC
CTTTCTATTTCCCTTCTAATTTCCCTCTTTTCTCTTCTTCTTCTTCTTTCTCCCTTCTCT
CTCACGGTTTGCTCTCTCAAATATTCAGATCTCTTCTTCTTCTTCTTTTTTCTTCTCTCT
ATTTATATATATCATCTCTTTATACAATTACTACAATACCCTTCATTTATTTTATTCCTA
CATCTTAAGCCTTCAAGGGCTTTCTAGCCTTTTCCTATCCCTTTAATTCAAAACATTACA
ATCTCCCCACCTTATAAAAGTTTCGTCCTCGAAACTTAATAGAAAAGATTGAATACTTAC
CGAGATTATCGAAAAGATGAGGATACTCCTCACGCATCTTATCCTCGAGCTCCCGGGGTC
GCTTCCTCACGTGAATGACCTTTCCATTTCACTTTCACTGAAGCTAAATCCTTCGACCTA
AGCTTCCTCACTTGTCGGTCGACTATAGCTTCTGGTTGCACCTCATAAACCATATCATCC
CTTAATTCAATGGGATAAACCTCTAATACATGCGATGGATTTGACATATACTTCCTTAGC
ATTGAAACATGAAATACCGGATGAATAGCAGACAAGTTTGGTGGTAATGCTAACCTATAA
GCAACCGCCCCAACTCTCTCCAGAATCTCATACGGTCCAATGAATCGAGGACTCAACTTG
CCTTTCTTCCCAAACTCCGAATACTCCTTTTATCAAGTGATACTTTTAAGAACACACAAT
CACCCACCGAAAACTCTAAGTCACGCCTTCTTCTATCCGCGTAACTTTTACGTCTACTCG
AGCCGTTTTGAAGCTTCGTCTAATTACCTCTATCTTCTACCGAGGTAATCTGAATCAACT
CGAGTCCCATTAGCCTCTTCTCACCAACCTCAAACCAACAAACCGGTGATCTACACTTCC
GACCATACAAAGCCTCATAAGGTGCCATCTCTATGCTAGCCTGATAACTGTTGTTGTAAG
CAAATTCCACTAATGGTAGGAACTTACTCCAACCAACTCCAAAATCCATAACACAAGCCC
TTAGCATATCCTCCAAGATCCGAATAGTCCTCTCGGATTGACCATCTGTCTCCGAGGGTG
AAAAGCTGTACTCAACCGCACTTTAGTACCTATAGCTTCTTGGAATTTCACCCAAAACCG
CGATGTAAACCGTGGACCTCTATCGAGACACTATTGAGATTGGCACTCCATGCAACCGTA
CAATCTCACTAATAAACAATTCCACCAACTTTGCATATCCATAAGTAATCTTAATCGACA
GAAAATGGGCTGATTTTGTCAACTTTGTCAACAATCACCCATATTGAATCATAACCCTCC
CCGACTCCTAGGCAATCCTGTCACAAAGTCCATTGTGATCCTTTCCCACTTCCATTCGGA
ATCAACAATGGTTGCAACAATCCAGGAGGTTTCTGGTGTTCACCCTTTACCCTCTGACAG
GTCAAACACCTAGAAACAAAATCTGCTACATCAGCCTTCATCCTGTTCCACCAATAACAC
ACCTTAAGGTCTTTATACATCTTGGTGGAACCTGGATGCATTGTGTAAACTGTCTGATGC
GCCTCTACCATCAATTCTCTCCTCAGATCATCTACATCAGGTACACAAAGCCTATCCCTA
TATCTCAGCACATCATCATCACCTATCATAAAACCTGCAGCCTTACCCTGCTCAACCTCA
TTTCTAATCCTGAGTAGTGAATCATCTTTCTTCTGAGCTGCTTTTATCTTATCAAACAAA
TCTGACTTAACACCGAAAATGAGCAATCATTGCTCCAACTTCACTAAGATCAAATCCGAC
TCCTTCATCCACCAACTCATGCAGCTCCTTAATCGGAGGTCTTCGTACCTCCGAATATGA
AGCTAAGCTCCCGATGATTTTCTACTCAAAGCATCGGCAACTATATTTGCCTTACCCGGG
TGGTACTGTATGGTACAATCATAATCCTTCAGCAGTTCCATCCATCTCCTCTGCCTCATG
TTTAGATCCCTCTGCTGAAAGATATATTTCAAACTCTTGTGATCTGTGAAGATCTCACAA
GTTTCACCATACAAGTAGTGCCTCCAAATCTTCAAGGCAAAAATTACAGCCGCCATCTCT
AAATCATGTGTAGGATAGTTCTGTTCATGCTTCTTCAGCCTGCCGTGAAGCATAGGCAAT
AACCTTGCCATGCCGCATTAGAACACATCCTAACCCCACTCTCGAAGCATCACAATACAC
TGTGTAACCACCAGAACCTGATGGTACTGCTAGAAAGGCGATGTAGTCAATCTCTCTTTC
AACTCTAAGAAACTTTTCTCACAAGCTTCGGACCCACTTGAAACTTAACATTTTTCTGCG
TTAACTTAGTCAATGGTGTAGAAATCCGAGAAAAGTTCTCCACAAACCTCCGATAATAGC
CGGCCAAACCTAAGAAACTTCTAATCTCTGTCACCGAAGTAGGTCTAAGCCATCGCTTAA
CTCGCTTCAATCTTTTGAGGATCAACCTCAATCCCATTCCTTGACACTACATGCCCAAGA
AATGCTACACTCTCCAACCAAAACTCACTCTTTGAGAACTTGCCATACAACCGATGATCT
CGCAGAGTTTGGAAGCACCATTCTCAAGTGCTGCTCATGCTCCTCTCTAGACCTCGAATA
CACCAAAATATCATCAATAAAAACTATCACAAATCGATCAATAAACTGGCCAAACACTCT
ATTCATCAAATCCATAAAAGTTGCTGGTGCATTCGTCAACCTAAAAGACATCACTAAGAA
CTCATAATGACCATACCGAGTTCTAAAAGCCGTCTTCAAAATGTCTGTCTCCCTAATCCT
CAACTGATGATACCCGGATCGAAGATCGATCTTAGAAAAGAATTGAGCTCCCGCAACCGG
TCAAACAAATCATCAATGCGAGGAGTGGGTATCTATTTCGAACAGTCACCCGATTCAGTT
GCCTATAATCTATACACAACCTCAATGACCCATCTTTCTTCTTCACAAACAACACGGGGC
TCCCCAAGGGGACACACTTGGTCGGATGAACTTTTTATTCAACAAATCCTGCAGTTGCTC
CTTTAGCTCCCTCAATTCTGCTGGCGCCATTCTATATGGTGCCATTGATATTGGTTCGGT
ACCCGGAACCAAATCAATACAAAACTCAATATCCCTATATGGAGGCAATCCAGGTAAGTC
ATCGGGAAAGACATCAATAAACTCCCTAACTATAGGGACTTGGTCTAATTGAGGAACTTC
TTTCTCTATATCTAGCCTTTGTACCCCTTTTCTGGCCATTTTCCTCGAGATAGCCGACAA
CATAATTGATGGAGACCCAATCTTATCTCCTTGAAATACCAACCCAACTTCTTCATCTAG
ATCAAATATTATTTTCTTACCCCAACAATTTACAGAAGCCCTATGCTTTGCCAACCAATC
CATTCTCAAAATCACATCAAAATCAACCATATCTAAGACATTTAAGTCTCCCATAAAGAT
CTTATCTCCAATCTCTATTTCACAATTCAGATACACATACTTCACTAATATTAATTCATC
TAAGGGAGTGCAGACTGAAATTGGGGATTTTAACAAGGTTGGTTGTTTATCTAACCTCAT
GGCAAAATATGGAGACACAAATGAATGGGTTGCACCCGTATCAAACAAAACTTTTGCTTT
AAAAGAGCAAACGGGAAGAATACCTGAAACAACTGTGTTGGATGCCTGAGCATCCTGCTG
AGTCAAGGCAAAAACTCTGGCATGCCCCTGACCCTGCTGTATCTGACCTCTATCACCTGC
ACCCCGCCCTCTCTGACCACGGCCACCAAAACCTCTACCCCCATGAGCCACAGACTGGCT
CGTCGATGGTGCCTGAATAGGATGCTGGACTGAAGCAGATAACCCCGAAGCTGACAACTG
TCTCCTCGGGCACTCTCTGATCTTATGACCTATCCGGCCACAGCTAAAACAAGCCCCGGT
CCTTCGTAGCACTCGCACTAGTATGACTTCCTCCACAGTGCTCGACATGAAGAACTATCA
CTAGGTGTAATAAATGAACTACGAGGTGCAGCTCGAACTAAACTCGAGTACCACTACGCC
ACTCGACCGCCTAAGCCACTAACCGACGGTCTCTGTCTAAACCTCCTCCCGAACCCATGA
GCCCCGACGGCCACTTCGTCCCTAGACGGACCCGCACTTAATCCCTGTTGCCTAAAAGAC
TAACCCTCTTCTCTAGGCCTCTTAGACCGCTCGCAGTCATATCCTCCAATTCTCGCGCCT
CTATCAATCTGGCGCTATCAACAGCTAAGGAGTATGATGGAAACACCTGTGACACCATCA
CCTTATACATAGAGGATTTGAGTCCTCTAATAAACCTCTTCACCCTCCACTCCTCAGTGG
GTAGAAGATGTTCTGCATACCTAGACAGCTGAGTGAACTTCGGATCATACTCATCCACTT
GTCATGCTCCCCTGAGATAGCCTCTCAAACTCATAAAGTCAAGCATCCCTGACGCTCTGA
GGGAGAAACCTGTCTAAGAACATGGAGCTAAACTCCTTCCATGTCCACTGAGCCTCTACT
GGTCTTGCTCTTTTCCTAGACTCAAACCAAGAGATTGCCACATCTCCTTCCAACCCGAAC
GATGCCAAACTCACAGCTCGGTGGTCCGTACATCCCAAAGCTTCACACCGTCGCCAAATA
TCATCTAGGAACCTCTCGAGGATCCTCCGAACTATCCATCCCAAGAAAATAGGAGGTGCC
AACTTCATGAAGTCATTCAACGGCACATTAACTCCCCGAACAAAGTGTGGGATGTCGAGG
GTACATCTCTATCCCTCCTTCTATCTCTCTCCATAGAAAACTCTATCCAGTCCGCACAAC
CTGGCTAAGTTCTTGAAACTACCTTAACAGGTTCAGGGTCAGCTACCCGCACACCTGTTT
CATCAACAATATCTTCCTCTTCTATCTCTTGAGGCTCTTCCTCCACTGGTGGAGGTACCT
CCTCAACATGTTGAGGCACGGGTGCACCGCGCCTCCTTCTCTGCCTTGCAGTTCTCAACT
GCACAATAGGGACATCATCCTGATCATCCTCTACTCTAACAGTATCAGCTATTCGTCTAT
TCCTCGACATTTCCTAAAATAAAAAAAATGAGAGCACACAATTCATGCTAGAACAATAGC
ATGATAATTACCATAAAATTATAGGAAAGCATATCTATCACAAGGAAGAAGACATGCTTA
ATGAGAATTTGGAATTTCAAAGACAACAAACAAGACAACACGGATCCTAATGCTCCACTT
ATTATGAATTTAATTATATTATTGTTTCTTTAACCTAAAGCTCTGATACCACGTTTGTCA
CGACCCGATCCCTGGATCCATGACCGGCATATAGGCAAGGTTCCCCTCCAAGGTTCCATA
CCTATGCGAACCCAAACTTACACACAAACTTATCCTAACTCAATCGAGTTCAACGCAAAG
CATTTATAACAAAACTAACTTCACAATATAATTGAATTATCTTAATACAAGAGTTCATAT
AAATTTAGAGTTTTGGAGCACTAACTAGACATAAAGGGAAAAGGTACGATTTACAACCAA
AAGAGCAGGTTCTGAAGGTCCAACAAAATGACCTGTTATCAAGCTATAAGCCTGAAAAGA
ATAATAATGAGAGGGTGAGTTCAACAACTCGGTGAGTAGATAATGTTCAATATACACACA
CGAGGTAATAAAACAATGAGAAATATATATACAAGTATGGCTTTAGGTTCTTATGGAAAT
GTTTCTCAAATTGGCCATAACAAGAATGTCATATGGTAAAACTCGTCGAGAAAATCAAAA
TGCAATGAGCATGAGGCTCCGTATGTGGGATGATCAGTCCACAAAGGTTGGTGACTTCCC
CGACCAACTAGGGTTCGGATACGATGTGCACAAAGACTAACACTACCCCGTTAGCATGGG
TATTCGACTTACATACCATAGGTTCATAATCATAATCTAACAAACATATTCATATCTCAA
AACTCAACTCATGACATCAATCAAATGAGGAGCTATCAATTCGGAAGTCAATTCAAAATA
TATGTTGGTTCATATCAAGAATTCGGATTCAATAATTGATCATGCTTTATCATAACAAGG
ATAATAATCAACATATATATTATCAAGAAGCATGATTCAATTCATATTAACAAATCAAAT
ATTTATACTATTTCTCATGCATATGGAAAATTATCCACTCACCTGACTGAAAGCAACAAA
ACTCAAAGCTGATATCGAAGAAAATCCTACGACGTCCCGCCGATAGAATATCGGGATTAT
CCGAATATAAAGGAGACATATTTAAGAATGACTCAAAAGAATATATATAACCTATTTAAT
ACACTTATCTAAGGGTGTATTCCATAACCCTAAATGTTTTTGAACTAACTAGTTATCTTT
CCTAGAAACCCAACATTTAACGGTTTTTCCGAAATCTAATCCATAATAAAACAATTAATA
AAATTAGTAATAATTCACTAAATAACCCTCAATTATTCATCAAACTAATCTGAAAAAGGT
AATATTACAGCTAGGGACTAATCTGTAATTTATCATATTCTTAAGGGTTAAATTGCAACT
TTTGTCAAATTGGAGGACCAAACTAAAATTTATCATAAATCCATGAATATACTGAAATTA
TGTCCATAATTCATCCTCATTTCTGTCCAGATCATCTCATTATACTCCAAGGACCATTCT
GGAATTTTACCAAATTTTTAGGGTCAAATTGTAATTTTTGTCAAATTGGAGGACCAAATT
GAATGTGTTAAATTCTCTTATCTATACAGTAATTCTGTCCATAATTCATATGTTATTCTG
TTCAGAATCTCGGAATAGGCTCCAGGGACCATTCTGCAAATTTTCCAAAGTTTGGGGACT
AAACTGTAATTTTCCAAAATTGAGGGACCAAATTGAATTTTCGTCATCTTCAACCTCCAA
CTCAGAATTCTCACAGGTTACCTACTGTTCTTGCCAAATTTCTAACTCAACATTCACCAT
TTACACAATTCATAACTCAAAATCATCACAATCTTCCATAATCAACTCATTAATCAATTA
CCCATAACAATCAACCTTATAACATTCAATTTAATTCATCAATTAAACCCAAAACACAAA
TTTTCAAAACCCTAACATTTATCAAAACCAAAATTAAAAGCTCAATAATACAAATTTATA
CATTTAACAACCTAAATCTTACCTTTAAACTTATTCCCTTCAATTCCTTTCTATTTCCCT
TCTAATTTCCCTCTTTTCTCTTCTTCTTCTTCTTTCTCCCTTCTCTCTCACGGTTTGCTC
TCTCAAATATTCAGATCTCTTCTTCTTCTTCTTTTTTCTTCTCTCTATTTATATATATCA
TCTCTTTATACAATTACTACAATACCCTTCATTTATTTTATTCCTACATCTTAAGCCTTC
AAGGGCTTTCTAGCCTTTTCCTATCCCTTTAATTCAAAACATTACAGGCAGCCACCTTTG
TTGAAGAAGAGCTGGAATTGGCAGCCACCATTGTTGACAAAAGAGCTGGAGGAGCTGCCA
TGGATGCCTATAAATAGAGGCATACGGTTGAGAGCAAAATGAGAGAGTTAAGAGAAGGAA
AGTAGAGCCAAAGATGTGAGAGATGTAGGAGAGAGTGGGCTGCCAAGGCAGCCAGCAGGC
TGCCATTGCAAAGACCGAAAAGAGAGAAATAGAGTGACGTTGAGAGTTGCCAAAGAGGGG
ATGATTCCTCCTCCTCTATTGTTGTAAATCTTGTTCTCTCCCTATATAATTCAATGGCTT
CTCCCGTGGATGTAGGTGGTTTGCCGAACCACGTTAAATATTATGTCAGTGTGCTTAGCC
TCCAATGGACAAATATCAGAACATCACCGGTCGGAATTCCCTACAATTCAAATGTAATTC
TTGACATAACAATCATTTCAATTCAACAAATCAACAGTGGCTAGCTTCAAGGGTGCCTCC
AAATCCCAGAAACTAATTATAGACACGGGCATGTTTAACCATTTAATCACAATTTAAACA
GTAAAAAATCAATAAAAAGTTAATTAATCTTCCTAGCTATATGATCAATCATATGGTCTT
AATTTCCAAAAGTACTCATCACAAGCTGAAATCAGATCACCCCGATAACAAAATAGTCAA
AAGAATCAAAAAGCAAAACACTTTGAAAGAAAGAAAGAAATGATCATCAGGGGTACCTGG
TACAAGGGCTTGGGGAAGCAATGGAAGTCATGAATGGTATCATTTCGATCAACAACATTA
ACGGTAGGTTCGGTCTCCCAGTGAGCAGAAATAACAAGAATGGAACTCGGTTTCTCTTTG
TACACACTTTGTTGCCATGATTTAAAGAATTGTCTTGCTGGTGCGGTTTCATCAATAGCA
AGTGTTGGAGCTCCATGTGAGAGATAAAATGTTTCCATCAAAGCCATTTTTTTATTTCGG
TAAAAAAAAAAAATTCAAGAAAACAAAGGTGGTAAACAAGACAGAGTCACCTTCTTTCCT
TAAAAATAATTAGTTGCTGCAAAAGATCGCAAGCGGAGATGACAAGTTGAGTTTTGGATT
AAGAAATGTTAAAGGGCAGCATGACTGTGGACTGGTAATTTCCTTTGTGATTCTATTCTC
TCTTATTCCTTGTGTTTAATTTGTGCTAATTTTCATTTGTGCAAGTGTGCGTTTGTTTAT
GCGATTCAGTCTAATTTTGAAGTATTTCTTAAGCTGTTTTTTTTTAATTAAATTAATATT
TTATATGTTATAAAATTATACATTAGAGGTGGTTGCGGATATCTAAATTTATTTCTATAC
CTTTTTATTATTATATTTATTTATCATCATTAAATTCATTTGAATTTTTTAAAATTTATT
TTGAATCTATATATTCTTATGACATTTAAGTTTATAAGTGTTTATATATATGTGCAACAT
TGTTGAGAGAATAACCAATATATAACTATAAATTCATATGAAATAAAAGTGTTCTCTCTT
CATCCTATAATCTCCATTATTTTTATATATTTTATTTACTCTTTATTAATTATATTGTTT
TATTACTATATGCTTCTTGATAAATAGTTTTATGATATTTTAAATGTTTTTAATAATTTT
GATATATTGATATAAATTAATTTTAAAACATATTTTAATGTTAACAATATTTTTATAAAA
ATAAATAGCATTTACTATCAAACAAATATTTAAGTACATGTTTAAAGATTTGGATGTGAC
TTTGATTTTTAGTTGTGATTATGATTTTTCAGTGTTTGATAATATTTTTAAAGCTGATAT
CACAACTCTTTTCTTGTATTATGTTTAAAAATTATAATTTATAGCTTTTTAAAAGCCATA
ATCACAATTTTATCAAAGAAAAATGTTAAATTCGACATCTCTAATCTAGTTTAATAATAC
ACATAAAATAAATACAACTTGCAAATAGTTATAATTTCATCTTGGAATTTATGAATAACT
ATTTTTTGACTAATCCTAGGATATTTGAGGTTACGAAGGTAAAATATGACTTATAGAGGA
GGAGAAAATTTATTAGTCATTGTTATTGGTTTGGTTCCAATGTAGCATGTCTTAGTGACA
ATTTCCTACTCTTCCTCTAAGCTTATTGCTTCTAACATCTCTATAGCATTGGTTCTAATT
TCCACCTCTTCTTTAAAAACCCTTGCTAGTCCAAGACATGGAGAGCTTTTTGCCTTTAAA
ACATGGAGAGACACATTGTCTAAAGCCACCTCTTTTAGAATGGAGAATTTCAAAATCAAA
TATCAAGTGCTAATGGTTGCATTGATCTTACCCAAGAGAGGTCATTTTATTATGGTGAGA
GCTATATATGTTACCATAAAGGTTTTTTGAATGGTCAAACACTTAAAATAAGTGTGAAAA
CTTGATAAATTATAATCCAAACAAAATAAATAAAATATCAAATAAATTAAATAAAAGAAT
TTTCAGGTATTATAGAGGTATACAATAGAATAAAAGAGTAGTTGTTATGGTGTAATGAGG
ACAAAAAAATAATAATGAGGATCAATGTGTGAATACAAGAAAAATCAGACAATAAAATAT
ATTCTTCATCTTTACACTTCATTTCCATCTTTAACATCACTTGGATTTTATGTTGAGACT
TCATAATAATGCATATGTAGATGAAGAAGTTGGTTAATGCCCAAATATCATAAGAGATAT
CAAGGTAAAATGGTGGTCTGAATTCAATGAAATTAAATCAAAAGTGCTATCAAGTAGATT
AATCATGGCTACAATCTTTCCAAGACCAACCTATATCATCATCCTTATTTCTTGTCCAAT
ATACATTTTTAACATCGAAAAGAAAAAATCAACTTGACCTTACATCTTCTAGTTTTAAAT
GTGAATATAAAAAGAAATTTCAAGAAGCTCTGTCACATATTTCAAGTGTTTAAACACATG
GGCAACAAGTTCCTCTTCAAAGTGGATAGACCTTATATGGTTCAAGAAATGTACACTAAT
GGATTAAGGATTGAGCCTATCAATGATAAGTTCAAAAAGAGATACTATACTTGAAATATG
ATGTAGCTCCTGGTGTACATAGGCTAAAACTGTGAATGACATAATAAAAAAAATTAAAAA
AAATATTTGAACTATATTGTGACTTGATCCTTTATCCATAAAGATATATAGACAACTTAG
AAATTATTTTAAATACATTCATATCACCCCTTAAAACTATCTTGATCTATTTGATTGTTT
TCATGGTGAAAAAAAAAAAAGGTAACTTTATAACACTATCATGACATAAGAGAATAGGTA
ACAAGATTACAAGTCCAATGTTATTAAAAAAAAAAAAGATCTAAGAACATATATGGATCA
AAGGTGAAAAAGAAGAAGGATTATCTTGTGTTTGATAGGAGGTTGTGAGTCACTAAACTT
GATAATTTTTCAAGCTCCTTAACCGTTGAGAAACGGCTCTTAAAAATCTACAACCATTGA
GAAACGGCTCTTTGGAATCCATAACTATTGAAAGACGGATCTTCGAGATCCACAACCATT
GACAAAGGTTCGCCAAAAGCCACAATTGTTGAGAAACAGTTCAAAAACAATCCACACACC
AGGTCTTGAAAAAAAACATTAATTGTTGAGAACCAACTATCACCAAACACTACGGAAAAT
TTGAATCACCAAAGCGGTGATGTAGAACCTCGAATCAAGATGGTCAACCTATATGCAAGT
TCCAAAAAAGTCTTATAAGAAAAAAACAAAAACAAAAAAAAACAAAAACCTACTGCCCTA
ACATATGCCTCTCGACCGTTGCCCTTTTTTTTTTAGAAAAACAAAATCAAGTTGATGTTC
TCGATCGTTGTCCGCAAGGGTGGCAAGTTTAGTAGTGAAGTTTTCTGTGCTTTTGGTAAT
GTTCTCATTGTCCGCAAGTTGTGGCAAGAGATATGTTAAGGTTTTATATAAGTTAAAGAT
AAGATTACTGCAAGAAAATAGTGAATGAAGTGTTATAGTCTCGCTGTTCACCATGATGAA
ATATCTCCGGGCTAAAATTTTTTTGACGAGGGGAAAGGATGCAGCTGAATATACATAGGT
GCAGTTGGGTGGGACCCTGTAGCTGTTGTATTATCTTGGATTCCTATTAAGAAAAAATCT
TAATTAAATAAGAAACAAACATTACCAACCTTAGTAATTAATTTAATTAACCTGTAAACT
GTTTTACTTGAAAGAATCATGTAATAAAAAAATAAAAAGGTAAAACAAAAACTGATATAT
AGCTTCTCCAAGTGTATTGTCACGGGTTTACTTCAGCAATCAGAAGAAACAGAGATCTAA
TAGAGAAAAATAACTTAAAAAAGTTGGTGAGGAAGAATAAATAAATAAAATAGAAACGCA
CAGAGTTTGGAAGAGATTTAACATTACGGTATACGTTTTTCTCTTAATTTTAATTACTTT
TCTATATTTAACTTTAGCAAATAAATAATAAATGAAACAAATATCGGGTATACTTGGAAG
AATCAAATGATGAAATAAAAATTGTAATAGCACAGCTCAACATGTCATGTATTTTCTGTT
TTGAATTTTATTTTCCTCACAGTTTTGTTCTTGGTGACACAAGCCATCTTCTGAGCCTAA
CGTCTCAAAACACGTACAACATGTTATCAATCAGCTCTACTCATAAAGTCCTGACTCTGG
ACGCTCGCTTCTGATGAGGCATATCATAATCCCCCACCTTAAGATGAGCCGTCTTCGACT
CTGATACTAAATATAATAGTTCAGCCCAACATATTGTATATTGTCCGTTTTGAGTTTTAT
TGTTTTCATGGTTTTGTTCTTAATGACGCAAACCAATAATTATAATGAAGAGATAAAAAT
AATAGATCGAATCCAATTAGTTATTTTATTTTAACAACAAATTGTCACTAATTCAACTAT
CAGCATGCTATTTATTTGAAAGAATCAAGCCATAAAAAAAAAAACAAAGAGATAAAATAA
ATATATTTTATTTGCCTTCAAAAAGCGATTCTCCAAGTATATAATTACTAGTTTGCTTAA
GCAATAAAAAAACAGGACAGAAAGCTGAGATAAAAGAATGTTTTAGAACAGGTGGTGAGG
AAAAGCAAACGAATTAATGGGAGCACATACAATGTCTAAGAGATTTTAGCCTGTTTAGTG
TGGTTGTGGTTACTTTTTAAAATGTTTTTCGTGTCAAAATACATTAAAATAATATTTTTT
TTATTTTTAAAAAATTATTTTTAAGATTAGTATATGATCCAAACCATATAAAAAAATTAA
TTTTATGCAAAAAAAAATCAAAAAATTTAGAAACGCAGTTTGCATCACATTCCAAAACGG
TGTATAAACTATTGGTCGTAGTTGTGTTATAACAAGTTATTTTTTAAAATATTTTTATTT
AAAAATATATTAAAAATATTTTTTTAAAATTTATTTTTAGTATTAATATTGTTATAACTC
AATTTAATTTATTTTTAAAGGGATTAAAATTTAAAATTAAAAGATTATAAAATAATTTTA
ATTAAAGATGTGATTTGTCAACTTGTAAAAAAATTAAATACTGCATTGTATTTTTATCAT
TCTCTCATAATCTTCAATTAAAAAAGATTATCAAGATAATAATTATTTATTTTTAAATTT
AATATTTAATCAAACTTAAATTCTTTTTTAAAAAATTTGTTTAGAACTTTGTTTCAAATA
TATTATAGAATTCTTGTATTATAAATACTGATATAATACATAAAAATAAAACCATTAAAA
AAAACCTAGGGTAGCACTAAAAAAAAACAGAAAGAGAAGAGGGATCTCATACACACCCAC
ATAAAAACAAAACCCTAAATCAATCGCCAGAACAGGAGCCGTCGCCCCCTCAGAAAAAAT
AACCTCACCCTCGTTTCTCTTTCCTCTACCGGACCAACCTCCATCGTTTCCCTTCTCAGC
CTTCTCCTTCTCCATGGATTCCAGCCGCCAACCCTAAAACATAAACAGCACAGAACAGAT
CCACTCTTCCCTCTCTATTACCGATCCCACAGACCAGCCACACACTGTCCCTTTCCCTGT
GTAGCAGCATCTCCTTCCCCCCATCAACAGCGTCTTCTTCTCCCTCGGCCGACTACCAAC
AACAAAGGAGAAGCAGCTCCCGTGAATTTTGAAATTACAGTTTAGTTCTTGAATTTTGAA
AAATTACGATTTCTCCCATGAATTTCAAGAAATTACAGTTTAGTTACTGACATAATGTGT
GCATGAGCTGTATGCAATATTAGATTGATTCTCTAATTAATATTAGAGACATGATTAGTT
GATCAATCTTGAATATATATAGGAACGAATTGCTTTCCTGTTTCTCTCTTTATTTTCCTA
TTTTGTCTCCTAATGTTGGAGAAGAATAATACATTGAAGTATTCTACATAAACTCTATTG
TTTACACATAAATAACAGTTTTGAAATAAATTTGATAGAAAATTGAGTTTTATTTGTGAT
CGCTATCAATTTTTTTATGGTTTTTTTTGGCAATACGGATAATTTACCTTGTTGGGTTTG
ATTAATTTCTTTATTAAAATAAATTTGTAAAAAAAAACATATAAAATTTAAAGTAAAAAG
CAACATACATAAAATTTATTAAATAAAAAAATACAAGGTTATACATATAAAGAACCTTAT
AAAAAAATCAATATTAAAATATTTAATTTATATAAAATTAAAAAAAAATTACGGGAGGAT
TATACCTAACTTTCAAAGAACTAAACACACTAAATATCATTAAAACAATAATTACAAATT
AATTAAAACATAAATTCAAAATATATTTTTTTTAAAATCAACTAACGCATCATTTTTTTC
AAAAAAATAAAATTATATAAATTAAAAATACAAAATTATATAAAAAATATCAGGCTAAGT
GCTATTAGGCCTCTACATGTCTAGCACTTGGTCCAATCAAGCAATGGCCAGTGCGAGTGT
ATATTTTTTTTTAAGTTTAATGGGACAAAAAACACGTTATTTATTCATCCCTAGAATTTG
ATATTATGGTAACCAAAAAAACAAGGTCCTTTTCCTAGAAAACACGTCTGTTCATCTCTA
GCCATCTCTAGAATCTAGTATTGTGTTGACCAAAAAAATTAAGGTCTTTTTTTAATTCAA
AAGCTCATTTTCAACTTATTTTTTGGCCCAAAACACCTAGGAAACATCTCTAGAGACTAG
GGGTAATTATTTTCGGTTCAGTTCAGTTTTTACCTAAAAAATAACCGAATCAAAACCGGT
TCAAACCGATCGGTTTTGATTCGGTTATTTTAGAGCAAAAACCAAAACCCCATTGATTTG
GTTTTTTTGGTTTTGCTTATTTTTTTGTTTGGCTTGGTTTTTTTCTGATTCAGTTCGGTT
TGGTTTTTCAGTTTTAGGTTTATGAAACCGAATCAGTCGGTTATTTTAATTATTCTAATC
AGTTTTTTTTAAAAGGTTTGGTTTTTTTGGTTTTTTTTTTCCAGTTTTCTCGATTTAATT
GGTTTTTTGGCTTTTTTCCTCACCTCTACTAGAGACCTTATTAAACCAATTTATGGCAAA
AAAAAAAAAAAAGAAACAAAAATCCACCGCAAAACTCGAAATCCACTTGAAGCAAAAAAA
AAAAAAATCTCAAGCTTAAATCATAGTTATTAAACCTGGACTGTCCCAACGGGTCGACCT
GGGACCCGGTCGACCCGGTGGCTGGACCGATCCGGGTTTGCCAAAAGACTGGCCGGTGCA
ATGACCCAGCCAAACTATGTGAGATTTAAAATCTATTAGTATATATATTTTATGTTTCCA
AGAAAAAAATTATGTTTTTTCAATATGAAATGAAAAAGCTTTTGGTTTAAATACTTCAAC
TTAAAAGGATAACATACTATTTTTTCAATATGAGATTTGAAGTCATTTCGTATATAACTA
TATATACTCTAGGTTCCAAAAAAAAATTATTTTTTCAATGTGGGATTTGAAATCCATTAC
TATATATACTCTAGGTTCTCAAGAAAAAAATCATGTTTTTTTAATGTATGATTTGAAAAT
CACTAGTGTATATATACTATAGGTTCCAAAAAAAAAAGTTATGTTTTTTCAATGTGGGAT
TTGAAACCCATTACTATATATACTTTATGTTCACAAGAAAAAAAATTATATTTTTTCAAT
GTATGATTGAAATTCATTAGTATATATACTTTATGTTCTTAAGAGAAAAGTTATTTTTTC
AATGTAGGATAAAAAACTTTTTTGATTTAAATAATTCAATTTAAAAGCTTAACATAATAA
CTTTTTAATATGGAATAATTTTTTTTTAATATTCTCTTAAACTTTATTATTTATAATATA
TAAGTATATATTTACATGGATTTTTTCTTAATTTTTTCATATGAAATATTAATTTTTTTT
AATTTTTTCGGGTTAACCCATGAAACCCGGAACCCGGTCCCTTGACCGGGTCAACCCCCG
GGCCTTGTTTAATAACTATGTCTTAAATATGATTTTTTAAGTATTTTTAAGGTAAAAAAA
CATCTAATTTTAACTCACCTCTTCATATGGAATCAATTGACATAAAAACGACTATTTTGG
TGGTCAGATTCGTCACAAATGGAAACGTACTCTCTGTAATCTAGAATCTAGCGACTTCCT
TTCTCTTCTCCAACAAAAAAAGCTGAAAAATGAGAAGAACGAAGTGCGATACCAAAATTG
AAATTTGTAAGATGTAATGGACCGGTCACGTAATAACTAAAAAAATAGGAAACTCAAATG
AATGCTTAATAGAAATTTTTAATTCGCCACCTATGTTACCCGCTATTTTCACTTCAGTCC
ACTTTCTTTTAATTCAATCATTCCTTACACAAAAACATGCAATTAGGCTCTAATTTGATT
TTAAAAGGGCTTAATTTTGCAAAAATAAAGTTAGAGAATTAAATTAATTTTTTTAAAAAT
TACACTATTGTAATCATAGTAAAATATAAGAGCATAAATAGTATTTTTTGAAAAATAAAA
GCACCACCCATTTGAGAGTGATGTATAATATAATGTTCTTTTCCTATCTTTTTTTTTTTA
TATATCTTGGGTGTTGAGTTGATATAATCTTGGAGAGAAAGAAATCAGAACATATTGGTC
TCCTCACGACCCTCACACAGTCATAATAAATAATCGCTCTCCCTTCAACTAGATCAGCGA
TAACTTCTCTCCCTTACCCCCAACCACCATCGAGGCAGTCAAAGCTTCCCACGTTAGCCA
AAACATATTCTGCTCTCTAAAACCGTAACACCTCCATCTCCTCCCACCATAGCAAGTTAG
CAACAGTCATCCATTACATACCACCACAACAAAGATGTTTATTTAGAACATGTTTGAGAA
TATAGCAATTATGTTTTAAAGTGTGTTTTTGTTTGAAAATATATCAAAATAATATTTATT
TTATTTTATTTAAAATTATTTTTAAATCAAAATAATCCAAAAATATAACAAAATAATTTA
AAATAAAAAATTTAAATTTAAAAATATTTTTGAAATGTAAATCCTGAATAATAGACCTCT
TTCTCCTTCCATGAAAGCATCCACCAAGAAGAAAAGAAGAGAAAAAAGAAAAATTATAAT
AAATATTGAATAATTTAAATAATTATCAGAAAAGCAATCTAAAATTTTTTTTGAAAGAAA
TTCTGCTTGTTTTGAAGAAATAAAACGCTGGTACAAATCCTTGTGCATTCTTTGTCGTAT
ATGCAACTATTACTCACAACCATGCAAATTCCATGTGATTTCACTGTTCTATATGCAATT
ATTACTCTCTTACTGATTTTTTAAAATCATCATGCGATCGTATGTGTTATTTTTTATTTA
GATTTTATAATTTTAATTTAATTTTAAAATAACTTTAATTATAATATAAATAATTTTATT
TATTATTTTACTTTCTTGGATGAGATGCAAGGTGTTGATCAACAAATTTACTTTCTTGCC
TTCGATTTATTTGAGAAACCCATTGCCAGGGAGATATTTATCGCTCTAAAGAGTGAGAAA
AGGTTGCCATGGTTGCAGGGAAAGTGTAGTGCTACCCCTAGTTGAATTAGGTTTGATTGA
CCACTTTTTATTTTGTATTTTCCTTGGTTACTAATTATGGTTGTGCTATGTACGGACAAA
GTACTCTGAAGAAACCCCATACAAAACTAGTTTGACTTCATGATCGATGGCTGTTTTGTC
AGTTTAATTTTCTTAAATGATAGATAACTGTGAATTTACGTTGTTTGGTTAATTTGGCCA
CATGATGTGGTCTCTAGGGCTGCTTGCTTGTCTTTGAAGGTCAATAAGCAAAGTAAAAAT
ACATTCAAGAGAAATTACTTTTATTTATCTATATATTTAACCTCTTGCATTGTGTTGTAT
ATTCTCCATTTTAATCCAATTTCCACAGATACTTTGGCTAGTATGGAAGACTTCGACTTA
GAATTGGACAATATGGAATTAGTTGCGGCCGCTGCCGGCTATTACTATTATAACAGTATA
ACTCGGCAACCTCGACATAGTTCGTCGCCATATGGAAGTAGTTTTATGTCTGAAGTGCTG
GATGGCCCTGATGATGGATGCCGGGAAATGTTTCGGTTGGATAAACATGTATTCCACAAT
CTATGTGGCATTCTCAGACAAAGAGGCATGCTTCGTGATACTGCAGGTGTTATGATAGAG
GAGCAGCTGGCTATTTTCTTGAACATTATTGGTCATAACGAGCGTAACAGAGTTATCCAG
GAAAGGTTCCAGCATTCAGGTGAAACCATAAGCCGGCATTTCAATAATGTGTTGAAGGCA
ATCAAGTCACTTTCACGTGAGTTTCTACAGCCACCACCTATCGCCACTCCTCCAGAAATT
CTGTCCAGTAATAGATTCTATCCATATTTCAAGGTATATCTCTGCAAAACTATTCTATAT
CTTTTGTGATGCATTATTTTATGCCACTTACTTGACTTCTTTTTGTTCAGGATTGTATCG
GTGTCATAGATGGTATGCATGTTCCTGCACATCTTCCAGCCAAGGACCAATCACGATTTC
GTAATAAGAAAGGTGTTTTGTCAGAACAGAATTTTATCTTGGTATCAGAGCAAGGTATTC
TTTGATCACCGTCTTCCTCCGTTCTTACCGAAGTTAACTACGTTCTGGCTTTTTTAATTA
AAAAGCCATAACAATTAATGAAGATCGAAACTTCAAGGAAAATCACTTGGCCAGAAATAA
CAGGAAACTCCAGCGAGAATCAATTCAGGAAGTCATTGTTAGCAAAACAATAACTTCCTG
CTTTAATTAGTTCCCTTAAATAAATAACTTCCTATATAAATATCGTAGTCTCATTATTAA
TTCCTATCTCTCCTCCCCTTTCTCTTGATCAAAAATTCAAAGCGTATCCAAAATTAAGAA
TCCCTTTGCTACCAACTTCAACAAGAAGAAGTTCTTCCCAATTTCCCTCACCAAATTTCT
TAAACCTTTCTCATGATCTGTGCTTCGTTTTCTGATTGAATCGAATCGTCTCATCTGGAG
TTCAACATCGTTCTTGCTTGCTTGGAAGGTATATTCTACTTTCTTTTCTTGTTTTTTTTT
TTTTTTTATCTTACCATCTTGTTTTTCACATGGAACTATTGTTTGAATCTTTGGAATTAG
GATCATTAATAGTTTCAATCAATTGGTCTTTCTTGGTTTATATAATCCATGCTTTATGGA
GTTCAAGCTAAACTGATCCTAAGCCTATTTTCCTTCCCACAGAACGAGCTAGATTAATGG
AGAACAGTAGTGGAAGATTAGTGCAGCCCGGCACAAGTGCCAGCTCTACAAAGCTAGTGG
GTCGAGCATTTGAACAAGACATGAAGGTGATACGGTCTTGGTTAATGGATGATGAAGTCT
CAACCATTGGCATTTACGGAATGGGGGGAGTTGGTAAAACGACAATGCTGCAACATATCC
GCAATGAACTTCTAGAAAGACGAGATATTTCTCATAGTGTTTACTGGGTGAATGTGCCTC
AAGGTTTCAAGATTGAAGAATTGCAAGATCTTATTGCTAAATATCTTAATTTAGATCTTT
CAAGCAAAGACGATGATCTGTCTAGAGTTGTCAAGTTAGCAAAAGAACTAGCGAAGAAAC
AAAAATGGATTCTCATTTTAGATGATTTCTGGAACTCTTTTGAGCCACAAGAAGTGGGGA
TTCCTATCCCATTGAAAGGATCCAAGCTCATTATGACAACTCGATCAGAAATAGTTTGTC
GGCAGATGAATAGCCGAAACAATATAAAAGTGGATACTCTTTCTGATGAAGAATCCTGGA
CTTTGTTCACGGAGAAGCTTGGACATGACAAACCACTTTCTCCAGAAGTGGAACGAATTG
CTACAGATGTTGCAAGGGAATGTGCTGGTTTGCCTTTGGGAATTGTTACATTAGCAGAAA
GTTTGAAGGGAGTGGATGACCTACATGAGTGGAGGATTACATTGAAGAGATTGAAAGAAT
CAAATTTTTGGCACATGGAAGATAAGATGTTCCAGATATTAAGATTGAGTTATGACTGTT
TAGATAATTCAGCACAACAATGTTTTGTATATTGTGCATTATTCGATGAACATCATAAGA
TTGAAAGGGGGGTGTTGATAGAGTCGTTTATCGAGGAGGGGATAATTAAAGAGATAAACA
GGCAAGCAACACTCGATAAGGGCCACTCAATTCTTGATAGACTAGAAAATGTCAACTTAT
TGGAAAGAATTGATGGTGGTAGTGCTGTCAAGATGCATGACTTGCTTAGGGACATGGCCA
TCCAAATACTGGATGAGTACTCTCTAGTTATGGTAAATCTTACTTTCTATCATCCTCTTT
TTTTTTTTTAACCACTAATTTTGTTTCATCATAGTGCTCTTTGGTTATATTAAAATCAAT
GATCAAGTTGTAGAATTTGTATGCAGGATTCTATATTGATCAAGTAGAACTTATTTATTT
ATATTGCTTAATGAATAAACTCAACTCATATTATAGTTTCGTTCATTTTGTTGTTATCTT
CAACTACTCAACTGCTATTTTTTTGAAAATTACTTCAAAATCAATTTTTAATTCAATGTT
TATTTGTATCTGCAGGGCTAAAGAAGAAGAGGAGGATGAAATCAGGACAAACTTTGCTGA
TGACAAACTTAATCCTAGATGTGTCATTTCCTTATTATATGTGTGGTGATTTCAAAATTT
AATGGTATTTTCTTTGAACTAGAAAAAAAAATGGCAGTACATTTTTTGTTTTGAGGACTC
CTTTAGTGGATTTTGTCAAAGCTTTTGATAATCAATTCAAGGCAAATTTAATTAAATTAG
CATAATTATACTTTAACTGGTGCTTTTATTTATCTTCTTTATATTTTTATTGCAATAATG
TAATGTTATTTTTCAACTGTATTTTTATCAACACTATCACAATTTTCTTAACAGGCTCAG
CTGAAACATCTTGCACTGTTTGTGAAACTTTAGCCTCGACCTCCATTTGCTTGCTAGTAT
CTCAACATTCGCACTAGTCAACGAGCTTGCTAGTAACTTAGCATTTAACACTAGTCAATG
TTTTTTCCTTTGTAAAACATAGAAGACTAATCAATACATGATATTTGGATCTGATTTTAG
GACTAATAAGATCAAAGTGTCTATAATTTGTCTAAATAAATTCGTTCTGGAGTACTTAAA
ATTATTATCCCTAGTCTTCTACTATAAAGCTAGCTAGATGATGAAGAATCAAATGAAAAA
CCATATTTCAATCCGGCATCTCATCATCAAATATAAATTTATTTCTAGTAAGCCAAATTC
TCCATAAAATTCCATAGGACACCATGATGATCGATTGACGCTGGAATTTTCCTTTAACAA
GAACACTCCATTGAAGGACAGCTTGATCAATAGCTCTAGGTGTGCATCATTTTAAGCCTA
ACCAATTCATAAACCGATTTCAAAGTTTCCAAAAATCTTAACATTGAGAAGAAGGTGATC
AACAGATTCTGTTTTATTTGCACAAAATGGACAGGTGGCTTGTTCTAGGTTGATGATATT
TCCAGTTGCAAGAAAGTTCCTAGTACAAAATATTGAAGCCCGCATTGTTTTTTACATGTT
ATTATTGCAATTGTCTTTGTTCTATATTTTTGAATTCCAATGAAATTTTATTTTTTATTT
TTTTAAATTGTATTCCAATTCTCTAATCCATAAATGTATAATTTCAAAAGATTTGCATCT
GACTGCTCAAAACCCCTCCATAGAACGTCCTTGTGCATCAAATGTGAAGGAGAGGGTATA
AAATTGCTACACACAGTGTGAAATTAGATGACTATCCAATTTTTGATCTTCTGTTTCTTA
TGAATTAGATGGAGAGGTTGGTTATCAATCTCCTTTTTTTTTTTCTAATTATAAAATCAT
TAAAAAATCCACCATGTTCTTTTAGGAATGTCAATGGGTTCCCATAGCCTTCAACTTTTT
AATTTTCTTTTCAATGACATCAAATCTCATGTGTGATTCTGCATTTACTTTTCAATGACA
TCAAATCTCATATGTCAATGGGTTCCCAATTCTTTCATCAAGTGAAAATGCTCGGCAACG
TTGTTCTATCCATGCCAAAACAATTTCATATTTTTTTCATTCCTTGGACAAGAAACATAG
CATCAAGCTAAATGATTCCACGGCTCAGGCTCAAATTCTAAATTCCCTTGCAAAATCTGC
TTGAAGATACCCATTTCAGTTTCTGGTGTTGATAAGAGATGGAAAAAAAAAGAAGATAAA
AACCAATTTGTCTTTATAAGTCGGTAGCATTAAAGGATGAACTCAACTGTTTCAAATAAG
TATTCATCAGATAAGATGATGCAGGTTCAAAAATTCAATAGATTTTGAATGGTCAACGAA
AAAACTTCAAAAATAAAGGACCAAATTTCTGAATAAGGGAATCTGATACCTGAAACAAGC
AAGTAACTGGAATTTCAGGCTATGTATCCAGATATCCTACAGCTGAAACAACATTGGCGG
TCAATTCAAAAGCATTTCATGAAATGGCCAGACATGAGACTAGAGAGATATTAGTGATGA
TCTGTTATAGCAGTAAAATCTCAGTTATCAGAAATCATTCCCAACTTTTACCTCCAAAAG
ATAACGACAACAAGGTTTTGAACAAACACTGAGACAAATGAAAGAAACACAGTGAATGAA
CACATGGAATCCAAGATGAAAATAAAAATTCCAAAACAAGCATTAAAGGTACCTTACATG
GTTGTAGAATATTACAGAGAGTTCAAAATCTGTGGCCCTAAGAGGAGCATCCTCCTCAAC
GTACACTATGAAACAATAAGCTGTAAGGCTTAAGATCTCTATGCATGAGAGCAGGTGAAT
GACAAGCCTCAGAAACCCCCATGATAGTCATGATGAACATAGCAGCCTCTCTATCACTAG
AAGCAGAACAGAGGGCATAACTGAAACAACACAAGACTTATTCAGAATATGCTTTCTTCC
AATCCTTATTAAATAAGAGGTCTTTCTTCACGATCGGCCTACAAAAGATCACCAAGTAAT
TAAAAGCCATAAACTTTGAAGCCAATCAAATTCTCATTTAAAATCCCATCTTTAAAAACA
CAAAAGAGTCTTTCAATTCCACATGAATATCGTAGACAAATTAATTTTTTTTCCTATAAA
TAATAAATATATAGAGGAATCAATCATTTTGTGGCCGAGGCTAATTCATTAAAATTAAAT
TAAAGGGGATTGAGATAGAGGAATTAGCATTTTTTTTTTTGGATTCGAGGAAACCTCACC
CTCCGGAAAGCGTACTTTGTGGGCCCAGGTGAGCGAGTAAAACCCCGGCTGTCCTAGGCG
CTTACAAGAGGTGCACGCCCTAACTCGAACTCGAGACCTGCTGTGCAAATCTCATACCCT
TCGCCATCACGCTACGCCCCTTGGGGATGGAATTAGCATATTGCTTACCCATACTTCATT
AAAGGCAGTCGTCTCCTACTGAAACTTTACAAAGCGACGAAGGGCATTCTTAGCGTAAGG
ATGCTCCCACTCCAAGTCTGTCTTCCACCATTCTTTTGGGTATACTATGATTTCATGAAG
AGGAGGGTGAGGAGGTGGATGTTTACTTTCATCGAACGGAAGACAAATTGGCATCCTCTT
CAGCTTCTCACAGTTTCCTTTGTGAATTACTTTGAGAGAATCGCAAATCAATTTTGCACT
AAAAATGCTTTTCAATTCTGGTAATTCAATCAATTTCAATTCTCTCAACTTTGGAAGTTC
AAGTTCAGTGGTGCTACTGCTGCGGCTGCTTTCTTCACCGATAAGCCCTTCATCATCTGA
TCTTCTTTCTATTATCTCCTCCATTTTCTCACAATTATTAACTCCAATCACTTCTAGGTT
TGGCAGTGAGACAAGAGGCAACAACTTCTTCGTACTTGTGCATCCAAAACAATAGAGCTC
TTTAAGACCAGAAAATATACCATGATAAGATGGAGATGGTTGTGGTAGTGGAGAAGAGCA
GAAACAAGAAGATGAAACCAAGCTACTGCAATCCCGATTGATTACTTCTTGATGGCTGTT
TAAACAAGAGATGGCTGTTTTTACATTGTAACCATATCATTCTCCTCAAACTGTCCTTCA
TAAATTTTGTAAGTTTTGAGTGATCGGGTCTTATCCCGAGAATTGAAAAACTTCTCGAAG
TCAGAGTGACCTTTAAAATGGCATTCCAAATCTTCCAACTTCTCCTAGCATCCTGCATCC
TCTCCTTTAACTGTCATCGGAGCTTGTTGTCCCCATCCAAGTATAAAGACTTGCAAGTGA
GAGAGTTTACGTAATATTCCACTAGGAAATTCCTTTTCACCACGGCTATTCATTCTAAGA
TACCTCAGTTCGGATAGACATTCCAAACCTTGAGGAATAATTTCTGTTGGTAATTAAGTT
GCTGAGCTGGATTTACAAATAAGCAAATGCAGAAGATTGAAGGGAAAAGTTGACAGTAAA
GAAGGAGGAAAAGAAGAAGCTGAAGAAAGTTGTTATGTAATGATTAGTTAGTTGCATTTC
AGTTATTTGTAACTAACTAAGAAAAGAAAAAGTAATTAAATGCTTTTCTCGTAGGCCTAG
TTGTTAAAGGCTGTAAAAGATCACACAATACGTGTGTTCTCCCCAAATCAGTTTATAAGG
GGCATTTTGTCAAGCATGTTGTGTGTGGAAAATATATACAAGAATTACCTTTTCTCGCAA
CTCTCTCCATTCTTCAACCTTCAGTGCAAACCTTTTTCTCCTACTACCCAAATCAACAAT
CAACCTACAAATCATCAAATAAACACAATCAAACACAAGATTAAAAACTTCAACATGGTA
TCGGAAGCAAAGTAACTTGATCAACAAGGGACCGAAAACACAAAATTCGGGAAAAGATGG
TGTCCAGTGGAGATTTACGAACACCTCGGTTCAACGGTGTGAACTATGACTTTTGGGCGG
TGAAGATGGAGACAATCCTCATAGCATTTGATCTATGGGATGTAGTTGAGTTTGGCATGA
AATCAGGTTCAAGTGTGAAAGAAGAAGAATCTGAGAAAGAAGATAAGAAGAATGATGAAA
CCGAGAGCAAAGATGGTGAAACTAAGAGCAGCATAGCTGAAGAAGCTGTTTTCAGAGAAA
ACAAAATAAGAAATGCCAAGGCATTGAGCCTCATCCAAGGAGCCTTGATGATGAACTTTT
TCCTAGAATAAGGAATGAGAATCGCACAAGGAGCATGGAATGTGCTGAAAAGAGAGTATA
GAGGTGATAAGAAAGTGAGGTCTGTGAAATTGCAAGCTGTGAGGGCAGAGTTTGAATACA
TGAGAATGTCAGAAGGAGAAGGCTTAGAACACTATCTTTCTAAGTTTTTTGAAGCTATAA
ACGATGTCCCGAAATCTCTAGGAGAAGATGTACACGAGATTAGGATTGTGCGAAGCTCCC
TAATGAGTTTAAATAGGAGATACAAATCCATTGTCTCTATCATTGAAGAGACAAGGGACC
TTGATGTGCTGAAGGTGGAAGAAGTTATAGCCTCTGTCAAAGTATTTGACAAGAGGGAAG
ACCTGCATGATGAACAAGATAAGATTACAAGGATTTGAAAAGGCATTTAGTAGTCTCAAA
ATGGGCTATAATCATGCCTGCAAACAAGGCTATGCGGGGAGATCTAGTCCAAGATGGCAG
GGACATGATCAAAGGCATGTGAGCTGGTCTCAAGGAAGAAATGTGAATAATCATCACAAT
TTCAGTCACAACACAAACCGGAATAACAGACCCGGAAGTAGCAGACAGCGGTTCACAGCA
CAGAGGTGGAGGTAATCAAACAAACACAAAGCCTCAATGTTCTGTATGTCAAAAATTTCA
TTTCGGAATATGTAGATATAAGGGGAAGCCTAAGTGTGGGAAATGCAGTCGGTTTGGACA
TTATTCCAAAGACTGTGACAACAACAAGCAGCTAGCTAATAGTGCAAAGGAGGAAGATGT
GTGCACAAGCACTATGTTTTATGCATGTCATCTTTGCCAGCATAAAGAATGAAGATGTGT
GGTTCATTGATAGTGCATGTAGTAATCATATGACCTCTCAAGAGGAGAATTTAATTGATG
TTGATAGAAGTATCACTTGCAAGGTGAAAATGGGTTCGGGAGATTTGGTTCAATCCTTTG
GAAAAGGAACATTAGTTGTTGAAACCAAAAAGGGCAGAAGATACATAAATGAGGTGCTGC
TAGTCCCAGGTTTGGATGAGAATCTACTTAGTGTAGGTCAAATGATGGAACATGGTTACT
ACATCTTGTTTGGGGGCAACAAGGCAGTAATATTTGATGATGAGAAACTAGAGAATGTGC
TTGCAAAAGTAATAATGAAGGGGAATAGATGTTTTCCCCTTGCTGGAATCTTTAACTCCT
GCAGCTATGAAAGCATCGAGTTAATGAAGATTCTTGGACATGGCATAGAAGGCTTGGCCA
TTTAAATTTTGCAAGTATGAAGAAGATGAAACAGGGAAGAGATTGTGTATGGCTTACCTG
TGATAGCAGATTCAAGGAATGTGTGTGAAGGCTGTGTAAAAGGAAGCATCACCGAGAGAA
ATTTGATCAAGGGGAAGCATGGAGAGCCAAACATCCACTGGAACTTGTGCATACTGACCT
CTGTGGACCAATGCAGGCAGAATCAATTGGTGGGAATAGGTACTTTCTTACCTTTATTGA
TGACTACTCTAGAATGTGTTGGGTATATTTCCTTCGAAATAAATCGACACATTAAGTGTT
TTCAAGAAATTTAAAATACTTGTTGAGACACAAAGTGGCTACTCTCTAAAAAAATTGAGA
AGTGATAGAGGAGGAGAATATACCTCCTATGAATTTCATAATTATTGTGCAAGTCGGGGT
GTGGAGAGGCGGCTCACGGTAGCCTATTCTCCTCGCAGAATGGAGTGGCGAGAGGAGAAA
TAGGACCATAGGAGAAATGGCAAGATCAATGTTGATTGAGAAAGGAATACCCACTCCGAT
TCGGGGAGAGGCGGTGAATACTGCTTGTATCTTCAAAATAGGTGTGTTACATCAGCCGTG
GAGGGTAAGACACCATTTGAAGCCTTCACGGGAAGGAAGCCCGGAATTAAACACTTAAGG
GTGTTTGGGTGTGTATGTTACACACTCATTCCAGCTAACACTAAGACAGAAACCGGACAG
AAGCGAGAGAAGGGAGTGTTTATGGGTTATGGAAGTTGTGAGAAAGGATATCGGGTGTAT
ATTCTGGATTCAAAGAAGATAGTGTTTGTCAAGAAGTGTTGTTTTTGATGAGAGCAGGTT
CCTGGAATTGGACTGAAAATCACATGGAATCAGTCACACGACAACTAAGGTTTGAATGCA
ACAAAGAAGAGAGTGAAGTAGAAGAAACAAATGTAGATGCTTTGCAGAATTATGATGGCA
TTGATCGTTAAGCTCACCTGCAAATGGTTCGAGTGACAGAATCGGTTGAGAATATCAGTC
AAGGATCATCACCTAGTTCAACTCCAAAGTGAAGTTAAGGAGCATTGAAGACATTTATAA
TAGATGTCACATGAGCTTCATTGAACAGAAAATTATCAAGAAGCAAAAGAGTAAAGACGG
CGGGATGCAATGAGAATTGAATTAGAGATGATAGAGAAGAATCATACCTGGGAGCTGATT
GAGACCTTCTCGATGCTTTGTGATAGGTGTGAAATGGGTCTTCAAGACAAAGCTCAATCT
TGATGGGTCCATACACAAGCATAAGGCTAGACTTGTAGCCAAGGGATATGCTCAAAAACC
GGGGGTGGATTACAATGAGACTTTTGCTCCAAGTAGCAAGGTTGGATACTATAAGGACTC
TCATTGCGTTGGCAGCTCAAAAGGGTTGGAAATTATTCCAACTAGATGTTAAGTCAGCAT
TTCTAAATGGAATGCTTGACGAGGAGGTGTATGTGGAGCAACCCGAGGGGTTTGAAGTGA
AGGGGTCCAGCCACAAGGTGTATAAACTATACAAGGCTCTATATGGACTTAAACAAGCCC
CTAGAGCCTGGTATAGTGAAATCGATGCTTATCTTACAAGTTGCAAATTTGAAAGGAGTG
CAAGTGAAGCAACTTTGTACACCAGAAGTGATAGTGAAGGAGGCCAAATCATTATCTCAA
TATATGTTGATGATATAGTGTATACTTGGAAGTAGTGAAAGGATGATGAGCGAGTTTAAG
AGGGAGATGATGCAGAGGTATGAAATGTCAGACCTAGGGCTTCTTCATCACTTTCTAGGG
ATTGGTGTATTGCAGACCAATCAAGGAGTTTTTATTCACCAAAGTAAGTATGCTAAGTCT
CTACTTACTAAGTTCGGACTTGAGGACCGCAATCCAGTTGCAATTCCTCTAACCGTGGGT
GAAAAATTAAAGAAGGAGGATGGCAGTGAACCTGCAGATGAAGGGTTGTATAGAAGGATA
GTGGGAAGCTTGCTGTATTTGACAGCAACAAGGCCAGACCTAATGTATTCAGCAAGCTTA
CTATCAAGATTCATGAGTTGCCCTACAAAGAAACATATGGGGATTGCTAGAAGGGTATTG
AGATATGTTCAAGGTACCCTAGACTATGGGATTGAGTACACAAGAGGCAAATCAGCTACT
CTAATCGGTTATTGTGATGCTGATTGGGGGGGCAGTGAGGATGATAGCAGGAGTACCTCA
GGCTATGTTTTTAGCTTTGGAAGTGATGTGTTCTCTTGGGCTTCGTGCAAAACGGAGCAC
GGTGGCTGTCAACAGCGAAGCCGAGTATGTCTCGGCTTCGGAAGCCACGGCACAAGCCAT
TTGGCTTAGGTTTGTGCTTGAAGATTTTGGAGAGATGCAGGCGAGGCAACTCCATTGTAT
TGTGACAACATGTCGGCAATATCGATGGCCAAAAATCCTGTTTTCCATCGGAAAACAAGA
CACATAAACAGGAGATATCACTTTATCGGGGAATCTTTGAAAGAAGGGTTGATCAACATG
CAATTCCGTAGGGGTGAGGACCAGTTTGGCTGATATATTCACCAAGGCTCTACCTAAAGA
CAGATTCAACTATCTAAGACTGACTCTTGGGGTTAAACCAGTCAGCAACTTAGGAGAGGC
TGTTGGTAATTAAGTTGCTGAGATTGGATTTACAAATAAGCAAATGCGAAGATTGAAGGG
AAAAGTTGACAAGGAAAGAAGGAGGAAAAGAAGAAGCTGAAGAAAGTTGTTATGTAATGA
TTAGTTAGTTGCATTTCAGTTATTTGTAACTAACTAAGAAAAGAAAAAGTAATTAAATGC
TTTTCCGTAGGCCTAGTGTTAAAGGCCGTAAAAGATCACACAATACGTGTGTTCTCCCCA
AATCAGTTTATAAGGGGCATTTTGTCAAGCATGTTGTGTGTGGAAAATATATACAAGAAT
TACCTTTTTCTCGCAACTCTCTCCATTCTTCAACCTTCAGTGCAAACCTTTTTCTCCTAC
TACCCAAATCAACAATCAACCTACAAATCATCAAATAAACACAATCAAACACAAGATTAA
AAACTTCAACAATTTCAAGTGCAGTGCGATAGAGATCCAACCTCCTCATTTTCCTGAGTT
TTTGCAATGATGGTACATGTATTAACTTTTCACAACCAACGAGCAATAATGTAGTGAGCC
CTATCAAATTAGAGACAGAATCAGACAATTTTTCAATAACCGTGTGAGACAGATCGAGTA
TCTTGAGCCCATGCAATTGCTCGAAAAATGTATCTGCAATCAATTCCAACTCTCTATTAT
AGTGTAACAATAGAGTTGAAAGAGAGGGGCACCTTGGTGAATGTCTGGAAGAAATTTCTT
TAATTTGGTTTCCTATTAGTGAAACTCTCACAAGATTTTCCCCCCATTCTCCTACCTCCG
ACAAATTTTTTAACTGTACACCTGCTTTAATTATGACTGGAAAGTACTCTTTATATGTTT
TGATGGCCATGTTTCTAATCAAGTCATGCATCTTGACAGCACTACCACCATCAATACTTT
CCAACAAGCAGACACCTTCAAGTCTATCAAGCAGTGAATGGCCTTTGTCAAATTCATCCT
CCCTACTCTCCCGATTTTTTATCACTTCCTCATCAATCAAATAAGCTATCAAATCATCTT
TAGGGATCACGAAGGCTTTGGGAAATAATGCACAGTACAAGAAACCTACTCTCTGATGAT
ACTTCTTTAGGGGGGAATAGCTTGATTTCAACGATGGGAATACCATTTCCATGTGAGATT
GCCCAGCTCTTGATTGTTCCAGTTCTTTTAAAGCAATCCTCCATTGGCGATCGTAACGCA
TCCTCTTCATGGATCCAGCCATTGCTATAATTGCTAGCGGCAAACCACCACACTCCTTTA
CAATACATTTTGCAACTCGTTTCTTTTCTGAAGAAAGTTCAATGTTATGTCCAAGTTTCT
TCATGAACAAATCCAAAGCTTCTTCATCTGAAAGAAGATTTACTGTGACGCTTCAATCAA
TCACCTTTTGACAAATTTCTTCTGATCGAGTTGAAACAATCAGCTTGCATCCCTCAAGTG
AGACAGGAATCCCCACTACGTGTGGCTCAAAATCACCCCACAGATCATCTAAAATAAGGA
TCCATTTTTGCTTTTGCGTTAGTTCTTTTGACAATTTAGCATCTCTATGCACATCATCAT
CTTCATTTGAAAGATCTAAATCAAGATGTTTAGCAATAACATTCTGCAATGTTTCAATGC
TGAAATCTTCTTGAGGCACGGTCACCCCAGTAAAGATGATGAGAAATGTCTTGGCTTTGT
AGAAGCTCATTATGGATATGTTTTAGCATTTTTGTTTTACCAACCAACCCCATTCCATAA
ATACCAATGGTTGAGACTTCATCATCCATTATCCAAGACCGTATCTTTCTTGTATTCTCT
ACAAATGCTCCACCCATTTGCATTGTAGAGCTCGTAGGTAATTGATCTCCCCTAGTCTCC
ATTAGATGAGCTGCTATCACATCCCATGGTTTACCAACTAAATGATGCACTTGATCTTCT
GTTTGTGTTGCTTCTCCTGTAGTCTCTTGTGCATCAACTAGATCTTCACCTGTGGGCATG
CGAGTAGAGACATTTCTATCTAAAGCTCCACAGGCTGCATGCATGTATGTATGTATGTAT
GTATGTATGTATGTATGTATGTATATTGATTTATTTTGGGTAAAACCTTAGAAATGTTTG
ATCCAAAATAGTGAATTATTAAAGAATTAAATTGAAAGAATCATGTTAAAATGCTGGAAC
ATCTGTTTAGATGTTTAGATATTGAAGATGATAAAATTTCAGTTTGGTTCTTGAATTTTG
AAAAATTACGAATTTTTCCCATGAATTTCAAGAAATTACAGTTTAGTAACTGACGTAATG
TGTACATGGTTTGTATACAAAATTAAATTGATTCTCTAATTAATATTATATAGATGGTTA
GTTGATCAACCTTGTATATATATATATATATATATATATATATAGAGAGAGAGAGAGAGA
GAGAGAGAGAGAGGAACAAATTGCTTTCCTATTTATCTCTTTATTTTCCTATTTTGTCTC
TTAATGTTTAGGAGAAATTGTATTCACTACCAAAAAATCGATAAATACAAACAGAAATAC
TGAGAGAATATTTTTGTTGGTAAATTTTAGAGGAATTTTACTGATAGAAATATTATATAC
CGAGGGAATTATAGTGAAAAAAAATCAAAACAAAGCAACAAAAATGATGACGTGTCGCTA
ACGCGCTCCAATAAAAAACCTGAATCCCCTTATTTCACAAGAGACAAACTCATTTCTTAT
TATTCTTCTTCTACTACTGCTTCTTCTTCACTATATGTAAAAAACATCAATATCTATTTC
TTTCTCTTCTTCTCTCCTCATCTCTTTCTCTTTTCCTCCATGCTCAGGTATGTCTTCTTC
TTCTTTCTTCTTTTATCCTCTTAGTTTTTTTTTAAATTAATATGATTTACGAAAAAAAAT
TTATCTCCTTAGCTTCACTTGCAACTACATTAAGGTAAGATTTTTCTTTTTTCTTCTTTT
CTCATGATTTTTTTCACTATATTTGTTTTTTATTTTATTTTTAATTGTTTTTGTTCTTAA
TAATTGTATAAATGTTGTTGTGAGATTTTTTTTTCATATGAGATCAATTTTTAGTTGATT
TATTTATAGGATTTTTAAATTTTTAGCAATTGCAACTTCGTTTTTTTCATATGAATTTTT
TTAGTTGAATTTATTTTTTCGTTTTATTTATTTGTTGCAAATTTGTTTGAGTTGATTTTC
TTATTCTTTTTTCCAAGCATTTTGAGTATATATTATACAATTGATATATGTTAATTTAAT
TATTTTATAATTTTTTAAAATGAATTTTTTAAAAATGTTTTTAAATAATTACCGATGGAA
ATTTCATCGGTATATCCATTGGTAATAAAAAAATATTATTACCGAGGGATATACCGACGA
AATGAAGCGGGTAATTTTATTTTTTTTATTATCAACGGATTTACTGACGGATAAAAAATT
ACCGATGAAAGATTCACCGACGAAGCATTTTCGTCGGTGATTTAGTCGGTAAATTAATTA
CCGACGGAATGTCTTACGCCGATGGAAAAAATCCGTTGGTAAAACTGTTAAATATTGTAT
CTATATATTGCCTCCTGTTGGAGAAGAATAACATAGTGATGTATTCTACATAAACTCTAT
TGTTTACACATAAATAATAGTTTTTAAGATAAATTTGATAGAAAATTGAGTTTTATTTGT
GAGTATTATCCATTTTTTATGGTTTTCTTGGCAACACGGGTAATTTACCTTGTTGTGTTT
AATAAATTTCTTTATCAAAATAAATTTGTAAAAAAAAAACACATAAAATTTATTGAATAA
AAAAAAATACAAGGTTGCACGAATGAAAAATCCTATAAAAAAATCAATATTAAAAAAAAA
CTTAATCTATATAAAATTAAGAAAAAAATCACAAACGAATCATACCTACCTCTTAAAAAA
CTAAACACGCCAAATATCATTAAAAAATAATCACAAATTAATTAAAACAGAAAATCAAAA
TTTATTTGAAAAAAATATCAACTAATACATTATTTGTTTTTAAAAAAACAAAATTATATA
AAAAAATCAGGCTAGATGCTATTGGGTCTAGTAGGTCATGTCTAGCTCCTGGCCCAATCA
AGCAATGGCCGGCGCGAGTATATATAAAAAAAACAAATCGAAACCGGTTCAAACCGACCG
GTTTTGGTTCGGTTATTTTAGAGCAAAAACTGAAACCCAACTGATGGCTTGGTTTTTTCT
ATTTGGCTTGTTTTTTTCAGTTTGGCTTGGATTTTTTTCGGTTTGGCTTGGTTTTTTCTG
GTTTGGATCGGTTTTTTTGTTTGGCCTGGTTTTTTTTCCGGTTTGGCTCGATTATTAATT
TTTGTTCAGTTTTTCAGTTTCAGGCTTATGAAACCAAAACCAAATTGATTGGTTTTTTTA
AATATTCTAATCGGTTTTTTTTCACGGTTTGGTTTGTTCGATTAATTTTTTTTCGGTTTT
CTTGGTTTAATCGGTTTTCCAGTTTTTTTACTCACCCCTATTAGAGACCTTATTAAACCA
ATTCATGGCCACAAAAAAGCAAAACTCCACCCCAAAACTCAAAATCCACCCAAAGCAAAA
AAAATTCTCAAGCTTAAATCTGATTTTTGAGGTGTTTTCAAGGTAAAAAAAAAAAAACCA
CATAATCTTAACTCACCTCATCATATGAAACCAGTTGACATAAAAAACGATCGTTTTGGT
GGCCAGATTTGTCACAAACAAATACTTACTCTTTTTAAGCTGGAATTTAGCGACTTCCTT
ACACTCCTCCAACCAAAAAAGAACTGAAAAATAAGGATAATGAAGGTTGATACCAAAATT
AAAATTTGTAAGATGTAAGGGATCGATCACCTAATAACTAAAAAAGATAGGGAACTCAAA
TGAATGCATGATAGAAATTTTCAATTCATCACCTATATTATCCGCTATTTTCACTTTAGT
CTATTTTCTTTTAATTCTACCTTTCCTTACACAAAAGCATGCAATTAGGCTCTAATTTGA
TCTCAAAAGAGTTTAATTATGCAAAAACAAAGTTCGTGAATCAAATTAGAACATATTGGT
CTCCTCACGACCCTCACACAATCATATTCGCTCTCCCTTACCCATCGTCGCTAATGTGAA
TCCAACCTTAGTCATTGCCAGCTTGCTTTTCTCCCTTCAACCAGATCAGCGGTAGCTTCT
CTCCCTTACCCCCAACCACCATCGAGGCAGTCCATAGAAATACTTGTTGCCCACAGTCGA
AGCTTTCCTCTCCACGTTAGCCAACAACACATATTCTTCTCTCTCTAAAATCGTAACACC
TACATCTCCTCCCACCAAAGCAACCGCCAACCATCACAGACCACAACAATAGCGATTTTT
ATTTGGGGGTGTTTGAGAATGTATTAAGAATTGTTTTTCAAAATATTTTTTATTTAGAAA
TATATTAAAATATTTTTTTTATTTAAAAATTATTTTTAACATCATCGTATCAAAACAATT
CAAAAACATAAAAAAAATTAAAATTAAAAGATTAAAAATATTTTTAAAACATAAAAAAAA
AAAAACTCTTACTCTCTCCCTGAGGCCAGCATAGCCCGAACAGCATACCTCTATCTCCTG
CCACCAAAGCATCCACCAAGAATAAAAGAAGAGAAAAAAGAAAAATTATAACAAATATTG
AATAATTTAAATAATTGTCAGAAAAGCAATCTAAAATAAAAAATTAAAAGAAATTCTGCT
TTTTTTAAAGAAATAAAACGGTGGTACAAATCCTTGTGCATTCTTTGTCGTATATGCAAC
TATTACTCACCACCGTACAAATTCCATGTGCTTTCATTGTCCTATATGCAATTATTACTC
TCTAACTGACTTTTAAAATCATCATGCTATTCGTATGTGTTTTTTATTTATTTAGATTTG
ATAAATTTAATTTAATTTTTAAATCAGTTTAATTATAATATAAATAATTTTGTTTATTAT
TTTACTATTCTTCTCTCCGTGCTATCAGTTTATATTCTTTTCTAGCAGCCTATTTTAATA
TTAGAGAGTATTTGAATGTTTAGGAATGTAATTATGGTTATTTTTTAAAGTGATTTTTAT
TTAAAAATATATTAAAATAATATTTTTTTATTTTGTAAAATTTATTTTTAATATCAACAC
ATCAAAATAATTTGAGAACACAAAAAAAAAATATTAATTTGAAATAAATAAAAAAATTCA
ATTTTTTTCAAAAACATTTTTAAAACGCAAAAACAAACAATGTTTAATTATAATAGCACA
AGTTGAAATTTAAGAAACTGACCAAGGTCCATATCATTGCTCAAAATTAGTGGTCTTATT
TTTTTTTTATTTCTTTTTTAGTTAGATTTAATTATTTTAATTTGATTTTTATTTCAATTC
AATTACAATATAAATAATTTTGTATATTATTTTTAAGACAAAATGATTATTTAGAAATCT
ATTAAGAAATTCAATACACACACAGTGTTTACTATTATAATTTTAGAAATTGAGTTTTTA
TTTCTTGGACGTGAACATGTTACACGATTGAGGTCCACATTTTATTGCTATCTAGGAGTG
TTTATTATGTGAATAATCTTTGCAGATGATCATAAATATTTTTTATTGTTTTATACTTCA
TCAATTGCATATTAATGGTGCTCAATAAAATTTTTAATCCAAGTAATAATATTTGCATTG
TTTGCTTTCCATGCATCTATCAAAGCAGCACTCCCCTCCTTAGTATTTTTAGGTATTATA
TAAATTCCAATAACATATCCTCACATTTTTTTACCCTTAAGAAAATTTCTTATTACATAA
CTTTAGTATGAATAATTCTTTTCTTCCAATCTTACACTCACAGACTGAAACGAATCATCT
CTTTCGATAGCTATAATCAACAAACAAAGAAAATCAGAATGCAAAAGCAGCGAAAAATAA
AATACTAGAATGCAAAAAATGAATAGATATCTCAAAAACTAAGCAAATATATTCTTGAAG
TTATACGATTACTCCAAAACAAAAAATTCCATAAATATAATGCAAATACTAAATTGCAAA
AACAAAAGGGAAGACAAAATATCAAATTACGGAAACTGAATGGAATACAAAATACTAGAT
TTGTAGAAACAAATGCAGAAACTAAACAAATATCACTCCAAAAATTTTTTTTGAGGCTTG
AGCTGGATCCGTGAAAGTTGTGTTTGAGATTAAATTTCATTCCATGAAATTAGTTCTGAT
ACCATGTTTAAATATAACCCAATTTAAACAAAGAAAAATACGAACATAAGAGAGAATGAG
GCTTGAGTTTTTATCGATCCTTTAATTTTTGAAATACATGTTTTAACCTAAATACAAAGC
ATGTATATATACGCTAAACTAAAAATATTATTCTACCCTTAATAAATAAAATGAAATAAA
TATATTTTTTAACACATATCATTGCTCAAAATTGTTGGTCGAATTTATTTTTTATTTTCT
TTCTTAGTTAGATTTGATTACTTTAATTTGATTTTTAAATCAATTTAATTACAATATAAA
TAATCTTGTATATTATTTTTAAAACAGAATGATTATTTAGAAATTTATGAAAAAAAATTC
AAAACACACACACACACAGTTTACTATTATAATTTTAGAAATTAAGTTTTTATTTTTCTG
GGTGTCAAACATGTTACATGACCGAGGTCTAAACATGTTACATGACCGAGGTCTAGTGAT
TGTGGTAATAATTGTAGTTTAAAAAACTTTTTATTTAAAAATATATCAAAATAATATTTT
TTTATTTTTTAAAAATTAGTTTGAAAATCAATAAGATCCAAAAAATATAAAAAAATTTAA
TTTTTAACAATTTTTTTAATTATTTTAAAAACACGACTCTGCATTTCCAAACGGTACCGT
ACTTGTCTTCATCTGGCTTCCTTGCTTGTGGTCAAATCTAATAATACACATTCATCAATC
ATTGAGTAGTTGTAGTTGAGTGAAGTAATAAAAAATTAATACAATATTCAAAAATAAAAA
TAACAAAATTAATCTGAACATTTTGAAATTAATTTCACGAGATCCAACATGAGTGAAGTA
ATAGGAAAACAGCTTGTAGAATATCTTTAAAAAAAAATTAAACTCAATCCAACAAATCAG
ATATTCCATTATTGCTATTTTAAATTATTATTCCATTTTGACGTGATGGAGCCAAGCTTG
GATGCCGCAAAACCGCCTGCATCAACGTTAATCAAGTTAGTTGACAACTTGACATGACGA
GAATCAATAAGAGAAAAGATGGTATTCTATGATTTACTTGTGCTTCTCATAAAATACGAC
ATCGTGTGGATTAGGAACCATTCAATAGATTCTAATTCATTAAACTTAAATTCCTAGTTG
TTAAATACAGGAATCAATAAGAAAAGAAAGTTTAAAGGTTGGGATGAGTCCACCTGTCTT
GTACACACACAACAATTGATTCTAATTCATTAAACTTAAATTAAAAGCAAATTGAGAGAT
TGAGAAAGAACGATGCTTACCCTGGCTATCAAGTCACGAAGGGGAGAAGGACGCCCTGAC
TTTACAAACTTTACAAAGGGACGAAGGACATCCTTAGCGTTAGGATGTTCCCACTCCACT
ACTGACTCCCACCATTCTTCTGGTTCTATTAACATTCTTCTAAGAGGAGGGGGAGGAGAT
GGCTCGCCATTTTCAAGCAACGGAAGACATATCGGCATCCTCTTCAGTTTCTCACAATTT
GTCACTTCAATTACTTGGAGAGAATTGCAAATCAATTTTGCACTACAAATGCTTTTGAGT
TCTGGTAATCCCCTCAATATCAAAATTCTTAACTTTGGGAGTTTGAATTCAGCGTTGATG
CTGTTTTCTTCACCCATAACCCCCTCTACATCTGGTCTTGTTCCACCTATTATCTCCTCC
ATTTTCTTACATCCTTCAACTGTAATCTCTTCCAGGTTTACGAGGCTTGGCAGCAAGACT
AGAGGGAACAACTTCTTCATTCTATAACAACCATAACAATGAAATTCTTTAAGACCAGAA
ATTATACCACTATAAGATGGAGATGGTAGTGGAGCAGAGCGGAACCAAGAAGATGAAAAC
AAGCTCTCCATGTTATTGCAATACCTAATTTTGATAACCTCCAGTTCAGTTGCATTCTTC
ATTAGAGACCAAAAATGGCATAAACTCGTTGCATCATCATAATTATCAATGTCCAGTTGT
TGAATGTCCTTCAAGAACATGACCTGAAAATCTACATCTCTGTCGATACTCCAAACAATT
GTTTTCCTTTTGCAATCATCTACTGGATAATAATAATACTCATCCTTGTTTACTAGTCCG
ACACGAATTTTGTATGTGCTTGGTGATTTGGTTTCATCCCGAGATATGAGATACTCCAAG
AAGTCTAAGTAACCTTCAAAATGGCATACCAAACTTTCCAACTTCCTCAAGGATCCCACT
TCCTTTCCTTTAACTGTTATCGGAGCATAACGTCCTTCTCTATTATCTTTGGTAGAACGA
GGAATCCACTCCTCCAATTCAAAGACTTGCAGGTGAGAAAGCTTAGGTAACAACCCACTA
GGAAACTCCTTTTCACCACATCCATTCATTCTAAGATACCTCAGGTTGCATAGACATTCC
ATGCCTTGAGGCATCTTTTCAAGTGCCCAAGTACTAGAGAGATCTAACCTCTTCAGTTCC
CGGAGCTTTTTCAATGATGGTACATGCCTTAACTCCGTACATTGATTGAGCAATAATGCA
GTGAGACTCCCCAATTCAGAGACAGAATCAGGCAGTTTTCTGATTTTTGTACGAGACAGA
TCAAGAACCTTGAGCCCATGCAACTGCTCAAAAAATGAATCTGCAATAAATTGCAACTTT
GAATTGTCGCATAACAGTAGAGTTGAAAGACTGGGACACCTCGGTGAATGCGTGGAAGGA
ATTTCTTCAATCTGGTTATGCATCAGTGAAGCTCTAGTAAGATTCTCTGTCCACTCCTCT
GCATCCGGCAATTCGCTAAACCGTGCACCAGCTTTAACCATGCATTGAGAGTTTTCTTGC
AGTGTTTGGATGGCCATGTCCCTAATCAAGTCATGCATCTTGACATATCTATAATCACCA
TACCCTCTCTTTTCCAATAGGCAGACACTTTCAAGTCTATTAAGCATCGTGTGGCCCTCG
TCAACTGCTTCTTGCCTGCTCTCCATTCTTTCAATTACCCCCTCATCGATCAAATAATCT
ATCAACCCCTCCCTTGCAATCTCATGATCTTCAGGAAATAATGCGCAGTATAAGAGACAG
TGTTGTAGTCCTAAATCATGTAACTGATCATAACTAAACCTCAATAACCAGAATACCTTA
TCTTTCATGTACCTACATTTTGATTCTTTCAATTTCTTCAATGTATTCCTCCACTCATGT
AGGTCATCCACTCTCCTCAAGCTTCCTGCCATTGTAATAATACCCAATGGCAAACCAGCA
CATTCCCTTGCAATATCTACTGCAATTGGTTCCACTTCCGGAGAAAGTGTTATGTCACGT
CCAAGTTTCTTCTTGAACAAATCCCAAGCTTCACTCTCCAAAAGTGGCTTCACTTTGATT
TCGCGTCGTCTATCCATCCATTGACAAACCCTTTTAGATCGACTTGTCATAATCAGCTTG
CAACCTTTCAGATTGACTGGCTCAGGAATTCCCACTTCATGTAGCTCAAAATTGTTCCAC
AAATCATCTAAAATGAGAATCCATTTTGGTTTCTTTCTTAGTTCTTTTGATAATTTGACA
GCTCTACGCAGATCATCATCTTCACTTGAAAGATCCAAGTCAAGACATTTAGCAATAAGA
TTTTGCAATCTTCCAATGCTGAAATCTTGAGACACGGTCACCCAGTAAACGTAATAAGAA
ATGTCTCGTCTTTCTAGAAGCTTATTATAGATACGTTTCATCATTGTCGTTTTACCGACT
CCCCCCATTCCGTAAATGCCAATTGTCGAGACTTCATCATCCATTAACCAAGACCATATC
AGATTTGTATTCCGTTCAAATGCTCGACCCACTAGCTTTGTAGAGCTAGTAGGTAATGGA
TCTCCTGGAGTCTCATTTGTGTTGCCTGTAAGCCCTCCAGAAGAGCTAGCTCCTGCACCA
GGCTGCACTACTCCTCCAGTCGCATTCTCTATATCATCCTCCATTAACCATCTACTGAAC
TCTTCCAAACTTCTTCCAAGTGGATGACCCGTTCTATCCGTTGCTTGTGTTGTTCCTGCA
TCTCCTGCCACATTGTCGACTTCATTGTTTTGTTCTTGTGGAGTGGTTGAAATGGCATTA
TCATTAAAATTGCTTGAACTTGCCATGCCTTTATGTCTTTTGTTGCAATGTCGCATATCT
AGAAAAGCTGCTTCTTGAACTTGTTGAGGAACTTGCCCACAAACTGCAACACCATGCCCT
TCCTCTCCTGACAAATGCCATTTGATCCTTGAAATGGAAGCAGCAGCAGCAAATTTAAAG
CCACAAAATGTACAGATGAAACGACCATCATCCAGCTTCTCAACATGATCCCAAAACCGA
TCCTTCCGTTTAGCCATTTTCACCGCTAACTTCTTTGGCCCTTCAAACATCAAATAAAAA
ATTGTCAAAAGTAAGGCATAAAAATGGATGTTGAATTAATTGGAAAATAAGAACTCAATC
TTAAAATGAAAATTTAGAAGAAATCATTATTTTTTAAATAAGTAAGCAAAGGAAAAGAGT
GCAAACCTCAATCTTACAAAACATTAATGCCGTTAAGTGTGTTAACAAAATAAACTGAAT
CTGTATAATTAAATCAATCATTACAAATTCTAAAATTAAATAGGCAGGCACTTAACTATA
TATTTTCCTATAGAGATGCACTTCAAGCAGATAAAAAAATTATAACAACTATTGAATAAT
TTAAATAATTGTCAGAAAATTAAAGCAATCTAAGATAAAAATTTGGAAGAAACTCGGCTT
TTTTTGAAGATAAGCAGTTGAAGTTGAAAGCAAAATGAACAAAGTTATAATATGAGTTTG
AGTTCTATAATGCATAGAACTCAAACTCATGCTTTTATTTGGAAGAATCAAAACAAATAA
TATTAACAATGAATTTGGTATGAACTCTAGAAGGCAAGGACTTTAAAAGTTTCTCAATAA
GATTTCAACAGCTTGCGGTTTACTAAAAATGATTCAAAAACAAAGACAGCAACAAAATGA
AGAAGATGAAGTATAAACACTTTACCTGGATTCAAAAGAATTTTAACAAAAGAATCTGAA
GCTAATTGCTGAGTGGGGAAACGTGTGGACGCGCCCCAATGTTGAAACTCTGGGAAAGCT
GATCTGAAAATGTAAGCACAAGAATATGAGAAAGAGTAGGCAAACTAGTCACCTGTCAAG
CTGACAAGAGGCACTCAACAGACAAAAGAAACCTTGAGAGCAGCTGTTTTCAAGTTAAAT
AGTTTAAGTTGATGGCAAAATGTAAGAACAAAGCTAAATATGAGTTTTGAGTTCTAAAAT
AGATCAAGCAACACATATATAATTAAGTTCTACTTGATTGATCAATCTACAATCCTACTT
ATTAATTCTACAACCAAATGGGCAAATCTTATTTGAAACAAAAATTAGTGGTAGAAAAAC
GAGAAAAGAAAGTAGGATTTACCTTTCAAGCAAGAAAGATACAGATCAAGAACACTATAC
GAGATGATTGGCAGAAGTCAGAAAAGGGAAATTAGGAAAAGGGAAGCAAAGATCATGAGA
AAGGTTTAAGAAATTTGGTGACGGAAATCAGGAAATCAATGGTATACAGATCAAGAACAG
AATACGTGATGATTCGATTCAATCAGAAAAAGGAAGCACAGATCATGAGAAAGATTTAAG
AAATTTGGTGAGGAAATTAGGAAATCAATGGTATACTGAGAGATCTCTCTCTTAGTGGAA
GACTAGCTATTAAAAAAGCAATGCAATTTGCAAGCAACTTTATGTTTTTTTCTTTGGAGA
AGTCAATCTACAATCCTACTTATTAATTCTACAACCAAATGGGCAAATCTTATTTGAAAC
AAAATTAGTGTTAGAAAAACAAGAAAAGAAAGTAGGATTTACCTTTCAAGCAAGAAAGAT
ACAGATCAAGAACAGAATACGCGATGATTCGATTCAATCAGAAAAAGGATGCACAGATCA
TGAGAAAGGTTTAAGAAATTTGGTGAGGGGAATTAGGAAATCAATGGTATACTGAGAGAG
AGATCTCTTAGTGGAAGACTAGCTATTAAAGTCATTGCAATAGAAATTGGCAGGAAGCTA
CGACTTTATGTCACTTTCTGCCTGTGCTTTCTTTGTCCTCTATGCAAACTTTATGCCACT
TTCTGCTTTATTTATTCACACTAACTATTGGTCAGTCACCATTTTTGTTATGGTTTCGTG
CTTTGAGATTATTGGCAAAGCAAGTTGCTTTTCAACGTGTACGCGTGAGTCAAGGCAAGT
TGCTTTTCACCTTTATTTTTGCTTTTTTGAAAAAAACCATACAACCAGCCCCAATTTCGC
TAGCTTTGAAAAAGGCTCATCGAAAAAGGAAGCACGAGAATATAAGAGTGAAAATTCTAA
ATACTCGCCTATCAAGCTAGCCTTCCCTGAGTTTTCAGGATTGCCTTCTGAACAAGGATT
CTAAAAACGAGGAAAAGGAAGCTATGATTTCGATTAAGTGTTTAATGTTGAAAACTTAGC
AATATAATCTTAATTTAATTGTTAGATTTAATTAATTTTGTGTCAAAAAAATTAAATTTT
TTGGGTTATTGTATGTGTTTTTGCACATGCTTTACTTTTTATGGACAAAACCTATCCTCA
ATAACAAGTGATCGCTGGTCAGAGGCGTCTGAATCTCAGAATTTGGAGGAAGTGATAGCC
TAATAGCCATGATCAATAAGCACAAGTTTTGAGCAAATATTAGCTTGTCGTTGGGAATTA
ATAGCGTTACATGAACAAAAGCAAAGTAGCATTTAATTACAATATCAGAATAGAAAAAAC
AAAAAAAACAAAAAACATAAACATAAAATAAATATATATTTTACTATAGGTTTTTAATAA
ATTTCTATATTTTTAAAATAGAAAATACAAGAAAATATATTCCTTCTATCTTCACTATCC
TTTTCTATTGCGAGACAGTAACCAACCATTAGCCAAGAAATTCCCTTTTTTCTTCCATGA
TGAAGAGACAAGAAGAAGAAGCACAGATCAGAGAAGAGTATAGGTTAAGCTAGTTCATTG
TGATGAGATGTGTAAAGGAAAATAGTTGTGTTGTTTGACAAGAAAGAAGTTGCTGGGAAG
GAAGGAAGGAAGGAAGGAACAACTTTACTGATAGTTCATATAGTTCTTTTTAATTTAATT
TAATTAATTTATTTTGATTAGTGCTGCATATAACTAAAAACTTCAACAAAAGAAGGAGAA
GCCAATTATTGAGCTTCAGTGAGTTAACGTGTGGACCCACCCAGTGTTCATACTTTGAAA
AAGCTCATCTGAAAATGTATGAGCACAAGCAAAAGGAAGCTGTGCTGTGTTCCACCTTTT
TCCTTTTTGTAGCTTTAACTTAAGGAAGGAAGGAAGGAACAACTCTAATGATAGTTCATA
GTTCCTTTTAATTTAATTTAATTTATTTATTTTGATTAGTGCTGCATATAACTAAGAACT
TCAACAAAAGAGGGAGAAGCCAATTATTGAACTTGAGTGAGTTAACACTAATTGTTGGTA
ATTTTTCATTCCGCCATTAATTCTGTTGAAAATAAAAAAACTAACCATCAATTAAATACC
GATACTCTTACATAGCCGCGAACGGAAATTTTTTTTTTTCTTTCGTGCCATGTAAAGGAG
TTCAGCAGTAGCAGGAAGCAAAGCTACAAATGCCAACACCATGCCAATTAATGCATAACT
CAGCTGGTCAAAAACAGCAGATGCAATCTCTAAAACAAATATTTTTTAATTATTTTTTCA
CGAGGACCAATTAAAAAAACTGATTTATGAATGGGTATAATGGAAATATAATTAAAAGTA
AGCTTCTTTTTTTTTTGGCTTCATATAAATTTTAGTGCTAAAGATTATGAAATACACACG
CGTACATATTAAAAAAAAAAAAAGATATACAACTGAATCCAAGCCTTGTTTTGGCTTTAT
AAAAACTTCAACATATTGCGATATATAAAGAGATAGAAAGAGAGAAGCCCAGAATCTTAA
CAAGCATCGAGCACCACTTAATTATAGAAAATCCTTTAAATACTGCTGGATCATCATGAT
TTCCTGTAATGAAAATACTTAATTAAATAATATACAAAAATTATCGTCGTGATGATTTAT
AACCGCATGCTGTGTTGCTTGGAAGAATCAATTAGCAATGAAGAACAGATTGGTAAAGAA
AAAAAAGGATTTATTAATTAATCAACCTGCAAAAAGCGGTTCTCCAAACATATAGTCAAT
CAGCAAAGAACACGGAGCTGAGAGAGAAGAAAAAGGTATAGAGGGAAAGGAAATGAATTA
ATTAATGGTAGTACAGAGAGCGTGAAAAAGAGAAGAATGCTCGCTTAAGCGATCAGTTAC
GAATAAAAAACTAAGAGCACAGAAGGAAGAATGGCCCAAGAAAATATTTAAAATAGAGGC
GAATGAATCTTCTTCTTCTTCTTCTCTTTTGAAACATTAGTCAACATTAGTCAATCACGT
TAACGCGTCGTATAGCAAAAGCAAAAGAATTCGATTCGATGGGTAATATATTGTATTGTT
GAGCAACTGTGGATGAAAGGCACTCTCTTTTTTTATTTTATTAAAAGTGTTTTTTTTATA
AATTATTATTTTTTAAAATAATTTTTATTTTTTAATATATTAAAATAAAAAAATTTAAAA
ATAAAAAAAATATTATTTCAATAATTTCTAAGTAAAAATTCACTCTAAAAAAATAACTAT
AATCACAGTACAAACATACCTAAGATGATATATTAAATTCAATGGATTGATATTAAGCAG
GGCTCTCTAGGTTTTTGGTATGGTTTTTTTTAAAGTATGTTTAGTAATGATTACGGTTGT
TTTTTAAAGTGTTTTTACTCGAAAATATATCAAAATAATTTTTTTATATTTTTTAAAAAT
TATTTTTAATATCTGTGTTTCAAATTAATATGAAAATATCAATATTAATTTAAAAAAATA
AAAAAATATTTTTATTTAAAAATATTTTTAAAATACCAAAATAAATATAGCCAGAAGCAT
GGCTAGGCAGGTGCGTGAAGAGGGGATTTTTCCAGCTGGGAACTAGGGCTTCCTGTGAGC
ATTCATGTTGGTATTTGCGCGGTCAATATACTATTTAGAGTTCTTCAAGCTATAAAATTG
AAATTATTGTTAAATTGTAAATGAAAAAAAAATATTTTAATAAATTCTTGAACAACTAAT
TTGTTCTAAAAATAACATACTAAACTATTTACACATTAACAAGACCGACCTAACTAATAA
AAAAATAAAAAATAAAAAATAAAATTGAAAAACAACTTCTAGATTTAATCTGCACAGTAA
TCTGACTTTCGTCGAGTTTTTTAAATTTCATTATAACTTAACTAGCTATGGATTAAAAAT
TATATTTATTATTGCAGCACAAACACTCTTTAATACATTCCAGGAACAAGCTGTTGAACA
TTCCATGTCAATCGGTACCTGTTACTGTCAACCCAATTGTATTGAAACTTTGAAAACAGG
AAGGTAATTATATAATTTAGAATGGCTGTGGAAATGCAATAAGTAATCCAGAGTAATGGG
TGTTATTAAAATAATATTTTTTAATTTTTTAAAATTTATTTTTGATATTATTAGATTAAA
ATAAACAAAAATAATTTAAAATAAAAATAAATAATCGCTCCGAGCATTCAGCCTTGAAAT
CGTTCTCAGATTTCCATGGTTAAACATGAACAAGGGAGCTTCTTCATGCACAGCCAACTT
AGGGTAAACTCTGCTGCTGATTCAAAAACTCCCATGTGGATTTATCAACCTCATCTTGCC
GAGTTGATATGTAAGCAGATACTAATTACGGTGTCAGTTCAAATTATTTGATATTTAGGG
CTTCTTCTACATTTGGATTTGTAAAAAGGTCTAAGGTCAAAGCAGCGATTACTGCACGTA
AGTATTTGCACATCCTTTTCGGCTTCGGCCTGCAAATATCCTAAAAAAAATCGACTTTGT
TCTGTCAAGTCCGCCATTGATTTAGCTAGGGGTGTTTAAGAGGGAGTTTTAACCTGTTTT
ATGATATATTTTTTTGACCTTATAAATGTCGTTTTATGATATATTTAAGTAATTACAAAC
TTTTAAAGTAATTAGTTAGAAATGAACGAGTGACCTTTACCCTCACCATGAAGGTTTTTT
AAGAGGGGTGGAATGTAGCAAGCTAGGGTTCTAGCATGGAAATGGGTCTGCAAAACAAAA
TTGAAAGAGGAATTGGGAAAGAAGGCTGTTGATCGGGTTGAGGCTGCGAGGGGTGTGAAT
TCAGAGTTTCTCTAAGGGACGGCTAGGATTGCTTTACATGTCGGATGGATGGCTCACAAG
GAAAGGCCGAGTCAAGCTAGCCAAAATCTTAGCAGATATCTATAGATCAGTACTTTGTTA
TGGTTCCAATTTCAAATTACTCCCTCCTAATAAGACTTGTATTTAACAAATAAATAACTA
ATAAAAAATTATTTTAAATATGATTTAAATTATTTTATGTGTAACAAATCAAAACTTTCT
AATGAAAAATAGACTAGAAATAAACTTGAATCCGAGCTGCTTTTATGTGGGAGAGAGTAG
AAAACTTTTATTTTTATTTAAAATATTGTTTGAAAATAAAATTTTTATTTTTAAAATATA
GTTCATCTATGCAAAAGATTAAAAAAATATAGATGAATTAAAAAAAATCTCTTCAAAAAT
TAAACTCATAACTAAAAAATAATCATCATTTAAAAGAGTTATTTTTTTCATTGCATTAAA
TTTTTTTTTGTTTTTAGATTGTTTTAATGTTCTTATGTCAAAAATAATTTTTAAACAAAA
TAAAAAAATTATTTTGATATATTTCTAAATAAAAAAATATTTTAGAAAACAACCACTAAT
ATACTTTTAAACACCTTCTAAATAAAAATTCGTGTTGTGGTGGTATGTGATGGTTGGTGG
TTGCTTTGATGGAAGGAGATGTAGGTGTTACAATATTAGAGAGAAGAATATGTGTTGTTG
GCTAACGTGGAAAGGAAAGTTTTGCTATGGGAATAGGTATTTCTATGGACTGCCTCGATG
GTGGTTGGTGGTAAGGGAGAAAAGCAAGCTGGCAATGACTAAGGTTTGATTCACATTAGC
GACGATGAGTAAAGGAGAGCGATTATGACTGTGTGAGGGTTGTGAGGAGACCAATATGTT
TTAATTTCTTTCTCTCTAAGATAATATCAACTACCCAAGCTATTAAAAAGGGAGATAGGA
AAAGAACATTATATTATATAAAACTCAAAGGGTTAGTGCTTTTATTTTTCACAAAATATT
ATTTATCATCTCATATTTTACTGTGGATTATAAAGTGTAAATTTTTAAAAAAATTCATTT
GATTCTTGAACTTGGTTTGTGCACAATTAAACCCTTTTGAGATCAAATTAGAGCCTAATT
GCATGCTTTTGTGCAAGAAAGGTAGAATTAAAAGAAAATAGACTGAAGTGAGAATAGATG
GTAACATAGGTGATGAATTGAAAATTTTTGTTAAGCATTCCCCATCTTTTTTAGTTATTA
GCTGATCGATCCCTTATATCTTATAAATTTTAATTTTTGTATCGAATTTCATTCTCCTCA
TTTTTTAGTTCTTTTTTGGTTGGAGGAGAGTGAGGAAGTCGCTAGATTCTAGCTTAAAAA
GAGTAAGTGTTTGTTTGTGACGAATCTGGCCACCAAAACAATCGTTTTTTATGTCAACTA
GTTCCATATGATGAGGTGAGTTAAGATTAGATGTTTTTTTAACCTTGAAAACACCTCAAA
AATCATATTTAAGCTTGAGATTTTTTTTTTTGCTTTGGGTGGATTTTGAATTTTGTCGTG
GACTTTTGCTTTTTTTTGTAACCATGAATTGGTTTAATAAGGTCTCTAGAGATGTCTCCT
AAGTGTTTTGGGTCAAAAAATAAATTGAAAATGAGTTTTTAAATAAAAAATAAAGAATCT
TATTTTTCTAGTCACCACCATGCCAAAATTTAGGGATGAATAAATAACGCGATGTATGTC
CCATTAAACTTAAAATAAAAATATACACTTGTGCTAGCCATTGCTTGATTGGGTCAGGTG
CTAAACATGACCTGCCAGGCCTAGTAGCACCTAGCCTGATTTTTTTATGTTTAATTGTTT
TTTTTTAAATAGTAATGCATCAGTTGATTTTTTTAAAAATAAATTTTGGGTTTATGTTTT
AATTAATTTGTGATGAGTTTTTAATGATATTTGGTGTGTTTAATTTTTTAAGAGGTAAGT
TTGATTCGTCCGTGATTTTTTTTTAATTTTATATAGATTAATTTTTTTAATATTGATTTT
TTTATAAGATTTTTCATATGTGCAGCCTTGTATTTTTTTTATTCGATAAATTTTATGTTT
TTTTCTATTACAAAATTTATTTTGATAAAGAAATTCATTAAATATAGCATGGTAAATTAC
CCGTGTTGCCAAGAAAACCATAAAAAACTGATAATACTCGCAAATAAAACTCAATTTTGT
ATTAAATTTATCTAAAAAACTGTTATTTATCTGTAAACAGTAGAGTTTCTGTAGAATACT
CCCTTTGTTATTCTTCTCCCTTGTGTCTTTCACTATTTGAAAATTAGCATAAAATAACAG
AAACGCCAATAGAAATATTTCATCAGAATTTTTTTATTAAAATAAAAAAAATCAATTAAA
ATTTCACCAGGAACTTGACGCAGTAGTATTGCTTATGGAATTTTCATCGATAATTTTAAA
TGAATTAAACTTAACTCATTTATATTCTAAATTAATTCATTAAAATATATTTGTAGTATT
TATTGTTTTCTTGTATATTTAAGTGTTTTGCAACTTTTCCCTAGATAATTTTATTGTGCT
AATACATGATTTGTATGTTAGGGTTTGTTTGGAATTTGTGATAAATTGATTTTGTTTATT
ATTTGATGAAATTTAATTTAATTTTCTTAACATAGGTGTGTTATAATTGAGAAAATAATG
GGTACTAATTATTTTTTGTCAATTTTAACATTAAATTAAAAATTTGGAGAAAATTGATTT
ACATGAAATTGACAATGGTTTGGAATTTTATTCACATGAGTTTGATGAATAGTCAACAGG
AAAATTGCTACAAGCAAGATTAAAATCAAAACCACCCTATATTTGGTTGTTTTATTTATA
GTTGAGTTAAAAAAGATAAACCGAAATCAAGAGCATGAAAATTACTTAGGTTATGCATTT
GGGTCAAGGGATATTAGTTATAGTATGTCGATTCCAAATCACCCAAGTTTATTACTAGCA
AGGATGTATTGACTAGTCTTTTATGTTTTACAAAGAAAAAAAAATTGACTAGTGATAAGG
CTAAGACACCATCGAGAAGAAGCATATTTTTTATTTTATTAAAAAAATATTTTTTATTTT
TTGATGTACTAATATTAAAATAAATATTTTTAAAATAAAAAAAATATTATTTTAATTATT
TTTAAATAAAAAATATTTTAAAAAAACAATAATAAGGTAAGTTTGAATTATGACAGTGTT
CTGCCAATTTTGCTCTCGATAAATTCGATGGGTTGATATAAAGCAGGGGCTGTCTGGGTT
TATGGTGTCGTTCTTTCTTAGAAGCATGGCTAGGCAGGGTGCGTGAGCAGGGGATTTTCC
CAGCTGGGAATGGGGGCTTCCTGAGCATGCATGTTGGTACTCACGCGGTTAATATGCCTA
GCTAACCCTGTTTGCTTTTATATTTTAATTTTTTTTTAATTTTTTAATTTTATATTAATA
TTTTTAGATCGATATGTAAAAAAAATTTTAAAAAATTAAAAAAAAAATATTATTTTAATA
TATTTTCAAATAAAATACATTAAAATAAACGCAATCTGAATACTAAATACCTCCTTAATG
TTTATTCAAGTTCTCGAATTGAAATTATAGTTGTAAATTGTAATGAAAAGAATATTTTAA
AATATTATTATTTTGAAATATAGGTAATCGAACTTCAGTTATTTCAAATATTATTATTAT
TATTATTATTATTATTATTTTGAAAGCATATTTGGAGGGCCCCATGCATGACAATGAGGA
AATAAAAAAAGAAACATGTCCTTCCACCTAACAACAGGAAATAACAAGGAAATATGTCAT
CCAGCTTCCTAGTTGCTATCTGAAGCAGACTGCAGGGGTCAATTCGCGCTCTTTCCTCTC
TATTGCGTTGTCGTAACAGGTATGTTATTTTAAAGTTTTTCCTAGTACGAATTTTTTTTA
TTTAGATAATTTTAATATTTTTTATGTAGTAAATTAGTGGGATTTTTTTATATCTGTTTT
TGAGTTCTGTTTACATGAAAAATAGTATAAATATTTAAATTATTAATATGAATTGAATTA
TTTTTCTCGATAATATATATATTGATTTTTTTTATTTAGATAATTTTAATATTTTTTTAT
GTAGTAAATTAGTGGGATTTTTTTATATCTGTTTTTAAGTTTTATTTGCTTTTAAGTTCT
GTTTACATGAAAAATAATATAAATATTTAAATTATTAATACAAATTGAATCATTTTTCTT
GATAATATATATATATATATATATTGATTATTATCATTCTAACGATAAAGTATAATCAAT
TGTTGAACATGAATTCTTTATACGAGCTAATATATATTTTAGAATTGATTTCTAAATTGA
GAATAACTTATTTTATTGATGTTATTAGTTAAGTCTTAAGATATAAATTTATCTGTTTGA
TTATGATATTAACATATAGCATGTCAGTTAAAATACTCATGTCAATATGGTAGTGTTAGT
TTTTGTGCACATCATATCTGAAACCTTAGTTAGTCGGAGGAGTCACCAAACCGGGAGGAT
CACCAAACTGTGTGAATTGATCATCATATAATACAGAGCCTCATGCTTATTGCATTTTGA
TTTTTTGATGAATTTTACCTTATGATATTCTTATTATGGCTTATTTAATAAACTTTCTTA
TAAGAACCTAAAATCATTTTGTATATATATTTTTCATTGTTGTACTACCTTATATATATA
TTGAACGTTATATACTCATTGGATTGTTGAAGTTACCCACTAATTATATTTTTTTTCAAG
CTTATAACTTGTTAATAGATCATTTTTGTTGTATCTTTAGAATCTGCTCTTTTGGTTGTA
ATTAATACTTTTTCTCTATATTTAGTTAGTGTTTCATAACTATGAACTTGTATTAACTCT
TGTATTAAGATAATCAAATTATATCATTAAGTTAGTTTTGTTATTACTGTTACATTGAAC
TATGATTGAGTTATTTAAATGATAAGTTTATATGTGAGTTTGGGTTCTCATAAGTATCAG
ACCCTGGAAAGAGACGTTACTTATATGTTGATCCGAGAATCAGGTAATGACAGATGTACC
ATAATTAAATAATATGAATGACTTAATATATATTTTTATGGAGTAGTAGGACAAGGTTAG
ATCTAAAAAAAAAAGATATGTTCATGCTAGATCAACATAGTGACAATAAAGATTATAATT
TTTTTATTTGATTGTTGAATCAAATTCAAATTTTCAAAAGATTTGCAAAGCCTATTTCTA
TAGAAGGCCCCCTAAATTAGGCTACAAAGATTTTTTTTTGAGTCAATTTTGTTATTTTTA
TTTAATTGTTTTTGGATTTTTATGTTTAATTTTAGATTTTCTTTTCTTTTTCTATTTGTT
TAGGGATTTTGATTTTGTTCCCTTATCAAAACTGGTTCATGATATATTTAATTAATTATA
AGCCTTTTAAAGCGACAGGTTGCATTAGACTTTTATTTGAGAGTGAGACTACTAATTCAC
GACCCTTTTTTGTTTATAAGATGATGGTAATTTGACATTAACTAATGATGTTAAGAAATA
AAGAATCATCTAGGTAGTGATCCAGTGGTAAAAGCTTGGGACTAAGAGGTTTGCTTTCTC
TGTGGTCTCAGGTTTGAGCCCTGAGGTTGCTTATATGATGGTCACTGGAAGCTTACATGG
TCGTTAACTTCAGGGCCCGTGGGATTAGTCGAGGTGCGCACAAGCTGGCCTGGACACCCA
CGTTAAACTAAAAAAAAATAAAAATAAAGGAAAAATGAATTTAAATATAAAATGTACGTG
ATGGTGTCATTTGAAACAAAAGTCTGGGAGAAAAGCTTCCCACATAGCTTGGCCTTCATT
CTTCTCCACTATTCTTAAGAAGCATATCAGTCTGTGCTGTCAACTAGTTACTGCCCATTA
GTCAAGAAAGAAGGATGTGAGCAGAGAGAGAGAGAGAGACGAAGGAGCATATCACTCGAG
CTCATAAGCGAAAGTTTGAAGTCATATATGGAATAAAATGTAATCAATTGAGAAAAGCTG
AGGGATGGAAAGAAGAAAAGCTAAGGATCATGGGAGAAAAAAACTGATTGAGGATTACCT
CTAAGAAATGAAGGAGTCGAGAAAGATTACGGTAAATCTAAGTTACAAGAAATAAAACAT
CGGGCACGGGATTGGTTACGTAAAGAAAATGTATTAGCACTTTAAATACACTTTATCTAA
AGTAAGATTACGGTAAATCTAAGTTGCAAGAAATAGAAGATCGACCATGCTAACACTGAG
GATTATGGTTCTTTGGCGAACAATCTCTGCAACAGAGCAAAAGGCAAGAATGAAGTCCGT
GAAAAAATACAGATGATTTGCCATTATCATCTTATGTCAAGTTTACCAGCAGAAGAAGAA
TATCTGTGGAATGAAAGCAAGCACTCGATCCCATCAGGAGCCCTTACTGAAATGACCTTC
AGTTCAGCTGCACACTCCAGCGACTGTTAAGCCGAGTCACGGATCAACGCAGGGTTTAAC
TATAATGTGTACTGAAAAAAATATGAAAAATAAAATCTTAAAAAATAAGATGAGATCAAG
AAAGGTTCACTCAAAGTCTCGGTACAATCAAATTAAATGAAATTGAATAATGTTAGAAAG
CCCATCAAATTACAATAAAAAACTCATTAGACAAATATAGCGAAAATTTCATTTATTTAA
TAATTATTTACAGCATTTGCCACTATATTGATTTCAATTAATTATTGGGTGATTTGTTTG
GGTTTCTAGTTTCATCCTAATACTAAAATATTTCAAAGTTGGAATCCTATTTTACATCCA
ATTCCAAAATCAGCACATATGAATCATTTCAAAGAAAAATATAATTGTTTCTTTAAATAA
ACCTAAATTTGTAGGAAACTAAGAAAAAGTAAGAAGTCATATATTATTCAACTAAGAATA
TAATAGAATAATGACCCATAATGATTAAAAATGGTTAAACAGAATTTATAACTATTTATT
CTAATATTATAAATCTTGTCTAATAGGTCAATTTAGTTATATGTTGATCTAAAATTTGGC
TGAGCAAAATTTAAAATTAAATATTATTCATTTTTTATTTAATTGTTGGACATTATGTTT
TTGTTTTTAAGATTAGTTTTGTGGTTATACATTAATGCGGTACTTTTTGTCTTTTATTTT
TGATATTTTACATTGAATAATTAATTTTTTATGGAGGAGATTTCAATTTTTTTACATTGA
ATAATTAATTTTTTTAAGCTAATAACACGTGCTCTTTACATGCGAATACATGGAGGGCAT
CCACATTTTTTGGATGGCACATGAGGCAACTCTTGGTCACTAAATTTGCCCTTGCATCGT
GTTGTTGGAAGTATTGTTATATTCTCGTCCTCATGGTATGAGAGGTGATGGTGAAAGATT
GGTAGTTTATTGCTAGTGGTCGTCTCTTTTTCCTTTTATTTTTCTCTCTTATCCAAAAAA
ATACATGTTAGTCCTTTTTGTTTTCGATATTTCAATTTTGATCCTGACTCTTTAGATCTA
TGATTTTTGTTCCTAGTCTTTTAATAAAAATTTTGTTTGTTTTCAATTTAGTCCTTCAAT
TATAATTTTTCATATATTATTTCCTCCAATTTAGTCCTTATTTTTAATTTTTTTTCCTAG
TCTTTTTGTTAAAGTTTTATTGGTTTTTAATTTTATCTTTCAATCAAAGTTTATGTTGTA
TTATTTATTCTAATTTGACCCTTATTCTCTTGTGTTTATTTCTTTTTGTTAAAGTTGTTT
TTCTTTTCAATATAACCCTCCAATAAAAAAAAAATTAGTTGCCCTTTAATTCATTTTTTA
TTTCAATTTTTACCCTCATTCTTTTAACTATGATTTTTTTTTATTTTAGATCATTTTGTT
TAATTGATTTTTTTTTCTTGACTTCATCTTTCAATGTTTAATTTGTTAGAGTTTGAAAAG
TTAATACGAGTCCACATCCTGTTTTTCTCATTTTCTTTTTTGATTTAATTGTTCGACATT
ATGTTTTTTTTAATAACAAATTGGCTTTGTGGTTATTGTTTTTTCTATCAGGTTATCCTG
ATCTAATAGGTCAATTTAGTTATATGTTGATCTACAATTAGTTATATGTTGATCTACAAT
TTGGCTGTGCAAAATTTAAAATTAAATATTATTTAATTTTATTATTCATTTATTTTTTTT
CATTTAATTGTTCGACATTATGTTGTTTTTTTAAGATTAGTTTTGTGGTTATCATAAAAA
ACATTTTACCTTTTACATTGAATAATTATTTTTTTATGGATGACATTTTAATCTTTTTAC
ATTGAATAATTAATTTTTTATTTCAAAAAGCTATTGACACATACTATTTACATGCCAACG
TGTGCATGGAGGACATCTACATCATTTGGATGGCCCATAAAGTGCCTCTTGGTGACCAAA
CTTGCCCTTGCGTTATATTGTTGGAAGCGTTGTTTCGTTCTCTTCCTCATGGTGCAACGG
ATGATGGTGGATGATTAGTAGTTTGTCGTCGGTGGTCATCTCTTTGTTTTTTTCCATTAT
CTTGATTCATCTATAAAATAAAAATATTTATTTTTAGATAATATTTATAATATTTGCATC
ATTGTGTAATATTTTTTTCTTTTTTTATATTCATTTAGTTTAGTATATGTCTATTTTTAT
TATCGTTTGATGTAATAAACAGATTTAATAAATACAACTAAATAAATGTTCATGTTACAT
GAACAAATCCCTTGATCCATATTTATGTCTTAATTTTTTCAGTAATGCTTTTAGTTATTG
TTAATGTTATTCATTGTGTAACCCTAAAACAAGCATAAAAGGAATGATACATGGCCTGTA
GAATATGACAGAGAGCTCAAAATCTTTGGCCTTGAGAGGAGCATCCTCCTCAACGTCCAC
TGTGAAACAATAAGTTGTCGGGCTTAAGATCTCTATTCATGAGACCAAGTGAATGACAAG
CCTCGCAAACGTACCTACAGAAGATAACGATAACAAGGTTTTGAAAAAACACTTGGACAA
TGGAAAGAAACACAGTGAATGAACACATGAAATCCAAGATGAAAATAAAAATTTCATTCC
TTCTGTAACACTAAAGCAAGCATAAAAGGTACGATACATGGCTTGAAGAATATGGTTTCT
TTCCTATCCTTATGAAATAAGAGGTTTGTCTTCTTTGTAATCACAGTAAAATATAAAAGC
ATAAATAGTATTTTGTGAAAAATAAAAGCACCACCCATTTGAGAGTGATGTATAATATAA
TGTTCTTTTCCTATTTTTTTTTTTTATATATATCTTGGGTGTTGAGTTGATAATCTTGGA
GAGAAAGAAATCAGAACATATTGGTCTCCTTACGACCCTCACACAGTCATAATAAATAAT
CGCTCTCCCTTCAACTAGATCAGCGATAACTTCTTTCTCTTACCCCCAACCACCATCGAG
GCAGTCAAAACTTCCCACATTAGCCAAAACATATTCTTCTCTCTAAAGCCGTAACACCTC
CATCTCCTCCCACCATAGCAAGTTAGCAACAGTCATCCATTACATACCACCAGAACACGT
GTTTGGAAATATAGTAATTATGTTTTAAAATGTTTTTTATTCGGAAATGTATTAAAATAA
TATTTTTTATTTTATTTAAAATTATTTTTAAATCAAAATAATCCAAAAATATAACAAAAT
AATTTAAAATAAAAAATTTAAAATTTAAAAATATTTTTGAAACGTAAATCCTGAATAATA
GACCTCTTTCTCCTTCCACGAAAGCATCCACCAAGAAGAAAAGAAGAGAAAAAAGAAAAA
TTATAATAAATATTGAATAATTTAAATAATTGTCAGAAAAGCAATCTAAAATTTTTTTGA
AATAAATTCTGCTTGTTTTGAAGAAATAAAACGCTGGTACAAATCCTTGTGCATTCTTTG
TCATATATGCAACTATTACTCACCACCATACAAATTCCATGTGATTTCATTGTCCTATAT
GCAATCATTACTCTCTTACTGATTTTTTAAAATCATCATGCGATCGTATGTGTTATTTTT
TATTTAGATTTTATAATTTTAATTTAATTTTTAAATTAATTTAATTATAATATAAATAAT
TTTATTTATACCTGAAGGCTCCCTATTATACCTGAAGGTTCCCTCCCTATCTCGCTCTCT
CTCTTACACACACTCCCTCTCTCACATGCTCACATAACACACAAACTTGCAGTTGTTTGT
AGCTTTGCCCGGAATTGAGGTCTCTCTGTATTCCATGTCTAATTTGTAATCACAAACCAT
GTTTATCTATAATTGCATTCGCGCACACACAAGCCCTCTCTTTCAAACTTGGAACTTCTA
TTTTCTCTAGCTTTTTTCTTGGGTTGCTTACCCACTCAGTTATTTGACAGGAAAATACTA
CATAGTTGACACAGGATACTCAAATCTGGAAGGATTTATTGCTCCATACCCAGGAGTCCG
CTATCACCTTCATGAATTTAGAGGTGCCAATCAGCTGCCCAGAAATCCACAGGAACTATT
TAATCACCGACATTCTTCCCTTAGAAACACCATTCAGGTGTCTTTTGATGTGCTGAAACA
CGATTTCCTATTCTTAAAGTTGCCCCTCAATATGGATTTCATGTCCAAAGGGACATAGTT
ATTGCTGCATGCGTGTTACATAATTACATCAGGCGCGAAGGGAAAGATGATTGGTTGTTT
GCTAATGTTGATGGAGTGGCTGTGGCAGAATTGCCAGATATTGATGACGAGTCTGATATA
CAGCTTGCTTCCTCCATTCAGGATCACATGGCTTTCTCATTACGACAATCGATTATGGGG
GCAATGTGGAATGACTTCATAAACAAATGGGATCAATGGTGATTGGAGTTGGCTCACTCT
CCCAGTCTGTGAAGATGCTGTATTGGCTCACTCTCCCAGTCTGTGAAGATGCTGTATAGA
CTTAGGCAACTAATTTTGACGCTTGATAGGTGTAGCTTTGCTGAGTAATATAACTTTATT
GTGCTGAACTTGTATAAAGTTTGAATGGATAATTTGTTGCTTAGCTTCTGTACCATTTGC
ATGCAGAAAATGCATTATTATTTGTAGTGAAAACAGTTTTAAAATCACAAATCAATTGGC
AATTAGAAAAATACAGAAGAACAATTGCATTCATATAAGAGCATAAACATTTTTCCATAT
TTGTTTTCTGAAAATATTTTCCTGCTTCGTAGAATATTTTATAATAGGAAAATTAATCAA
CAAAATATTTTATGAGAAATAATATACTTATAATATTTTTAAATTATTTCAACCATCATC
TCCTTTTGCATTGTTGTCTTGCTACCACAATTTCCTTCTCACCACCACCTCTTCCTCTGC
ATCTTTTCTTTCACTATCACTGCAACTATTACATCACCATTTCCTCCACATGACCACCAT
TAATAGACATTACAGAATTTGACCATGCAGAGTGAAAGTAGAGTTTGTTAAACACATCCT
AGCAGAATCATTACAACGTCTTGCACTCCAAACAAAGGTAGCAGCATGTTTCTCGTACAT
CAAGAAAATATCACAAGAAAGAAATACCTGCAAAAGAAATGAAAACTAAGGATCTGTTAG
ATGTCTATTTCCTTTGTATCTCTTTTCTGGTTGTTACGTGTGCAGAATATAATAGTATAT
TATTTGTTATATTCCTTAATAATAGGAGCCATCCTTAAGTTTCGGGATTACCATGCTTGT
CAGACTTATCATGTAGCCACCATTGAGAAGTGCTGAATAATATAGAAAACACAGAACAGA
ATTTTATCTTGGTATTCTTTGATCACCGTCTTCCTCCGTTCTTACCGCAGTTAACTACGT
TCTGGCTTTTTTAATTAAAAAGCCAGAACAATTAATGAAGATCGAAACTCCAAGGAAAAT
CACTTGGCCAGAAATAACAGGAAACTCCAGCGAAAATCAATTTAGGAAGTCATTGTTAGC
AAAACAATAACTTCCTGCTTTAATTAATTCCCTTAAATAAATAACTTCCTATATAAATAT
CGTAGTCTCATTATTAATTCCTATCTCTCCTCCCCTTTCTCTTGATCAAAACGTCAAAGC
GTATCCAAAATTAAGAATCCCTTTGCTACCAACTTCAACAAGCAGAAGTTCTTCCCAATT
TCCCTCACCAAATTTCTTAAACCTTTCTCATGATCTGTGCTTCGTTTTCTGATTAAATCG
AATCATCTCATCTGGAGTTCAACATCGTTCTTGCTTGCTTGGAAGGTATATTCTACTTTC
TTTTCTTGTTTTTTTTATTTTTATTTTTTTATCTTACCATCTTGTTTTTCACATGGAACT
ATTGTTTGAATCTTTGGAGTTAGGATCATTAATAGTTTCAATCAATTGGTCTTTCTTGGT
TTATATAATCCATGCTTTATGGAGTTCAAGCTAAACTGATCCTAAACCTATTTTCCTTCC
CACAGAACGAGCTAGATTAATGGAGAACAGTAGTGGAAGATTAGTGCAGCCCGGCACAAG
TGCCAGCTCTACAAAGCTAGTGGGTCGAGCATTTGAACAGGACATGAAGGTGATACGGTC
TTGATTAATGGATGATGAAGTCTCAACCATTGGCATTTACGAAATGGGAGGAGTTGGTAA
AACGACAATGCTGCAACATATCCGCAATGAACTTCTAGAAAAACGAGATATTTCTCATAG
TGTTTATTGGGTGAATGTGCCTCAAGGTTTCAAGATTGAAGAATTGCAAGATCTTATTGC
TAAATATCTTAATTTAGATCTTTCAAGCAAAGACAATGATCTGTCTAGAGCTGTCAAATT
AGCAAAAGAACTAGCAAAGAAACAAAAATGGATTCTCATTTTAGATGATTTGTAGAACTT
TTTTGAGCTACAAGAAGTGGGAATTCCTATCCCATTGAAAGGATCCAAGGCTATTATAAC
AACTCGATCAGAAATGGTTTGTCGGCAGATGAATAGCCGAAACAATATAAGAGTGGATGA
ACACAGGGAATCCAAGATGAAAATAAAAATTCAAAAACAAGCATTAAAGGTACCATACAT
GGTTGTAGAATATTACAGAGAGTTCAAAATCTGTGGCCTTAAGAGGAGCATCCTCCTCAA
CGTACACTATGAAACAATAAGCTGCAAGGCTTAAGATCTCTATGCATGAGAGCAGGTGAA
TGACAAGCCTCAGAAAGCCCAATAATGATAGTCATGAACAACAAAGCAGCCTCTCTATCA
CTAGAAGCAGAACAGAGGGCATAACAGAAACAACAACAAGACTTATTCAGAATATGCTTT
CTTCCAATCCTTATTAAATAAGAGGTCTTTCTTCACCATCGGCCTGCAAAAGATCACCAA
GTAATTAAAAGCCATAAACTTTGAAGCCAATCAAATTCTCATTTAAAATCCCATCTTTAA
AAACACAAAAGAGTCTTTCAATATAGTAGACAAACTAATTTTTTTTCCTATAAATAATAA
ATATAAACACTGTGGAAATGCACAAAGTTATCGAGCGTAATGAAGCTTAAATCATGTAAG
CTTCAATTATTATTATTATTTTGAAAGTAAATTTAGAGGCCCTCATGCCGTCAAGGTTGT
CAAAAATGCTTTTTTAACACGACACGAAATATACAATATAAACTTGGATTGTAAATGTTG
TAACCCATTTTGGGTCCCCCCACAAAAACAAAAATAAATATATAAATATATAGCCAGAAG
AAATTAGAAAAATAATAGGAGGTTGGAGCACTCAGAAAAGGATCAGAAAAATTGATTAAG
GAGGTTCAAAAATACAAGGCGTGGAATTTTTTAGAGTATATACTTGAATGATGAGAGCCC
TGTTGGAAAAGAAAATTTAATTTGAAGAGAAAAGTCCAAAATTGGATGTTTATATACTCA
ATTGGATTTTATTGAAGGTTTAATTGAATTTATAGAGGGTTTAATTGCAAGGAAAATTGA
TTTTTAAGTCAATTTAGGCTTTAATTGGAAGAAATTAAAGTTCTGAGGTCAAATTATAAT
TTTTGAGAGTTGATTGGGTTAAATCAGGGGCTTAATTGCATAAATATTGAAGTTTAATGG
CCAATTAGGGACTTAATTGAGGAAATCCGAAACCAAGGATTAAATTGAAAAAGGCGTGTA
AATATAGGGGCTGTAATTAACAAAATCAAGGGCTAAATTGAAGAAATTGAAAGTTTATTG
ATCAATTGAGGGTCAAATTGCATAAATCAGAGACCAAGGACTGAAGTGAAAAACACGGCC
AACTATGGGGGTGGAGACTGAAATTGGAAGGGATGCAATTAAATTAATTCTTAAAATCAA
AATTACATTGTGAGGACTTAAAAGAACAAAGAATAAATTAAGGACTGATTTGGAAACAAA
TATCTTTGGCGCCACAGTTAAATGAAACGGCGCCGTTTTATGTAAAAAAAAAGGGGTAGA
ACAGTGTCGTTTTGAACGACACTGTTCCCCTTTCTCCTTCCCCTGGACGTGCAGCAGGGG
AAGACAAGTTTTATTTTCTTCTTCTTTCTTCATTAAACCCTGCACGCCGCGTGCCCTGCC
AAAACTCGACCCCCCACGCACTCTCATGATGAGAAACTGAGGGAGCCGCGCCCTGCCAGC
CATGCCCATTGGCCAGCCAACCCGGCACTGTGGCAGGGCAGCAAAGCCCCGTGCAAAGCC
CCGCTCCCCATGCGCTGCTATAGGATGGCAATAGGGACGCCCCCGCTCCCTTTTGCCCTA
TATATACCCCCAACGCCGGCAAAGCGAGATGGGGGAAAACGACAGAAAAAAAGAAGGGGG
AAACTGAGAGAGAGAAACCGACTGGGTAGAGAGAGAAACGACCGCAATTGAGAAAGACAA
AAACAGGGGATATCAACTGGGGAAACTGAGAGAGACAGACGGGGAGAAGGGAGAAAAAGA
ACAGAAGGGATAAACCGGCGGGGAAGAAAACTCCGACTGGTGTCTCTGCACAGTGGAGAA
GAAGCGCCGCTGCTGTCACTGGGTCTCACCGTCATCGCCACCGCAGCGCCACCGAGAACA
GCCACCGTCATCGCCAGCTCAACCGCCCGAGATCACCGCCTCAGGTAATTCTTCTTCTCC
CCTAGCCGCCGGTCCTAATTCATCTTCTTGCCTACAAAACGTGCACTGAGTAATTGGAAT
TTCAGGCTATGTATCCAGATATCCTACAGCTGAAACAACATTGGCGGTCAATTCAAAAGC
ATTTCATGAAATGGCCAGACATGAGACTTGAGAGATATTAGTGATGATCTGTTGTAGCAG
TAAAATCTCAGTTATCAGAAATCATTCCCAACTTTTACCTACAAAAGATAACGATAACAA
AGTTTTGAACAAACACTGAGACAAATGAAAGAAACGCAGTGAATGAACACACGGAATCCA
AGATGAAAATAAAAATTCAAAAACAAGCATTAAAGGTACCATACATGATTGTAGAATATT
ACAGAGAGTTCAAGATCTGTGGCCTTAAGAGGAGCATCCTCCTCAACGTACACTATGAAA
CAATAAGCTGTATGGCTTAAGATCTCTATGCATGAGAGCAGGTGAATGACAAGCCTCAGA
AAGCCCAATAATGATAGTCATGAACAACAAAGCAGCCTCTCTATCACTAGAAGCAGAACA
GAGGGCATAACAGAAACAACAACAAGACTTATTCAGAATATGCTTTCTTCCAATCCTTGT
TAAATAAGAGGTCTTTCTTCACCATCGGCCTGCAAAAGATCACCAAGTAATTAAAAGCCA
TAAACTTTGAAGCCAATCAAATTCTCATTTAAAATCCCATCTTTAAAAACACAAAAGAGT
CTTTCAATATAGTAGACAAACTATTTTTTTTTCCTATAAATAATAAATATATAGAGGAAT
CAATCATTTTGTGGCTGAGGCTAATTCATAAAAATTAAATTAAAGGGGATTGAGATAGAG
GAATTAGCATAATGCTTACCCGTACTTCTTTAAACTTTACTAAGTTACGAAGGACATTCT
TAGCGTTAGATTGCTCCCACTTCAATTCTGTCTCCCACCATTCTTCTGGTTCTATATAGA
TTTCTCTGAGAGAAGGGGGAGGAGATAGCTGGCCATTTTCAAGCAACGGAAGACAAATTG
GCATCCTCTTCAGCTTCGCACAATTTCTTACGTGAATTACTCTGAGAGAATGGCAAATCA
GTTTTGCACTAAAAATGCTTTTCAATTCTGGTAATTCAATCAATTTCAAATCTCTCAACT
TTGGAAGTTTGAGTTCGGTGGTGGTACTGCTGCGGCTGCTTTCTTCACTGATAAGCCCTT
CATTATCTGATCTTCTTTCTATTATCTCCTCCATTTTCTCACAATTATTAACTTCAATCA
CTTCTAGGTTTGGCAGTGAGACAAGAGGCAACAACTTCTTTGTACTTGTACATCCAAAAC
AATAGAGCTCTTTAAGACCAGGAAATATACCATTATAAGATGGAGATGGCTGTGGTAGTG
GAGAAGAGCAGAAACAAGAAGATGAAACCAAGCTACTGCAATCCCGATTGATTACTTCTT
GATGGCTGTTTAAACAAGAGATGGCTGTCTTTACATTGCAACCATCATTCTCCTCAATCT
GCCCTACATAAATTTTGTAAGTTTTGAGTGATCGGGTCTTATCCCGAGAATTGAAAAACA
TCTCTAAGTCAGAGTGACCTTTAAAATGGCATTCCAAATCTTCCAACTTCTCCAAGCATC
CTACGTCCTCTCCTTTAACTGTCATCGGAAATTGTTGTCCCCGTCCAAGTATAAAGACTT
GTAAGCGAGAGAGTTTACGTAATATCCCACCAGGAAATTCCTTTTCACCACGGCTATTCA
TTCTAAGATACCTCAGTTCGGATACACATTCCAAGCCTAGAGGAATATCTTCGAGTGCAG
TGCGATAGAGATCCAACCTCCTCATTTCCCTGAGGTTTTCTAATGATGGTACATGTCTTA
ACTTTTCACAACCAACGAGCAATAATGCAGTGAGCCTCACCAGATTGGAGACAGAATCAG
GCATTTTTACAATATCTGTATAAGATAGATCGAGGATCTTGAGCCCATGCAATTTCTCGA
AAAAAGTATCTGCAATCAATTCCAACTCTCTATTATAGTGTAACAATAGAGTTGATAGCG
AGGGGCACCTTGGTGAATGTCTGGAAGGAATTTCTTTAATTTGGTTTTCTATTAGTGAAA
CTCTCACAAGCTTCTCCCCCCATTCTTCTGCACCCGACAAACTTTTTAATTTTACACCTG
CTTTAATTATGACTGGAAAGTACTCTTGATATGTTTCGATGGCCATGTCCCTGATCAAGC
AATGCATCTTGACAGCACTACCACCATCAATACTTTCCAATAAGCAGACATCTTCAAGTC
TATCAAGCAGACTATGGCCGATGCAAAATTCTGCCTCCCTACTCTCCTGCTTTCTTATCA
CTCCCTCATCAATCAAATAAGCAATCAAATCATCTTTAGGGATCACGAAGGCTTTGGGAA
ATAATGCACAGTACAAGAAACCTGCTTTCTGATGATACTTCTTTAGGCGGGTATAGCTTG
ATTTCAACGATGTGAATACCTTTTCCATGTGAGATTCCCCAGCTCTTGATTGTTCCAGTT
CTTTTAAAGCAATATCCCATTGGCGATTGTAACGCAACCTCTTCATGGATCCAGCCATTG
CTATAATTCCTTGCGGCAAACCACCGCACTCCTTTACAATACATTCTGCAATTCGTTTCT
TTTCTGAAGAAAGTTCGATGTTATGTCCAAGTTTCTTCATGAACAACTCCAAAGCTTCTT
TCTTTGAAAGAGGATTTACTCTGACGCTTCGATCAGTCACCTTTAGACAAATTTCTTCTG
ATCGAGTTGAAACAATCAGCTTGCATCCCTCAAGTGAGACAGGAATCCCCAGTACGTGTG
GCTCAAAATCGTACCACAGATCATCTAAAATAAGAATCCATTTTTGCTTATGTGTTAGTT
CTTTTGACAATTTAGCAGCTCTATGCAAAATATCATCTTCACTTGAAAGAACTAAATCAA
GACGTTTAGCAATAAGATTCTGCAAAGTTTCAATGCTAAAATCTTCTTGAGGCACGTTCA
CCCAGTAAAGATGATGAGAAATATCTTGGCTTTGTAGAAGCTCATTATGGATATGTTTTA
GCATTTCTGTTTTACCAACCAACCCCATTCCGTAAATGCCAATGGTTGAGATTTCATCAT
CCATTATCCAAGACCATATCTTTCTTGTATTCTCTACAAATGCTCCACCCTTTAGCATCG
GAGAGCTAGTAGATATTAGATCTCCCCTAGTCTCCATTAGATGAGCTGCAGCTGCTATCA
CATCCCATGGGTTATCAACTAAGTGATGCACTTGATCTTCTGTTTGTGTTCCTTCTCCTG
TAGTCTCTTGTGCTCCACCTAGATCTTCACCTGTGGGCATGCGAGAAGAGACATTTCCAT
CTAAAGCTGCACAGGCTGCATCTTTAATTTCTTCAGAAACCTTGTTACATATTCGAATAC
CACGCCCTTCCACTCCTGACAAATGGGATTTGATCCTCGTAATGGTTGTACCTTTGCCAA
ATTTCAATTGACAAAACCTACACACCGCTCTACCAGCATCCATCTTTACAACACAGTCCC
AAAATTGCTGATTTGGTCCAGCCATTTTGATCAGTGGCTCTGTAGAAAAGAGAAGAAAAG
GATAGATATGTCGACACGATGACCGAAAGGATAAAAAAAAGTAAAAAATATTGAATAAAA
ATTAATTAAAGTTACATTAATTGGAAAAGAAGAGGTTGAAACTAAAATAATAAGTTAAAA
ACAACAAAGAAATTAACAAAAAAAGAAAAAGAAAAAAGAATTCAAGTTTTAGGGTCAATT
TAGCATGAACTCCACAGGGCATGGATTATAAAAACTGAGAAAATTTAATTTATTTATATT
TGTAAACTACAGATGATCAAATTTTATTAATTTTCCAAATTGGACTTCAGCAGGTAAATA
ATCAAACATGCATACAGTGTTTTCAATATGATTTATTTTTATTTTCCTTACATGAGACGC
ATCAAGCAATATTTTAATTACTTTCTCTAATTGGACTTTAATAAATATGTAACCAATCAG
AAATTATCTAAAATATAGTTTAATTGTTTTTTTTACATGTGAACAAATCGACAAAATAGG
AATATAACTAAATCCAAGCCAGAATTATTCCTGTGTGTGTGTGTGTCTATATATATATAT
ATATATATATATATATATATAGAGAGAGAGAGAGAGAGAGAGAGAGAATAGAATTTTCTT
TAAATTGTAATCTTTTTTCTAAATTTTATAGATATAGTTTTTATTAATTTCTTATGTTGA
TTTTTTTTTGTTGGAATAAAAAAGAAGAAAAAACCTGCAGCTAAGATGGACAAAAATATA
ATTTCTTTAATTAAAAAGGTAAATTGGAAAACGTTTTCCTAAAAAACAAAATACCTTAAC
CAATATTTTGCTATTTTTTCACACATGTTAAAATACTTGTTTTAATAGGACACTGCAATT
TAGGGAGTTTCCTTTACTATTTTTAGAGATTTTTGAGCCACAATTGATATTAATTACATT
ACTGATTGGATTTTAGTAAATAAGTAAACAATTAAAAAATGCTTTAAATATAATATAATT
TATTTTACTTGTAGACCAATCGAAAAGATCTTAAGGAAGGGAATGAAATCATAATAATAA
GATAATATATAAAAAGCAAGGACAATTAGAATCAAATCAAATAATAAATAGCAAATCTTA
AATCATAATAATAAGATAATATATAAAAAAGCAAGGAAATCAGTTTAATTAGGATTAGAT
AAAATAATTAATAACAAATCTTATATTATAATCACGGGGCCATATTTATGGTTCAACTAC
AATATTATTCTTTACTCTTAACTATATAAAAATCTTACCAAACAAGAGTCCTATTTTTCT
TGGTTGGACCATTAGTTAAAGCCCAATCCTCCCATTCTTTTTTGCTAGCCCAATACACAC
ACACACACACACTAAAAGTGCAGAGAACATTCCCCAAATCATTCGATCTTGTTTTTCTTC
CTAAAAACACCACTACATGTTTTCTTCTCTTCTGCCAGAACTCTCTCTTCAAAATCAAGG
TTTGTCAAATGATTATATAACTCCCTTGCCTTGAGTAAGTTTTATCTATATTCCTCCATT
GTTTTATTGTATTATTTCGGTTAATTCTGTATAATAAGGTTATTGAAAATATTAGGGTTT
ATGCGAGTCAGTTGATAATTTAGGGGTTTGTTGATTTAATTTGTGGGTGAGTAATTCTAT
ATGCATTTGAACATGTATTAAGGTAGATTATGAATAATTGATATATATTGATTTATTTTG
GGCAAAACCTTAGAAATGTTTGATCGAAAATAGTGAATTATTAAAGAATTAAATTGAAAG
AGTCATGTTAAAATGCTGGAAAATCTGTTTAGAGGTCGAGGATGATAAAATTTTAGTTTG
ATTCTTGAATTTTGAAAAATTACAATTTTGCTCATGAATTTCAAGAAATTACAGTTTAGT
CACTGGCATATATAACAGTTTTTAAGACAGATTTAATAGAAAACCGAGTTTTATTAGTGA
GTATTATCAAATTTTTATGGTTTTCCTGGCAACACAGGTAAGTTATCTTGTTGTGACTAA
TGAATTTCTCTATCAAAATAAATTTGTCATAGAAAATCATATAATTTGTAATAGTTACCA
ATTACAAAATGGATAATATGATGTGTAAGCATATCATCATTTGACATAAAATTCTCCTTA
TGTTCAAAATAACTGCTCTTTTGACAATTGGGCATTGGGATGATTCTATCTGATATGGTT
TGAGGTTTTTTTTCCTTTTTGCGTTTGTCTTTGAAATATATAGAGAGATGGGCAGAGATA
ATTGATGTGATTTTGCCCATTTTGTGTGCTAAAGCAGCCACTATGTTTATTTTAATTGGA
AAAGAAGAGGTTGAAACTAAAACAATAAGTTAAAAACAACAAGGAAATAAATTAAAAATA
TAAAAGAACAATCATAAATATTGGTGGACATAGACTTCCTATTATGAAAAAACTTGATTA
AATAATATTGAAAAATGACCAACCTGTTTTACTTGGAAGAATCAAACAATTAAAAACAAA
ACGGGAAAACAAAAAAAAGATATATAGGTTACCTGAACGTGTTTGCGTGCAAAAAGAGGT
TCTCCAAGTGTGTATAGTCACGGGTTTGCTTAAGCAAACAGGAAAGAGGAGAGAGATCTG
AGAGAGAAGAATGGTTTAGAAATGATGGTGATCAGGGAAAATAAATAAATAAATAAAATA
GTAGCACAGAGAGTGTGGAAGAGATTGAAAATTACGGTAAACGTTTTTTTTACAATTCAA
GTACTTTTAGCAAGTAAACAACAAGCATGCTGTTTGAATCAAGCAATAAAAAATAAAAAT
GGTAAAAAGATCATAAATATGGTTCACCTGCAAATTAAAAGCGGTTCTTCAAATTTCTTG
TAGTTACTGCTTAGCTTAAGCTATCTGGAATCAGACTGAAAGATGAGAGAAAAGAATAGT
TTAGAGGTGTCGAGAAAAAGGAAATAAATAAATGGAAACACAGAGAGAGTGTGGAAGCTT
AAATTTAAATTAAAAATTTTAAAATCTAACTAACAATTAAATTAAAAAATAAGTAATAGT
TATCCTACAACAACCTGTCCTTTACTTAAAAAGATTCAAGCAAATGTTCCAGGAGAAAAA
CAGAAACACCAGCAAGACGAAGAAGATGAAGTAAAAATACTTTACCTGGATTCAAGATGT
CCTGCAAGAGCTGCTTTTCTCAAGCAGTATTCAGAAAGAAAAGAGCAGAAAGCACAGGCA
AGAGAAGAGTATATGGTTTTAAGAAATAATTTACTGGGAACAGAGAATGGTGTAATGAGA
TGCGATGTGGAAGAGATTGTTACAGTAATAGCACAGAGAAAAGAACGTTTCAGGAAAGAG
TAATAATAGAGTTGAAGCAAAATCTCTGTTTGATATTTTCCTTTTTTGTGTTTTTGGTAC
AGTGGTCAACAATAGCTTGGAAGACTTTGGTATCAGTAACCTGTTCGACCTCAATAATGT
TAACGCGTGGACCCCAGTTCTTTGTTAACGTGTGGACCCAGTTGCTGTGGAAATTTTGCA
AAGCATGAGGAGGAGGAAATATATTAGAATGATTTTTTTTATATTAAGTTAATGGTATTT
ATTTTAGCCATAGGACTAGTGGTCGTAGAGAGTGGGGGCAATGCCATAAAGGCATAAAGT
ATGTTTTGATAAGTGCTTAAAGTTTAAACACTCACTCAAAAAGTATGTCGACAGGAGCAG
TGCCTTTTTATATTTTTAACTTTGGTTCCTTAACTCTTTTTTTTTTATTTGTGTCCTTTG
ATTGCAAAATTAACTCTCAATTGCTTTAAATTTATTGGCTAGGGACAAAATTGAAAGACA
AGGGATCATTTTAGAAAAGGTGCTGAAAATAAGTGATTTTTTTATACAAAATAGATTATT
AAACCCAATAGAGTTTATGACTAAGCTGTGAAGAGACCGGAATTGATTCAATCTATTATT
ATTTTAATATTTTTTTAAAAAAATTATTATTTTAAAATTATTTAAAAAACTAAGTTATAT
TTTTACTAATTACTTAAATTTATAAAATTAATCAATTTAAATTAGATATACTCCCACAAA
ATTTAACAAAGAGAAATTTTAAAATTCACTCATTTGATTATATTTAATAACATCATGGAA
AAGCTCTAGCTCTGTATGTTATTAATATTTTTTATATATTTTTTAAAAAAGTTGATGTGA
CTTTGGTGAAGGACGATACAATAGTCCACTCAATAATTAATAGTTGTTACTGTGTGAATC
TTAATAATTCGGAATGGCTGTAATGGACAAAGTTATCAAGCGTAATGAAGCTTAAATTAT
GCAAGCTTCAATTATAATTATAATTATAATTAATAATAATTATTATTATTTCAACAACTC
TCTTGTAAATCCAACCACTTAACCTGCTGGTGTAGACCAACATTTATCAATAGTATCATC
TTTCTTCTCTTGGTTTTATTTTTTTTTGTAAATTTTACATAATCAAGTTAGTAAACCCGT
CCCTTTGTTTAACCCATTTATGTTCCAAGTTAATTCATTAAAATATATTTGTAATATCAA
TTGTTTTTTTATATATATTTAAGTGTTTTACAGCTTTTCTGTAAATAATTTTATTGTATT
AATACATGATTTATATGTTAGGATCTATTTGAAATTTGTGATAAATTGATTTTGTTTATC
ATTTGATGAAATTAAGTTTGATTTAGTAACTTAGGTGTGTTATCATTGAAGAAATAATGA
GTAATTCAATGGGTATCAATTATTTTTATCAATTTTAATGTTCAATTAAAAATTCAGAGA
GAATTGATTTATGTGGAATCAGCAATGGTTTGGAATTCTATTCAAATAAATTTGATGAGA
TCTACAAATATAAAGCAATTGTTAAACATCGCACTGCTAGGTATACAATACAATAAAATG
AGGATACAAAACGTATTAACAACACTTTTGAAAACATGGTACGTTCCTAAAAGCTGGATT
GTCAAAAAAAAAAACCTTTTGAGCTAAAAAGGTTAATATGGCTTGTTATCTAGTGATGGT
GGTTATCATCCACAATTTTAGAGTTAAAAGACTCTATATGAAATATGATGTAGTTCTTTT
ACTCATCACTCTAAACTGAGAGAATTTTGCTCTTTTTTTGAAATGCTCTAAAAGAGTACA
AGAAATGCCTATGAACAGGCATAAGAAAATTGCAACAAAGCAAGATTAAAATCAAAATCA
CCCTATATTTGAATGTCTTTTTTATACTTATGTTAAAAAATATAAACTAAAACAGAGAGC
ATGAAAATATATATTTTTAGGCTATGCATCTAGGTTCAGGGATATCAGTTGTAGTGTTTA
ATTCCGAATCACTTGAGTTTATTACTAACAAGGATATATTGACGAGTCTATTATGTTTTA
CAAGGAAAAAAAAATTAACTAGTGTTAATGCTGAGATACTAGCAAGCTCGTTGACTAGTG
TTAATGCTAAGATACTTGCAAGCAAATGGAGATCGAGGCTAAGCTTCACAAACAGTGCAA
GATGTTTCAGCTGAACCTATTAAGAAAGCTATGCATGATAGTGTCGATAAAAATACACTT
GAAAGATAACATTACAATATTGCAATAAAAAGATAAAGATAAACAAAAACACTAGTTAAA
GTATACTTATGCTGATTTAATTGATTTTTCCTTGAATGTTGTACAAACTCTTGAGAATCT
TGATTATCAAAAACTGACAAAATCCACTAAAAGGAGTCCTTCAAACAAAAAATATACTGC
CATTTTTTTATCTTCTAGTTCAAAGAAATTACCATTTTCAAGCACTCTACTTTTTGATTA
ATTTTGAAATCAGCACACATATATAATAAAAAAATGACACATCTTGATTGGATTATCTTT
CTTCTGACGAGCATATCCATACACAATGCATAACCCAGTTGATAAAAAAACCTACAGATG
CAATCTCTAGATTTAAGTTTGTCATCAGAAAAGTCTATCCTGATTTCATCCTCTTCTTCT
TCTTTAGCCCTGCAGATACAAATAAACATTGAATTAAAAATTGATTTTGAAGTAATTTTT
AGAAAAATAGCCTGCCAAGTAATCTAAAAAAAAGCTTTTAAAGAAATTCTCCTTGTTTTA
AAGGTAAGTAGTTAAAGATAACAATGAAATAAACAAAACTATAATATGAGTTGAGTTATC
TTATTCATTAAGCAACATAAATAAATAAGTTTTACCTGATCAAGTTTTACAACTTAGTCA
TTGATTTTAATATAACCAAAGAGCACTTTGATTCGGAAGAATAAAAAAAAATATGTGATG
AAACAAAATTAATGGTTAAACTATATAAAAAAAGGAGGATGATAGAAAGTAAAGTTTACC
ATGACTAGAGAATACTCATCCAGTATTTGGATGGCCATGTCCCTAAGCAAGTCATGCATC
TTGACAGCACTACCACCATCAATTCTTTTCAATAAGCAAACATTTTCTAGTCTATTAAGA
ATTGAGTGGCCCTTGTCAAATGCTACTTGCGTGCTCATTTCTTTAATTATCCCCTCCTCA
ATAAACGACTCTATCAACACCTCCCTTTCAATCTTATGACGTTCATCAAATAATGCACAA
TATACGAAACATTGTTGTGCTGAATCATCTAAACAATCATAACTCAATCTTAATATCTGG
AACATTTGATCTTCCATATCCCAAAAATTTGATTCTTTCAATCTCTTCAATGTCATCCTC
CACTCATGTAGGTCATCCACTCTCTTCAAACTTTCTGCTAATATAACAATTCCCAATGGT
AAACCAGCACATTCCCTTGCAACATCTACAGCAATTCGTTCCACTTCTGGAGAAAATGGT
CTATCATGTCCAAGCTTCTCCGTGAACAAAGTCCAGGATTCTTCATCAGAAAGAGTATCC
ACTCTTATATTGTTTCGGCTATTCATCTGCTGACAAACCATTTACGATCGAGTTGTCATA
ATGAGCTTGGATCCTTTCAATGGGATAGGAATCCCCACTTCTTGTGGCTCAAAAGAGTTC
CACAAATCATCTAAAATGAGAATCCATTTTTGTTTCTTCGCTAGTTCTTTTGCTAAGTTG
ACAGCTCTAGACAGATCATCGTCTTTGCTTGAAAGATCTAAATGAAGACATTTAGCAATA
AGATCCTGTAATTCTTCAATCTTGAAACCATGAGGCACATTCACCCAGTAAACATTATGA
GAAATATCTCGTCTTTCTAGAAGCTCATTGCGGATATGTTGCAGTATTGTTGTTTTACCA
ACTCCCCCCATTCCGTAAATGCCAATGGTTGAGACTTCATCATCCATTAACCAAGACCAT
ATCACCTCCATATTCTGTTCAAATGCTTGTCCCACTAGCTTTGTAGAGCTGGCACTTGTG
CTGGGCTGCACTAATCTCCCACTATTGTTCTCCATTAATCTAGCTCGTTCTGATGAGACG
TGGGAAGGAAAATAGGTTTAGGATCAGTTTAGCTTGAACTCCATAAAGCATGGATTATAT
AAACCAAGAAAGACCAATTGATTGAAACTATTAATGATCCTAACTCCAAAGATTCAAACA
ATAGTTCCATGTGAAAAACGAAATGGTAAGATAAAAAAAAAAAAAAAAAAGACGATGAGG
TACAAATAATTTACCTGGGGAAACATTTCTGTCAACATGCTGAATAAATCCTTCAAAGGT
GCATTCCATGTCACTTTCTGCTTCTGGATGCGAACAAATTAACTCTTCCTCTGCACCTTG
TTCCTTGCACTGAACTCCCACTTGTATCCTTCCATCATCACCTGCCAATTTATTAAATAT
TGTATTGCTTTGCTCCAACATACTAGCTACTGGTTCTGTTTTCTTTCTAACTACGTTCTG
CACATCATCCATAATGACATCGTTTTCTATTGATGGAGAAATGATTTGATCAAAAAAAGA
TAGATCCATCCAATCGTCGAGCGCTGCATGGAAAAGAGCTTCTCCTTGTTGTCCCATTTC
TACACGTCTCCCTTCATAGTTTTGTTCTTGTACAGAAGTTGAAATTGCATTATCGACATC
GTTATTGCTTGAACCTGCTATAACTTTATGTTTCGTTTCTGGAGAACCATCAATTGCTGC
ACGGGCTGAATCTTGAACTTCTTCAGGAACTTTGTCACATAATTTAACACCACGCCCTTT
GAGTCCTGACAAATGCCATTTGATCGTGGAAACGGAAGTAGCAGCAGCAAATTTATAGGC
ACAAAATATACACTTGAAAAGATCATCGTCCAGCTTCTCAACATAATCCCAAAATGGATC
ATTCTGTATAACCATTCCCATTCTCTTTCTTCTTAGGCTCTTTCTTCTTTGGCCCTGCAG
ATACGACATGTCCTTTCTCTTTCGATTCTTTCGATGCAACATGTCAAGTTCCCTTTTCTT
TTCCTTTCTCTTTCCCTGCAGATACGACATTTCCTCTCTCTTTCTTCTTTGGCCCTGCAT
ATACAAACATATATTGAATAAAAATTGGATTTTGAAGTGATTGTCAGAAAACGAGTCTGC
TAAGAAGTCTAAAATAAAATATAAATTGAAGAAATTCTGCTTGCTTGTTTTTTAAGATAA
GTAATTGAAGTTGATAGCAAAATGAACATTTAAGAGCTACCTAATCGTTCAACATATATA
ATTAAATTCTATCTGATCAATCAAGAATCCCACTTACAAATCCCACAATCAAAGGGGCAC
ATTTATTTGGATGAATCAAAACAAATAGTTAAAGAAACAAAATAAGTGGTAAAAAAACAA
GAAAAGAAAGTAGAGTATACCTTCCAAGCAAGCAAGAAAGATGTTGAACTCCAGATGAGA
TGATTCGATTCAATCAGAAAAGAAGGCACAGATCATGAGAAAGGTTTAAGAAATTTGGTG
AGGGAAATTGGGAAATCAATAAGAAATTTTGAAGAAATTCTACTTGTTTTTAAAATAAGT
AGTTGAAGTTGGTAGCAAAGGGATTTTTAATTTTGGATAGACTTCGATTTTTTCGAGAGA
AAGGGGAGGAGGGGAATTAAAATTAAGGTTAATTCATTAAAATTCAATTAAAAGGCAGAC
ATAGAGATTGATATGGAGAGAGCGAGAGAGGAATTAAAACACGATTGCTTACCCGAAATT
CAATATCCAAATCAGGGGGCAATATCGTCTCCTACAAAGGGCAGAGTATAAAACCAGGAC
GCACCTCAACTTAATTCGATATTATGTTATATTATATTAAAGATAGACTCATATCATACC
TGAACATTTAAAAAGGGACGAAGGACATCTGTAGTGTAAGGATGCTCCCACTCCACTACT
GACTCCCACCATTCTTCTGGACATATCTCAATTCTTCTAAGAGAAGGGGGAGGAGATGGC
CGGCCATTTTCAAGCAACGGAAGACATATTGGCATCCTCTTCAGCTTCTCACAATACACT
ACTTCAATTACTTCCAGGGAATCGCAAATCAGTTTTGCACTAGAAATGCTTTTCAGTTCT
GGTAATCCCCTCAATATCAGTTCTCTTAACTTTGGCAGTTTGAGTCCAGAGCTGCTTGTG
TTGCTTTCTTCACCCATAACCCCTTCTTCATCTGATCTTGTTCCACCTATTATCTCCTCC
ATCTTCTCACAATCTCTAACTGTAATCTTTTCTAGGTTTACAAGGTTTGGCAGCAAGACG
AGAGGGAACAACTCCTTCATACGATTACATCCAGAGCAATTGAACACTTTAAGACCAGAA
AATACACCATTATAAGATGGCAATGGTGTTGGAGAAGGGTAGAACCAAGAAGACGAAATC
AAGCTCTCCATGCTACTGCAATCCTCAATGTGGATGACCTCCAGTTCTGTTGAATGCTCT
ATTAGAGAGGAAACATCACATGAACAATCATAAATAACCAGTTGTTGAATGTCTTTTGGG
AACATGACTTGAAAATCTCCATCTCCTTCGTTACGCAAATTACCCAACGAAACTGTTTTA
CTTATGCCATAATCAAGCTTCATTTCACGATCAAAACCTTTATCCCGTGATCCTACGAAA
ATATGGTATTTTCTTAGTGATTGGGTCTTATTCCGAGAATTGAGATACTCCACAAAGTCA
GATTGACCCTCAAAATAGCATTCCAAATTTTCCAACTCCCTCAAGCATCCTACTTCCTTT
CCTTCAACTGTTACTGGAAAGTAGTCATAATCAATCTCCTCTAATATAAAGACTTGCAGG
TGAGAAAGTTTTGGTAATATCCCACAAGGAAACTCCTTTTCACCACATCCATTCATCCTC
AGATACCTCAGGTTGGATAGAAATTCCATGCCTTGAGGCATCTCTTCAAGTGACCGAGTA
CCAGAGAGATCTAACCTCTTCAGTGCTCCGAGCTTTTCTAATGATGGTACATGCCTTAAA
TTTCTGCATTCTTTGAGCAATAATGTAGTGAGACTCACCAGTTCAGAGACAGAATCAGGC
AATTTTGTGATGTTTGTACGAGACAGGTCAAGAACCTTGAGCTCATGCAATTGTGTGAAA
AAAGAATCTGTAATAAATTGCAACCCTTCATTATCACATAGCAATAGAGTTGAAAGATTG
GGACATCTTGGTGAATGACTAGAAAGAATTTCCTTGAAATAACAATGCTTCAGAGAGACT
CTCACTAGATTCTCTTTCCACATATCCACATCCGGTAATCCTCCACGAAAATCCCCAACC
ATCACTGGAGAGTTTGTTTGGAGTATTTGGTGGGCCATGCCCCTAATCAAGGCATGCATC
TTGACATATCTACGATAACCAACTCTTTCTAATAAACAGACTTTTTCAAGTTTATCAAGC
ACCATGTGGCCCTCGTCAAATGCTGCTTGCCTGCTCCTCCTTTCTTCAATTATTCCCTCA
TCGATCAAATAACCTATCAGCTCCTCCCTTTCAATCTCATGATCTTCAGGATACAATGCA
CAATACAAGAGACATTGTTGTAATACTAAATCATTTAACTGATCATAACTAAACCTCAAT
AACTGGAATACCTCATCTTCCATTTCCCTACATTTTGATTCTTTCAATTTCTTCAATGTA
TTCGTCCACTCATATGGATCATCCACTCCCCTCATGCTTCTTGCCATTGTAATAATTCCC
AATGGCAAACCAGCACATTCCCTTACAATATCCACAGCAATTCGTTTCACTTCCGGAGAA
AGTGATATGTCATCTCCAAGTCTCTCAATAAACAAGGTCCAAGCCTCCTCCTCCGAAATA
GGCTGCACTTTGATCGTGTGTTGGGTTTTCATCTGTTGACAAACCTTTTGTGATCGAGTT
GTAAGAATAAGCTTGCATCCCTCAACTTGGTCAGGAACTCCTAGCTTTTGAAGGTCAAAA
GCCTTCCACAAATCATCTAAAATCAAAACCCATTTCTGTTTCTGTGTTAATTCTTTTGAC
AATTTGGAAGCTCTATACAGCTCCTCATCTTCATTAAGAAGATCTAAACCAATCCGTCTT
GCCAAACTTGTCTGCAATCTATTAATGCTGGTATCTTGTGAAACAGTAATCCAGTAAACT
TGAGTGTCTGCTCTTTCTAGAAGCTGATTATGTATATGTGTCACCAATGTGGTCTTTCCC
ACTCCGCCCATCCCATAGATTCCAATGCTTGAAACTTTATTGTGCTCCAACAAAGACTGG
ATAGTCTCCTTGTGGTCGCTGAATGCTTGACCCACCATTTTTCTCGTTAGTAATGCATCT
CCTTTAATCTTATTTGTTTTGCATGCAACCCCTCCAGAAGAGCTAGCTCCTGCGCCAGGC
TGCACTAATCTTCCATGATTGTTCTCCACGTCCTCTTCCCTCTTTAAAAAAGCAGAGATT
GTATTATCTTGTGCATCAATTATGAGTCTCCTGGAATGCTGATTAGATCCATCACCAGTG
TTTTCCATGCCATTTGCCGCCAAGTTCGGGCAAATTCTCTCTTCCCCCGCACCTTGTTCC
ATGCCATGAACTCCCACTTGTATACTTCCATCACACCCTGCTAAACTGTCAAGTTCTGCA
TTGCTTTGTTCAAACACTTGAACCAGTACTGGTTCTGTCCTGACTCCAACCATGTTCTGC
ACATCGTTCATATTGACATCATTGTTTACTGATGGAGAACAGAATTGATCATCTGTTGGT
CGGGATGAATCTCCTCGAGGCTCATCTGCTTGATTAATTGATGGCCTCTCACGAGAGCTA
CCCCTCTCCAGCTGCAGAAGTTCAGCCGCTCTAATCAAATCATTTGCCCATGCAAGTTCT
CCAGTGAAAAAAGGTCTTCCATGTTGTGCCATCTCTACATATGTCACTTCACTGTTCTGT
TCTTGCTTTGAAGCTGAAATTGCATTAGCAACCTCGTTTGTGCTTGAGCCTGCAGCACTT
TTAAGTTTCTTTTCTGGAGGGCTATGATTAACTGCTTCACAAGCTGCGTCTCGAACTTCT
TCAGGAACTTTGTCACAAATTTTAACACCACGCTCTCTCACTCCAGCCTAATGCAATTTG
ATCCTCCTACTGGAAGTACCTTGGGGAAAACAATGCCCACAAAACTTGCACGTCATGCTA
CCACCATCCATATTTTCAACATATTCCCAAAAAGGAACATTTGGTCGACTCATTTTGAGC
AGTGGCTCTATAGAAAGAAAAAAGAAAAAGACGTCAACATTGAATAGAAATTCAAAAGGG
TCAGAACATTGAATAAAAATTAAAGGAAGTTACATTATTATTCTTTACTCTTAATGGTGG
GAGTTAACATATGTTAATTAGAAAGTTTTTTTTTTTTTTTTTGCAATTAATAGAAGGAAA
AAGCCAATGAATTATGGACCAATCAAAACAAAAATTTAAATAAGAAATAATTTTAATTTT
TCAACAACAAATCAAAACGGTTTTAATGATGGACATTATGGAAATAGAACTGAATCCAAG
CCTTTTTTTTTCCTTACAAAAGTTTTAGATTTTTTTTTTATAAAATTAGCACATTAAATT
AAAAATATCAACATAATTAGCACAATTTTAGTATGTTGCGATTTTGAATAGTGAAAACTT
ATCGTGTCACGATTTTAAATCATGTCATGTTGCTAAATTAAACCTCATCCTCCCTTATTA
ATGTCACGTTTTCTAATCATCATTTTTTTTATATTTCGAGTTTTGGAACTGCGACAAGCA
CAAACTATACTATTTTTCCAAAATTTTTAGCAGCCGTGTTATTTCATCAAAATCTAACTC
AAAGTAGCCAATGTTTTAACATCCAAAATCTCATTACACGATTTATATATATTCCTAGAT
ATTGGACTCATGCTTCGCTGCAGGTTAGATGTTTTTTCTTAACAAAAAATTTTATACAAA
CTTTTTTGACACATTATTGTATTTAAAAATATTCTAAGTGAAAATAAAAATATTTATGCA
CATATATAATCAAATAAATCGAGAACAATGTGTGCTAATAAGTGAAAAAACAATAAATGA
TAATTAAAAATAAAACTAGAAAAATCAAGAGAAAGGTATAGATCAAAATATTTAATTTTT
CAAAACAGGATATTTACGCTATTGTGTTGATTAAATTTTTTAATTAAAATAAGTTTTTTA
TTCAATCAAATGATAATTGATTGTATAAAATAAAAGAGAAAAAAATAATATGCAAAGCTA
CACATGTTAGAAATATTATTTAAAAATATGTTTTTTTATTTTTAAACGTAAAGTTCATCT
ATAAAAATTATAAATGAATCATAAAAACCTCCAATGAAATTAAATGCATAACTAAAACAT
AACTATTATTTCAAAAAGGCTCTCTAAACAACATAAGAAAGAGAATGGATATTAATCTAA
ATATAAATAAAAAATATTTTTAAAAAAACATATAAAAGAAGCATTAATTTTAAAAAATAG
AAACAAAATATATATATAAAGCAATATCAGAAAAAAAAAAATTACCCTATTGTTATGGCT
TAACTAGTTAAACCCATGACCCGGTCCATGAACTTAACCGGATTCAATATTTGTTTATCT
TAAATTTATGTTCAACCTTTAAAAGAAATTAAATCCGTGACTCTGACCAAGAACTGAACC
AGGTTCAATAATTTTTTTCCCTTAAATTTATATTCAATCTTTGAAAAAATAATTCTAAAT
TAAATATGCACAACATAAAAAAACAATCTCTATCCAAAAAAGGTTAAATAAGAAAAAAAA
TTGCAGATGAGGGATATTATTTTAAAAAAGATATCAATAAAAAAAGCAAAAATTAAATAA
AAATTGCTCAGTAGTTGTGGCTTAACTCATTAAACCCATAATTCGAACCATGAACTCAAC
CGGGTTCAATATTTTTTTCCCTTAAATTTATTTTCAACCTTTAAAAAAAAATTAAACTCA
CAACCTAAACCATGAACTCAACCGAGTTTAAAATTGTTTTGCCCTAAATTTATATTTAGC
CTTTAAAACAAAATTAAACTCGTGACCCGAAACATAAACTCAACCACGTTCAATAATTGT
TTTTCCTTAAATTTATATTCAACCTTTAAAAAAATCAAAATTTAAAAATGCACAACACCA
TTAAAAAAAATAATCTCTATAAAAAAAGGTTAAATAAGTAAAAACAATATCATAAATGAG
GGATATTAATTGAAACATAAATTTTAAAATTATTTTAAAAAATATATACAAAAAAAGATA
CTAGTAAAAAAAGCAATAGAAGAAAAAAAATAATTTCTCGGTTGTTGTAGTTTAACTCGT
TACACTCGTGACTCGGACCATGAACTCAACCGGGTTCAATATGTTTTCCCCTTAAATTTA
TAACAAACCTTAAACAAAAACAAAAGTGAACAATGTCGTTCACAGTAAAAATAACTGCAC
AGTATTCAACTCACACGTTTTATTTTTTTTAGTAATAAATTATTATATATATATAGGTAT
ATAACGAAAAAAAGAGGGAAAAACACTGTGGACTTGCACAGTGTTTCCCACGCAGTTTAG
ATTATCGGTAATTAGTTATGTCATGTGCATGACAACTGGATAAGGATAATAATTTTTAAA
ATATTTATATAAACATTTTACCACATTGTTGCCACTATACATATCAGTTAATTTATTCAT
ACTTTTATATATATTATATGCTTCCTATAATCATCAGTTTATCTCTTTAACATTAAGTTT
TTGTTCGGGAATAATCTTTGATTTTCACCATAAACCCTATGGCTTGCAAACATTATTTGT
GATTCTTAAAGTTAAAATTAGTACATGAAAATTTAAAGCAGCAATTCATCTCAAAATATA
CTAAAATTATTTTTAACTTTAAAATACTAAATTGACATTCATTAAATATATGTTAAGAAA
GTCCTATTTATATTCAACCTCAATATTCATGCAAAATCTAGAGTCTAATTTAACAGTTGA
TATTATATGATTCTAAAACTTGATTTATTAAAAGGGTTTCAATTACGTTTTTTTTCTATG
TGATTCATAATATATTTTTTAATAAATCTAATCAATAATCTATAAAAAAAAATTAAAATA
CAATCCGTAAATTTTATGGAAAATCAACAATTATTTAATATCTATCCAAATATATACACT
GATCTCCTTAGGTGTTTTTATATCATTTTAATAATTTTTTTAAAATTAATGTAAAGGAAT
TAGACTTCATTCTCTATTTTTTCCCATATTGCAAGCCTTTGTGTATCTAAATATCTTACA
TTAAAAAATTTCTTATGAGTAAAAAATTCAATTATTCACCTTGTTATTGTTACCCTACAA
CAACCTGTCCTTTACTTAAAAAGATTCATGCAATAGTTGCAGGTGAAAAACAGAAGCACC
AACAAGACGAAGAAGATGAGGTAAAAAAAAAGGATGAAGTAAAAATACTTTACCTGGATG
AATTAATTGTTAGATAAATGGTTGGATATATACATTTAAATGGACATTAATGGTTAATGC
TTAAGAGTTGTAGGAGAAGCATTCAAAATAAGGATTGACTTCTCAGGAGCTCAAGGTAAG
GAATTTGCATCTCACTTGCTTTTTTATTTATTTAAAATGCTTTTGATAATTGTTAAATTT
TCAATGTTTATTTATTTATGTTGTGTATAATTGTTTGTCAATAGAATATATAATTTTGTT
ATGCCTTTGAGACAAAATTAAGTGTGAAATTTGAATCCATCGCAACAAAGAAATTATTCT
GCAAAATTTAAATTGACCAAAAAGATAGGGCCGTTGTATGAAATTAAATTGGATGTAACG
GTGGGAATATTAAGTAGGATTTTTGTTTGAGATTGAAGATTTCTGTTAACAAGCCATAAA
TAAGACCATGGGAGTCAAAATGAATTAATAAGACCAAGTATAAAAAAAAACGTGATGGGT
GTTGAAAGAAATTAATATAGTTGGGGAACCAAAGTTAAAATAAAACATAGTTCAAGGTAT
GAAAAGGGGTCAATGAACATATAAATTAGTTTTGGCTATGAACAAAGAATAATTATGATG
GTTATATAAAGGAGATTAAATCAAGATACGAACAAGGACGTTCGTAACAATACATTAAAA
TCCTATTAATGTAAAGTGTAAGTGATAAATATTTGAGATGGATGAAAAATTGGATTATTA
ATCAATAAGTATTATGAGCAGATTTATTCATTGTTAATATAAAAGAAAGAAGAAGTTTAT
TCATTGTTAAAAAGAAAGAAAAAAGAATGTATTAAACTAATGAGTTGTAAAAGAATTAAT
GTGTTTATAAGAAGTTTAGTCATTGTTGAAGATGTGAGGGCAGGTTGTTTAATTTTGTTT
AGTTTTAGCAATTAGTAATTGTGATGGTATAATTGTGCATGTTAATATGACCATTCATAT
TGAAAAGGAGCTTGTAATGTCTAATAAAAGTTTGTAAATAAATTTTTTATATATATCATC
AAGAAGAGTTATACATGTACTATTTTTATATTTCAAAATGTATATCAATTTAATTATGGA
TAAAATTAATGGATGGCAAATTAGAGATTATCTTTATGGTATAAGAAAAAAATATCCCTA
AATTTCATGTACACAACAATCAGAAAGAAAACAATTACATAAAAAGTTAGGGTTGTTATA
TAAATTGCTCCTTATCTGATATGATAATAACATAAAAAACATTGTGAAAATACAAAAGAG
TCCTTGGATGCAAGTTTTAAAATTCTTTTCAATGGCATTTTAGTTGTTTCACTATACTTT
GGTTTTTTTATATTTATTCAAATACCAAATTGCTCCTTGGTTGACCTAATAATAACAAAA
AAAAACTATTGTGAAAATACAAAAAAAACCCTTTGAACACCAGTTTTTAAATCTTTTGCT
TTCAAGGGCATTTTGTTTGTTGCACTGTATTTTTAAAATGATCTAAAAACTTATTTATTT
TCAATCAATTTGATAATAATTAATGAACCTTATGAAAAGATCTAAATGTCCCCAATAATC
ATTTCAATATTTTTGGATATTAAGGGCAAAGATGTCATTATGGGATACTTATAATAATAT
ATGAGAGATATAGACACAAGCCAGTTTCACCAAAAAATAATAAAATTTCTCTTTTATTAA
GTGTTTTTTAATTTTCTCTCTTTATTATATTTGTCTCTCTTATATTATAAATATTTTACC
ATTACGGTTTGAATATCATAAAATATTTCTAGGAGGATAGTAAATAAAAAATGTTATGTT
TTTTTCAGAAGATAAAAATCTTATTTTAATTAGAGTTTTTTCTTTTTTATTTTTCCCAGA
TCTGTAACAGCATATAATAACAATTTTAATTACTTTTTTTAATTGGTCTTTAGCGAACCA
AAAACCAATAAAAAGTTGTTTTAAATATGATTTAAATTATTTGACGTGTGACAAATCAAA
ACTTTCTAATGAAAAATAGAATAGAAATAAACCTGAATCCGAGCTCTCTCTTTTTATTTT
TGTCTTTATATATATATATATATATATATATATATATATATATATAGAGAGAGAGAGAGA
GAGAGAGAAAGAGTAGAAAACTTAATTAGTATAGACTACCAGTTATAGCAAATTTTTTAA
ATATGGATAGACAATGACTTCCTATTATGAGAAAACTTGATTAAATAATATTAAAAAATC
AACAACCTTAGAAATTTAATAAAAAGCATGCTGTTTTGCTTGGAAGAATTAAACAATTAA
AAACAAAATGGAAAAAAAAAAAGATATAGAGTTTACCTGGAGGCGTCTGCCTGCAAGAAG
AGGTTCTCCAAGTGTGTGTAGTCACGAGTTTGCTTAAGCAAACATAAAGAACAGAGAAAT
CTGAGAGAGAAGAATGGTTTAGAAATGGTAGTAATCAGAGAAAATAAATAAATAAATAAA
ATGGTAGCACAGAGAGTAGAGAGTGTGGAAGAGATTGAAAGTTACAGTAAACGTTTTTCT
CACAATTTTAATTATTTTTAGCAAATAAACAACAAGCATGCTGTTTGAATCAAGTAATAA
AAAATAAAAATAGTAAAAAGATCATAAATATGATTCACCTGCAAATTAAATACGGTTCTC
CAAGTTCCTTATAGTTACAGCTTTGCTTAAGCAATCTGAAATCAGACAGAAAGCTGAGAA
AAAAGAATGATTTAGAGAAGGTGTAAAGGGAAAGGAAATGAATAAATGAAAGCAGAGAGA
GCGTGGAAGCTTAAATTTAAATTAAAAATTTTTAAATCTAACTAATAATTAAATTAAAAA
ATAAGTAATAGTTATCCTACAACAACCTGTCCTTTACTTAAAAAGATTCAAGCAATAGTT
GCAGGAGAAAAACAGAAACACCAACAAGACGAAGAAGATGAAGTAAAAATACTTTACCTG
GATTCAAGATGTCCTGCAAGAGCTGCTTTTCTCAAGCAGTATTCAGAAAGAAAAGAGCAG
AAAGCACAGGCAAGAGAAGAGTATATGGTTTTAAGAAATAATTTACTGGGAACAGAGAAT
GGTGTGTAATGAGATGCGATGTGGAAGAAATTGTTACAGTAAGAGCACAGAGAAGAACGG
TTCAAGAGAAAACAATAATGGAGTTGAAGCAAAATCTCTGTTTGATTTTTTCCTTTTTTG
TGTTTTTGGTACAGTGGTCAACAATAGCTTGGAAGACTTTGGTATCAGTAACCTGTTCGA
CCTCAATAATGGTAACGCGTGGACCCCAGTTCTTTGTTAACGTGTGGACCCAGTTATTGT
GGAAACTTTGCAAAGGATCCAGAGAAAGAAATATATTAGAATGATTTTTTTTATACTAAG
TTAATGGTATTTATTTTAGCCATAGGACTAGTGGTCGTAGAGAGTGGGGGCAATGCATAA
AGTATGTTTTGATAAGTGCTTAAAGTTTAAACACTCACTCAAAAAGTATGTCGACAGGAG
CAGTGCCTTTTTATATTTTTAACTTTGGTTCCTTAACTCTTTTTTTTTTCAATTGTGTCA
TTTGATTGCAAAATTAACTCTTAATTGCTTTAAATTTATTGGATAGGAACAAAATTGAAA
GACAAGGGATCAACTTAGAAAAGGTGCTGAAAATAAATAATATTTTTTTACAAAAACAGG
TTATTAAACCAGTCCATGACTATAGTCGCGAGGGGACCATTATTGATCCAATTTATAATT
GTTTGAATATATTTTTTTTTTAATTATTATTTTAAAGTTGTTTAAAAAACTAAGTAATAT
TTTTACCAATTAATTCAATTATTTTTAAATCCATAAAATTAATCAATTTAATATTCCCAC
AAAATTGACAAAGAGATAGATGTTAAAATTCACTCACTTGAATAACATCATGAAAAAGCT
CTGTATGTTATTAATATTTTTTTATATTTAAAAAAAGTCGATGTGACTTTGATGAAGGAT
GGTATAATAGTTTAGTCAATATTTAATAGTTGTTACCATGTAAACCTCAATAATTCGGAA
TGGCTGTAATGCACAAAGTTATCAAGCGTAATGAAGCTTAAATTATGCAAGCTTCAAATA
TTATTATTATTATTATTATTATTATTATTTCAACAACTCTTTTGCAAATCCAACCACTTA
ACCTGCTGGTGTAAACCAACATTTATCAATAACATCATCTTTCTTCTCTTGATTTTATTT
TTTATTTTTTGTAAATTTTACATCATCAAGTTAACCCGTACGTTTGTTTAACCCATTTAT
ATTCTAAGTTAATTCATTAAAATTTGTTTGTAGTATCTATTATTTTCTTATATATTTAAG
TGTTTTACAGTTTTTCCTAAATAACTTATCACTTATTAACACATCAATGATCAAACATTA
CTCAAACACAACACAACAATTTTTAAACACTTTCATTATCATTACAATTATCCTAAGTCC
CAAAACATACTTTTTATGCTAAACATCATATTCTCATTCAATATTTCTCAAACCAAACTT
TAAAACATCATTATGTAAATTTAGAATTCAATAAATCCAAACGGTGGAATTATACCTCAT
CATCATTAGAATAACATATTCAAAATTAACATACATCCAACAGTTAAATCTCTGTATATT
AGAACAATACGAAACTGACCTGAAAATTAAAGACCTACTGTTCAGGAAATACAATTTCTG
GTAGAAGTGTTTGTTTCTGATCTAACCGTTCAGAATTTACATAATATCTGGATTAACAAC
ATATCCGAACTCCAGACCAATCCAACGGTGAAAAGATGATATAACAGTTGATGAGCGAGG
CTATCTTGAAAGGTGATTTTCCAGAAATGTTCCTCTGGTGACAGCTCTCAAACGAAGTCT
GCTATTGACAATCACTATGGTCAGAATGTAGGTGACATTGATCATAATAACATATTCAAA
AAGCAACCTAATCCAAAAGTGGAAAGCCAAGATATAGCTGTTAAAGTTCTTGCCCTATTG
CCATCCTAAAACCCAAAGTTTCAAATCAATTTATTCCTTCTATTTTTTTGCAAATCAAAC
CACTATCATGCAATTAATCTCGAAATTCACAAGAAAAATTATTCCCCCAAATATTTACAT
GAACCCTAGAATTTTAAACTTGGAGGTTTTCTTCTCCTTATGCAAGAAGAAGAGAGAAAA
ACGAAATTACGTAAGGGTATGTTCCTTACCTTTGCTACTTTTAACTTATTTGAGTGAATT
CTTGCAAAAATCTACAAAAAATCATGTCCTCCTCTTCCAATTCCCAGCTTCTTCTCTTTG
TTTTTCTCAAGCTCCATAACTCTCTAAGTTTAGTCACTTAATTTGTTTTCTTGGATATAA
TCCTCCTGAGAACTCTCCCTCTTTATTTAGCTTGAAACAATGGAGAGAAGCTGAAGAAAA
AGGGACAACAATATGATCTCCCTCCTGTTTTCCTTCTGCAGAGGATGTGGTTTGTCTTTA
AAGGAGGAGAGGAGAATATTGTTTTATATAAAATTACTAAAATGCCCTTATTAATGCCCC
TTGTGTCTTCTTCTTCAATTTACCCGATTTTGAGTACTCTCGTAAAGCCTTCCCAAACTC
CGATTGACATACAATTTTAACCTAAGATAAATCAATAAGTTTGGAGATTTCTTATAAAAT
TTCAGCCTGATCCAACAGTCGGATTGAGATATATCATCAATACTATAAAACTAAACAATT
AGTGTCTTTTACGCTAAAATCTGAATTTAATGCATTACTTTATTTACTTAGATTCTCATG
ATGTTTCCCCTTAATTTATACTCATTAAATTCAATATTACCATATTTATCACTAATTTGT
CAAAATAAGTTTTTTGACCGGGGTTTACATGTCTTTTTGTTTTTCTTATTCTTTTATCCA
TTGAAACTTGTCACTGGTTTCACCAACATTACAAGTTTTAAACTAAAAATCATGACTCTC
ATTTCGACTTCAACAATACCTTTAGATTTGTTTATGGAGATCATTCTCTCTCTCACATGA
CACGTTTATTATCATTCCTACTATTTATTCATTTCTTTCATATTGAATCTCCATTACTCA
TCCAGACCTCATTACTTCGATCATATATGTTTTATTTATTTATTTTTATTTACAGGGGTT
TACACCTCACCTAGTATTATGGTCACTAAGAACCTATGGTCTGTGAGAGTCTGGGTAAGG
GATTAGTTATGCAAGGAGAAGACACATCATCCCTAGTGCTCGTACCTAAGGTAAGTTGCA
TTGTTGTTTGATTGTTTTTTCTAAGTCGGGTTTCTATTCATTGGTCTTTTTTAAGGTTCA
AAGCATATCTCTCTTCATGAGAGAGTCTCAACCTTATCGGATTAAATCCTAACCATTCTA
AAGTTAAAATTTTAGCATCGTATTTATTTTATGCCCTATATCTTTAATGTCTAAGTGTGT
ATTCTATCGTGTAGTTTTACACCTTCAAATATTAAAGTCTACATATGGACCCTAGAAAAA
AGATTGGAAAAAGGTTTTTGATATTTTAGTCAAATCCTAATGGACGATCATAAACTGGTT
ATGATATCCACTTTTCTTGGATTTTCAAAACATTAGAAAGATGTAATTTTTTTTTCAAAA
TATGCTTGGAAAATATTTTAAGATTTGGTCGTATGCATGGAAACAAAATATTTTTTTTTA
TTTTTGAAAAGAGAGGTCAATTTAAAAGTTTTGAGATTTTTTTTTGAAGTTTTGAGATTT
TTTAGAAACTTTTTGGAGGAAACCGAATATTTTAATACCAGATCTGTATCTTTTATTGTA
AGTATACAAACCTGATATTATGAAAAATTCTTTGGAAAAATATACGACAAAATCACAAAT
TTTTTAAAGGATTTTTTTGAAAATTTTTTGGATTTTTTTCAATTTTTTAATATATAATAT
TATATATATTAACTATTATTATTAAAACATGTGGTCTAGGTTGAGCTCAACCTCAGAAAA
AGGTGGGCCGATATTGACCCAAAATGGTTGGGCTGATTTTGGCCCGATAGATTTTTTCTT
TTTTAAAAAAAAACAATTTGGGGTCGAGTTGAACCCAACCCAAACACTTGGGTTGGGCCA
ACACTAGCCCTTTCCAAAGTCAATGTTAATTATTTGCAGAACATCACGTTCTGCATGCAA
CCAAAATGGTTGCAGAAAATGGAGAGGTTAATGAAGGAGTGGGTCACTCTAAGCAGGAGT
CTCGACCATGATCAAGAGTCTTAGCTGGTGGTTCTAGTGGCATTGTTGCGATGAATGGTG
GCCAAAGTCGTTCGCGGGGAGAAGAGGAAGACTTCTGTAGAAGTGAGTGAGAGAGAGAGA
GAGAGAGAGGAAGAAACAGTATTTCAGTCAACGAGCTTGCTAGTATCTTAGAATTTAACA
CTAGTCAACTTTTTTTTCTTTGTAAAACATAAAAGACTATTCAATACATGATATCGATTC
ACCTAGATGCATAGCATAAGAATATGCAACTTCATGCTCTGAGTTTTAGTTTTAACCTAG
ATGCATAACATAAAAATATGCATTAACATGAGTATAAGACAACCAAATATAGGGTGATAA
GACAACCAAATATAGGGTGATTTTGATTTTAATCTTGCTTGTTGCAATGTTCTTGTTGCC
TATTCATAGGCAAATCTTGTATTTTTTTAGAGCATTTCTTGTAGCCAATTTTCGATTTGG
GTCAGTTTTTTTCCGGTTTGGCTTGGTTATTAATTTTGGTTCGGTTTGGTTTTTCGGTTT
CAGGCTTATGAAACTGAACCGGCTGATTTTTTAAATATTCTAATCGGTTTTTTTCATGGT
TCGGTTTTTTTGGTTATTTTTTTCTGGTTTTCTCGGTTTAATCGGTTTTTCAGTTTTTTT
GCTCACCCTTACTAGAGACCTTATTAAACCAATTCATGGTAAAAAAAAAAAAAAAGCAAT
AATCTACCTCAAAACTTGAAATCCACTAAAATTCTCTAGCTTAAATATGATTTTTGAGGT
GTTTTCAAGAAAAAAAACACCTAATTTTAACTCACCTTTTTATATGGAACCATTTGACAT
AAAAAACGACTGTTTTGGTGGCTAGATTCGTCACAAATGGACACTTACTTTCTGTAAGCT
AGACTCTAGTGACTTCCTCTCTCTTCTCCAACAAAAAAAAATTGAAAAATGAGGAGAATG
AAGTTCGATACCAAAATTAAAATTTGTAAGATGTAAGGGATCGGTCACGTAATAACTGTA
AAAAAATAGGAAACTCAAATGAATGCTTGACATAAATTTTCAATTTGCCACCTATGTTAT
TTTCATTTAAGTCCACTTTCTTTTAATTCAACAATTCCTTACACAAAAACATGTAATTAT
GCTCTTAACTTCATTGCAAAAAGGTTTAATTTTGCAAAAATAAAGTTGAAGAATTAAATT
ATTTTTTAAAAAAAATATTGTAATTCATAGTAAAATATAAATAGTATTTTATGAAAAATA
AAAGCACCACCCGTTTGAGAGTGATGTATAATATAATGTTCTTTTCCTATCTCCTTTTTT
TATAGCCTGGGTGTTGAGTTGATAATCTTGGAGAGAAAGAATTACGACCCTCACATAATC
ATAATCTAGCATAATCGCTCTCCCTTCAACCAGATCAGCGATAGCTTCTCTCCCTTACCC
CCAACCACCATCGAGGCAGTCAAAGCTTTCCTCTCCATCTTTGCCAATAACACATATTCT
TCTCTTTAAAACTGTAACACCTCCATTCCCTCCCACCAAAGCAACAGTCAACCATCACAT
ACCACCCTAGCAATGATTTTTATTGAGGAAGTGCTTGATGATAGTTATTGATTATTTTTT
AAAATGTTTTTTATTTAGAAATATATTTAAATAAATTTTTTTATTTAAAAATTATTTTTA
ACATCAATACATCAAAATAATCCGAAAATACAATAAAATAAAAAAATTTAAAAATATTTT
TGAAACGTAAATCCCAAACAATAGACCTCTATCTCTTCCCACCAAAGCATCCACCAAGCA
TAAAAGAATGTAAAAAAAAAATTTATAAAAAATACTGAATAATTTAAATAATTGTCAGAA
AAGCAATCTAAAATAAAAATTTGAAAGAAATTCTGCTTGTTTTGAAGAAATAAAACGCTG
GTACAAATCCTTGTGCGTTCTTTGTCGTATTACTCACCACCATATAAATTCCATGTGATT
TCATTGTCCTATATGCAATTATTACTCTCTTACTGACTTTTTAAAATCATCATGCGATTC
GTATATGTTTTTTCTATTTAGATTTGATAATTTTAATTTCATTTTTAAATCAGTTTAATT
ATAATATAAATAATTTTATTTATTCTTTTACTATTTTTTTAAGCTATCAGTTTATATTCT
TTTATGGTAGCCTATCTTAACATATCTATAATAACACAAGATGAAATTTAAGAAACTGAC
CAAGGTCCCTATCATTGCTTAAAATTATTGGTCGTATTTATTTTTTAATCTCTTTCTTAG
TTACATTTAATTATTTTTATTTGATTTTTATTTCAGTTCAATTACAATATAAATAATTTT
GAATATTATCTTTAAGATAGAATGATTATTTAGAAATTCAAAACACCCGACTGAGGTCCA
CATTTTACTACTATCTAGGGTGTTTATTGAGTGAATAACCTTTGCAGATGATTATAAATT
TCTTTTGTTGTTTTATACTTTATCAATTGCATATTAATGGTGCTAAAAAAAATTGTTAAT
CCAAATAATAATATTTGCATTGTTTGCTTTCCATGCATCTATCAAAGTAGCATCCCCCTC
ATCAGTATTTTTAGGTATTATATAAATTTCACTAACATATCCTCACATCTTTTTACTCTT
AAATTTTTTTCTTATTACATAACTTTAATACGAATAACTCTTTCCATCCAACTTCATACT
CACAGACTGAAGCGAATCATCTTTTTCGGTAGTCGTAATCAACAAATAAAGAAAATCAGA
ATGTAAAAGCAGCGAAAAATAAAATACTAAAATGTAAAAAATAAATAGATATCTCAAAAA
CTGAGCAAATATATTCTTGAAGTTATACGATTACTCCAAAACAAAAAAATTGCATAAATA
TAATGCAAATACTAAATTGCAAAAACGAAAAAGAAGATAAAATATCAAATTACTAAAACT
AAAGGGAATATAAAATACTAGATTTGCATAAACAAATGCAGAAACTAAACAAATATCACT
CTAAAAAAAATTGGAGGCTTGAGCTGGATCTGTGAAAATGGTATTTGAGATTAAATTTCA
TTGCATGAAATTAGTTCTGATACAACCCAATTTAAACAAAGAAAAATACACATTCATCAA
TTATCGAGTAGCTGTAGTTGAGTGAAGTAATAGGAAATTAATACAATATTCAAAAATAAA
AATAACAAAATGAATCTGAACATTTTGAAATTAATTTCACGAGATCCAACATGAGTGAAG
TAATAGGAAAACAGCTTGTAGAATATCTTTTTAAAAAATAAACTCAATCCAACAAATCAG
ATATTCTATTATTATTGCTATTTTAAATTATTATTCCATTTTGACGTGATGGAGCCAAGC
TTGGATGCCGCGCAACCACCTGCATCAATGTTAATCAAGTTAGTTGACATGACGAGAATC
GATAAGAGAAAAGATGGTATTCTATGATTTACTCACAAAATACGACATCGTGTGGATTCG
GAACCATTCAATAGATTCTAATTCATTAAACTTAAATTCCTAGTTATTAAACAGAGGAAT
CAATAAGAAAAGAAAGTTTTAAGGTTGGGAATCGGGATGAGTCCACCTGTCTTGTATACA
CACAACAATTAATTCTAATTCATTAAACTTAAATTAAAAGCAAATTGAGAGATTGTATAC
ACAGAACGATGCTTACCCAACCTATCAAGTTACCAAGGGGAGAAGGACGCCCTGCCCTTT
CAAACTTTACAAGGGGACGAAGGACATCCTTAGTGTTAGGATGCTCCCACTCTACTACTG
ACTCCCACCATTCTTTTGGTTCTATTAACATTCTTCTAAGGGGAGGAGATGGCTCGCCAT
TTTCAAGCAACGGAAGACATATTGGCATCCTCTTCAGCTTCTCACAATTATAAACTTGAA
TCACTTCGAGAGAATCGCAAATCAGTTTTGCAATGCAAATGCTTTTCAGTTCTGGTAATC
TAATCAAGTGCAGAGATCTTAACTTGGGGAGTTTGAGATCGGTGCTGCCTTCTTCACCCA
TAACCCCCTCTTCATCTGGTCTTGTTCCACCTATTATCTCCTCCATTTTATTACAATACT
GAACCCTAATCTCTTCCAGGTTTACGAGGCTTGGCAGCAAGACAAGAGGGAACAACTTCT
TCATGCTCTTACAACCATAACAACTAAACTCTTTAAGACCAGAAAATATACCACTATAAG
ATGGAGATGGTAGTGGAGCAGAGCGGAACCAAGAAGATGAAACCAAGCTCTCCATGTTAT
TGCAATGCTTAATGTTGATAACCTCCAGTTCAGTTGCATTCTTTATTAGAGACCAAAAAT
GGCATAAACTTGTTGCATCATCATAATTATCAATGTCCAGTTGTTGAATGTCCTTCGAGA
ACATGACCTGAAAATCTACATCTCTGTCGATACTCCAAACGATTGTTTTCCTTTTGCAAT
CATCTACTGGATAATAATAATACTCATCCTTGTTTACTAGTCCGACACGAATTTTGTATG
TGCTTGGTGATTTGGTTTCATCCCGAGATTTGAGATACTCCACGTAGTCTAAGTAACCTT
CAAAATGGCATACCAAACTTTCCAACTTCCTCAAGGATCCCACTTCCTTTCCTTTAACTG
TTATCGGAGCATAATGTCCTTCTCTATTATCTTTGGTAGAACGAGGAATCCACTCCTCCA
ATTCAAAGACTTGCAGGTGAGAAAGCTTAGGTAACAACCCACTAGGAAACTCCTTTTCAC
CACATCCATTCATTCTAAGATACCTCAGGTTGCATAGACATTCCATGCCTTGAGGCATCG
TTTCAAGTGCCCAAGTACCAAAGAGATCTAACCTCTTCAGTTCCCGGAGCTTTTTCAATG
ATGGTACATAACTTAACTTCGTACATTGATTGAGCAATAATGCAGTGAGACTCACCAATC
CAGAGACAGAATCAGACAGTTTTGTGATTTTTGTACGAGACAGATCAAGAACCTTGAGCC
CATGCAACTGCTCAAAAATGAATCTGCTATAAATCGCAACCAATGATTATAACATAGCAA
TAGAGTTGAAAGACTGGAACACCTAGGTGAATGTCTGGAAGGAATTCCTTCAATCCGGTT
ATGCATCAGTGAAACTCTCGTAAGATTCTCTGTCCACTCCTCTGCATCCGGCAATTCTCT
TAACTGTGCACCTGCTTTAACCATGCATTGAGAGTTTTCTTGCAATATTTGGATGGCCAT
GTCCCTAATCAAGTCATGCATCTTGACATATCTATAATCACTATACTCTATCTTAGCACT
TTCCAATAGGCAGACATTTTCAAGTCTATTAAGCATCGTGTGGCCCTCATCAATTGCTTC
TTGCCTGCTCTCCATTCTTTCAATTATTCCCTCATCGATCAAATAACCTATCAACCCCTC
CCTTTTAATCTCATGATCTTCAGGAAATAATGCACAGTATAAGAGACATTGTTGTAGTGC
TAAATCATGCAACTGATCATAACTAAACCTCAATAACCGGAATACCTTATCTTTCATATC
CCTACATTTTGATTCTTTCAATTTCTTCAATGTACTCCTCCACTCATGTGGGTCATCCAC
TCTCCTCAAGCTTCCTGCCATTGTAATAATGCCTAATGGCAAACCAGCACATTCCCTTGC
AATATCTACTGCAATTTGTTCCCTTTCTGGAGAAAGTGTTATGTCATGTCCGAGTTTCTC
CTTGAACAAATCCCAAGCTTCACTCTCCGAAAGGGCCTTCACTTTGATTTCTCGTCATCT
CTTCATCCATTGACAAACCCTTTTAGATCGACTTGTCATAATCAGCTTGCAACCTTTCAG
ATTGACCGGCTCCGGAATTCCCACTTCGTATAGCACAAAAGTGTTCCACAAATCATCTAA
AATGAGAATCCATTTTTATTTCTTCCTTAGCTCTTTTGGCAATTTGACAGCTCTACGCAG
ATCATCATCTTCACTTGAAAGATCCATGCCAAGACATCTAGCAATAAGATTTTGCAATCT
TTCAATGCTGAAATCTCGAGACACGGTCACCCAGTAAATGCAATGAAAAATGCCTTGACT
TTATAGAAGCTTATTATGGATATATTTCATCATTGTCGTTTTACCGACTCCCCCCATTCC
ATAAATGCCAATTGTCGAAACTTCATCATCCATTAACCAAGACCATATCAGATTTGTATT
CTGTTCAAATGCTCGACCCACTAGCATTGTAGAGCTAGTAGGTAATGGATCTCCTGCAGT
CTCATTTGTGTTGCGTGTAAGCCCTCCAGAAAAGCTAGCTCCTGCACCAGGCTGCACTAC
TCCTCCAGTCGCATTCTCTATATCATCCTCCATTAACCATCTACTGAACTCTTCCAAACT
TCTTCCAAGTGGGTGACCCATTCTATCCGCTGCTTGTGTCGTTCCTGCATCTCCTGCCAC
ATTGTCGACTTCATTGTTTTGTTCTTGTGGAGTGGTTGAAATGGCATTATCATTAAAATT
GCTTGAACTTGCTATGCCTTTATGTCTTTTGTTGCAATGTCGCATATCCAGAAAAGCTGC
TTCTTGAACTTGTTGAGGAACCTGCCCACAAACTGCAACACCATGCCCTTCCTCTCCTGA
CAAATGCCATTTGATCCTTGAAATGGAAGTAGCAGCAGCAAATTTAAAGCCACAAAATGT
ACAGTTGAAACGACCATCATCCAGCTTCTCAACATGATCCCAAAATCGATCCTTCTGTCT
AGCCATTTTCACCGCTAACTTCTTTGGCCCTTCAAACATCAAATAAAAAATTGTCAAAAG
CAACGCAAAAAAAGGATGTTGAATTAATTGGAAAATAAGAACTCAATCTTAAAATGAAAA
TTTAGAAGAAATCATTATTTTTTTAAATAAGTAAGCAAAGGAAAAGAGTGCAAACCTCAA
ATATCTTACAAAACATTAATGCCGTAAGTGTGTTCACAAAATAAACTGAATCTGTATAAT
TAAATCAATCATTACAAATTCTAAAATTAAATAGGCAGGCACTTAACTATATATTTTCCT
ATAGAGATGCACTTCAAGCAGATAAAAAAATTATAACAACTATTGAATAATTTAAATAAT
TGTCAGAAAAGCAATCTAAGATAAAAATTTGAAAAAAACTCGGCTTGTTTTGAAGATAAG
CAGTTGAAATTGAAAGCAAAATGAACAAAGTTATGAGTTTGAGTTCTATAATGCATAAAA
CTCAAACTCATACTTTTATTTGGAAGAATCAAAACAAATAATATTAACAATGAATTTGGT
ATGAACTCTAGAAGGCAAGGATTTTAAAAGTTTCTCAATAAGATTTCAACAGCTTGCGGT
TTACTAAAAAAGATTCAAAAACAAAGGCAGCAACAAAATGAAGAAGATGAAGTATAAACA
CTTTACCTGGATTCAAAAGAATTTTAACAAAAGAATCTGAAGCTAATTGCTGAGTGGGGA
AACGTGTGGACGCGCCCCAATGTTGAAACTCTGGGAAAGCTGATCTGAAAATGTAAGCAC
AAGAATATGAGAAAGAGTAGGCAAACTAGTCACCTGTCAAGCTGACAAGAGGCACTCAAC
AGACAAAAGAAACCTTGAGAGCAGCTATTTTCAAGATAAATAGTTTAAGTTGATGGCAAT
ATGTAAGAACAAAGCTAAATTTGAGTTTTGAGTTCTAAAATAGATCAAGCAACACATAAA
ATTAAGTTCTACTTGTTTGATCAATCTACAATCCTACTTATTAATTCTACAACCAAATGG
GCAAATCTTATTTGAAACCAAATTAGAGGTAGAAAAACAAGAAAAGAAAGTAGGATTTAC
CTTGCAAGCAAGAAAGATACAGATCGATTCAATCAGAGAAGGAAGCAAAGATCAAGAGAA
AGGTTTAAGAAATTTGGCGAGGGAAATTAGGAAATCAATGGTATGCTGAGAGAGAGATCT
CATAGTGTGTTTGGTATTATGGTAGCTGTTGTGGTTATAGTTGTGGTTTGAAAAAAATTA
TTTTATAAAAAATACTTTTAGATGAGGTTGGTTTGAAAAAATAGATGTTTGGTTAAAACT
GTGATTGAAAATAATTTAATATATTTGGTTAAAAATACTTTTGAAATTGAGGTTATAAAA
TAATTTATATATATATATATATATATATATATATATTAATGGTTTTAAATTTAAATATTG
TAAAATTAACTAATCCTATTACATCATGAAATAAATAATACTTTATATAAAATATTTTTT
ATTATTCCATTAAACTATTTATAATTCCATTACGTACAAAATTCAGTCGATAAGAACTAC
AGTTTTTATAATTTTGTGAGTGTGTAATAGAATTAGATAAAATATTATCAAGTATAAAAT
TGATATTACAGTGCGAGTGAATTTAATTCACTCTAGACTAGTTTTAAAAAAAAAATGTTA
AAAAAATTAACATACTAAAAAAATTAAACTGTTCACGTGAGTGAACAGTGCAATTCACTC
GTGAACCACATGTTGAAACTTGTAAAAAAACAACATTTTACTACTTTTAAAAAATCATGA
TCCTATAAATGGTGGGTTCCATGTATTTTGATGGTTTAATAATCTATAACCAAACCGTTA
TTTCATATATTTTTAAAGAAACACGATCACTAACACTAACACTAACACGTAGCCAAATGT
GCTCATAGTAGAAGACTAGCTATTAAAGTCATTGCAATAGAAATTGGCAGGAAGCTACAA
CTTTATGTCACTTTCTGCTTGTGCTCTCTTTGTCCTCTACGCAAACTTTATGCCACTTTC
TGCTTTATGTATTCACACTAACTATTCAACGTGCTCACATTACACTGCTTCAAATCCTTG
AGTCTACTGTTGTTAGATGCTAAAACAACAGTGTTATGTACTTTTTTTAATTAAAAAGCC
AGAACAATTAAAGAAGATCGAAACTCCAAAGAAAATCACTTGGCCAGAAATAACAGTACT
GGGGTCAGCTGCCAGCATGGATAAACATATGCTACTTAGGAAACTCTACTTAGGAAAATT
ATGCATTTCCTATACCAGCATAAAAAAGGAACAATCCTATTTTGTTGTTTTAATTTAATC
AGTACTGCAAACTTATTTTTAGTCTGTCAGTAACAGCTGATCTCGTGAAGGAAAGCACAG
GCAATTAATTGATTAACATGAAGGCGGACTAGATAATTACCCGTTTGCTTTCTCTGTACT
ATATGTAATTATTACTTTATTTTCTAGAAACCACCATGCAATTTCTCTTGTGATTTTATT
ATTCAATATGCAGTTATTATTTCCACTGTCTCCTGAGAACCACCATGTAAAGGGGCTTTA
TTTGTTCAAATATGTAATTATTACTCCCACTGCCCATACAAATTTTATGTCACTTTCATG
AATCACCTGCTTTATTTATTCACACTAACTATTCAACTTGTTTACGTACATTATACTGTT
TCAATCATTGAGCCTACTGTTAGATGCTAAAACATTCATGTATTATTTTAATAAAAAAAC
CAGAGTCGCGAGAACAATAGATGAAGATAGAAACTCCTAAGAAAATCAATTAGCCAGAAA
TATATGCTTGTAAGAGGGGCTCGGGCCAGCAGCTCGCATGGATCGTAAGTTTTGACACGG
AGTCGGAACTACATGCTTGTAAGAGTGGGCTCTGTCATTGCTTCCCATCTGGCACAGTTA
TCCCTTAGGCTTTTGCACCAGATCTACGGAGTGAAAAATATACTAAGATGATCAATGTCA
GTTGTTATATGAGATCTGGTTCTTGTAAAAACTAAAATAAGATCAAATCTTTAAATCTTA
ATTGGTCATTCACCATTTTTGTTATGGTTTCGTGCTTTGAGATTATTGGCAAATTAAAGC
AGTGATTGAGTAGACTTGCGTTATGGGATTGTGTAAGCTTGTATTATCATTTAATCTAAC
CGAATTGATGTGAGGGTTGGAATGTTCTAATCAAGATTTAGTCTCCGTGATCTCTCGTTT
CCCTGATAGTTTTTTGTATTTCAACACACGAATTCTAGCTAGTTGGTTTAACCGACCCTG
ACTTTGCTGTTACTATTTGCTTTTGGCAAAGAACTGGGATCATCAGCTTGTGTTGAATTT
CATTATTCTTGCTAGTTTTTTAATGGTGTTCCAAGTAGGCAGGAGAACATGGATACAGAT
GATTTATTTTTCATCCATCCTGCTGCCAAGAGATTATGGTGTTCAATCGAAATAGAAATT
GCAGAAAGATGCTTTCCTTTTTGTCATTAGATTGCTTGTAATGGATTTATATACATGGAA
GAAATGCCAGATTTCCCAATATTCAAAGTTCCAGTGCTTCTGTTTTGGCTGCTCAAATAC
TCTGGTACGGATAGAGTAGTCCAGTCGATTTTTTATAAACTGAAAAGAAAAGAGATTTAA
CTTCAATTGTTTGACTTATTTAAGAAATAAAACCATTAAAAACCAACTATTATTCCTGCA
TACATCACATTGTTACACAACTATTTGTAGATACACATGAAGCCATAGCTAACTTGGAGA
TAGAAAGCACACCCTAGCAAGTGCGTGTTCTTTTCCAGCAATCCAAACACCAGTTTATGA
CCATTGCACATCCTCCCAGTCAAGATTCTCCTCCAACACCTGTTCAAAATCACAGATGTT
AAAATCACAGATGTTGCAGTCAGCCTAGAAGGGGAAAAAAACTGAAGAAAAACGTAGCTA
CAAGCTGACAATACGAGTTTCTTCTGCAGTCTCCTTATTTGGCTTCGTGAAAATATGCCA
AACTTTAACATCTAAATATGAAGAGATGTTTCAAGGAAAGAAATTGAAATGAAGTACCTC
AACATGTTCCAATGGGATCCCAACTGACTGCATGACCTTCTGTGGTTGTGGTTTCTTACA
GCGAGACCACCGGAATACATCAAAAAGAACATTATCACATTCCTGCTTCTCACCGTTTGA
GGAATGTGGGTGGTGACTGTGGAACTTATCTGTCTCTTCATGCACCTGAGTGAGAAGCCT
GTGTCACTTTCCCATTTTCTCTCCAGTAAAACAGAGCTCGTATCTTCACATAAGAAATCA
AAAATTCAGAATCAGAACATCACTAAGAATTCACCAGATGAACTTCATGATTTCAATACC
TCAGACTTGAACAAAAAAAATGCCCGTTTACTAAATATTTTACATATATATAAAAATATA
ATTTTGTTTTCTATGCATGAGCAAACAAGAAAACAAATAATGCCTGAAATTACAGAAGTC
ATCATCAAGAAATTCTGTGGCAACTTATAGCAAGTTATAGAAATAAATGAAAATCATACA
ATACAGAAGCTAAAGCAATTTTACTATTAAGACAAAAAAGCAAGTTATAGAAAGAAATGA
AAACCATACAATACTGAAGCTAAAGCAATTTTACTATAAGACAATAAAATGTGCCTCCAA
AACCTACGTGCAGTATCAAGTTAGAAAGCACAAAGGAGAAAAAAAAGAGGGATACCTGCA
TGAATGTGTTTCTAAATATAGAACTTCCCCCTTCTTCAAACGTGTACAAGTATAGAGAGG
CTTTTTCAGACCCTTGTCAGCAACAATACTAATGCTGTATTTTATCCTGATACATTATGC
AGGCATCAAAATTGAAACATTAATCATTTTACTAACATAGAAGTCCAGAAATATGAGAGT
TAATGGACAACAGCAGCGACAAGAAAATTGGAAAGGTGCAAACACCTTGCAAGGCAATGA
AAATTAGTGCCCTCATAGATGAACAAAAAAGATAAACACTTAATGAACTATGTCATGGGA
ACATTCTAAACTCCAGTAAACTGTGTCATGGAAACATTCCAAACTTCAGATAAGCATGTC
TATTGGTTGGAAACTGTGGAGAGTTTATCGAATGAAATGTTAGAACAACTATAATAGATC
TGGGGTGGTTAGGGCACGTGTAGTAAACTAATGTTACTACAGATGTAGAAATAGAGGATA
TCTGTAAAGTGTTGCTAAGCAAAAAAACATAAAAAGCCTTTACAAACTTGGTAGCTATTA
GTTTTGATAGACCAGAAAAATCCCATATAGAAAATAAGAATAATTCCCTAAAAGTCTATC
AACTTCGAAACAATAAGATGAAACGATTACTGAAAGCACAGCAAAGATAACTGAATTTGT
TTGGTGGAAATGTAATAAAATCTTTATGAGATCTAAGTTGAGATCTGAAAAATTGCAGAA
ATCATAGTTATCAAAAAGATCTAGAATCTACCAGGGCTCGTTGCAAAGGTTGCACTGTAT
TGTAACTACGAGTACAAATCTCTGTTGCCACAAAGCATTCTGAAAGAGAGAAGTCATCAT
AACATAAGTAGATCCAAATAACAGAAAAACAGTGCTTAGACAGACATAGTTTAGCCCTTT
TTATTAGTAGCCAAAAACATACAATTATCAATGAATTAAGTGAAATCATAAATCATAAAA
GACAAGGGACAAGAAGCATGTCTGTGATGCATATAGCAGTTGTAACTTGGCACTTGTGGG
AACAGGTAGCACGAAACATACATTTGATTTGTGAGAACCAAACACAGTGAGTTTAAATAA
GCAATGCAAATAGCGGCGACCACCACCCAAAATATGAGGAGATAATGTGATTATGATTGG
CTATACTTAGAAATCTAATGGGTCATGTTGGTGCTTCCATTCCATATTTACTCAGGAATT
TTGAAGTATTATGATTTCTTGACAGCAAATCTGGTATGTAGACCTGGATGAGAAATAACA
ATCCAAGGGATGAGACTTTTACAGAATCTACTACTGTGCACTTGATTGTCTGAAAGAGAG
ATCATCCTCCACAGGCAAGCAAGTCAATACTTGGCGCTGTGAGGATCATCTTTGCAATCC
AGTTTGTTGTCGAGTTGAGTTATTTTACTTATTCAGCGTAGTTACAAAACTTTCAATTCC
TTATTAAGGTGCATCGTTCGTATTAAGGATGATGCAGAAGTCAGCATCCTCGCAATTCAG
GTTCACTCACTGTATAACAGTTAATTTCTGAGTTCCACTAGTTTGATTCATCCATTCCAG
TTCATACAAAACCTTTATTTCATCATAAAGGCGGCTCATATTAATTTGTATATAATAATA
TCTGAAAGTGGGAATCTGAAAAATAATTGAACAAAACATCCCTTTCAATTTTAAAAACAG
ATTATCCTTTTCTAAATCTTCAGTTATTTTGATATGAATAATTAGTTAAACCTACTAGTC
CTGATAATTAGCTAAATTATGTTGGCCCCTGTTGATTTAGACCCATCCTTCAAACAAGAT
GTATTACACATCAAGCAAGAAAAATCAAATAAGATTTATGCAGGGAAATCTTATCCGACC
TCCTGTTACAATAATTAACAGTAAGAAGATTTACTTTTCTCATCTTACTTACAATTTCCT
TTGTGCGAAATACATTTGAAAGCAAGTTGTGTTGATGCTAGATGAATGGAAATCCCAGAA
CTCTACCTCAGATGACCATTCTACTAATTGAGTAGAACATTTGCTCAATCAAAAACTGAA
AACAGGATATAGGTACAACACACTGATAAGTGAAGAGTAAGAGCATAAACTCAAAGGGTA
ATGGAAGAAAATGGCTATGTCATACCGAAGCTGCAGCACAGGTAATCATTGTCTGTTCAA
CAGCCACGGGAGCAAGAGCAGGTTCCACTGCTGATGTATGTGTAAGACAGGGCTCAAGAT
CAATGGTTCCACCTCCTTTCTGAAATAAAAAAGAAATCAGAAATGACCATGATTGAAGGC
ATTTCTTGACTAGGATTTTGTAGGAAAAAGCAACAAAAAGAAAAGGCAGCAATAAATATT
AGTGAAAAAGGTAGTAGCAATGTCGCTGTGACACCCTCAGACATTTCTGAAGGTTCTCAA
TAAATTTCAGAAAAATAGAGGCTAAAACTACAATTGAGAAATTTTTCCCACCACCTTCAT
GATGCAGCAATGCTCAGCACGGTAACCACAACCAATTCAGATCCCAAGGCACGTGAACGA
ACATTATTTCTCAGCATAGAGGTGTAGCCTAAGGCACATGTCAAAGTCACAGTGTTAAAA
GCCCACACAAGTACAGCATAAATGGTAAGGACACACTTGTAGAAAGGCGATACTAGCAAG
AAAAAGTTAAGCGCGTAAGTCATTTAAGTTTATCATATAGCTATAAACTATTAAAGGAAG
TATTGTCATCTTGTTTGGAGCGTGTCTTTGCATCCTTGTGATTCAGTTGTGCAAATATGG
ATATGGATTGTGCATGACATTTATCCCAGCAAAATCAATTATACAAGGCTAATCTCACAC
ACCATTTCAAAGTTGGCTAGGCTTCAACCAAAACCCAAACTACTCAGACCACATATATGA
CATCATTATTTTCACAAACTTTCAACATGATTTTCATGCTTTTGTTGCTTAAAGTGCGTT
TTCAGAGGTAAAGCACTTTCAACCGCATCATTAGTGCATCTTCTCCATTCGGTTTTATTT
AGAGCAGAACCTCCTATGAGCTATTCTGTTCAGATCAATAATCGATTATAATTCTTAAGT
AATGAATTGTCTTTACTTCCAAGACAAATCATAACATCTAAGAAATCATAGTAGATTAGA
TATTGTTTTCTTTTACAGAATCATCCTTCACTCATCAGCCATCATTCAAATGTAATTCTT
GACGTAACAATCATTTCAATTCAACAAATCAATAGTGGCTAGCTTCAAGGGTGCCTCAAA
ATCCCAGAAACTAATTATAGACACGGGCATGTTTAACCATTTAATCACAATTTTAACAGT
CAAAATCAATAAAAAATTAATTAATCCTCCTAGCTATATGATCAATCATATGGTCTTAAT
TTCCAAAAGTACTCATCACAAGCTGAAATCAGATCACCCCAGATAACAAAATAGTCCAAA
GAATCAAAAAGCAAAACACTTTGAAAGAAAGAAAGAAATGATCATCAGGGGTACCTGGTA
CAAGGGCTTGGGGAAGCCATAGAAGTCATGAATGGTATCATTTCGATCAACAACATTAGC
AGTAGGTTCGGTCTCCCAGTGAGCAGAAATAACAAGAATGGAACTCGGTTTCTCTTTGTA
CACACTTGGTTGCCATGATTTAAAGAATTGTCTTGTTGGTGCGGTTTCTTCAATAGCAAG
TGTTGGAGCTCCATGTGAGAGATAAAATGTTTCCATCAAAGCCATTTTTTATTTCGGTAA
AAAAAAAAAAAAACAAAGGTGGTAAACAAGAAAGAAATTATCAGAACAAAACAGCGTCAC
CTTCTTTCCTTGAAAATAATTAGTTGCTGCAAAAGATCGCAAGCGGCGATGAGCAGTTGA
GTTTTGGATTAAGAAATGTTAAAGGGCAGCATGACAGTGGACTGGTAATTTCCTTTGTGA
TTCTATTATAATTATAATTATAATTATTATATTATAATTATAACATATACTAAAACTGCA
CGCTGAGTTGTTTTTTTTTTTGTTTTTTTTTTGTTTTTTTTTCCCTTTTTATTTATTTAT
TATTTTATTTTATGTCTTTATGGGTTTTTTTTTTTACCTTTTTCTTTGTGTTTTCTTTCT
TTTAATAATTTTTTTTAATTTAATTTGTTAATGTTAAATTTTTTTATTTAGTTATCAGAT
TTTCATGACACAGATTCTCGGTTTGACAGGTTAACATGGTTTGACGAGTTAACCTGGAAT
TTATTTTTTTTTGTTTTTTTTAATTAATTTTTTTCATTTAGTGTAGTTTGTTAATGTTAA
ATTTATTTCCAGTCCACGGTGAAACGTTGAACTGTCTTTTTTTTTGTTTTAAATTTTTTT
TTGTTTCTTTTCCCTTTTTTATTTATTTAGGTATCTATTTTTTAGTTGTAATTATGATTT
TTAAGTGTTTGATAACATTTTTAAAGCTAATATTGCAACTCTTTTCATATATTCTTTTTA
GAATCTATAATTTATAGCTTTTTAAAAGACATAATCACAGCTTTATCAAATAAAAGTGTT
ACTTGCTATTAAATTGGACATCTCTAATCTAGTTTAATAATACATATAAAATAAATACAA
CTTGCAAATAGTTATAATTTTTTAATTTAATCTTTATGTTATTGTTATAAAACTCTGCTT
GAATTAAATTTTATTTTAAATTAAAATTTTTGTATTAAAACAATGTCATGTTGATTTTTT
TTCCTAAAAAAAAACATATCTAAAAAGATATTGTTGGTATCTTTTGTAAAAATAAATGAA
TGAAAATCTAGGTTGACTCATTTGCCCGTTCCATTCACATCTCGAACTGAATTGGATATT
ATAACTATGTTGTGTTCATTTTGAAATATATGAACAGCTATTTCTGGATTGATCTTTGGC
ATTTCTGATATTCTGAAGGTAAAATATTACCTATAGACGAGGAGGAAATCTATTAGTAAT
TGCTATTGGTCTGATTCCAATATAGAGCATGTCTTAGTGACAATTTCCCACTCTTCCTTT
AAGCTTATTGCTTTTAACATCTCCATAGCCTTAGTTCTAATTTCCAACCTCTTTTTCAAA
GATCCTTGTTGGTCTAAGACTAAAGACTTTTTTTTGTCTTTGAAACATGTAGAGACACAT
TGTCTGGAGGCCTCTTGATTTTCTCTTACCACAGCCACCTCTTTTAGAATGGAGAATTTC
AAGACCAAATATCGGGTGCTAATGGCTGCATTGATCTTGTGCAAGAGAGGTCATTCTATT
ACGGTCACAACCATATATGTTAACATGAAGGTCTGTTGAAGGGTGAAACATTTAGGATAA
GTGTGAAAACATGATAAATTATAATCCAAACAAAATAAATTAAATAAAAAAATTTCAAGT
ATTGTAAAGGCATACAATAAAATAAAAGAGTTGTTGTTTTGGTGTAATGAGAACAAAAAT
AGAAATAAAAAGTAATGAGGACCAATGTGTGGATATAAGAAAAATCAGACAATACAATAT
ATTCTTGCATTTGTACACATGATCTCCATCTTTGACATCCCTTGGATTTTATGTTGAGAC
TTCGTAATATTGCATGATGTATATGTAGATAAAGAAGTTGGTTATTGTCCAAATATCATA
AGAGATATCAAGGTAAAATGGTGGTCCCAATTCAATATAAACCAAACCTGATATCAAGTA
GAACAATCATGACTACAGTCTTTTCAAGACCAACCTATATTATCATCCTTATCTCCTGCC
CAATATACATTTATAACATCGAAAAGAAAAAATCAAGTTGCCTTACATCTTCTAGTTCTA
AATCTTAATATAAAAAGAAACTTTAAGAAGCCCTGTCATAGATTTCAAGTGTCTAAATAC
ATGGACAACAAGTTCCTCTTCAAATTGGATGGACCTTATGTGATTCAAGAAATGTACACC
AATGGACAAATTTATAAAGAGATACTATGCTTGAAATCTAATATAGCTCATATCCTATAT
GAGCCAAAACTATGAATGACATAATAAAATAATAAAAAAAATATTTGAACTACATTGTGA
CTTGATTCTTTATTCACAAAGATACATTAAAAACTTAAAAATTATTTTGAATACAATCAC
ATCAACCCTTAAAACTATCTTCATTTATTTGATTGTTCTCGTGAGGGGGGAAAGGTAACT
TGATAACACAATCATGACATAAATAAGAGAATAGGTAACAGGATTATAGGTAATGTTATT
AATAAAAATAAAAAAGATTTAAGAACATATCTGGATCTAAGGTGCAAAAGAAAAAAGATT
ATCTTGTGTTTGATAGGAGGTTGTGAGTCGTGAAACTTGATGATTCTTCAAGCTCCTCAC
CCGTTGATTCTCAACTCTTTAAAATCCATTATTGTTGAAAGACGGCTCTTCAAGATCTAC
AACCATTGACAAAGGTTTGTCAAAAGCCACAACTGTTGAGAAACAGTTCACGCACCAGGT
GTTGTTAGAAAAGCATTAACTTTTGAGAAACAACTATCACCAAACACTGAGAAAAAATTG
AATCACCATAGGTGATGTAGAACCTTGCATCAAGATGGTCAATCTATATGCAAGTTCCAA
AAAAGTCTCATAAGAACAAAAAAAAAAAAAACTACTGGCCCTAACATATGCCTCTCAACC
GTTGCCCTCGTTTATTTATTTATTTTTTTTAAAAATCAAGTTGATGTTCTTATTGTCCGC
AAGTTCAGTGGTGAAGTTTTTTGTGCTTTTGGGTATCCTCTCTGAATTGTCTTTGCACTT
TAAAAGAGCAGGTAGAACATGGGCAAGAGATATGTTAAGGTTTTATATAAGTTAAAGATA
AGATTATTGCAAGAAAATAGTGAATGAAGTGTTGTAGTCTCGTGGTTCACCATGATGAAA
TATCTCCGGGCTAATGTTTTCTATGCATTAAATTAAAAATCCGGTGATTATTCATTTGTG
ATACTGTGTTCACTTTGAATAAAAAAACGAAACAAAGTGTACGAAAAAAAAACACCATAC
ATGCATAAATTGAAGAAATAGTCTCCTTCTATTATAATAATGATTCCTTTTTAAAATATT
TTTTATATGAAACTATATATTAAAATAATATAAAAATACTAAAAAAATTAAAGATAAAAA
TGAACTAATTATATATTTTTTAAAATCACTTTAAAAATATAAAAATAAATGTATCTACAT
ATAAATAAAAATAGAGACACTAGTACGTATAAAGACAGGTTATAAATTGAACGGTGATAA
TTGCGGGTGGCTATTAAATCCTTGTTTGTTTTTGAAAAAAAATTAATTTTTTTTAAATTA
ATATATTTTTAGTGTTTTTAAATAATTTTGATGTGCTGATGTCAAAATTAATTTTTTAAA
AATAAAAAAAATATTATTTTAATGTATTTCAAAGTAAAAAAACACTTTAAAAAGCAATCG
CAACCACACTCTAACAGAAAGAATAGTTTTTATAGCAACTTGTGAATTTTTACCTTATTA
AATTGGTATTTAGAATTAAGATGGATGGTGTTTTTTTTTGTTAAAAAAATATTATTTAAA
AATATATCAAAGTATTTTTCTTTATCATTACATTATCACATTAAAACATTAAAAAAATTA
AAAAAAATTGTGGTCCCACCCTTTTTTTACATGTAACAAATTAATCAAAACTTGTAATGA
AAAATAGAATAAAAATACAACTGAATCTAACCCTTTTTTTGCGTTTATAAACACTTTAAC
TTATTGCGAGATATATATACAGAGAGAGTAGCCCAAAATCGTAATTGGTAAGGAAATACC
ACCCAATAATAATTTAAAGCTGAGATAGGAGAATGTTTTAGAAAAAATGGTGAGGAAAAG
CAAATGAATTAATGGTAGCATAGACAGTGTCTGAGAGATTTAAACTACCGTTCGTTCGTG
GTTGTGTTAATATATATTATTTTTTAAAATATTTTTTATTTAAAAATATATTAAAATAAT
ATTTTTTTATTTTTTCAAATTTATTTTTAATATCAATATTATTATAACCCAATTTTAATC
AACTGTATTTAATTTACTTTTAAAAAGGTTATAATTTAAAATTAAAAGTTTAGAGATTAA
TTTTAATTAAAGATATGATTTATTAACTTATAAAAAAATTAAAAACTATAATATATTTTT
ATTATTTTTTTATAATTTTCAGTTTAAAAAATAATCTAGAATCAAAATAATATTTATTTT
TAAACTTGATTTTTAATCAAATTTAATTTTTTTTAAAAAAATTTGTTTATAACTTTGCTT
CTCATCTAGCATTATATATATATATACAAACGTAGGGTAGCATTTAAAAAAAAAAAAAAG
AAAGAAAAGGGATCTCATACAGATCCACGTATTAAAAAAAAAAAAAAAAAAACCCTAAAT
CTATCGCCAGAACAGGAGCCGTCGCCCCCTCAGAAAAATAACCTCACCCTCGTTTCTCTT
TCCTCTACCAGACCAACCTCCATCGTTTCCCTTCTCCTTCTCCATTGATTCCAGCCGCCA
ACCCTAAAAACATAAACAGCACAGAATAGATCCACCATCTTCCCTCTGTGTTACCGATCC
CAAAGACCAGCCACACACTGTCCCTTTCCCTGTGTAGCAGCATCTCCTTCCCCCATCAGC
AGCGTCTTCTTCTCCCTCGGAAGACTACCAACAGCAACGGAGAAGCAGCACCAGCAGACC
CAGCAACCAATTTCCTTCACCACCAGCCGCAGCAGTGCCGCCCCCCTTTTCCCAGCAGGG
GTGCCCTTGTCTTGAGTAATTTTTATTGATGTTCCTCCACTGTCTTATTGTATTATTTCA
CCACCAGCCGCAGCAAAAATCTCTTCCATTTAAGTTCTCTGTGCTTCCATTCATTCATTT
TCTTTTCCTCAGCATATTTTCTAAACCATTTTTCTCTTTCAGCTTTCAGTTTGATTCCAG
ATTGTTTAAGCAAAACAGTACTTATAAAGAACTTAGAGAACCGCTTTAAATTTGCAGATG
AACCATATTTATAATCTTTTTTATTATTTTTATTTTTTATTGCTTGATTCAAACAGCATG
TTTATTATTTATTTGCTAAAATTATGAGAAAAACGTTTACTGGAAAGTTTAATCTCTTCC
ATGTTTTTTATGCTATCATTTTATTTATTTATTTCCCCTCACTATTATTTCTAAACCATT
CTTTTCTCTTAGATCTCTTTGTTCTTTCCTGTTTGTTTAAGCAAACCCGTGACTATACAC
ACTTGAAGAACCTCTTTTTGCAGGCAGGCACGGCCATGTAAACTATATTTTTTTTTCCAT
TTTGTTTTTAATTACTTGATTCTTTCAAGCAGCATGTTTGTTATTAAATTACTATGATTA
GTGATTTTTTAATATTATTTAATTAAGTTTTTTCATAATAAAAAATCATTATTCACCAAT
ATTTAAAGGAGTAATATTCCATGCTAATTAAGTTTTCTACTATATATATTTTAATTAAAC
TGATTTAAAAATTAAATTAAGATTATCAAACCTAAATAAAAAAAAAAGAAAACACATGCG
ATTTGCATTGTGGTTTTGAAAAGACAGTATGCAATTACCTCCCTACTTTGAAAATAGGGA
GGTAATTGCATAGCTCAAAATAACTGTAACTTTTTTTTACATGTAATAAATTAATCAACG
CTTGTAATGAAAAATAGAATAAAAGTACAACTGAATCCAACCCTTTTTTTGCCTTTATAA
ACACTTTAACTTATTGCAAGATATATATACAGAGAGAGTAGTCCAAAATCGTAATTGGTA
AGGAAATACCATCCAATTATAACAAATTCTTTAAATATTTATGGATTATGAATTCCTATT
ATGAAAAAATCTTAATTAAATAAGAAGCAAACAATACCAATCTTAGTAACTAATTTAATT
AACCATGTTTTACTTGGAAGAATCAAGCAATAAAACAAAAAGGTAAAACAAAAAAAGATA
TATAATTTACCTTGACGTGTTGCCTTTAAAAATAGGTTATTGTCACAGATTTGAGAGAGA
AAAATAGTTTAGAAATGGTGGTGATGATGGAAAATAAATAAATACATAAATAAAATGATA
GCACAGATATTGTGGAAGAGATTAAACGTTATAGTATATGATTTTTCTTGTAATTTTATT
TACATTTATAAATTGAATTTAGCAAATAAATAATAGAACGAATCCAATTAGTTACTAATT
TGTTAGCCAGCATGCTGTTTTAATTGAAGGCTGTTTTAATTGAAAGAATCAGGCAATAAA
CAGAAAAACAAAGAGGTAAAAAAGATATATTTGGTTTCCCTTCAAAAAAAACAGTTCTCC
AAGTGTTTTAAAAAGAAGACGAGATAGGAGAATGTTTTAGAAAAGGTGGTGAAGAAAAGC
AAATGAATTAATAGTAGCACAGACAGTGTCTAAGGGATTTAAACTACTGTTAGTTAATGT
TTTAGAAAAAGGTGTTATTTTTTAAAGTAATTTTTTATTTAAAAATATATTAAAATAATA
TATATTTTTTATTTTTTTAAATTCATTTTTAATATCAATATTATTATAACTCAATTTTAA
TCCATTGTATTTAATTTAATTTTAAAAGGGTTATAATTTAAAATTAAAAGATTAGAGATT
GATTTTAATTAAAGATGTGATTTGTTAACTTGTAAAAAAATTAAGGATTATAATATGTTT
TTGTTATTCTCTTATAATCTTCAGTTTAAAAAGATCATGAAGAATCAAGATAATAATAAT
TATTTATTTTTAAATTTGGTTTTTAATCATTTTTTTTTAAGTTTGTTTAAAATTTTGTTT
CTCATATATCATAGAATTCGGAAGTGTGATTGATATATTTAAGTAATTATAAACTTTTAA
AGTAATTAGTTAGCAATGAACGAGTGACCTTTACCCTCACCATGAAGGTTTTTTAAGAGG
GGTGGAAAGTAGCAAGCTAGGGTTCTAGCATGGAAATGGGTCTGCAAAACAAAATTGAAA
GAGAGATTGGGAAAGAAGGCGGGTTGAGGCTGGGAGGGGTGTTAATTCAGAGTTCTCTAA
GGGACTGCTAGGATTGCTTTACATGTCAGATGGATGGCTCACAAGGAAAGGCCGAGTCAA
GCTAGCTTAGCAGATATCTACAGATCAGTACTTTGTTATTGTTCCAATTTCAAACTACTC
CCTACTACTACCAAAGGCAGAACAAACGGCAGGCATTATGTATTGAGTTTTCAAATTACT
CCCTACTAATATCACTAATTATATTTTGAGTATAATAAAATTACTCTGACCTAGGTTTTG
ACTCTGGGTGTTTCAGTAAGGTTTTGTTTTGTTGGGCCAGATAATAATGGATCAAGCCCA
ATACAAGAAGGCCGAACAATCCAACAAAAAATTAGTTTAGTTTAGTTTTGTTGGGCCAAC
AAAAAAATCTTGCCCAATAGACACAACGGTGAAAATGCCACCGATTTTCCGATTGCTTAC
AACAACTGTATGGATCTTCACTCGGCTGGGTTAGTTTTCCTTGGGTGTTTTTAGCGTTGT
CGGCTCGTATGGAATGCTAAAAAGGCCAGTCAAATATTAAAATTCAATGAGTATCTTGTT
GGATTGATATAATGAAAGTGCCGTTGGTTTCTGATTATTTACAACACTTGCTACTACATC
GATTTCAGATCGATTTTGGTGTGTTTCTTCGGTTTCAAAAAATCATTTTTTGATGAGAGT
GATGCGTTAAGAGTTTCTTCTTCTTCATTTTTTATTTATTTGTTAATGTGGGTATCAGGT
CCGGCTTGCATGCACCTTGACTAATCTCATGGGCCCTGAAATTAACGACTATGTAAGCAT
CCAGTGGCCTTTAGATTTGTGAGACTCGAACTGGTGACCTCTAGCGAGCAAACTCAGGGC
CTGACCAGTTGATATACACCTCTTAAGGTTTTTTTTCTTCTTTCTTTAATTATATGTGTC
ATAGTTTTAAAATCTAACCGGTGTAAATTTTGGGTTATATATGGAAGATTTAGCTTTGAG
TAAGCTCAGGTTAATCCTATTTTTTTAAAATTAAAATGATATTGTTTTGATAAAAAAAAA
ACCAACAAGTTAATGATTTAATTTTGATTGAGTAAAGCCCGGGTTAAACGGGTCATCGGG
TTATTTCGGTTTTTTGACTACATTAACCAATTTGTTTTATATTTTTTCTTCAACCCGAAC
TGGTTTAGATCCCGAGTCAACTTATCATACTAATCCAGGATTTAAAAGTATGATATGTAT
AATAAGAAATATAAAAATTAAAATTTTTAAAAATAAGGTGGGATAAAAAACCCTTCACTC
AAAGTCTCGTACAATCAAATTAAATGAAATTACATATCTTCCAAGTAAAGTGAAATTATC
ATCCACCATGAATAATGTTAAAAAGCCCATCAAATAATCATCTAGGTGGTGGCCCAGTAG
TAAGAGCTTGGGACCAAGAGATTTGCTTTCTTTGTGGTCTCATGTTCGAGCCCTGTGGTT
GTTCATATGATGGCCACTGGAGGCTTACATGGTCGTTAACTTCAGGGCTCGTGGGATTAG
TCGAGATGTGCGCAAGCTGGCCCGGACACCTACGTTAATCTAAAAAAAAACCCATCAAAT
TAAAAAAAAACTCATTAGATAAATATAGCGAAAATATAATTTATTTAATAATTATTTACA
AGATTTGCCATCATATTGATTTGAATTAATTATTGTGTGATTTTTTCGGGTTTCTTAGTA
TCATCCTAATACTAAAATATTTCAAAGTTGGAATCCTATTTCACATTCGATTTCAAAATC
AGCACATATGAATCATTTCAAAGAAAAATATATATAAAAATTGAAATAAACCTAAACTTG
TAGGAAACTAAGAAAGTCATACATTATTCAACTAAGAATATGATAGAATATTAACCCACC
ATGATTAAAAATGATTAAACTGAATTTTATAACTATTTATTTTAATATTATAAATTTGAT
TTAACAGGTAAATCTAATTACTTGTTGATCTAGAATTTAGCTGTGTCAAATTTAAAATTA
AATATTATTCAATTTTATTTTATTTTTTTTAAACGAAATTATTTTATTTTTTTTAAAATT
TTAAAATGATACAATCATAAAATGATCTTTTGTTTCTATGGGCTGTAAATGGATAAAATA
TGAGCCCAATAGGCAAGAGTTGGATTCGGCTTACCTTCAGCTTAAGCTTAGCGTACAGAA
GAATGCAAAAAACAGAGCAGAAGTTGAGAAAGACACAGAAAGAAAGAAATAAAAGAGGCA
GACAGGGAATTGACACAGACAACAGCAACAACAAAGGTACAGAAACTAACTAAAACCTCT
CTTAGTGTTGCCATTTCAATGTTTTTGAGTAATTTTTTTGGTTTATGTTCGGGGTTTTTT
TTTGGTTTCCATAAAAAGATTGCTCTATCAAAGATCTGTGTTTAGAATTCAAAGCCTAAG
TTTTTTAGAGAGAAAGGTGGTCCATTTTGAAAGCCTTGTTGATTTATTCTCCTCTCATTG
TAATTTGTGAGAGGACGAGTTTCAATTTCAAGTTTATGATTCGTGAGAGTGTGAAAGTTT
TAAGCTTTTGCCATTGTCGATTGTTGAATTTTTAAATTTTACTATTTTATGTATAGTTTT
ATTGTTTCAAGCTTTTGAAGCAGTATATATCGAGCATTGCTGACTCCATTTTGGTGTTTT
TTAGTTTAAAGCTTTTTTTTTTTTTTTACTTGGATTTGGAGGGTTTCGGTTGGTTGGAAA
AAAAGGTTAATTCTTATTTTGTGATGGTGGGGGGTGAATGCTCGTTTTATTAGAGGATTA
TTGTCTTGTTTTTTGATTTCTTATTAGGTTAAGTTGGTGATATAGAGTATGAGTGGTGCT
CCTGTTAAAAGATCGCATGAAGAGGGTAGTCATTCTTCTTCTTTGAAATTCCCTCCTCAT
GAAGATACAGGTTCGTATCCTAAGCTGACATCAGGGGTTTCAAATGAGTTCCATCTACCA
TATGAGATGGGTCCAGATGCTAGGGTGGAAGATCACCTTTGCATTCGATGTATCGAATCC
CACCATCTTCAAATGAATCACACATGGATTCTCATTTGAATGTTGCTCCTGAAAGAAGGC
CTGAATCAAGGGATTCCAAGGACTGCAGAGACTACCGGATTGAAAAGCGTGACCCAAGGA
CTGATGCAAGAGAGATGCATGGCGAGGCAAAGAGGGATTCACAAAGTGTTAAAAATGAAA
ATGATGTGAGGTTTGAGAGTAGAGGGGATGACAATGAGGAAGTAAAGCATGACAGAGAAG
CTCATATTGAGCCGAAGAATGACATGAAGATAGAAAAAGATGGTTTTGGTCCTGCAAGTA
GTCAGGTGAATTGGAAGGAACCAAAAGAATACCACAGGGGAAAGAGATTTTTGGAATCTG
CAGGTGTACATGTGGATCCATGGCATATATCACGTGGAAATTCCCAAGGCCCCGTTGAGA
TTGAAAAGGAAGTCGTCAGTATTGAGGAGAGGGATCATGCCAAAGTTCATGAGGCAGTTG
GAGAAAATAAAGTTGAATTGAAAGGTGAGGATAGATTTAAAGACAAGGATAGGAAGAGGA
AAGATTTGAAGCTCCGGGAATGGGGAGACAGAGATAAGGAAAGAAGTGATCGAAGGGGAA
GTATGCAAGTAGGCAACAGTATTGCTGAGGGAAAAGAGTCGGTGAAGGAAGAGAGAGAAG
GAGAGAGGTGGGAGTGGGAGAGGAAGGATCTGTCAAAAGACAGGGAAAGGTTAAAAGAGA
AGGAGAAGGACCACATTAAAAGAGAATCAGGAACTGGAGCTGAAAAGGAGGGTTTGCACA
GTGAAAAGGAGTCTGTGGATGGATCTGTCAGAATTTCAGAACAGGAAAATCCAGCTTTGG
AGCCAAAGAAACAGAAAGATTTTGATAACTGGAAAAATGTCAATAAAGAAGCTAAAGATA
AAAAGAAAGAAAGAGAAGCTGACATAGAAGGAGATAGACCTGAGAAGGGCAGCACGATGT
GCGGGAAAGAATCTGATGATGGATGTGCAGATGGTGAAATTGCAACTGAAAGGGAAAGAG
GAGTTTTTAACTATGGAGTCCAGCAGCGCAAGAGGATGCTTCGGCCTAGGGGCAGCCCCC
AAGTGGCAAATTGTGAACCCTGTTTTAGGTCCCATACTCAGGACTGTGAGGGGTATGTTC
TTCAATTCTTCTTAATTGCTGTTTCAATTGGAAGTATGTTATCCATATGATTGATTTTGG
ATTATTGACAGTTACCGTGTGGAAACTTGCTTTAAAATATTTGATATGAATGTGGAAACT
GCTATTATTGGAGCTAAGTGTCCAGAGATTTATCCTACAGTGATAGTTTCTAAAGATAAA
ATTACTTTTATTGTTGCTGAAACCTTTAACCAAATTTGTCATTGTCATGTATTCTTTAGT
ATGTTGGTTCTCTTAGATTGGTTAAATTGAGCATCATTCCACTTTAATAATTCAAGAGTA
TTGAGCATCATTCCACTTTAATAATTCAAGAGTAAACTATAGTCTAAATTCATCATTACC
AAGTTCCTTTGTATCTTGCAGATGTCAAGGTAAGCTATCATTTCCATTTTACGAAGCTGG
AAATTTATTCGTGCACTATGGCTAATGGGTTGCAGGGGAGTGGGATGACAGGATCTCCTT
CAGAGTACTGATTGGAATGCTAAAACTGAAATCATTAGCTATCACTGCTTAATTGGATTT
TTTTTACTTCTTTCCTTTTCCACTCTCCTAATGCATTGGATAAGCCAGAATGAGGTGTTA
GCTTTCATATTTCCCTTTTCCCTTTCTTTTCTTCTTTGTGCTGTATAATTTTTTCTCAAG
CTTAATTGGTAGTTTCTGGGCCTTTTTAGGTTTCTTTGTCACAACAAATGTGTAGCTTGT
GTCAACAACTCGTGGTCTCTGTGTCATAAATTACTTCTATTAGTAAACATATTAGTACTT
GCTGATGGATGATACAAAAAATAACTTGATAACATCGTAGTTCACAAGTTACTTGATTTC
CTTTATATGGCTATTGAATTTACCTTCTGGTGCTCCAGGCAAATCTGAGGTATCCTCTGT
CATTTATAAAGTTAGTGAATGCATGCAAGAGCTGATAAAGTTATGGAAGGAGTATGAAGC
ATCTCAATCTGATAAAAATAGTGAAAGCAGCCATAAGGGCCCCACTCTTGAAATTCGAAT
ACCAGCAGAACATATTACTGCTACAAATCGCCAAGTAAGCTTGCTGCTGTATGTAATAGT
TGATGCTTTTGCTTGTTTTCAACATATAATTTATTTCTTCTCTCATGTGTCTTTTTTCTT
TCCTTTTTAATGTGTTCTTAAACTATCTTGGAATTGTATGTCTCTTGGCTCCATGGGGCT
TGCACAACTGCTAAGGGGGTCAGAGGTGAGGGTATAGTTAGTAATATTCTCTTTGAGCCA
TGGACACCCCATTACGTCATCTGATTTTTGTTTGTTTGGCCATGCCTTTCAATCTTACCA
CAAGATATTGATTGTCTCTTGTGTGGGAGCTCGTGGGAAATTCTAAGGATGCATTGGGGT
CAGAACTTTCAATTGCCAGTATTATCCAAGGATGATTACATACTGCATGCTTCTAAAACA
AATAAAAACTGCTAAGTTATTAAACCTAAAATGTATCAGCTCATTTAATTTATTAGTTCC
AAGTCATTCAAAGACTCAGAAGTTTAAAAGTTCGAAAAAATTCAACATATTGCTATTTCG
TGATCATTGAAATGACACAGGAAGTTATAATACTTCTAAAGCTATCATCTAACTACTTAA
ACTACCAGATCTCATGGCTTTAATAAAAAAGTAATAATCCTTCCAATATGAAAATTGCTG
TTGTCACTTCCCTTTCTATTATGAAAATTTAATTTATAATTGGTTTGAGTTTCAAACAGA
AAGATTTACCAAAGGTTTGTCGTCCGTGAACTCTAGCCTCAACATTCTGACTCTTACTAT
CTGTTCTAAATTATGGTTACTATTTTTAATTTTTTTTTTGAGTTGCTTGTAATATTCAAT
GAATCGAAATATTCGAATTGTGAATAGTAAGGTTATAACAACCAATGGAATTTCCATTAG
CTTCCTTAAAAAGTTTCGAACCTTTTTACATTGTCTGAATAAGGGTTTCTTCATAGAGTC
CGATTCTTATGAGTTTGATTACGTGAATTTAACTAGCCTTTATCCGAAAGTTTTGGGAGG
TTTAGAATTGAATGATGAGATCGGTTGTGTGGGGTTCGGTTCCTTCTATATGTTTATGTG
TGTTGTGTCTGCAAACCGAATCTTTCAAAGATACAGCTATTCTTAAATTTTAAGGTCAAT
TTGTTGGTAGATAAGTTGCATGTTATGTGGGTGCCTTTTATGTTCTGATGTGTACATTTT
TTTACTGTGAATTGTCAGATGGTCAACTTTCATTAGAAGAGAAAAGGCCTCTATAAGAGC
AATTATTTGACATGCTAGCTCTAATATTACAGGATTTCTGCTCTGCATAGTTTGATGCCT
TCATGTTTGGGTATTAGCTATGAGATAAGTATGCCCATGCTTAGGTCTTTAAGTTTATTA
AGTGCAGGTTAGAGGTGGACAATTATGGGGGACAGATATACACACAAATGACTCTGATCT
TGTCGCTGGTATGCTGTGATATGATGAACAATAGCAATTGTAGATTTTGTTTATATGTGA
ACTGAAACAATATTGATGTTGCAATTTTGTTGCAGTTCTCATGCATACAGGCTACTTCCG
TCCCACTGCTTCTCCTCCTCCACCTGCCATCCAAGAGTTATGTGCTACTATCAGAGTGTT
GCCTCCACAAGATAGTAAGCCCCTTCTATCTCGCCTTCTTTATGATGCTGCCATTTCTAA
ACACATTCACATCATGACCATGCAGTCAAATAATTCATGTAAATGTTACAAATCTGGATA
CAGCTATCCTTTTGAACTTTTATGTCTCTACATCTTACTTCAGAATGAAATTTGTGTTGT
TTCTTGAAGTTCTTATGTTGGAAGTTTGTGAAAATAATGATATCACCTAGATGGTCTGAG
TAGTTTGGGTTTTGGTTGAAGCCTAGTCAACTTTGTAATGGTGTCTGAGATTGGCCTTGT
ATAATTGATTTTGCTGACATCAAAATCATGCATAATCCATATCCATATTTGCACAAGTGA
ATCACAAGGATGCAAAGACACATTCCAAACAAGATAACTTGAGCTCTTAAAAAACCCAAC
ATGCTTGAACTGTGCTCTTTTGTCAATTGTCAAGATGACAATACTTCCTTTAATAGTATA
AAGCTATATGAGAAACTTAAATGACGTACGCGCTTAACTTTTTCTTGCTAGTATTGCCTT
TCTGCATGTGTGTCCTTACCATCCATGCTTTACTTGTGTGGAATTTTAACACTAACTTTG
ATATGTGCATTAGGCTACATTTCTATGCTGAGAAATAATGTTCGTTCACGTGCCTGGGGA
GCTGGAATTGGTTGTAGCTACCGTGTTGAGCGTTGCTGCATCATGAAGGTGGTGGAAATT
TTTTCGCAATTGTAGTTTTAGTCACCATTTTTCTGCAATTCATTGAGAACCTTCAGAAAT
GTCTGAGGGTGTCATAGCGGCATTGCTATTACCATCTTCACGAATATTGCTTGCTGCTTG
TTTTATCCTACAAAATCCTAGTCGTGAAATGCCTTCAATCATTGTTATTTCTAATTTCTT
GTTTATTTCAGAAAGGAGGTGGAACCATTGATCTTGAGCCCTGTCTTACACATACATCAG
CAGTGGAACCTACTCTTGCTCCTGTAGCTGTTGAACGGACAATGACTACCCGTGCTGCAG
CTTCGGTATGACATTACCATTTTCTTCCACAATCCTTTGAGTTTATGTTCTTACTCTTTA
CTTCTCTGTATACTGTTCCTATATCAATTAGTAGAACTGTCATCTGAGGTAGAGCTCTGA
GCAAATGTTTTACTCTTTATGATTTTGCTTATTTCAATGATAATCACATGTTTGTGCTAC
TAATAAAAAGAGCTAAAATATTTATGTGACCAAGCACTTTTCTGTTATTTGGATCTACTT
ACATTATGACAGCTTTTCTCTTTCAGAATGCATTGTGGCAACAGAGATTTGTACGTGAAG
TTACAATACAGTACAACCTTTGCAACGAGCCCTGGTAGATTCTAGATCTTTTTGATAACT
ATGATATGCTGCAATTTTTCAGATCTGTATGGACTTGGAGATTTTTGACTTATGGAAAGT
AGAAGTTAATTTTGCCATCATCCAAAATGGTTTGGAAGAAACTTGCTTTGTGTTTTATTA
ATAGTGATATCCATATCATGTAGTTATTAATGAAAATGTCAACTGCATGTGTGTTCAAAT
GCATATGTTTGTCTATTGTGCTAGTAGTCGTTGACCTGTGGATCTTGCTTTTAATGCACC
TAAGGCTGCAATAAAGAGATGATGATGACCTATTTCAATTCGGTGATGTAACAAGTTTTT
CTTCACATGAAAATTTAGATCTTTTATCATATAGCTGTGTGTAAAATAGGTCATCGGTAT
TTGTGTTTGGATTTAATTCTCTTTTCTGATCAAGTGTAGAGGGAACAGAAAAGGAAAAGA
AGGGCTTGAACATTTATATATAGAACAACTCTCAACTTAGATCTCATAGAGAGTTTATTT
CATATCCACCCAAACAAATTCCGTTAAATTTGCTGTGGCATCAATTGTTTCATCTTATTG
TTTTGAAGTTGATAGCCTTCTAGGGAATTATTCTTGTTTTCTGTATGGGATTTTTCTGGT
TTATGAAAACTAATAGCTACCAAGTTTTTAAAGGCTTTCTAAGTTTTTTTCTTAGCAACA
CATAACAGATATCCTCTATTAATTTCTACAACTGTTGTGCCATTAGTTTACTATACGTGC
CCTAACCCTAGATCTTGGTTTTATATAGCTGTTCTAATATTTCATTCGATCAACTCTCCA
CAGTTTCCTACCAATAGACATGCTTATCTGAAGTTTGGAATGTTTACATGACAGTTTACT
GGAGTTTAGAATGTTCCCATGACATCATTAAGTGTTTATCCTTTTTGTTTATCTACGTGG
ACACTAATTTTCATTGCCTTGCAAGGTGTTTGCAATTTTCCGATTTTCTTGTTGCTGCTG
TTGTCCATTAACTCTCTCGTATTTCTTGACTTGTATGTTAGTAAAATGTTTAATGTTTCA
ATTTTTATGCCTGCATAATGTATCAGGATAAAATACAGCATTAGTATTGTTGCTGACAAG
GGTCTGAAAAAGCCTCTATATACTTCTGCACGTTTGAAAAAGGGAGAAGTTCTATATTTA
GAAACACATTCATGCAGGTACTCCCTCTTCTTCTTCTTCTTCTTCTTCTTGTGCTTTCTA
GCTTGATACTGCACGTAGGTTTTGGAGGCACATTTTTTTTGTCTTATGATTATATAACTC
CCTTGTCTTATGATCCGTTTGAGAGTGATGTATAATATAATGTTCTCCCTTTTTTATTGC
TTGGGTGTTGAGTTAATATTAATCTTGGGGAGAAAGAAATCAGAACATATTGATCTCCTC
ACGACACTCACACAGTCATAATCTAGCATAATCGCTCTCCCTTCAACCAGATCAGCAATA
GCTTCTCTCCCTTACCCGCAACCACCATCGAGGCAGTCAAACCTTTCCTCTCCACGTTAG
CCAACAACACATATTCTTCTCTCTAAAATCGCAACACCTACATCTCCTCCCACCAAAGCA
ACAGTCAACCATTACATTCCACCACAACAACGATTTCTATTTAGGAGGTGCTTCAAGATT
GTTTTTTAAAATGTTTTTTATTCGAAAATGTATCAAAATAATTTTTTTATTTTATTTAAA
AATTATTTTTAATATCAGTACATCCAAACAATCCAAAAATACAAAAAAATAATTTAAAAT
AAAAAAATAAAAAAATAAAAAAATATTTTTGAAACGTAAATCCCGAACAACAGACCTCTA
TCTCCTCCCACCAAAGCATCCACCAAGAATAAAAGAAGAGAAAAAAATAAATTATAACAA
ATACTGAATAATTTAAATAATTGTCAGCAAAACAATCTAAAATAAAAATTTGAAAGAAAT
TCTACTTGTTTTGAAGAAATAAAATGCTGGTATAAATCCTTGTGCATTCTTTGTCGTATA
TGCAACTATTACTCACAACTATACAAATTTCATGTGATTATTACTCTTTTACTGACTTTT
TAAATTCATCATGCGATTCGTATGTGTTTTTTTATTTAGATTTGATCATTTTAATTTCAT
TTTAAAATCAGTTTAATTATAATATAAATAATTTTGTTTATTATTTTACTATTCTTCTCT
CTATGCTATCAGTTTATATTCTTTTCTGGCAACCTTTCTTAGTATTAAATCTCTTCCATG
CTCTGTGTGCTTCTATTTGTTCATTTCATTTCTCTCAACACCTTTTCTAAACCATTCTTC
TCTCTCAGCTCTCAGTTTGATTGCAGATTGCTTAAGCAAAGCAGTAACTATAAAGAACTT
GGAGAACCGCTTTTTATTTGCCGGTGAACCATATTTATCTTTTTTACCGTTTCTATTTTT
TATTGCTTGATTCAAACAGCATGCTTGTTATTTATTTGCTAAAAGTACTTAAATTGTGAG
AAAAACATATACTGTAACTTTCAATCTCTTCCACACTCAATGCTACCATTTTATTTATTT
ATTTATTTTTCCTCACCACCATTTCTAAACCATTTCTCTCATATCTCTTTGTTGATTCCT
GTTTGCTTAAGCAAACTCGTGACTATACACACTTGAAGAACTTCTTTTCCCATGCAGACA
CTTCCAGGTAAACTATATATCTTTTTTTTTGTTTTTTCATTTTGTTTTTAATTGCTTGAT
TCTTCCAAGTAAAACAACATATTTGTTATTAAATTATGAAGGTTGATGATTTTTCAATAT
TATCTAATTAAGTTTTTTCATAACAGGAAGTCATTATCCATCAATATTTAAAGGATTTGC
TATAGCTGAGTGGTGTTCCATACTAATTAAGTTTTTTTTTTTTATATATATATTGTAATT
AAACTGATTTAAAAATCAACTTAAATACTGTAAGTATATAGTATTTATGTAAACTACATA
TGCTTTACTTGGTATTATTATCATTTAAGAGCCTTTGGTTTGCTTTGTAACTAAAGGCTC
TTGAATGATAATAATACCAAGTAAAGCATATGTAGTTTACATAAATACTATATACTTACA
GTATTTAAGTTGATTTTTAAATTAGTTTAATTACAATATATATATATATATATATATATA
TATATATATATATATATATATATATATATATATATATATATATATAGTAGAAAACTTAAT
TAGCATGGAATACCACTCAACTATAGCAAATCCTTTAAATATTGATGGATAATGACTTCC
TATTATGAAAAAACTTGATTAGATAATATTGAAAAATCACCAACCTTAATAATTTAATAA
CAAGTATGCTGTTTTATTTGGAAGAATCAAGCAATTAAAAAAAATGGGAAAACAAAAAAA
AGATATATAATTTACCTGGAAGTGTCTCGCTGAGAAAAGAGGTTCTCCAAATGTGTATAG
TCACGGGTTTGATTAAGCAAACAGGAAACAACAGAGAGATCTGAGAGAGGAATGGTTTAG
AAATGGTGGTGAGGGAAACTAAATAAATAAATAAAATGGTAGCATAGAGAGTGTGGAAGA
GATTGAAAGTTACAATATATGTTTTTCTCACAATTTAAGTACTTTTAGCAAATAAATAAC
AAGCATGTTGTTTGAATCAAGCAATAAAAAATAGAAACAGTAAAAAAAATAAATATGGTT
CACCTGCAAATTAAAAGCGGTTCTCCAAGTTCTTTATAGCACCTTTTCTAAACCATTCTT
TTCTCTTAGCTCCCAGTTTGATTGCAGATTGCTAAGCAATCTGCAATCAAACTGGGAGCT
AAGAGAAAAGAATGGTTTAGAAAATGTGTTGAGAGAAATGAAATGAATAAATGGAAGCAC
AAAGAGCATGAAAAAGATTTAATACTAAAATAGGCTATATAAAAGAATATAAATTGATAG
CACAGAGAAGAATAGTAAAATAATAAACAAAATTATTTATATTATAATTAAACTGATTTA
AAAATGAAATGAAAATGATAAAATCTAAATTAAAAAAAACACATACGAATCGCATGATGG
TTTTAAAGAGTTAGTAAGAGTAATAATTGCATATAGGACAATGAAATCACATGGAATTTG
TATGGTGGTGAGTAATAGTTGCATGTACGATAAAGAATGCACAAGCATTTGTACCAGCGT
TTTATTTCTTAAAAAAAAAAACAGAATTTCTTTCAAATTTTTATTTTATATTGCTTTTCA
GATAATTATTTAAATTATTCAGTATTTTTTATAATTGTTCTTTTTTATCTTCTTTTATTC
TTGGTGGATGCTTTGGTGGGAGGAGATAGAGGTATGTTGTTCTGGATTTACGTTTCAAAA
ATATTTTTAAATTTTTTTATTTTAAATTATTTTTTTTGTATTTTTGAATTGTTTTGATGT
ACTGATGTTAAAAATAATTTTTAAATAAAATAAAAAAATTATTTTGATACATTTCCGAAT
AAAAAACAATCATTAATACATTATCAAGCACCTCTTAAATAGAAATCGTTGTTGTGGTTG
TATGTGATGGTTGACTGTTGCTTTGGTGGGAGGAGATGGAGGTGTTATGGTTTTAGAGAG
AAGAATATGTGTTGTTGGCTAACGTGGAGAGGAAAGCTTTGACTGCCTCGATTGTGGTTG
GGGGGGTAAGGGAGAGAAGCTATCGCTGATCTGGTTGAAGGGAGAGCGATTATGCTAGAT
TATGATTGTGAGGGTCGTGAGGAGACCAATATGTTCTGATTTCTTTCTCTCCAAGATTAT
ATCAACTCAACACCCAAGCTATAAAAAAGGGAGATAGAAAAAGAACATTATATTATACAA
AACTCTAAAACGGCTGGTGCTTTTATTTTTCACAAAATATTATTTATCATCTCATATTTT
ACTATGGATTATAATAGTGTAATTTTTTAAAAAAGTTAATTTGATTCTCACACTTTGTTT
TTGCACAATTAAACCTTTTTGAGACTAAATTAGAGCCTAATTGGATGCTTGTGTAAGGAA
GGGTAGAATTAAAAGAAAATAGACTGAAGTGAAAAATAGCGGGTAACATAAGTGATGAAT
TGAACTGTCAAGCATTCATTTGAGTTCCCTATCTTTTTTTAGTTATTTGGTGATCAATCT
CTTACATCTTACAAATTTTAATTTTGGTATCGAACTTCATTCTCTTTATTTTTCAGTTCT
TTTTTGGTTGGAGGAGAGTGAGGAAGTCGCTAGATTCTAGCTTAAAAAGAGTAAGTGTCT
GTTTGTGATGAATCGGGCCACCGAAACAATTGTATTTTTATGTCAATTGGTTCTATATGA
TGAGGTGAGTTAAGATTAGGTGTTTTTTCTTACATTGAAAACACCTCAAAAATCATATTT
AAGCTTGAGAATTTTTTTTGCTTTGGGTGGATTTCGAGTTTTGGGGTGGATTTTTGCTTT
TTTTTCGTAGCCATTAATTGGTTTAATAAGGTCTCTAGAGATGTTTTCTAGGTGTTTTGG
GTCAAAAAATGGGTTGAAAATGAGTTTTTGGATAAAAAATAAAGGATTTTGTTTTTCTGG
TCACCAATGTGCTAGATTCTAGGGATGAACAGACGATGCGTTGTTTGCCCCATTAAAATT
TTTTTAAAAAATATATACACTCGCGCTAGCCATTGCTTGATTGGGCCAAGTGCTAGACAT
GACCTGCCAGGCCTAGTAGTACCAAGCCTGATTTTTTTTTATATATAATTTTGTTTTTTT
TAAAAAATAATGCATTAGTTGATATTTGTGTTTTAAATAAATTTTGGGTTTATGTTTTAA
TTAATTTGTGATGATTTTTTAATGATATTTGGTGTGTTTAGTTTTTTTAAGAGGTAGGTA
TGATTCATCCATGATTTTGTCTTAATTTTATATAGATTAAATATTTTTTTAATATTAATT
TTCTTATAAGATTTTTCTTATGTGCAGCCTTGTATTTTTTTTATTCAATAAATTTTGTGT
GTTGATTTTTATAACAAATTTTGTGTTTTTTTCTATTATAATTTTTTTTATAAAGAAATT
TATTAAACATAAGAAGGAAAATTACCCGTGCTGCCAAGAAAACCATAAAAAAACTGAATA
TACTCACAAATAAATCATCTAAACAATCATAACTCAATCTTAATATCTGGAACATCTAAT
CTTTCATGTCCCAAAAAATTGATTCTTTCAATCTGTTCAATGTAATCCTCCACTTATGTA
GGTCATCCACTCCCTTCAAACTTTCTACTAATGTAACAATTCCCAATGGCAAACTAGCAC
ATTCCCTTGCAACATCTACAACAATTCATTCCACTTCTGGAGAAAGTGGTATGTCATGTC
CAAGCTTCTCCTTGAACAAAATCCAGGATTCTTCATTAGAAAGAGGATTCGCTTTTATAT
TGCTTCAGCTATTCATCTGCCGACAAACCATTTTTGATCGAGTTGTCATAATGAGCTTGG
ATCCTTTCAATGGGATATGAATCCCCACTTTTTGTGGCTCAAAAGAGTTCCATAAATAAT
CTAAAATGAGAATCCATTTTTGTTTCTTCATTAGTTCTTTTGATAATTTGACAGCTCTAC
AAATATTATTGTCGTCACTTGAAGTATATATATCAAGACGTTCAACAATGAGATTTTGCA
ATGTTTTAATATTAAAGTCTCGAGACAGTCACCTAGCAAACATGTAACACCCTCAAATTA
TAATATCATGAAATCTCTCAATATTTCTTTAACAATGTCAAGTATTGGGTAATATGTCTA
AAATTATGGGAATTTTTTTTTTTTGCAAATTTCGGTAGAGTTTCCTTTATTATTGTTGGT
ACCAAGTTATCGACAACACTTCTATTATATGTCATTACGACTTCCATCTTGATCCAATCA
TCCTGGATCACATTCCATTCATCAAACAATAACTCAATATTTATACTTATCAATATATGC
AAGTCTCATAATATCCATTAGTAAATCAACATAAATGTACTACCAAAACAACTCAAAAGA
TGAACAAATTCATCACTAAACGTAATAAATGCTAACTAACTGCATATAAGCCTTTAAACT
ACGTAAATACAACATTAAGATTAAGAGTCATATTATAATTATAATAAATCTTATCTTATC
ATTTTGAAAATGATTTGGTCATACTAACAACTATACATATATATAATACATCCACTACAT
ATTACATCTTCTACTTAATTTTTACAACACAAAAGGATTTACACTCAAAGCAAAGACATG
ACAATTACATTCCAAAATATAAACAGGAGAATTCCTACATCTAACAATCTGCATCACCTC
GCGGTGTACCTGTTTCAACAATAACCATATTAATTAACTTACTCACTATAGTAGTCTAAT
ATTAATTAATTACTCTTAACCTTTGAAATTTAATACTTTTACTTCAATCTAACTTAATCC
CTTAATTTACATAATCTTTTCAAAATTTAAAAATCCAGCTAACTCATCTTAATTACCAAA
TAAATCTAACACTTCCATATAATTACTTAGAAATTTGGTTTCCTTCCTCGGTCACCAATA
GATCCAGTACTTCCATTCGAATTACCCATCATCCGGCTAACCTTTTTTGTTAGCCAATCA
ATCTGGTAATTCCATATGAAGTACTCCTTATCCGGTTAACCTCTTTGTTAACCAATAAAC
CCGGTAATTCTCTTGATTACCCAAAAATCCGGCTAACCCATTTTGGTTACCAGAATCAAT
CCAGTAATTCATATGAATTACCCAGCATCCGGCTAACCTCTTTTATTAACCAATCAATCC
GGTAATTCCATTCGAATTACCCAGCATCCGGCTAACCTCTTTTATTAGCCAAACAATCTG
GTAACTCCATACGAATTACCCCATATCCGGTTAACCTCTTTGTTAACCAATAAAATCGGT
AATTTTACATAATTTACCGGTAATTCACATAATCATAACTCAATTTATTCATTTGCTCCA
TTCGTTTAATATCAATTAACTAAGCAACATAGATTATTAGGGAAACTAAAAATTACAAAA
TAAGGTGACGAATCACCTACCTTCGCTTCGAGATGACCTGACCCTCCTCCTGTCGATAAC
TCGACTCCGGACACAACTCCTGAATCAATCAAGTGTCATTATATCATTAGTCCATCAATA
TTTTTCTTACGTGCCGAAACACAAAGCACGTAATATTTTTATTTGTAATTTGTTCTAATA
AAAATTCATTCTCAAATATAACATCATTATTTTACATACAACCTCATATTTAACTCAAGT
TACTTCTTTGCTTATTCTATATTCATAATTCCTCCATCAAATAATTCTTCAATTCTTTAT
ACCCTCACATCATATTATTTATTTTATCTAAATACTATATTCAAACACAACCTAGACATC
TTGTCTTCATATTTTCTTTTAGCTAGTTTATTTCTCTTTTAATTTGAATTTATGTTTCTT
TTTCCTCCCCCAAATTTTTCTTCATTTACTTGTTATTTCAACTTGTTTTCATTCTATTCC
ACTTCAATTTCATCATTTTTCCTTCCCCTCCTAATCCCCCCAAATTCACATAAGAACCCT
AAGTTCAAAAATCTAGGATTTAAGGGAAACTAAGGTAAAATTCCATGAAATTACTTCCTA
ACTTAATCAAATAAGCTTAAGAAAACATCTAAATCAAACATTAAATCCGAACTTCTCATG
CTTACCTATTGCTTTTCTTCCAATTTCTCTTCTCTTCCAAAGTTAGTTGAATTCCCCTTC
TCAAATCCTCCTTCCTTCACTTGATTTAGTGTTTTATAGGTTGAACTTTCAAGTTTATAA
AGTTATTTTCACAATTTCCTTGTTGTTTTTCCTTACTTTTCTCTCTTTCTCTCACGTTAT
GCTCTGTTTTTCCTTTCATCCTTTTGTTTCTGCCCATTCGGCAGTTAATAAAAGAGAAGG
AGAGCTTATATGTTTTCTTTTCAATGGCAAATTACTATGATACCCTTAATGAATATGTTT
GCTTCTATTTGACGGTCTTTATTTTTTTTGCTAGCACTACCGAGCTCCATTCATCTTAAA
ATTTTAACCAGATTTTATTCAATATATTTTAGGGTTTCTCATAAAGTTTCAGCTCAATCC
GATGGTCGGATTGAAAATTACGTCCAATAACATAAAACTAGTCGAATTGTGTTTTTTCGT
CAAATTTCTGAATTTCTCTTGCAAATTCTGAAATTTTAACCCAAGCTAAGGTATCATATT
AGAAGGCTCCACACAAAATTTCAGAATTTTTTGATAACCCAATCAAGAGTTATGAATTTT
TTTGTTTTATATAAAACTAGTCAATTTATGATTTTTCGCCCGGAGGTTTTACATTCTCCC
CTCCTAAAAAAAATTTCGTCCTCGAAATTTAAATTCATACCTATATAAGAAAATAATCCA
GGATACTTCTTCATCATTTCGACTCTCTCTCCCGGGTTTCTTCTTCTATTTGAGAGTTTC
TCCACAATACTTTTACTAACGGCACCCTTTTATTCCGTAATTCCTTTATACTTTGGTCCA
TAATTCGCACAGGCTGTACCTCCATAGTTAAATCTTCCCGCACTTCCATCGGAATTTGTG
GCAAAATTCGTGTAGGATCCAAATTTGCTTTCCGCAGCATCGAGACATGAAACACATTAT
GTATCCTATTTAAATGTGGTGGCAGCAGCACACGATAGGCAACCATCCCAATTCTTTCTA
TAATTTTATATGGCCCGATATACCCGGGTGCTAATTTTCCTTTCATTCCAAACCGAATCA
CATGCTTCCATGGAGCAACCTTTAAAAATACCATATCTCCAATTTGAAACTCTAGAGGTC
TCCGTCGATTATCTGCATAGCTCTTTTGCCGGTCTTGAGCTTCTTTCATCCTTTCCTTTA
TCACCTTCACCTTATCAACTGTGATCTGCACCAGTTCAAGTCCCAATAATTTTCTTTCCT
CAACTTCATCCCAACATACTGCAGTTCGACATCTCCTTCCATACAATGCTTCATATGGTG
CCATTCCAATAGTAGATTGATAACTATTGTGATAAGTAAATTCTACTAATGGCAAGTGAT
CCTCCCATTGACCTCCAAACTCTAGAATACAAGACCGCAACAAATCTTCTAAAATCTGTA
TTGTCCTTTCAGATTGCCCATCAGTCTGTGGATGAAAAGTTGTGCTTAGATTCAATCTGG
TACCCAAAGCCCGTTGTATACACGGCCATAACCTTGATGTAAACCGAGGATCCCTATCGG
AAACTATAGAAAGTAGTACACCTTGCAATCTCACCACCTCCTTAATATATAATTGAGCTA
ATTTTTCAATCGAATCCCCCATCTTCATAGGCAAAAACAAAGAAGACTTTGTCAGTCTAT
CCACGATCACCCATATAGCATCGTGTCCTTTCCTGCTTCTTGGTAACCCAGATACAAAAT
CCATAGTGATATTCTCCCATTTCCATTCTGGAATCGGAAGAAGGTTGTAATTCTCCAAAG
TAGGTCGTTGATGCTCTACTTTCACCTGCTGACATATGGCACACTTGGCCATATATTCTG
CTATCTCCTTCTTCATGTTTGGCCACCAGTAGCTCTCCTTCAAATCTCTATACATTTTCG
TGCTCCCTGGATGGATCGCCAATTTAGACTCATGAGCTTCTTTTAAAACTTCAACTTTTA
AAACCTTATTGTCACAAATGGAACATGCAAATCACTTGAGAGAAGTGTTAGAGACCTTGA
GGAGAAATAAGTTGTATGCGAAGCTGAGTAAGTGTGAATTTTGGTTGAATGAAGTAGTAT
TTTTGGGTCATGTGATATCAGAGAAGGGTATCAGTGTGGATCCGAAGAAGATATAAGTAG
TATTGAGATGGGAAAGACCTACGAATGTGACTGAAATTCGTAGTTTTATAGGCTTAGCTG
GATATTATAGAAGATTTATAGAAGGATTTTCCACGATAGCCTCTCCAATGACTTGGCTAA
CTTAGAAGGAAGTTAAGTTTGAATGGTCAAAGGAGTGTGAAACAAGTTTTCAAGAGTTAA
AATCCAGGCTAACTTCAGCCCCAATATTGGCTTTACCAAAAGAACAAGAGGGATTTGTCG
TGTATAGCGATGCTTCCAGTAAGGGTTTGGGTTGTGTACTTATGCAGCACGGAAGGGTAA
TCGCTTATGCATCCAGACAGTTAAAACCACATGAGATGAACTATCCAACACATGATTTGG
AGCTGGCAGCTGTGGTGTTTGCTTTGAGGATATGGAGGCATTATCTGTACGGAGTACAGG
TACAGATTTTTACAGATCACAAAAGTTTAAAATACTTGATTTCACAAAAAGAATTGAATA
TGCGGCAGAGGAGATGGATGGAGCTGATCAAAGATTATGATTGTATTATTGACTATCACC
CGGGGAAAGCAAATGTGGTGGCAGATGCTCTGAGTCGGAAGAATAAAGCTTTTATTGGTG
GCTTACTAGTGCGAGGTGATAAAGAACTCTTGGAACTTGGTGGGCTAAATGTGCATTTGG
ATGTGACTTCAGGAGGAATGTTACTGGCAACATTAGTGCTACAATTTGATATGAGAGAAA
AGACTCGAAAAGTTCAAGGTGAAGATCCTGAAGTAAAGAAAAAAATGAATAATGTAAAAG
TCGGCCAAGACTCTTTATTTCGAGTGTCGAATGATAGGCTCGTAGTGATGGGAAAAAGAA
TATATTTACCTTTTGATAACCCAATTAAGAGTTATGAATTTTTTTGTTTTATATAAAACT
AGTCAATTTATGATTTTTCGCTCGGAGGTTTTACAAAATATGTTGAGAAATGCCTGGTCT
TTGTAGAAGCTCATAATGGATACATCGCAACATTGTCGTTTTACAAATTCCCCCTTTCCG
TAAATGCCAATAGTTGATACTTCATCATCCATTAACCAAGGCCATATCACTTTTGTATTC
TCTTCATATGCTTGACCCACTGGCTTTCTAGAGCTAGTAGGGAATGGATCTCCTTTGATC
TCATTTGTGTTGCATGTAAGCCCTCCAAAAGAGCTAGCTTCTGCGCCAGGATGCACTAAT
CTTTCACTATTGTTCTCCAATAAAGAAGTAGATTGCATTCATTTCACCCCAAGGTTCACC
ATCTCGTGATAGATCATAGGCCTCTTCTGGTCTAGAAGACTCCGACCGTGTCATGGAAGC
TGCAGAAATTAAGGCCCAATTAATTAGCAATACAGCCCTTGCAGGAGGTATCTGCTATCT
TCAGTTACTAGCAATGGATATATTTGTAGTGATTATCAAAGAAAATAAATTTGGCAGTGC
CGAGAAGAAATTTCACAGAAATTACTGTTAGTAATGTAAAAATTCATTCATTGGGTTTCA
GTTAATAGTTTAAGCTTAATAACGTGAGAGCTTAAAACAATAGCAACCCAAAGTAATCAT
GAAACAAATAAAATCCGGACGAGGAAGAGCATGGAAGTGATGAATTGCTATGGATATTGG
GATGTTTTTAAGCAATAATCACAGGTAGATCATAGAAAATATGACACGAAAATCAAAATT
TTCCCCTCTTTTTCCTCAACTTCTTTGCAACCAAGCAATAATTTGTAACTAACTGCAATG
GGAAATTCGACAATAATCTTTAGCCAAGAACCGATGCACACTGACAGAAAGTCAACGAAG
TTGCGAAAGATAATAGGAAGAAACTAACTGTGATGGGAAAATTCAACAATAACCTTGTAC
TAGAAGACATGAAAGGAACTCAATAAACTAATCAATGATCTATCTTAACATAAAGCTTTC
AAATTATTGTTATCAGTAAAGAAATGAAATTAAAACAAGTATGGAGAAGGGGATCAATAC
CCGCTAATTTACTACACACATACGCAATAATCTCTCGAAAATATTTTGCTCCATGCCTGT
TCATAGACAAAACCAAGTCATTAAGAGCGACGCAATTAAGTATGTTCAAAAAACCATTTT
ACTGTTCACATTGCATGTGAACCTTGGAGAGAAAAGGCATACCCATTTGCCATATCATTG
ACATTCCATCCAGATAGATTTTCCGCCTCCTCAAGAGCTTTTCTACACTCCTCCACCTTT
TCTTTACAACGTTCTTCATGTTGATCAAATGCTTTTGCAAAACTGCCAGTCTGTTTTCTC
ACATCTGAAGGATCAATCTCATAGAATATAGGAAGAACAATCTGACCAGTTTTCCTATTT
TTGCACTTAAGAATCTCTACAAGTTCATCAAGACACCATCTAGAAGAAGCATATCCTTTT
GAGAAGACCACTATAGATATCTTTGATTCTTGAATTGCCTTGAGGAGATGATGGGTGATT
TCTTCTCCTGTAGGAAGTTCATCATCACCTCGAAAAGTGTGGATTCCTGCTTGGACTAAG
GCAGCATACAGATGATCTGTAAATGTCTTGCCAGTATCTTCTTCTCTAAAACTCAAAAAG
ACATCATAGGCCCATCTTGGTCTAGAGCGAAAAGACTCTGGCTCTGTCATGGTCGCTGAA
GAAAGGCACAATTAATTAGCAATGCAGAAATTGGAGAAGGAATATGCTCTCATTCAATTA
ATAGCAAGGGATGCATGTGGAGAAATCATCGAAGTTGATATATAAGCATGATTTGAGCAG
TGCTTTCACGAAACAACAAATCTAGGATTATCAGTATGTGAAGGCGAGTCATTTAATGTT
GACTATGGTAATGTAAACTTGTGTGAGGAAGTTCATTATCATCCTGAACGGTATGAATTC
TTGCTTGGACTAGACAGTACAAGGATGATCTATAAAATTCCTGCAATGCAGCGAGAGGTA
TACTTGAAAAAGATAGTAGGAAGAAACTAACAGTGATTGGAAAATCAACAATAATCTTGT
AGTACTAGAAGACATACAAGGAACTCAATAAACTCATCAATGATCTATCTTAACAAAAAG
CTTTCAAATTGTTGTTATCAGTAAAGACATGAAATTAAAACAAGAAAGAAGCAAAGAAGC
TTTAGTTATACCTCTATATAAGGAAAAGGGTGGTTGGATTCCACCAGCTATGAAATTGCA
GCAATCGGAGAGAGATGTTAGATGAAGATTAAACCAAGGAGATTGAATTAAGGTTTGTAC
AGGTTAATTTTATTCTTTAGCTAGGAGAAGGGATATGCTTTCTTGCAAATACTTAGCGAA
TTCAAGGGTGGAAACAAGGAAAATTTTCTTACCTCACGAATGTAAACTAGCCTAGGGTGT
TCTTGCTGATTTTTCTCTTCTTTTTCTTCCCCTTAACTTAGTCCCCTTCAAGTTTCTTCC
TCCTTGACCGAACTTTCCTCTCTCTCACTCTCTCTCTCTATACCTCTAAATGATGGTTTT
CATCCTCCCATTCACTCATTATTGATCTACGTATGATTTTCCAAGGACATGCAAGAGTTT
TGGTGAAGAAAATTTCAAGGAGGAGGGTATTTTTGCTGATTATGGCCTGCCCTAGAGGGA
AGATGAAGAGTCATTCCCCTTTTTTACTCAAAGCATTTATACCCTCCTTAATTAACACTA
CATCATGTTTGGTTGTATTGCTAACTTGTATCCCAATATTTTTATACTGTTGAAGGACTG
AATTTATAATTTCTCTCCCGTATAAATATTTATCATCATTAGTTTCGAAACTAGAAAGTT
TGTAAGGCGGTGGCCAATTCTATTTGCGCCACTAGTTTTCAAACCAGGAAACTAGAGAGA
TCTAACCTTTTCAGTGCCCTGAGTTTTTTAATGATGGTACATGGCTTAACCTCTTACAAC
CTTCTAGTAATAATGCAGTGAGACAAACCAATCAGAAACAGAAGCAGGTAGCTTTTCAAT
AATTGTATGAGATAGATCAAGAACATTTAGCCCATGCAATTGCTCGAACAAAGAACCTGC
AATAAATTGCAAGTATGTATTATTGCCTAATAATAGAGTTGAAAGACTGAGGCACCTTGG
TGAATGGCTGGAAGGAATTTCTTGAATTTGATTATATATTAATGAAACTCTTTTAAGATT
CTCTGTCCATTCTTCTGCATCTGGCAGTTCTTTCAATTATGCTCCTGCATTGACCATGAC
CGGAGAGTTCTCTTGATGTATTTGAATGGCCATGTCCCTGATCAGGTCATGCATCTTGAC
AACACTACCACCATCAATTCTTTCCAATAAGCAGACATTTTCGAGTATATTAAGAATCGA
ATGGCCTTTGTCAAATTCTGCCATCCTACTCTTCGGCCCTTTTATCACTCCCTCGTCAAT
CAAATTCCACTCTAGGGATCTTAGGGTGCGTTTGTTTCCCGGAAACCACTTTCCAAACTT
TCTTGTGTTTGTTTGTCATTAGAAAAGTTGGTTAACGAAAAACACTTTCCGGTCAAAGGA
AAATTTGGCTTGGTTTCCAGAAAAGTGTTTTCTTTTTATTTTGGGCGGAAAACACTTTCC
AGAAGTTGTGAAAAATTTAGAAATTTCATATTATTTGTTGATTATATCAAATTTGGTCCT
CAAACTTTTGATTGCTATATATATTTTGTTTTGAATATTTTTTTTTTCAATTTCATCCCT
TAGAGTTTAATTTTTATATTAACTTTGGTCCTCATTTTTATTTTGCTTTTCCCTTATCAT
TTTTAATTGAAATTTTTTATCTATCAAATTTGGTCCTCATTCTTTTGATTGTTACTTATT
TTATTTGAAATAATTTATGAAATGTTAATTATTATTATTTTAATTTCTTCATCTTTTAAT
TTTTTTTATTTTTTAGATTTGATCTCTATTAATTTGATTATTATTTATTTTATTTGAGAT
AATTTATGAAATTATTTTTTTTTCAATTTCATTCTCATTCAATTTTTTAATTTGTAAGAT
TTGTTCCTCATTATTTTAACAAACTTGAAAAAAATAAAACATTAATAAGTTATTTTCCAG
CTTATTTTTCATGACATAACCAAATACTGGAAAGTGTTTTCCAACTTATTTTCCATTACA
CTACCAAACATTGAAAAATAATTCACTTTCCCGGAATTCAGTTTTCAAAAAGAAACTACT
TTCCAGCAAACAAATGGGGCCTTAAAGTCTTCTAGAAATAATGCACAATACAATAAACAT
CGTTGCAGAGCTTAATCACTTAGGTGGGTATAACTGAATCTCAATATCTGGAATACCTCC
TCTTCCATGTCATCTTGCACAACTCATTTTCTATGACATAACCAAATATTGGAAAGTGTT
TTTCAATTTATTTTTCATTACATTACCAAACATCGGAAAATAATTCACTTTTCTAGAATT
CACTTTCCAAAAGGAAACTACTTTCCACCAAACAAATGGGGCTTTAAAGTCTTTCGGAAA
TAATGCACAATACAAGAAACATCGTTGCAGAGCTGAATCACTTAGGTGGGTATAACTGAA
TCTTAATATCCGAAATACCTCCTCTTCCATGTCATCTTGCTTAACTCTTGATTGTCTCAA
GTCCTCTGAAGCATCCCTCCAGTTACGTAGTCATCCACCCCCTTCATAGTTCCAGCCATT
GTTATAATTCCTAGAGGTAAACCATCACACTCCTTTGTGAAAGTGATATGTCATGTCCAA
GTCTCTCAGTAAACAATGTCCAAGCTTCTTCCTCCGAAATAGGCTTCACTTTGATTTTAT
GTTAGGTAACCATCTATAGAAAAACCTTTTACGATTGAGTTGTAAGAATCAGCTTGCATC
CTTTAGCTTGGATAGGTATTCCCAGCTTTTGTGGCTCAAAAGCCATCCACAAATCATCTA
AAACCAAAACCCATTTTTGTTTCTTCATTAATTCTCTTGACAATTGTATCGCTCTAAACA
ACTCCTCTTCTTCATTAGAAAGAACTAAACCAATAGAGGAGGATGATCGTGTGTATTATG
CACAATTGCATGCCTATTGTTCTGATTATAGTTTTGAAACCCGGCTGAGCCGGGGTTGGA
ACCAAGAGTTTTCAAATGTTCACGCAATCTTGAAAGCTAATGTTTGGTACAAGAGCCATT
TGAACATGTTCCATTGGATTTTGAATGGGAGGATTCAAGGAGGTTTGAAATCTACCCTCC
AAGCAATACTATATTTTTGCCTTGCTCTTCACTTTTTTCTCCAAATACACACCAAATTAA
TATTGAATGATTAACAATGAAATAATAAAAATATAACGATGAGGCAATGAAGGTCCTTTC
TCATGAAGTCATCAGTGAAAGACAAATGAGGCAATGAGAAAGGACCTCCATAGAGATCAC
AAATAAGCATGGAGACAATGGATCTCTTTATGGCATGTTATATTTTTGTATGAAGTCATC
TGTCTTGGCTATCCAGACGATTTCATCCATCAATTATCTGGATTATGTAATGCATAATCC
TGGACAAAATCTCTAGTAGGATTCAACATTGAAGAGATTGAAAGAATCAAATTTTTGGGA
CATGAAAGATCAGATGTTCATTAAGATTGAGTTATGATTGTTTAGATGATTCAACACAAT
AATGTTTTGTATATATTGTGCATTATTTGATGAAAGTCATAAGATTGAAAGGGGAGTGTT
GATAGAGTCGTTTATCGAGAAGGGGATAATTAAAGAAATGAGTAGGCAAGCAGCACTTAA
CAAGGGCCACTCAATTCTTGATAGACTAGAAAATGTCTGTTTATTGAAAAGAATTGATGG
CGGTAGGGCTGTCAAGATGCATGACTTGCTTAGGGACATGACCATCCAAATACTGGATGA
GTACTCTCTAGTCATGGTAAATTTTACTTTCTATCATCCTTCTTTTCTTTTTTTTTTTCC
TATAGTTTCATCACGTATTTGTTTTGATTCTTCTAAATCAAAGTGCTCTTTGGTTATATT
AAAATCATTAACTAGGTTGTAGAATTTGTAGGCAGGATTCTATATTGATCAAGTAGAACT
TATTTATTTATGTTGCTTAATGAATAACATAACTCAACTCATATTATAATTTCGTTCATT
TCGCTGTTATCTTCAACTACTTATCTTTTAAACAAGGAGAATTTCTTTAAAATCTTTATT
TTAGATTACTTGTCGGACTATTTTTCTGAAAATTACTTTAAAATCAATTTTTAATTCATT
GTTTATTCGTATCTGCAGGGCTAAAGAAGAAGAAGAAGATGAAATCAGGACAGACTTTGC
TGATGACAAACTTAATTCTAGAGATTGCATCTGTAGTTTTTTTATCAACTAGGTTATGCA
TTATGTATGGATATGCTCGTCAGCAAAAAGATAATCCAATCAAGATGTGTCATTTTCTTA
TTATATATGTGTGGTGATTTCAAAATTAATCAAAAAGTAGAGCGCTTGGTAGTGGATTCT
CTATAACATTCGAGCTTTTAGTGGATTTCTTATACTCCTTTTAGTGGATTCTCTACAACA
TTCGAGCTTTAATTGGTGTTTTTATTTATCTTCTTTATCTTTTTATTGCAATACTATAAT
ATTATTTTTATCAACACTATCATGCACAGCTTCTTCAACATGCTCAGTTGAAACATCTTG
CACTGTTTGTGAAGCTATAGCCTTGATCTCCATTTGCTTGCAATTATCTCATTATTAACA
CTAGTCAACGAGCTTGCTAGTATCTTACCATTAACACTAGTCAACTTTTTTACCTCGTAA
AACATAACAGACTTGTCATTACATCCTTGCTATTAATAAATATAGGTGATTTGGAATTAA
CAGACTATAACTGATATCTCTTAGCCTAGATGCATAGCATAAGAAATTTTCATGTTCTTG
GTTTTAGTTTATATTTTTTAACATGATTATAAATAAGACAACCAAATATAGGGTGATTTT
GATTTTAATCTTGCTTGTTGCAATTTTCATGTTGCCTATTCATAGGCATTTCTTGTACTC
TTTTAGAGCATTTCTTATACTCTTTTGCCTAAAGAAAAGAGAGCAACACAACCAAATTCT
CTCGATTTATAATAACCAGTGAAAAAATTAGATTATATTTCATATGGAGTCTTCAACTCT
AAAACTGTCGATGACGATCACTAGATAATAAGTTATGTTAAATTTTTTTAGCTTAAAAGT
TCTTTGACAATCTAGCTTGTGAAAATATACAACATGCTCTTTTTAAAAATGTCTTGTTCA
TATGTTCTGCAACCTCATTTTGTGGTGTTGTATACTTGATAGTGTGGTGTCTAGCAATTC
ATTTATACTTGTAGAACTCATCAAACTCATCTGAATATAATTCTAAACCATTGCCAATTC
CAAATAAATCAATTTTCTCTAAATTTTTAATTGAACGTTAAAATTGACAAAAGATAATTA
GTACCCATTAAATTACTTATTATTTTTTCAATTATAATACACCTATATCACTAAATCAAA
CTTAATTTCATCCAATGACAAATAAAATCAATTTATCACAAATTCCAAACAAACCCTAAC
ATACAACTCATGCATTAATACAATAAAATTATCTAGGGAAAAGCTACAAAACACTTAAAT
ATACAAAAAAAAAAAACAATAAGTACTACAAATAAATTTTAATGAATTAATTTAAAACAT
AAATGGGTTAAAAACACGGGCTGATTTACTAACTTGGTAGTGTAAAATTTGACAAAAAAA
ATAAAACCAAAAGATGATGTTATTGACAAATGTTGGTTGACACCTACAGGTTAAGTGATT
GGATTTGCAAGAGAGCTGCTGAAATTTGAAGAGTTTTGAAGAGGGTGATGTTGCTGTGTT
TTTTAGCAAATGAAGAAGAAGAAATGAGAGGAAGAGAGAAGTGTGAGGTTTTAATTTATT
TAAAATCATTGATGAAAATTCCATTTGCAATACTGACGTGTCAAGTTCCTAATAAAATTT
TAATTAATTTTTTTTTATTCTATCATTATTTTCATCGGAATTTTTTTATGGATATTTTTA
TCGGTATTTCCGTTGATTTTTTTTATAGTGAAAGACACAAGGGTATACAGCACTCATGTT
GTGATCAAAGCTGGTTTGACCCAATTTACTTTACAAATCCAAATGTAGAACAAGTCCAAA
GTATCAAATAATTTGAATACCCTAAGTACTTACTATCTGCTTGCAGATCAACTCTTCTAG
ATGAGGTCGATAAAACAACATAGGAGCTTTTGTATCACCAGCAGAGTTTAACCTAAGTTG
GCCATCCATGAGGAAGCTCACTTGTCGATATTGAACAACGGAAATCAGAGCGTAACGATT
TCATTTTAGAAAAACTACAAATCAATTCTCATGACTAGCCAATCATTTCTGTTGTTCGGG
TGGTTTGTGTTATTTTTTCATTATTTAAAAAAAAACCAACATTAATATTTTCAAATAAAA
TAATTAATTAATAATCACTTCTAAAACAACATTGAAAATAAAACTAATCTACATGGACCA
AAACTAATATAATAATATTTGCTAAAAAATTGATAAGTTTTTATTACATTGACATCTAGT
ACACAATCTTTTAGAAATTAATATGTTTATGTTTTACTTTTTATATTTTGTTCAATTTAA
ATTTATTATTTATATTTTTATGCGCCTTATATTTATGTTATTTTTATTTTTATTAGTAAA
ATTTTATTATGTTAATCATATACATTGTATCTTTATTGAATCTTGAATTTAAATTTATTA
TTTCACATTCTTATGTGCTCTTTATTTATGAATTGACTGATAGGTAGACACATGTGAACA
AAAAGCATCTCAACTCATAGGTCTCATGTCTGAAATATTAACGGGGAGAGACCTTGTACA
AGTTTCAAATTTAAAAAGTTTTTATACGAAGGAGTGTATTAAAAAGTAATATAAATTATA
TATTTAAACATTACAAAATAGCTTAAGCTATTGAATTAAAATGGTTATGTCAAACAAGAT
ATTTAACTTTAACTGTTAAATTAAACTAAAATTTTACTACATAATTATATTATGTTACTT
ATCAGTATTAATGGTAATTAGACTAATAAGGCAATAAAAGTGTCGATGGAATCAAATCAA
GATAAACAAGGAAGGTGTCATGATCATACCAACATGGAAACAAACCAATCCTTTGCTAAC
AAGGAAGGTTACATTGGAGGACATCATGGAAACAAGACAAAATTAAACAGAAGGAGAGGA
CATCATGGAAACAAACCAATTTCTTGCTAACAAGGAAGGTTACGTTGGAGGACATCATGG
AAACAAAACAAGACAGAAACAGAGACGATTATGGAAACAAATCAACCGCAGCAGTGTTGC
AGCATTGACAGATTAGGAAGATGCTGTTGAAGAGCATATTATGGAATCAAATCAACTAAG
AATTATGGTAGTTAATATATCCAAATTAAGTAACTTACTATGTTATAATAACCAGCAAGT
CTTTGAAGAATTTTATTGTTGTATATTCACGTTGGACTTACAAAAACAGAGAAACTTTTC
TTTCCTCTGAAACTTCCTTGTCCTCTGAAATTTTCTCTATCAGACTATTCGAATTCCCAA
AATAAAACCTAGAAGATGTTGTTATGGTCAATTTTGTTGTTTTCCTTTGATTTATTATTT
TAATTCGGATTTTAATTTCATTTTCCTTGTACTTTTGGATTCCTAGTTGTTTCCAAGTAG
ATGTAGGTTTTTTATAATCTATTTAAATGTCTTATAAACCTCTATAAGGCAAACTTCATA
AACTTTAATTTCAAATAAATAAATTGTAAATTTAAGATTTGCATCTACAACTTTTTTGTG
ATTTCTATGTTGTTGTTTTTCAAATATTTACTGTGTTTTTTGTGCTTTTGCTTCCGTCTG
TGTCAAAAACTTTGATGATCAATCATTTGTAAGGAATGACACTAATTAGAAAACATATAC
CTGTTTTTCCTTCAGCAAACATGTATTGTTGTCTTATTTATTGCATCCTGGAAATCTGCT
AGATGTCTTATCTTGTCCACTATCATGTCCACAGGAGGGTTTGGGTACCAAGTTGTAATT
GTGGAAAATTTGGGGCAAGAGTGTAATAAGTAAAATGAGGGTATTTAAATTGTGAATGGC
TTCTCCTGGAAACCATTCATGTCCAGCCACTGTGTGTGAGTAAACAGGGGAGGGCTTTGT
CGATTTTATTTGATTTCCACCATAAACTCACTCGTTTAAACACTACATAAGAGAGGGTAA
AGGATCAAAAGAGGGGTTTAGGAGGAAATTGAGCTGATAATTGAAGTTTTCTTGGAGGTT
TGAAGGGCATAAAGTGACGGGTTGGGAGGAAAGAATTAGAGGATGAAGAAAACTTCTTTT
CATCGTCTTTTTCCTTCAAACGTTTTGTGTTTAAGAGGTGAAAAGCCTTGATTCAAGCTT
GGTTTGAGTTTTATCTTGTGAAATGGATACATTTTAGGTGATATATGCATGATGGAAGTT
TGAAATTTGTTGAATGAAAGTTTAAATTGATGGTATTGTGTAGTTTGAATGGTATTCATA
AGCATGAAATATGATGATGGGACAATGATTCAATTGGAAGAATTGAAGAGACAATCTACC
CCCTCCACCATTGATGGGTTTCGGCCAAGACAAAAAGAAAAGAAAAGGGTGAGAGTAATT
GATGAAATTGTTATGTAATTTGCATGGAATTATGTTATTATGAGTATGCAAGATATCGGT
GATGCATGAGTTGGGATAATTGAAAAGAAAAAAAACAATTCATACGGAATTCAGCCTCAC
TAAAATCTCTTATTGATTTGAATTGCTTGGAATGGTTGTTGAAAATTAAAATTGTTGTAA
TATTTTTAATTTTTTATTATATTAATGATTATGTTATAGTTTGGGTGTAACTTTTATTAG
ATATAAGATTTTTATTATGTCGAGTAGTGATAAAAATAAAGAAGTACAAAGGTATTGGTT
CATCTTGTCAAGAATTTAACCAAAGCAAGAAGTATACTTCAGCGAGAAAAAAGGATCCCA
ATAGGCTATTGCAGAGCTGAATGCAATTTTCAAGAAATCTGAGACAGATGCTCCCAACAA
GATCATTGGGGGCGGGTTTGCAAATTAGACTAACAATGTCTATTCCAGAAAATAGACCTT
AAGATGCAGAATCACATATGAGATTTGATGGTCATTGAAAAGAAAAAAAAAAGTTGAAGG
CTATGGAACACATTGACATTCCTTAAAGAACATGGTGGTTCTTTAATGATTTTATAATTA
GAAAAAAATGCTGATGGTCCTATGGAACACATTGACATTCCTTAAAGAACATGGTGTTTT
GAACAGTCAGATACAAATCTGACATTTGTGTTCCTTTTTGCTAGATTTCCATTAGTCTAA
TGGTTCTCTGGCCTTATTTTTAAATCCACTCGATTATTATATATATATATATATATATAT
ATATATATATATATATATATATATATATATATAAAACTAGTTTATAATGTGATAGCCTAA
TGACCATGATGGATGATAATACGTTTTGCACGAAGATCAGCTTCTTTTTAAGAGCTTTAT
AATGTCAAATAAAAACACTTTGGAAACGATAAATTTGAAGCGGTTCCAGTTCAGTTTTGG
TTTATTTTTTAAATAAAACCGGTTTGATATTTTTTTTTGATAAAAACCGAACCGAATAAA
AAATAATCACACCTAATAAAAAGATAAAATAAATAAATAAAAGTACCAGTTAAAGTATAC
ATATGCTGATATAATTGATTTTACCTTGAATGTTGTATGTTGTAGAGAATCTTGATTATC
AAAAGCTTTTGACAAAATCCACTAAAAGGAGTCCTTAAAACAAAAAATGTACTGCCACCA
TTACCAAGCACTCTACTTTTTGATTAATTTTGAAATCACCACACATATATAATAAGAAAA
TGACACATCTCGATTGGATTATCTTTCTTCTGACGAGCATATCCATGCAGAACCCAGTTG
ATAAAAAAAACTATAGATGCAATCTCTAGAATTAAGTTTGTTAACAGCAAAGTCTATTCT
GATTTCATCCTCTTCTTCTTCTTTAGCCCTGCAGATACAAATAAGCATTGAATTAAAAAT
TGATTTTGAAGTAATTTTAAGAAAAATAGCCTGCCAAGTAATCTAAATTAAAGATTTTAA
AGAAATTCTCCTAGTTTTAAAGATAAGTAGTTAAAGATAACAGTGAAGTGAACAAAACTT
CGTCATTGATTTTAATATAACCAAAGAGCACTTTGATTTAGAAGAACCAAAACAAATACG
TTAAGAACCAAATTTGTGGTTAAACTATATAAAGAAAAAAAGAGAGGAGAATGATAGAAA
GTAAAATTTACCATGACTAGAGAGTACTCATCCAGTATTTGGATGGCCATGTCCCTAAGC
AAGTCATGCATCTTGACAGCACTACCATCATCAATTCTTTCCAATAAGCTGACATTTTCT
AGTCTATCAAGAATTGAGTGGCCCTTGTCAAGTGCTGCTTGCCTGCTCATTTCTTTAATT
ATCCCCTCCTCGATGAAATAATTTATCAACACCCCCCTTTCAATCTTATGATGTTCATCA
AATAATGCACAATATACAAAACATTGTTGTGCTGAATCATCTAAACAATCATAACTCAAT
CTTAATATCTGGAATATCTGATCTTCCATGTCCCAAAAATTTGATTCTTTCAATCTCTTC
AATGTAGTCCTCCACTCATGTAGGTCATCGATTCCCTTCAAACTTTCTGCTAATGTAACA
ATTCCCAAAGGCAAACCAAGCACATTCCCTTGCAACATCTACAACAATTCGTTCCACTTC
TGGAGAAAGTGGTATGTCTTGTCCAAGCCTCTCCGTGAACAAGGTCCAGGATTCTTCATC
AGAAAGAGCATCCACTCTTATATTGTTTTGGCTATTCATCTGACGACAAACCATTTCTGA
TCGAGTTGTCATAATGAGCTTGGATCCTTCCAATGGGATAGGAATCCCTATTTCTTGTGG
CTCAAAAGAGTTCCACAAATCATCTAAAATGAGAATCCATTTTTGTTTCTTCTCTAGTTC
TTTAGCCAGTTTGACAGCTCTAGACAGATCATCATCTTTGCTTGAAAGATCTAAATAAAG
ATATTTAGCAATAAGATCTTGCAATTCTTCAATCTTGAAACCTTGAGGCACATTCACCCA
GTAAACACTACGAGAAATATCTTGTTTTTCTAGAAGCTCATTGCGGATATGTTGCAGCAA
TGTTGTTTTACCAACTCCCCCCATTCCGTAAATGCCAATGGTTGAGATTTCATCATCCAT
TAACCAAGACCGTATCACCTTCATATTCTGTTTAAATGCTCGACCCACTAGCTTTGTAGA
GCTGGCACTTGTGCCGGACTGCACTAATCTTCCACTACTGTTCTCCATTAATCTAGCTCG
TTCTGATGAGATGTGGGAAGGAAAATAGGTTTAGGATCAATTTAGCTTGAACACCATAAA
GCATGGATTATATAAACCAAGAAAGACCAATTGATTGAAACTATTAATGATCCTAACTCC
AAAGATTCAAACAATAGTTCCATGTGAAAAACGAAATGGTAAGATAAAAAAAAAAAAAGA
CGATGAGGTACAAATAATTTACCTGGGGAGACATTTCTGTCAACATGCTGAATAAATCCT
TCACAGGTGTTTTCCACGCCACTTCCTGCTTCTGGATGCGAACAAATTAACTCTTCCTCT
GCACCTTGTTCCATGGCCTGAACTCCCACTTGTATCCTTCCATCATCACCTGCCAATTTA
TTAAGTATTGCATAGCTTTGCTCCAACATACTAGCTACTGGTTCTGTTTTCTCTCTAACT
ATGTTCTGCACATCATCCATAATAGAAGAAAATAGTAGATGTGAGTGGAGACTTTCTCTG
TTTTGCTATCTTTTATTTATGAAGAACGTGAGCATACAATACTTGATAGAACTTACAGCA
ATAAATCACTCGATAGTTTTACAATGATGGTGGCAGGGTATTTAAAGAGTACTGAAGAGG
ATATTTACAAGGATTCTAAAAGCTAATGACTAGGGATTATCTTCTATACAGTTTGATAGC
AGTTATCTTGTTCTGCATGGACAAGGGTATGGAGTGGCATCCGGATTTATCATCATAGAA
TCCTTTTAGTTTCAGGAGAATCACAGCAGTTTCTTTATCTTGTTAGACTACCATTCTAAC
TTGAATTTGTTGTCATTGAAGCATCTTTATCCCTAACTTTTCTCCAGCAAAGATGCCACT
TTTGTAGGCATCAACTGGCAGCATCGTAGGAGAGTTCTACCTTATTACTCCAGTAGCTTT
TTCAACCTTATCTCTCCATTGAATTCTCACAATGCTTGCTGTCAGATTGTGTTGTGCTAA
CAATAATGACATCGTTTTTTGCAGATGGAGAACAGAGTTGATCATGATAACTTCCAAGGC
CAAGACACAATAGATCCTTTGGCGGGGATGAATCTCCTCGAGGCTCGTCGGCTTGATTAA
TTGATGGCCTCTCAAGAGAGCTACCTCTCTTCAGATTCTGCACTTGTCTACAAATTGTAA
CACCACGCCCTTGGACTCCTGACAAATGCCATTTGATCATCGTAACGGAAGTAGCAGCAG
CAAATTTATGGCCATGATCAAGATTTGCACGATGTCACCTTCAAAAAGGGCTTTCTATCC
TTCAATAGAGTTGTAGAACTATGTCTTACCCTTCTAAATGAGCTAAACCACACTTAAAAC
CATAGTATATAACTTTACTTACGAATAAAATGATTAACAGTGTTCTCGAATGAAAACTGA
TCTAAAACGTGTAATGAGATAGTTGAAGAAAATAATCGGAAAATAAAATTAAAACATGAA
GATGAATTCATATGAATGAGATTTCAATAGTATGAAAACATACATTATGATAAAATTATA
AGAGGGTACTGATTGTATTTTTTGATTCTCAAACATAAGAGATGTCTAGAGCAGGGTCGT
CAATAGTTGAAAGGAATTGGTCGGTTGAGGAACAGGTAAGTGCATCGCACGTTGTCTTTT
TAATTTATGTAAACTTTTGATAAATTTTAGAATTTATTATTTTATTACTTTGATAAATAT
TAGAATGAATATGAGAAAGTTTTTCAATTACTAAACAGATTTTGGAAAATGGGAGTGTAG
TTCATAGGGTGCAGAAAATGACCAATGAAATGTGTGTATGAACAGTTGATGATGAGCAGT
AAAACAACATTAGTTTTTTAGTATATTAGTTAATCAATTAATAATTAATAAATTTATGCA
GTCATCTGATGCAGTAGGTTTTAAAAAAATTATTTTTCCTTAATTATTGTTTTCTAGTTT
ATTGAAGGTTTATTATCCTTTTCTTTATTTTCAGGTTTTCTAATTGTTTATGTGAGGTTT
TTGAGCTTATTTAAACAATTATAAACCTTTTAAGAATTAGAGTTTCTGCGTGAATAATTC
TTTTGAAAATTTTATGTTCTTCTACTCATTATTTTTTAATGTAGTTTCAGTTTACATCAG
CTTTAGATAATTTTAGAGCTCTACATCATCATCATGCTTTAAAATTTTCCTACAAATGGA
GGAAGCAAAAAAATCAAGAAAGAAATATAACATCAAGAATCCTGCGAATTCTCCATATCT
GGTCATTATATTTTACCCAAGCATGATAATATTATTAACTTTTATTATCCGTATTTATCC
ACAGCATTATCAAACATGATTAACTCTTCCTTTGCCAGAAAGTAGCTGAAGGGAAGTTGT
AGGATTCGATCCTGTTTATTTGAAGAAAGCTACACTGCACGTCTTAGTTCTAAGGGAAGC
GATTACTGCAAAATCACTGGAAATGTGACCCCAAAGCAAGAATCTTCTAGTTCTGGACAT
ATATTTACCAGTAAATCAAGGATATTGCAGGTGAATCCCCTCCTGAGTACACAAACACAT
GATTACTAAGCACAGGAAACGAGTTAAAAGGTGTTGATGATGGAAAAATGAAATATTGTC
TGAATTATGATATAAATAACAGCGAGAGAGTTTTGTATATTGATAGGTAGAAGATGATAC
TGAAAGGCTAATAAAAATTGAAAGTTCTGAGCAATTAAACAATAATTTGTCATAATAAGA
CAGACAGGGATATACCATAAATATATATTTTTATAGATAAGTAGATATGGTAAAGCTCAA
AAAGAGATATGGTTGTGCTGGATCAACATATGATAATAAAAAACCTAGAACTTAATTTGG
ATTCGATCGTTTAAATCAGATTCAATTTTTTCTAGAAGATTTACAAAGCTCATTTTTATA
GGAGGGCCACGAAGATCTCTTCGAGCCAAATTTGTTATTTTTACTTGATTTTTCTGGTTA
ATTTTGGATTTTCTTTTCTTTTTCATTTTGTTTAGGGATTTTGATTGTATTACCTTATCA
AGATTGGTTTATGATATATTTAAGTAATTATAAGCCTTTTAAAGCGACAGGTCGCATTAG
ACTCTTATTTGAGAGTGAGACTACTAATTTACGACCCTTTTTGTTTATAAGATGATGGTA
ATTTGACATTAACGTGATGTTAAGAAATAAAGGAAAAATGAATTTAAATATAAAATGTAC
GTGATGGTGTCATTTAAAACAAAGTCTGAGAGAAAAGCTTCCCACATAGCTTGTAAATCC
CCGAATAAACATAGGATCGTAGAAAAAGAAAAAAAAAAGACCTTGATAAGTAATGGAGAC
TAAATATGAAAGAAATGAATAAATAGTAGAAAAAATAACAAATACGTGTAAGGGAGAGAA
TGATCTCCATATATAAATTTAAAGGTATGGTGGAAGTCAAAATGAGGGTTACGAATTTTG
GATTAAAATTTGTAATGTTAGCGAAAACGAAGAAGAGTCTCAACAGATAAAATGATTATT
TTTTATAAATCAATGATGGATGTGGTAATATTGAATTTATTGAGTATAAATTAAGGGGAA
ATGTTATGAGAATCTAAGTAAATAAAGTAATGCATGAAATTCAGATGTTAGCGTAAAAGA
CACTGATTGTTTAGTTTTATGTTATTGATGATATATCTCAATCCGATCATTGGATCGGGC
TAAAATTTTATAAAAATCTCCAGACTTATTGTTTTATCTTAGGTTAAAATTTTATGTCAA
TCAGAGTTTGAGAAGGCTTTACGAGAGTACTCAAAATCGGGTAAATTGGGAAGGCTTTAT
AAGAACATGACACAAGGGGCATTAATAAGGGTATTTTGGTAATTTTATATAAAACAATAT
TCCCTTCTCCTCCTTTAAAGACAGCCCACGTCCTCTGCAAAGGTAGAAAACATGAGGGAG
ACTATTTTTCTCCCATTTTCTTCATCTCTTCTCTATTTCTTCAAGCTAAATTGAAAGGGA
GTGTTCTTGGGAGAATTATATCCAAGAAAACAAATCAAGTGGCTATACTTAGAGAGTTAT
AAAGCTTGGGAAAAACAAAGAGTAGAAGCTGGAACTTGAAAGAGGAAGACATGAGTTTTG
TAGATTTTTGCAAGAACTCATTGAAATAAGTTAAAGTAACAAAGGTAAGGAACATACCCT
CACGTAATTTTATTTTTCTCTCTTGTTCTTGCATGAGGAGAAGAAAACCTCCAAGTTTAA
AATTCTAAGGTTCATGTAAATATTTTGGGGGAATAATTATTCTTGTGAATTTCGAGATTA
ATTGCATGATAATGGCTTGATTTGTAGAAAAATAGAAGGAATAAGTTGATTTGAAACTAT
GGGTTTTGGGATGGCAACAAGCCAAGAACTTCGGTAGCCATATCTTGGCTTTCCACCGTT
GGATTAGGTTTCTTTTTGGATATACTATTATGCTCAATGTCACCTACATTCTGACCAGAG
GGATTGTCAATAGCAGGCTTCGTTTGAGGGCTGTCACCGGAGGAACATTTCCAGAAAATC
ACCCTTCAAGACAGCCTCGTTTGTCGGTTGTTATATCATCTTTTTATCGTTGGATTGGTC
TGTATTGTGGATATGTTGTTCATCTAGATGTTATATAAATTCAAAATAGTTAAGATCGAA
AATAACCACTCCTACCAGAAATTGTACTTCCTGAATAGTAGGTCTTCAATTTTCAGGTCA
GTTTGATATTGTTCTTGTCATAACCCAATTTTTGACCATTTTATTTTAATTATTATTATT
ATTATTTTATTTATTAAAAAGAAAAAAATGATAAAAAAATAATGTTGGAAAAACAAGTAA
ATGAAGAATGAATTAAAATTTAGGTTAAGGACAAAATGATTGGAAGTTTTGGGGTTTAAT
TAAACTTTGGAATTAATCCAATTAAGCTTGGAATTAATTTAATTAATCCAATTAAGAGTT
TAATTGGAGAATTGATAAGTTTTGAGACTTAATTAAGCTTGAAATTAATTTAATTCATCC
AATTAAGAGTTTAATTGGAGAATTGATAAGTTTTGAGACTTAATTAAGCTTGAAATTAAT
TTAATTCATCCAATCAAGGGTTTAATTGGAGAATTGATAAGTTTTAGACTTAATTGGACT
TTGGATTTAATTAAATTAATGAAATCAGGGACTTAATTGAAGAAATAGCAAAGTTTGGGG
TTTAATTGGGGGCCCAAATTGCGAAATTAAAATCCAAGGACTACATTAAAAAAGGCGCGC
CAATGCAGGGGGCAAATTACAGTTTAAACCAGGGGTTTAATTACAAGACTTTCAAAACTG
CATGGATCGAAACGAAAAATGGCTGAACGACGTCGTTTTGAAGACGCTGTTCATCTTCTT
CTCCTTTAAGCCTGTGACCGTTTTCTACAGTGAAGGAGGCCGAACGTTGCAGCAGTAATC
GTCGTCCGTTAGCTTCAGTTATGGGCGCCTTAATGGTGGCCGACCGTTGGCCTACCGTCC
GTTATCAACCCGCCGAGCCCTATATAAACCGAGCAGCACCGAAGAGCAGGGGGTTGGAAA
AAAAACAGAGAGAGGGAAGGGACGAACGAAACCAAAAGGGAGAAACACAAAGATACCAGC
CGAATTTTTAAGTTCTTAGAACCCCATACCAGAAGTGAACCCTTCCCTTACCAGTACCGG
CCTAAAACCACGAAACTAGAAACAAGCCAAGAGAGAGAGAGACGGTGTTCTGAAAACAGA
GCATAACACAAAAACGAAGAAAATTAAGCCGAAACAGAGACGCAGGAAGGGAATACAACG
GGGAAGACAAGCAAAAGGAGTAAAAGGAAACTCGGACCAGAAATACCGCCTTCAGCAATC
TCGCGCAAACCCTCTGCAAACGCACCAGGTACGTCTTCTGCTCTGTTTCTCCCGCTTTTC
TTTACTTCATTCTCGCTGTTGTTTTTTTTAATTCAGTAACAAGGGCCATGCACGCGTGAT
TTAGATCACGCGTGCCTTGTATGGCCCAGCCGGGTCACTGGCTTGAGCCAGTGACTGGGC
TGGGCTGGGCTGGCTAGGTCTAGCCCAGCCCATGTGGGCTGAGCTGGACCCAGCCCCAAA
AATAATAAAAAATAGAAAAAAATATAAAAAGTATAAAAAAATAGGAGAAATAGAAAAACA
GAAAAATATGTGTAAGCATGAAAAAAATAATATAAATTTACCGGTTTATTCACCAACGCC
AGAGTCGGGAATAAAATACTGGTTTAAGTTTATATTATTTTTATTCGTTATATTTTTTTT
ATTTAGAAAAAAAAATATATGTGCATGTATGAAAAATAAATTTATTTTTATTAGCAACAT
TATTCATTTTTATTTTGGGTTACGTAATACTTACCAACGCCAGAGTTGGAAGTATCCGTA
GTCGAATATTCACTGGCGCCAGAGTCAGGAATATTATAAACAAATCATCATAGCATAAGA
GAATAAATACTTAGCAATTTAAGACAAAACCAGCAATGCAGTCTGCCTCAGGCGTAACGT
TTAAGGGGTGATAATATCTTCCCTTTTACGTAACCGATCTCGAACCATAGAATCTCTGTT
GACCGGTTAGGGTTCCTAGTGACCATAATACTAGGTGGCGACTCCTAAAACAAGACCTTT
TCCCCTAAAAGAACAAGATGCCAGAAATCTGTTCTTTTTCATAATAGAATTATTTATTTT
TAGGGCCGCCGCGATGTCGGGTGCGACAGGATGGCGACTCCACTGGGGACTTAGGATTAA
GCTTTGTCTTTTATCTTATTATTGCTATTTTTTCTGTTGTTGTGTTTATTTGTTTTTTTT
CCTGCATTTACTGCTTTAGCATGCATCCTTATTTATGTTGGCATGCATCACTTTGGAAGC
ACACACTTTACAACCTAGGATAAGTGGGGGAGTAACGGTACCCCAATGGCTTTAGCCTGG
GTAAGACTCGTGAAACCATCCAACTCTCGCTTGATTGTTTACTTGGAAGTGGTTGATATG
CCAAACTAATATTACTCGGGGCCTCTATCTTCACACTACTTGTAAGCCTCATATCGACCT
TTCATGGACGATCACTGAGCATGCGAGAGACCCTTTGAAACTAGATAATGACCAACCCTT
TGATGCACTCAATAATTAGGAACTTCCTATTAGGTTGTCATCCCGTGTAGGGCAAGTCCG
CATTTCATACACATTTTTTTAATTGCTTCAGCATTTTTGCATAAATTGCATGATTTACAT
TTAGCAGGTTGAAATATAGGTTCCCCATTGAAACCCGCCTATAACACTCGTTCGAGAAAA
AGACAAATGGAAAACGAAGAAAGAGCCCAGTTGGAAGCCCAACATAAAAAAAAGGTGGAT
AATCTTAAAGAAGAAGTCGCAAGGCTTACTAGTCTACTCGAGCAGGCCTTGAGAGATAAA
TCTGGAAAAGCAACACTTATAGCTCAGCCTGAAGATATGCATGTAACTCATTTCGATCCA
TAGAATCTGGGGGCAAAAAGGGTGTCATCTGAATTTCAACAAGCTATACATTTCCAGCCA
GCATACCCCAGGAGAATGTCGTTTACCATTGATTCTACCGAGAAAGGATCTCAAAAGGGC
AAGATGGTGAAAGAAGAGGACTTGGAAAAATGGACTGCCTTAGAAGAAAGGATAAGGGCA
ATTGAGGGAGACCATTTGTGTGACCTGGTGGAAGCTGTCAATATGTGTTTGGTACCTAAC
ATAGTCATTCCTAAGAAGTTTAGGGTGCCAGAATTCATTAAATATACAGGAACTCAATGC
CCTATAACTCATCTCAAAGCATACTGCAACAAAATGGCTGAGGTGGTTGATGATGAGAAA
TTGCTGATTCATTTCTTCCAAGACAGCTTGAGTGACGCTGCCCTCACTTGGTATATGCGG
TTGTACAATACCAAGGTTAAAAAATGGAAGGACTTAGTTGATGCCTTCATGAGGCAATAT
AAGTTCAATATAGACGTGGGCCCTGATCGTTTAAGCTTGCAAGCTATGGAGAAGAACAAC
AAGGAGTCCATAAGAGAATACGCCCGGAGATGGAGTGAGGTAGCCGCACAAGTTAATCCT
CCCATGTTGGAAAAAGAGATGATCAGTTTATTTTCCAACACCTTTAAAGCTCCATACTTT
GAATTCTTGGTTAGAAGCTCGCACAACATTTTATCGACCTGGTTATTATAGCCGAGAGGA
TTGAACAAGCCATTGGGTTAGGTAAAATTGCTGATCCGACTGAAAAGAACGGTTTCACCG
AAAAAGGAAAGGCAATGAAAGGGGTTGCCAAGGCACTTACCATTCCTATAGTTAATTTCT
TCGCACCGACTCCCAGATATCAACTGTTTTGGAGATAAAGCTATGGTGATAATAGGTCGA
GAATGGTCTGCATGTGACTGCAACTAAGTGTTGAAAAGATGCCTTTGTCGAGGAGAATGA
ATGATTGAAAGATTCAAGAAATTCCAATCAATGATCACTAAATGTTTAGCCCCTTTATGT
GTTATCATGTCAGTATTCATGTTGGTATAAGATCTTTGTTATTGAACTTATTTTCCTAAG
CTTCAATGAAATAATGAGTTTGTCATTCAATCGTGTTCACGACCAATCATTATTCATCTG
ATTAAGAGAATTTTCTTATAAGAACTCATGAATACACTTTTGAAGCCTCGCGTGATCTCA
TAGACTCAATTCATCCCTTTTACCAAAATCAGTTTCCCTATTGGAGTTTTGAAAAATTGA
TCTAGTATTTTGATTTCAAAAAAATAATTTGATGTTTTTTCAAAAATGATATTTTTAACA
TTCTACTTGTAGAATGATAATTGAATCAAGCAACTCCATTATTGAGGTGACTATTATAAA
CCAAAAAGAAAAAAAGAAAAAAAGAAAAAAGAAATGAATAAACACCCTTACCCTATCCCA
TGACTCTTGAATCATGTGTTTTTAAATGTATGAATAATGGTATGTAGTGAACTTGTTGCT
CATAACCCTTGAAATGCATCTTTGCAAAGACTAAACTATCACACTAGATGAGGTCAAAGT
TTATTGATCATAGTGGCTTGCGCTTGAAATGAGGAAAGGCCATCTTTGTTATTCCTTTCA
CTTTCTGAAATAAGTACATCCCTTGCGATCCCTTTTTTGAGCATGGATAATTTTTCTTTC
ATGAAAACAAATCCCGACTAGGATCATACCCCACACTGGGGGGGGCAAGAGAAAATTTTA
ATGAGAAAAGAGAAAAAGCTGTGAGAAAGCCAAAAAGGCATAAGAGCTCAAGAAACTCAA
ATGCTAGGGGGCATGCCCAAAATCACTAGAAAAAGTGACATCCAAGATAAAGTGAGTATG
CCCTAGCAAAGCAATAAAAAAGAAAAAAGGACAAATCAAAGAAGAGCGGCAAAAGAAAAT
ATGAATGACGTCAAGAGTCAAACTGTTGATCGTGATCTTCAGTCTTTGAAACCCTGAAAC
ACTCTTTGAGCCTTATGAATCCTTTTCTTTCATAGCCAAAAACCACAGCCTACGTTACGT
GCCTGTAGAAGTCCTTTCTAATCAAGCAAGCAAGCGACCTAGAACAATAAACGATGCTCT
CAAAATGCAAATAATACTTTTTTCATAAGATTCATGACATCAAGAATAAATTACTCATTA
TTATTTATGCTGATAAAGATGAATGTTCAAAAAAAAAAAAAAAGAGACAAGTTTTTTCTC
AAACAAAACCTCGAGCTTTTTCTCGAGCCCTTCACTTTGAAACAAAAGGTCATCTCATGA
TATATTTTCACCAAAAGACCTCTTTGCCAAACACAAGAGCAAATAATCTCTTTTCCAAAA
AAGAAAATAACCAAGGAGTTGCAAGATTTCAAAAGCAAATTATTTTAGACTCACATCGAA
ACAATTTTTGTTTTCAAAATGCAAGATCAAGATTTCAAGATTTATTCTGGACCCATATTC
CTTCACCAAAATGAACAAAAAGAGAAATGTGAGAATGGTCTTTTAAAACCATTATTTGTC
TAAGTCGCTGGCAAAGCATACTTGGGGGCAATGAGTAATACAAGGGGCAACATTGTATTT
TCTCTTCTAGAAAAAGAGAGGAATATTTCCTACAACAAGACAAGGGGGCATTTTTGTTTA
TGAAAGACAGTTTGATCCTTTCAGCAAGTGACACCGAATGCTTTTAGTAGCGAGATGAGG
AGTAATGAATGATCCTCTCAAATTATTTGATAAGACAGAAAATCTCTAGCAAGCAAGTAG
GTCACGATGGGCACCACAAAGGCTAAATTGTGCAAACAAATCTGGAAATAGACTTACATG
GGCCAACTCGAGTGGGCTAGAAGCCAAGCGACAAAGAGGACCCAAATCGAGGTAGCAAGT
CCTCATCGGCCAAGCAACAAGAAGACAAAGAATAAATGGGGGGCCTATATTTCAAATCAG
GTAAAGATGCATGCATATCATCTAAACTTTGAGAAATTGGACAATGAGTTTTGCAAATCT
CATTAGAGAAAATTCCAACGGAATCCATCAAGTGGAAGGCCAACTTGAAATGGCCAGGAT
TGAAATTGCTTTTGAAAAATTTTCACTTTTGAGAATTTTTCAACCTCGGGCAACGAGCCG
CCCACGAGAATTAGGCCCTCTGAAAAATCACTATGTTTTTCCACCTCCTTAAAATGCGCC
TTCGAGCCTTTGATCATCATTTTTAGGGCGCTTTCAAGTCCTTATCTCCTTTCAAGTGCG
CTTTCGAGCCCTTGACCATCCAAGGTATTGCGTTTCTTAACCCTACCTCCCTTTTCGAGA
ACACCTTCGAGCTTTACCTCCCTTCAAATACACCCTTGAGCCTTTGATCATCATTTTTAG
GGCGCTTTCAAGCCCTCGGTTTCCTCTTCGAGCGCCTTTGAGCCCTCGCTTTCCTCTTGG
AGTGCCTTTGAGCACTCGCTTTTCTCTTCGAGCGCGCCTTTGAGCCCTCGCTTCTCTTGG
AGTGCCTTTGAGCACTCGCTTTTCTCTTCGAGAGCGCCTTTGAGCCCTCGCTTCTCTTCG
AGTGCCTTTGAGCACTTGCTTTTCTCTTCGAGCGCGCCTTTGAGCCCTCGCTTCTTTTTT
AGCGCGCCTTTGAGCCCTCGCTTTCCTTTTCGAGTGCTTTTGAGCACTTTGCTTTCCTCT
TCGAGAGCCTTTGAGCACTTGCTTTTCCCTTTGAGCGCGCCTTTGAGCCCTCGCTTCCCT
TCGAGCGCCTTTGAGCCCTCGCTTTCTCTCTTCGAGCGCGCCTTTGAGCCCTCGCTTCCT
TTCGAGCGCGCCTTTGAGCCCTCACTTTCTCCCTTCGAGCGCGCCTTTGAGCCCTCGCTT
TCTCCCTTCGAGCGCGCCTTTGAGCCCTCGCTTCCCCCTTCGAGCGCGCCTTTGAGCCCT
CGCTTCCTTCGAGCGCGCCTTTGAGCCCCTCGCTTTCTCCCTTCGAGCGCGCCTTTGAGC
CCTCGCTTCCCTTCGAGCGCGCCTTTGAGCCCTCGCTTTCTCCCTTCGAGCGCGCCTTTG
AGCCCTCGCTTCCTTCGAGCGCGCTTTGAGCCCTCGCTTTCCTCTTCGAGCGCGCCTTTG
AGCCCTTGCTGTTCTCTTCGAGCGCGCCTTTGAGCCCTCGCTTCTCTTCGAGCGAGCCTT
CGAGCCCTCGCTTCTCTTCGAGCGCGCCTTCGAGCCCTCGCTTTCCTACTTGCTTTCCTC
TTTGAGTGCCTTTGAGCACTTGCTTTTCTCTTCGAGCGCGCCTTTGAGCCCTCGCTTTTC
CCTTTGAGCGCCTTTGAGCCCTCGCTTTCCTCTTCGAGCGCGCCATTGAGCACTCACTTT
CTTCTTGCATTCTTTTGAGTGCGCCTTCGAGCCTCTCATTTTCCTTTTTTATATACTTGG
ATAGGTTACCCATCACAATGAAACCACTAAAAAAACAAAAACAAAAATAAACAAAATGAA
ACAAAAAAAAAACAAAAAAACAAAAAAGGTGGGTCGTCTTCCAAATTACTTGTTTCTTGA
TTTCTACATCTCTCGGTAAAAGTCGTGTGTCAATCTGCTGTTTTCAAAGTTTTCAAGACA
AAAAAAAAAGAAAAAAAAAGCAAAGGTTCTTTCTGTATCTACTTTTCTTTATAAATTTAC
CACACAAAGCTAAAGGAAAATGAAATTTTCCAATATCTTTGCATAGTAAATATTATAAAG
AGGGGGCAACTGTCATAACCCAATTTTTGACCATTTTATTTTAATTATTATTATTATTAT
TTTATTTATTAAAAAGAAAAAAATGATAAAAAAAATAATGTTGGAAAAACAAGTAAATGA
AGAATGAATTAAAATTTAGGTTAAGGACAAAATGATTGGAAGTTTTGGGGTTTAATTAAA
CTTTGGAATTAATCCAATTAAGCTTGGAATTAATTTAATTAATCCAATTAAGAGTTTAAT
TGGAGAATTGATAAGTTTTGAGACTTAATTAAGCTTGAAATTAATTTAATTCATCCAATT
AAGAGTTTAATTGGAGAATTGATAAGTTTTGAGACTTAATTAAGCTTGAAATTAATTTAA
TTCATCCAATCAAGGGTTTAATTGGAGAATTGATAAGTTTTAGACTTAATTGGACTTTGG
ATTTAATTAAATTAATGAAATCAGGGACTTAATTGAAGAAATAGCAAAGTTTGGGGTTTA
ATTGGGGGCCCAAATTGCGAAATTAAAATCCAAGGACTACATTAAAAAAGGCGCGCCAAT
GCAGGGGGCAAATTACAGTTTAAACCAGGGGTTTAATTACAAGACTTTCAAAACTGCATG
GATCGAAACGAAAAATGGCTGAACGACGTCGTTTTGAAGACGCTGTTCATCTTCTTCTCC
TTTAAGCCTGTGACCGTTTTCTACAGTGAAGGAGGCCGAACGTTGCAGCAGTAATCGTCG
TCCGTTAGCTTCAGTTATGGGCGCCTTAATGGTGGCCGACCGTTGGCCTACCGTCCGTTA
TCAACCCGCCGAGCCCTATATAAACCGAGCAGCACCGAAGAGCAGGGGGTTGGAAAAAAA
ACAGAGAGAGGGAAGGGACGAACGAAACCAAAAGGGAGAAACACAAAGATACCAGCCGAA
TTTTTAAGTTCTTAGAACCCCATACCAGAAGTGAACCCTTCCCTTACCAGTACCGGCCTA
AAACCACGAAACTAGAAACAAGCCAAGAGAGAGAGAGACGGTGTTCTGAAAACAGAGCAT
AACACAAAAACGAAGAAAATTAAGCCGAAACAGAGACGCAGGAAGGGAATACAACGGGGA
AGACAAGCAAAAGGAGTAAAAGGAAACTCGGACCAGAAATACCGCCTTCAGCAATCTCGC
GCAAACCCTCTGCAAACGCACCAGGTACGTCTTCTGCTCTGTTTCTCCCGCTTTTCTTTA
CTTCATTCTCGCTGTTGTTTTTTTTAATTCAGTAACAAGGGCCATGCACGCGTGATTTAG
ATCACGCGTGCCTTGTATGGCCCAGCCGGGTCACTGGCTTGAGCCAGTGACTGGGCTGGG
CTGGGCTGGCTAGGTCTAGCCCAGCCCATGTGGGCTGAGCTGGACCCAGCCCCAAAAATA
ATAAAAAATAGAAAAAAATATAAAAAGTATAAAAAAATAGGAGAAATAGAAAAATAGAAA
AATATGTGTAAGCATGAAAAAAATAATATAAATTTACCGGTTTATTCACCAACGCCAGAG
TCGGGAATAAAATACTGGTTTAAGTTTATATTATTTTTATTCGTTATATTTTTTTTATTT
AGAAAAAAAATATATGTGCATGTATGAAAAATAAATTTATTTTTATTAGCAACATTATTC
ATTTTTATTTTGGGTTACGTAATACTTACCAACGCCAGAGTTGGAAGTATCCGTAGTCGA
ATATTCACTGGCGCCGGAGTCGGGGAATATTATAAACAAATCATCATAGCATAAGAGAAT
AAATACTTAGCAATTTAAGACAAAACCAGCAATGCAGTCTGCCTCAGGCAGAACGTTTAA
GGGGTGATAATATCTTCCCTTTTACGTAACCAGTCCCGAACCATAGAATCTCTGTTGACC
AGTTAGGGTTCCTAGTGACCATAATACTAGGTGGCGACTCCTAAAACAAGACCTTTTCCC
CTAAAAGAACAAGATGCCAGAAATCTGTTCTTTTTCATAATAGAATTATTTATTTTTAGG
GCCGCCGCGATGTCGGGTGCGACAGTTCTAATATAGGAAGATTTAACCATTGGATGTATG
TTAATTTTGGATATGTTATTCTAATGATGATGATGTATAATTCCACCGTTTGGATTTATT
GAATTCTAAATTTATAGAATAATGTTTTAAGTTTGGTTTGAGAAATATTGAATGAGAATA
TGATGTTTAACATAAAAAGTATGTTTTGGGACTAAGGATAATTGTAATGAGTTTAATGAT
GATGGAAGTGTTTGGGAATTGTTTGTGTTGTATTTGGGTCATGTTTGATGTGTTGATAAG
TGATGGTATAGTTAAATTCTATAAAAAAAAAAATAGTGGTGGATTAATACTTTGGTTGTG
TTGGAATGGGAAACATGATATGGGAAAGTATGTTGGGATAAATTGAAACAAACTTTGGAA
AATTAACCCCTATTGTGGCTGGCCATGTTAGTTAAATAGGTGCTGAAATGTTTGGTAAAT
TATGTGTCTTGATGAAGAAATGAATGAGAAATCATGGTAAGGGATGTTGTAAATTGAATT
ATGATATAAGGAATCATTTTGAGTATGCTTTGAAAAATAAAACAAAAATTAGCACGTGTA
GTCATTGCTGGAATTTAAGTTAAATTACATTGTTTGGTGATAGATTAAATGTCTTGGGAC
ATTAGAAAAATATCGGTAACCAAAAGTCATATCCTTTGGACATTGAAAATCATTGATGAA
GAATCAAGTTAAATGGACGTTAAATGCTAATGTAAATGAATGTAAATTTAATGAAATGAA
GTGATAAATAAAAAAGAGTTTATCCATGAACTTGTTACGAAACTAAGTGGGTATGTGAAT
TAATAAATTTGATGAATGGATTAGAAAGACTTGAGTACTGATTCGGGATGTTCGATTGGA
ATGTAGGAGAAGCATTCAGAGTAGCACATGACTTCTCGAGAACATGTATAACAGGAGTTC
AAGGTAAGGGTCGCCCCTTTGCTTCTTTAAATTGTTTAAATTCTTGCAATGCTAGTATGT
GATAGACATTATACGTATTTTGTACTACTATGTATCATGAGAAATATTGCTATATGAACA
TTGCCTACGGGCAGTATAAATATTGTTGCGTGAAAGTTACCAACAAGTAGGAGAAATATT
ATTATTGTGTGAACGTTGCCAATTAGTAAGAAATGTTATTGTTATGTGAATATTGCTAAC
AAGAAGGAGAAATATTATTATTATTATTATGTGAATGTTGCCAATGAGTAGGAAATACTA
TTATTGTGTAAATGTTGCCAACGAGTAGGAAATACTATTATTATGTAAATGTCATCAACA
GGCAAGAAATATTATTGTTGTGAGTGTTGCTGATGAGAAGGAGAATATTATTATTTTGAA
AACATTGCCTACGGGCAGGAAAAATATTATCGTGAAAATATTGCCTATGAGTAGGAAAAT
AAAAAAATAATAAAAAAAAATACTATTTCCATGGGAATGATTGATAAGATTACTTCGGCT
AATGGCATTCAAGTTGGGATGACCGGGAATGATTGATGAGATTAGCCTCGGCTAATTATA
TTCGTGTTAAGATGATCGGGAATGATTCTTAAGAAGTAGCTTTACATTCTTGTTAGGATG
TCTAGGAATAATTAATAAGAGTAACTTTGCATTCGTGTTAAGATGACCGAGAATTATTCA
AAAGAAGTAGCTTTACATTCGTGTTAGGATGTCTAGGAATGATTCATAAGAGTAACTTGC
ATTCGTGTTGGGATGACCAGGAATAATTGATGAGATTAGTTTGACTAATAATAATACCCA
CGTTGAAATGACTGGGTCTAAATCAAGTAGTCAACTCCAGGCAAAGAGTTTAACTGATAT
AAATGAACATCCAATTACAAAAATTAAGAATGTCTAAAATGATTCACAATGATCACCAGA
AATTGGTTTTGGAAAATTAAAGAATTCCTATAGAATATGAGGATTAGGATATATGTTAAT
TATATGCATGGCTTTAAATATTTAGATCTTATTTCTTATGTTTTGTATGCTCATATAAAT
TAATGTTGAATAGGATCTTCTCTCACCCAAGACGCCTAATAATTTTCCAGAACATTACTT
TTACTAAAATTATGTAATATAAGCTAATTAATGGTAGTTATAGCAAAACATTCATTACAT
GTAGAATCTTGTAAAAATAAATGGAATTTACAATGCATGTCTTGTATATTATACCTGTTT
TATAAAGACAATGTACTTAATTTAATTTGTATATTTATTCATCGAGAAAAATCTTTCCAT
AGTTAATCTTTAACGTGCTTCTTATCTATAAATAATAATCATGCAAATGTGAGTAATAAA
TTGTGTGTGATGGTTGATAAGATACAATAGAAAGAATAATTAGTGCAATGAATTTACGAT
CCAGGATGATTGGATTGGAAATTGCTATGAAGGGTGTTGTATGAAAAGATATTTTTGAAG
GGTTAATGTATATTCAATGATTAATATCACCACTTGGAACGTTGAAGTAAAAAAAAATAT
CCAATCATTGGAAATCAAAGATGCAAGTATCTAGAGTATGTTACTTCATTTTGGAATTCC
CTTGATGATTTGAAAAAGTACAGATGATTTGCCATTATCATCTTATGTCAAGTTTATCAG
AATAAGAGTATCTGTGGAATGAAAGCAAGCACTCGATCCCATCGAAGCCCTTACTGAAAT
GACCTTCGGTTCAACTGCACACCCCAGCTGGTCAAACCGAGTCACGGATCAACACAGTGT
TTCAAACTATAATATGTATTATAAAAAATATGAAAAATAATTTTTTAAAAAATAAGATGA
GATGAAGAAAGGTTCACTCAAAGTGGCCAAACTTGCCCTTGCGTTGTGTTGGTGGAAGTG
TTGTTACGTTCTCTTTCTCATTGTGCAACAGGTGATGGTGGATGATTGGTAGTTTATCGT
CAGTGGTCATCTTATTTTCCCTTTATTTTTTCTTTTCTATCAAAAAAATACATGTTAATC
CTCTTTTTATTTATTTTAATTTTAATCCTTATTATTTTGATCTATGATTTTTGTTTATGG
CCTTTTAATAAAAGTTTTGTTTGTTTTCAATTTAATTCTTCAATTAGAATTTGTCATATA
TTATTTCTTCCAATTCAGTCCTTATTTTTTTTTATTGGCCTTTTTGTTTAATTTTTATTG
GTTTTCAATTTTATCTTTAAATCAAAGTTTATGGTGTATTATTTTTTTTCAATTTGGCCC
TCATTCTCTTGATTTTCTTTCTTTTTGTTAAAGTTGTTTTTCCTTTCAATTTAACCCTTC
AATCACAAAAATTTGGTTTCCCTTTAATTCATTTTTTATTTTGATTTTCACTCTCATTCT
TTTATCTTTCAATCAAAGTTTATGGTGTATTATTTTTTTTCAATTTGACCCTCATTCTCT
TGATTTTCTTTCTTTTTGTTAAAGTTGTTTTTCCTTTCAATTTAACCCTTTAATCAAAAA
AATTTGGTTGCCCTTTAATTCATTTTTTATTTTGATTTTCACTCTCATTCTTTTATCTTT
CAATCAAAGTTTATGGTGTATTATTTTTTTTCAATTTGACCCTCATTCTCTTGATTTTCT
TTCTTTTTGTTAAAGTTGTTTTTCCTTTCAATTTAACCCTTTAATCAAAAAAATTTGGTT
GCCCTTTAATTCATTTTTTATTTTGATTTTCACTCTCATTCTTTTATCTTTCAATCAAAG
TTTATGGTGTATTATTTTTTTCAATTTGGCCCTCATTCTCTTGATTTTCTTTCTTTTTGT
TAAAGTTGTTTTTCCTTTCAATTTAACCCTTCAATAAAAAAAAATTGGTTGCCCTTTAAT
TCATTTTTTATTTTGATTTTCACTCTCAATCTTTTAACTATGATTTTTTTGTTTTAGATC
TTTTTGTTTAATTGATTTTTTTTTTGACTTCATCCTTCAACGTTTGATTTATTAGGGTTT
GAAAAGTTAATGTAAGTCAACATTCTTTTTTTTTCATTTCCTTTTTTGATTTAATTGTTC
GACATTATGTTTTTCTTAAACAAAACAAATTGATTTTGTGGTTATCGTCAATTTCTTTTC
TATCGGGTTATCCTGATCTCATGTCTTAAGTCACGGGTTTTGCAAGGCTTTTTTTGAATT
AAGGTTTTTCTAAAAAAAAATTATGTGTATTGTTTTTTCAATTATCTTGATTCATCTATA
AAATAAAAATATTTATTTTTAGATAATATTTATAATATTTGCATCATTGCATAATATTTT
TTTTCTTTTATTTTATTTAATTAGTTTAGTGTGTGTCTATTTTTATTATTGTTTCATTAA
ATAAATAAATAAATTCAGTAAATAAAACCGAGTAAATATTCCATATTACAAGATCAAATC
CCTTTGATCCATATTTATGTCTCAATTTTTTCTATTTTACTTTTAGTTATTGTTAATAAT
TTTTTTCATTTATTTATACATATGATTATCTAATTATCCATTTATTTAATTAAATATTTA
TATAAAGTTTTTGATTTATGCTTAAAAAATTTATGTAAAAATTCCATTTTTTTTATTTTT
TTTTTAAAAAAAACTATACAACTAGCGGTGTAGGCGAGAGTCAAAGCAAGTTGCTTTTTA
CCTTTAGGCTTCGTTTGTTTGCTGAAAAGTAGTTTTCTTTTGAAAAGTAAATTTCTTGGA
AAGTGAATTATTTTTTTATGTTTGATAATATCATGAAAAACAAGTCGAAAAATAATTTAT
AGTGTTTGGCTATGTCATGGAAAATAAGCTGGAAAATAAATTGTTAATATATTTTTTCAA
GTTTATTAAAATAATGAGGAACAAATCTTAGAAATTAAAAAGTTGAATGAGAATAAAATT
GAAAAAAAATATTAATTTCATAAATTATCTCAAATAAAATAAATAAAAATAAAAATAATA
GAGATAAAAAAAATTAAAAGATGATGAAATTAAATTTTTTTTTGACAATTTCATAAATTA
TTTCAAATAAAATAAATAACAACCAAAAGAATAAAAATCAAATCTGATAGATAAAACATT
TCAATCAAGAAAATGTTAAGAGAAAAGCAAATAACAATCATAAAAATGAGGATCAAAGTT
AATATAAAAATAAAATTAAATCAAATTTTAAGGGATAAAATTGAAAAAAAAATCAAAATA
AAATATAAAGCAATCAAAAGTTTGAGGACCAAATTTAATATAATCATTAAATAACATAAC
ATTTCTACATTTTTCATAACTTCTAGAAAGTGTTTTCTGTCCAAAATAAAAGGAAAACAC
TTTCTTGGAAACCAAACCAAATTTTTCTTTGATTGAAAAGTGTTTTCTGTTTGCCAAATT
TTCTAATGACAAATAAATACGGGAAAGTTTGGAATGTAATTTTTTAAAAATCAATTTTTC
ATAAATTTTCTAATGACAAATTAATTTTGCTATTTGTTGAGGGAGTTAACGTGTGTACCA
ACCCCAATGTTGAAGCCTTGAAAAAGCTCATCGAAAAAGGAAGCACAAGAACATAAGACT
ATAAGAGTGAAAATTCTAACTACTCACCTATCAAGCTAACCTCCCCTGAGTTTTCAGGAT
TGCCTTCTGAACAAGGATTCTAAAAACGAGGAAAAGGAAGCTATGATTTCAATTAAGTGT
ATAAGGTTGAAAACTTAGCAATATAATCTTTATTTAATTGTTAGATTTAATTAATTTTGT
GTCAAAAAGATTAAATTTTTTGGGTTATTGTATGTGTTTTTGCACATGCTTTACTTTTTA
TGGACAAAACCTATCCTCAATAACAAGTGATCGCTAGTCAGAGATGTCTGAGTCTCAGAA
TTTGGAGGAAGTGTTAATTTATTGTAATCAAGATATTAAAGACCAGAATTGATATAGAGC
TGCAAGAAATTTAAAACAATAAGAAGACGAGATCATATCCTGTGTCAAAGTCTTCGACAC
ATTCCACTAAAAAATATATAGTCCTTGAAACAAAACACTACCATTTTTTTAGATAAGAAA
ATATACCGTTCAAAGAAATTCTATTTTTGATTAATCTGGAAAATGCCGCACATAATACGA
AAATGAAAGGCAGAAGACACATCTTAATTGGATTAGCTTTCTGCTGACGAGCATATGAAT
ACTGCATTGTCGAATAAATGCATTGCCAGGCAGCACCAACCAATCCAAAATACTCAACAA
TAGTGCCAACAGGCTCTCCAGGTGCGGAAGGACTGGTCGATCGGCGATGGAAACAGGGCA
ATAGGCTCATTATTTTCTTTCGTGCCATGTAAAGGAGTTCAGCAGTAGCAAGAAGCAAAG
CTACATATGCCAACACCATGCCAATTAATGCATAACTCAGCTGGTCAGAAACTGCAGATG
CAAACTCTAGAGTTAAGTTCGTCATCAGCAAAGTCCATCCTGATTTTTCCTATATAAGAA
AGTAGTGAGTTATAAACAAGGAAGTCAACGAAACTTCACCAATTCTTAAAAGCATTGTTT
TCATAGTTCTTACTCCAGGGCGTGAACTTTCTCCAGCATCCAGCAGCTTCTCCGCTACCT
CTCCGGTCCCGTTCTCTCTATCACTCATACTGACATCAATTGCAATAGTGACCTCGTTAT
TTCTTGAGCCTGCTACAGTTTTACGTTTTCTTCCTGGAGTGCCATCAAGTATAGCTAGAA
AGGCTATTCCTTGAACTTCTTCTGGAACGTCTTTACAGATTTTAACACCACGCCCTCTCT
CTCCTGATAAATGCAATTTGATCCTCGTAACGGAAGTGCTCTTGGCAAATTCATGCCCAC
AAAACTTACACTTCATGCTACTACCATTCTTATCTTCAACATGATTCCAAAAAGGATCCT
TGGGTCGACTCATTTTGTCCTATAGGCAAAAAAGGGTCAAAATATTGGATAAAAATGAAT
GGAAGTTACATTAATTGGAAAAGGAAAGATTGAAACTGAGAAACATTTTCAACAATTAGA
GGAGCCCTTGAACAGGAATATAGCATGGCAATTACAACATTTATGCCTGCAGTAACAAGA
TGATAAGAAATTATGTAATTATTGTTATATTAAGCAAATGGAACAGATTGATTTTAAGAG
TAACAATAATTTGTTACATTAATCGAACCATTTTCATCCTCTTTCTTCTTTGGTCCTGTA
GTTACAATTAAATATTGAATAAAAAATGGATTTTGAAGTAATCTTCAGAAAAAAATACTG
CCAAGCAATCTTAAACAAAAATTTTGAAGTTATTCTCTATGATAAGTAGTTGAAGTTGAT
AGCAAAAATAAGGATAAAAAGTAAAATTTACCATGATTGATGGGTTCTCTTTGCGTATTT
GGATGGCCATATCTCTAATCAAGTCATGCATCTTGATAGCATTACCACCATCAATTCTTT
CCAATAAGCAGACACCTTCAAGTCTATTAAGCATTTTGTGACCCTCGTCAACTGCTTCTT
GCCTGCTCTCCATTCTTTCAATTATTCCCACATCGATCAAATTACTTATCAACTTTTCCT
TCTCAATCACTTGACCTTCAGGAAATAATGCACAGTATAACAGACATTGTTGTAGAGCTA
AATCGTGTAACCGATCATAACTAAACCTCAATATCCGGAATACCTCATCCATGTCACTAT
ATTTTGATTCTTTCAATTCCTTCAATGTATTTTTCCACTCATCTAAGTCATCCACTCCCG
TCAAGTTTCCTGCCATTGTAGTAATTGCAATTGGCAAACCGGCACATTCCTTTGCAACAT
CTTTTGCGATGCGTTCCACTTCTAGAGAAAGTGGAATGTCATGTCCAAGTTTATCCATGA
ACAAAGTCCAAGTTTCTGTCTCCGAAAATGGCTTCACTTTTATTTTGTGTTTGCTACCCA
TTTGCTGACAAATGATTTCTAGTCGAGTTGTAAAAATCAACTTGCATCCTTTTAATGGGA
TAGGAATTCCCACTTTGTGTAGATCAAAAGACTCCCACAGATCATCTAAAATGAGAATCC
ATTTTTGTTTGTTCACTAGTTTTTCTGACAATTTCACAGCTCTTGGTTGGATTTCATATT
CGCTTGAAAGATCTAAATGTAGAAGTCTAGCAATTTTATTCTGCAATTTATAAATACTGA
AATCTTGAGACACGGTCACCCAGTAAACATGATGTAAAATATCTGGTCTTTCTAGAAGCT
CCTTGTAGATACGTTCCAGCATTGTCGTTTTACCAACCCCTCCCATCCCCCAAATACCAA
TAGTTGAGACTTCATCATCCATTAACCAATAACGTATCACATTTGTATTCTCTTCAAATG
CTCCTGCACCAGGCTGTGCTACTCCTCCAGCCCCGTTCACTGTATTATCCTTCATTAAAA
AATTATAGATCTCAACCTCATTCATATCTGGTGCATCTCCTGCCAAATTGTCAGCTTCGT
TGTTTTGTTCGTGTGGACTGGTTGAGATGGCATTATCAATATCATTGCCTCCAGATGGGC
TTGCACCTACGTTAGTCTGCACTAATCTTTCTGTTGCTTCTCTTCTACTATCATGGTCAT
CAACCGTGTGTCTCCAATGAGAGACACTTCCGTCAACATGCTGAATACATCTTTCACCAG
TGTTTTCCATGCCATTTGCCACTTTTAAATGTGAACAAATTCTCTCTTCCCCCAAACCTT
GCTCCATGCCCTGAACTCCCATTTGTATCTTTGCAACATCTGCTACCAAATTGTCAGCTA
CATTGCTTTGTTGCAACACTTGAACGGCTTGTTTAATCCTCAGCTTGCTCTGGAGTGCAT
CACCTCTCAGTCCAGTCATGCTTAATATGTCGTTTGCTGCTTCTGCGTGTGAAGAAATCC
TCTCTTCCCCTACTCCGTGTTCCAAACCCTGAACTTCTGTTTGTACCGTTCCAATATCTC
CTCCCATATTTTCCATCTCAATGTTTTGTTCTTGTGGACTAGTGCTTCTGCTTCTGCATC
ACCAACTCTTTTGTTTGATTGATGTTTATGTGCATGTACCATGCACATATATATACAGTT
ATTCACTGGTTATAGAAGTACAGTGTGGGTAGGACTTTGTATGAAGCTAGACTTTATCTT
TAAATAGAATTACACTAAAACAGAGTTACATCAGGTTTTAAACTGCGGAAGTGTAGGTGA
CGGATTCTCTTGAGTTTCTAGGATTAGCAGTATCATTATATTCTCAAGATATGATTTATA
TTAACAATATCAAACATCACCAAAAATTATTATATTAATCTCTTTGATGTTAAATCTTTT
ATTTGAGAATAATCTTAATGGTGAGTTAAATCTTTCATTAGAAAATAATCTTAATGTTTC
GTCGTAAACATTATGGCTTACAAGCATTGTTCGTTTTATAGTTAAATTAGTGCCTAAAAG
CTTAAAGCAAAAATTCATCTCAAAATACTAAAATTATATTTGTTATTCCTAGCAATCACT
TTCAAGTATTAAATTAACATTTCTTATGTATAAATTAAAAATATCCTATTTATATTAAAC
CTCAATTAATATTCATACAAAAATCGATAGTCTAATTGATATATTTATATTATATGGTTA
TAAAAAGTTTTTGAATATAAGTGTTCCAATTAATATTTATGATGCTACACGATTTCTATT
TTAACTCTTAATAAATCTACTCAACAATTTAACATACTTTAAAACAATCCGTGAATTTTA
TGGAAAAATTAACTATTAATCACAAAAATAAGAAGAAAAAAAATTATGTTAAAAAAAAAG
GAAAGAAGGAACTGCCATTACCACCGTTTTTTATTTGTATAAAAGTTGCTTTCCTAATTT
AATTTAGATTTTATTTTTTCATTATAACAAAAAAACTAAAATGGATCAGTGTATTATTGT
TCACCCTTTTACTGTTCACATAGACAAATATTATTATGGATTGGAGCAATATAATGACGT
AATTGTCCTTGCCAAAAAAACTTGTTAAGCATGCAATTAGGAGTGAGATTGTCTTTTCTA
TGGGATACATTTGGCATTGAAAGAATGATTGGGAACAACATGGTCCATTCAGGTTTTTTG
GGCTATAGTATATATATATTGAATTTCCTAGCATAAAATTTTAAGCTTTGGATCGGAGGA
TTCTTTAGTTTTTTAAAAAAAAATAAATAAATAGTGAAGATACACTCATGACCCTGAGGA
ATATGCATGTGTTAAGGGGTTTTACCATCCTTTTATTTTATTGAAAGAGTTTAAATACAA
AATTACTCTTGGGTTTCAAAAAATCAAGGCTAGAGGTGTTTTCATCATTTTCATATAATT
GTCAGACTCAAGCACCTAGGTCTGGCATGCTGAAGATGATTAAGTTTTATTATAGGGGTG
TTTTGAGAGCTTGATTGAGTTTTTAACAAGATAATTAAGTCGCATGTGAATTAGCTTGGT
CAAATGAGTGACGCTGAGCAAACTCCATCATAGCTGGAGTTAAAACCTAGACCATGCAAC
ACCTCGTAGCTATAAAAAAATCCTTTAAATACCGGTGCATCATGACTTCCTATAATGAAA
ATACTTCATTAAATAATATGCAAAAATTACCATCTTGGTGATACTGTATTACTTGGAAGA
ATCAATTAGCAATAAGAACAAAATGGTAAAGAAAAGAAGGATTTATAGTTTACCTGTAAA
AAGTGATTTTCGAAGCGTGTAGTTACTGGTTTGCTTAAGGAATCAGCAAAGAACAGAAGT
CCGAGAGAGAAGAATGGTTTAGAAAAGTTGGGGAGGGAAGGAGAGGAATTAATTAAAGAA
TGGTCCTACAATATATATATATATCTATATATACACGTTACCGCGTCGCACAACAAAAGC
GATAGAAAGCGGACCTCAATCATGTTTGCGCGTCGTCTAGCGAAAGCGAATGAAAGAATT
AGAGTTATTCAAGCTCTAAAATTAAAATTATAGCTGTAAACTGTAATGGAAAAAGAAGAA
AAGATTTTAATAAATTCTTGAATAACTAATTTGTTCTAAAAATAACATACTAAACTATTT
ACATATTAACTAAACCGACCTTACTAATTAAAACTAAACTAAACTAAATAAAAAAAAAAT
TATTCAACAACAACTTCTAGATTTAGAGCGTGGTTGTAGTTGCTTTTCAAAATGTTTTTC
ACTTAGAAATGTATTAAAATAATATTTTTTTATTTTTTAAAAATTATTTTTGACATCAGC
GTATTAAAATGATCTAAAAACACCAAAAAAATATTAATATGAAGCAAAAAAAATATTTCA
AATTTTTTCAAAAACGCTTTTAAAACGCAAAAACAAACAGGACCTAATTTGCACAGCAAT
CTAAACTTTGATTGAGTTTCTTAAATTTTATCTAATCTAACTATAGGTTAAAAACTATAT
TTATTCTTGTAACACAAATATTTTCCTGAATTTAAACTTGTTAATATATTCCATGCCAAT
CGGTACCTTTTGAGTGTATGGAATAGTGATCAAATTGATTTTTAAAGTTTTTTTAAAATA
ATATATTTTTATATTTTTAAAATTTATTTTTGATATTAACAAAGTATAAAATAAATTAAA
TTTTAAACAAAAAAAATTTAAAAATCAAGGTTTTACAAGTTTCGAAACACCATGGAGGTA
ATCGAAATTCAATTATTTCAAATATTATTATGATTTTGAAAGCAGATCTGGAGGGACCCA
TCCATGACAATGAGGAAATAAAAAAAGAAGCACGTCCTCCCACCTAAGAGCATATCCAAT
GGGTAAATGGAAAGTTAAATATTAAAAAATATTATTTTAACTCTTTCATACGTATCTTAC
ATACTTTAAAGCAAGTGCGTTAATTTTTTTTTTTCTATAAATGTTATTTTTACATATCTT
TTTAAAAAGTTAAAATTAGAGAGTCACCAAAAATAATACACTAATTAAATATAGTCATGT
AAAACAAAATATCAAACTTATTAAAAAAAAATAAAATACTTATTTATCCCACTCTAATGA
GGAAATATAAAGGAAACATGTCCTCGGACCTCATAGCATCTCCAATAGTTGTGCTGCATC
TCCAACGGGTGTGCTAAATAAAAAGCGAAATATTTAAAAAAATATTATTTTAACTCTTTC
ATGTTTATTTTTATATATTTTTAAAAAAATATTAAACAAAATACTAAAATATCTTATCTC
TGTCTCACAAATGTTATTTGTACATATCTCTTAAAAAAGCCAAAATCAACAAAACGGGGG
CTACAAAAAAATAAATTAATTAAATATAGCCATATGAAAAAAAATATCAAACTTATTAAG
AAAAAATAAAGTACTTATTTATCCCACTCCAATAATAAAATAAAAAAGAAACATGTACTC
CCACCTCAGCGCATCTCCAACGGTTGTGCTATATCTCCAACAAGCATGCCAAATAGAAAG
CTAAATATTAAAAAAGTATTATTTTAACTCTTTCATGTTTGTTTTATATACTTTAAATAA
AATATTAAACAAAATGAGAAAAATATCTCTCCCACAAATTATATTCCTTAGCTTGGAGAA
GGGATATGCTTTCTTGCAAATACTTCCTTAGCTAGTCCAGTCAACAAGGTTTTTCTATTC
ATGTGCTTTACTTTTTGTCTCATTGCTTGATGTTTGTTTGCATTTGTTTATGTACACTTG
TCGCTCGGGATCATATGAGTATTCAAGGAAAAAACAGAAAGGATCATATATGTTTAGCAG
TTTAGTTATGGTTACTTTTTAAAATACTTTTTACTTAAAAATATATTAAAATAATATTTT
TTTATTTTTTAAAAATTATTTTTAACATCAGCGCATTAAAATAATCTAAAAATATAAAAA
AATAATTAATTTAAAGCAAAGAAAAAAATAAAAATTTTCAAATTTTTTCAAAAGTGTTTT
TGAAACGTAAAAACAAACAGGGACTCCTGTGTATTTTTATATTTTTAAAATGTTTATGAA
AAAATATTTTTTTATTTTAAATTAATGTCTTTATATATTTTTATATTATTTTGATATAAT
TTTTCTAAAACCAATCTAGTTATATTTTCATAATCTAGTTATATTTTATCAGTAAAACTG
TACTAGTGTTCTAAAAAGATTCATTGAGTTGTAATATTGGGTACTGACGGCAACAGACAT
AAACCAACAAAAAAACAAATATTTTTTAATTATTTTTTCATGAGGACCAATTAAAATTAC
TGATTTATGAATGGGTATGATGGAAATATAATTAAAAGTAAGCTTCTTCTTTTTTGGCTT
CATATAAATTTTAGCGCTCAAGATTATGAAATACACACGCGCACATATTAAAAAAATATA
ATAGAGATACAACTGAATCCAAGCCTTGTTTTGGCTTTATAAAAACTTCAACATATTGCG
ATATATAAAGAGATATAGAAAGAGAAGCCCATAATCTTAATTTGCATCGAACACCACTCA
GCTATAGAAAATCCTTTAACTCTAAAGGGATAGTATAGTTCAACTGGTCAGGTTTTAGAT
TTGTTTTTTAGAAATCACTAATTCAAGTTTCATAAACCTCAGGGTTTACATGATCATTAA
CTTTAAGGGTCATGAAATTAGTCGAGATACGCGTAAACTGACTCAAATAACCAGCATAGT
GTGTTGCTTGGAAGAATACTGGTGGACCATGACTTCCTGTGATGAGAACACTTAATTAAA
TAATATGTAAAAATTACCATCTTGGTGATTTAATAACCAGCATGCTGTGTTGCTTGGAAG
AATCCATAGCAATGAAGAACAAAATGGTAAAGAAAAAGAGGATTTATTAATTAATCAACC
TGCAAAAAGCGGTTCTCCAAACATATAGTCAATCAGCAAAGAACACGAAGCTGAGAGAGA
AGAAACAGGTGGAGAGGGAAAGGAAATGAATTAATTAATGGTAGCACAGAGAGTGTGGGA
GAGATCGAATGTTCGCTTAAGCGATCAGAAACGAATAAAAAACTAAGAGCACAGAAGGAA
GAATGGCCCAAGAAAATATTTACAATAGAGGCGAATGAATCTTCTTCTCTTCTTCTTCTT
CTTCTTCTCTTTTGAAACATTAGTCAACATTAGTCAATCACGTTAACGCGTCGTATAGCA
AAAGCAAAAGAATTCGATGGGTTATTGTATTGTTGAGCAACTGTGGATGAAAGGCACCTC
TTTTTGTATTTTTATTAAAAGTGTTTTTTTAAAAAAATATTTTTTAAAAAATATTTTTTA
TTTTTTAATGTACTAATCAAAAATAAAATTTTAAAATAAATAAAATATTATTTCCATCAT
TTCTAAATAAAAAATCACTCTAAAAAATACAACTATTATCATAATATCAAACTTGTTGGG
GTTGATACCAAACAAGTCTAGGTTTCTGGTGTAGTTTTTTTTAGGGTATGTTTCGAAGTG
TGATTGCGGTTGTTTTTTAAAATGTTTTTCACTTGAAAATGCATCAAAATAATTTTTTTT
TTATTTTTTAAAATTATTTTTGATATCAACGCATCAAAATAATATGAGAATGCCAATATT
AATTTGAAAAAAATAAAAAAATAAAAAAAATATAAATTTTTTAAAAATATTTTTAAAATA
CAAAAATAAACATGATCTTATAAACATGGCTAGGTAGGGTGCGTGAACAAGGGATTTTCC
CAGCTGGGAACGAGGGCTTCCTGTGAGCATGCATGTTGGGAACAAGTGTGTTTGATATTT
GTGGTAGCTTTTGTGGTTGTGATTTTAAAAAAATTGTTTTATAAAAACACTTTTAGTTGA
GGTTGGTTTGATATTTATATATGTTTTGTTAAAACTGTGGTTAAAATTGAGGTTGAACAA
AAAGTAGTTTAATGTGTTTGATTTAGAATGCTTTTTAAATTGAGGTTATAAAATAACTTT
TTTATATATATATATATATTGATGGTTTTAAATTTAAATATTGTAACTCTAACTACTGCT
ATTATATCATGAAATAAATAATACTTTATATATAAAAAATTTGTATTGTTTCATTAAACT
ATTTACAATTCCATTACATACAAAATTCATTTGACATATATCAAGCTCTAAAATTGAAAT
TATTGTTGTAAATTGTAATGAAAAAAAATATTTTAATATATTCTTAAACAACTAATTTGT
TCTAAAAATAACATACTAAACTATTTACATATTAACAAGACCCACCTAACTAATTAAAAA
AAAAAAAAATTGGAAAACAACTTCTAGATTTAATCTGCACAGTAACCTGAACTTTCGTCG
AGTTTTTTAAATTTCATTATAACCTAACTATGGATTAAAAATTATATTTATTCTTGTAGC
ACGAACACCTTTTAATATATTCCAGGAACAAGCTGTTGAATATTCCATGTCAATCGGTAC
CTGTTACATGTGAAGTATGAACCCAGTTGTAGTTGAGACTTTGAAAACAGGGAGGTAATT
ATATAATTTAGAATGGCTGTGGAAATGCACAAAGTAATCCAGAGTAATTTACGAGAGTAG
TAGTTGTTTTTTAAAATATTTTTTTATTAAAAATATATTAAAATAATATATTTTTTTATT
TTTTAAAATTATTTTTGAGATTATAACATTAAAATGATATAAAAATACTAAAAAAATATT
AATTTAAAGTAAAGAAAAAAATAAAATTCAAATTCAAATTTTTTCAAAAACGCTTTTGAA
ACGCAAAAACAAACAGGGTCAAAAAATTTTCAGGCATACTACATTGTTGGTTTTGTTTTA
AATTGCTAACAGTTTGTTGGTTTATGTTATAATGTTTTGCTTGTAATATTTTTTACTCTA
ACATCAGTGAATATTCAATTACAAATACTTCCAACTTTAACAAAAAAATAAAATAAAAAT
AAATGGTATTTCTGACTCTGATATCAGTGAATAAACTAATAAAATAATTGTGAATCAATG
CATATATATTTTTTATTTTTCTTCAAAAAAAAATATTTTTTTAAGATGTTCTAACTCGAC
TGATCACTAGCACAAGCTACTGACCCGGCTGCGCAACATGAACGTTAACTAAATCATGCG
CGCGTGCATGAGCTGATAAAGGAATTAAGTTAGAAAGTACATAGGAAGCGAATTAAAATT
CAAAGTAAACAGTAACCAGTGAATTAAAATGAAAAGCGGGGAAAGAGAAGCTGACTTACC
TGGTAGCTCTGAAGATGAAAACGTGATGGAAGATTCGTCGGCTAAGCTCCTTTCTCTTTC
CTTCTCCTTTGTTCTTGCTTTTCTCTGATTGGTTTCTTCCTGTCCGTCCCCTGTTCTGTG
GGTGTTTCGTTCTCTTGTTGCCTTCTGTTTTTTATTGTCTTCTCTGTATATTCTCTCTGT
CTATCTTTTTCCTCCTCCCTGTTCTCTTCTTTTTTTCTCCGCCCCTGTGTTTTTTTGTTT
CCGTTCGTGCTCTCCCTCCTTTTCTTTTCTCCCCTTTTCTGAGTCTTTCTCTGGCCTTTT
ATAGGGCCAGAGAGTGTCAGTGATCGTTAACCAGGGGCGGAACCAGAAAATAGAATGAAA
GGGGCCAAAATATTAGTTGTTTTATTATTTAGACTAAATATATTAATATTATTAAGGGAG
GCTGGAAAACAAATTCCTTGCAGGGGCCCTGGCCCCTGCCAGCCCCCCCTGTCGTTAACA
GTCCTGCACTTACAGGACTGTAGTGGATTCGGAGACGGGATTGTGGGCAGGAGACGTGGT
CCACGATTGGATCGAATTTGCTGCAGATTTCCCTGTTGAATCGGCTTTCTCCGCGCGAAA
CGAAAGGGATAATGAACAGTGCTTCAAAACGGTGTCGTTCGTGTCCTTGGGAATGACTAT
TTTCACCTTGGGCCTTAAACGTTTTAAATTTAACAATTGGGATCCTAATCAGTAATAATC
AATTTCTAATTTTTCCCCTAGATTAATTTCAATTGAATCCCTGAGTTATAATGCCATTTA
CACAACAGTCCTAAGTTTCTGGATTATTCAATTTAGTCTTTAGACTTTAATTTCCAGCAA
TTTTGCTTTGAATTAGTTCCAAACTTTGGTATTTCTTCGATTAAATCTTTGATTTCTTTA
ATTAATTAAATTAAAGTTTAATTAAGTCTGCAAACTTATCAATTCTTTAATTAAATTCCT
GATTTCATTAATTAAACTAATCCAAAATTTAATTAAATTCTCAAACTTATTAATTCTTCA
ATTGTTGACCAAATGACTTTTAAATTTGATAATTTCATCCCTGAACTTTGAATTTGTATT
GTCTTAACTCCGTTCTCAAATATTTTTTTATTCATTTATTTTTTATTTTTTATTTAAAAA
TTGAATTATGACACTTGCATATCCTTTTCGGCCTGCAAATATATATAAAAAATCAAGTTT
GTTCTATCAAGTCGGCTATTGTTTTAGGAAGTGTTTAAGAGGGAGTTTTAACTGTTTTAT
GATATATTTTTTTAACCTTATAAATATTCGTTTTATGATATATTTAAGTAATTATAAACT
TTTAAAGTAATTAGTTAGAAATGAACGAGTGACCTTTACCCTCACCATGAAGGTTTTTTA
AGAGGGGTGGAACGTAGCAAGCTAGGGTTCTAGCATGGAAATGGGTCTGCAAAACAAAAT
TGAAAGAGGAATTGGGAAAGAAGGCTGTTGATCGGGTTGAGGCTGAGAGGGGTGTTAATT
CAGAGTTTCTCTAAGGGACGGCTAGGATTGCTTTACATGTCAGATGGATGGCTCACAAGG
AAAGGCCGAGTCAAGCTAGCTTAGCAGAAGGCAGAAGAAACGGCAGGCATTATGTATTGA
GTTTTCAAATTACTCCCTACTAATACCACTAATTATATTTTTTGAGTATAATAAAATCAC
TCTGACTTTGGTTTTGACTCTGGGTTTCAGTAAGGTTTTGTTTTGTTGGGCCAGATAGTA
ATGGATCAAGCCCAATATAAGAAGGCCGATCATTCCAACAAAAAATTAGTTTTGTTTTCT
TTTGATGGGCCAACAAAAAAATCTTGGCCCAAAAGACACAACGGTAAAAATGCCACCAAT
TTTCCGATTGTTTACAACAACTTTTGATTAGATTAGTTAAATTTTTTCTATTTTTTCTTC
AATTTGGATTGGTTTAGGTCTCAGGCTATTCAGATGGGTTAATTTGTTAAGGCTAATCCA
AAATTTAAAACTATAATTTATATAATAAAAAATATAAAAAATAAATTTTTAAAAAATAAA
GTAAGACCAACAACCACCACTCAAACTCTCATGCAATTAAATTAAATCCAAGTCAAGTGA
AATTATTATTAAATAATGTTAAAAAGCCCATCAAATTACAAAAAAAAAAACTCATTAGAT
AAATATAGGGAAAATATAATTTATTTAATAATTATTTACAAGATTTGCCACCATATTGAT
TTGAATTAATTATTGTGTGATTTGTTCAGGTTTCTTGGTATCATCCTAACACTAAAATAT
TTCAAAGTTGGAATCCTATTTCACATTCAATTCCAAAATCAGCACATATGAATCATTTCA
AAGAAAAATGTATATAAAAATTGAAATAAACCTAAACTTGTAGGAAACTGAGAAAGTCAT
ACATTATTCAACTAAGAATATGATAGAATATTGACCCACCATGATTAAAAATGATTAAAC
TGAATTTTATAACTATTTATTTTAATATTATAAATTTGATTTAACAGGTAAATCTAATTA
CTTGTTGATCTAGAATTTAGCTGTGTCAAATTTAAAATTAAATATTATTCAATATTATTT
TATTTTTTTCAACGAAATTTTTATTTTATTTTAAAATGATACAATCATAAAATGGTCTTT
TGTTTCTATGGGCTGTAAATGGATAAAATATGAGCCCAATAGGCAAGAGTTGGATTCGGC
TTACCTTCAGCTTAAGCTTAGCGTACAGAAGAATGCAAAAAACAGAGCAGAAGTTGAGAA
AGACACAGAAAGAAAGAAAGAAAAGAGGCAGACAGGGAATTGACACAGACAACAGCAACA
ACAAAGGTACAGAAACTAACTAAACCCTCTCTTAGTGTTGCCATTTCAATGTTTTTGAGT
AATTTTTTTGGTTTATGTTCGGGGTTTTTTTTTGGTTTCCATAAAAAGATTGCTCTACCA
AAGATCTGTGTTTAGAATTCAAAGCCTAAGTTTTTTAGAGAGAAAGGTGGTCCATTTTGA
AAGCCTTGTTGATTTATTCTCCTCTCATTGTAATTTGTGAGAGGACGAGTTTCAATTTCA
AGTTTACTATTTTATGTATAGTTTTATTGTTTCAAGCTTTTGAAGCAGTATATATCGAGC
ATTGCTGACTCCATTTTGGTGTTTTTTAGTTTAAAGCTTTTTTTTTTTTTACTTGGATTT
GGAGGGTTTCGGTTGGTTGGAAAAAAGGTTAATTCTTATTTTGTGATGGTGGGGGGTGAA
TGCTCGTTTTATTAGAGGATTATTGTCTTGTTTTTTGATTTCTTATTAGGTTAAGTTGGT
GATATAGAGTATGAGTGGTGCTCCTGTTAAAAGATCGCATGAAGAGGGTAGTCATTCTTC
TTCTTTGAAATTCCCTCCTCATGAAGATACAGGTTCGTATCCTAAGCTGACATCAGGGGT
TTCAAATGAGTTCCATCTACCATATGAGATGGGTCCAGATGCTAGGGTGGCTAAGATTCC
CAGAACTGAGTCTCGAGACGTAGATAGAAGATCACCTTTGCATTCGATGTATCGAATCCC
ACCATCTTCAAATGAATCACACATGGATTCTCATTTGAATGTTGCTCCTGAAAGAAGGCC
TGAATCAAGGGATTCCAAGGACTGCAGAGACTACCGGATTGAAAACCGTGAGCCAAGGAC
TGATGCAAGAGAGATGTATGGCGAGGCAAAGAGGGATTCACAAAGTGTTAAAAATGAAAA
GGATGTGAGGTTTGATAGTAGAGGGGATGACAATAAAGAAGTAAAGCATGACAGAGAAGC
TCGTATTGAGCCGAAGAATGACGTGAAGATAGAAAAGGATGGTTTTGGTCCTGCAAGTAG
TCAGGTGAATTGGAAGGAACCAAAAGAATACCATAGGGGAAAGAGATGTTTGGAATCTGC
AGGTGTACATGTGGATCCTTGGCATATATCACGTGGAAATTCCCAAGGCCCTGTTGAGAT
TGAAAAGGAAGTCGTCAGTATCGAGGAGAGGGATCATGCCAAAGTTCATGAGGCAGTTGG
AGAAAATAAAGTTGAATTGAAAGGTGAGGATAGATTTAAAGACAAGGATAGGAAGAGGAA
AGATTTGAAGCTCCGGGAATGGGGAGACAGAGATAAGGAAAGAAGTGATCGAAGGGGAAG
TATGCAAGTAGGCAACAGTATTGCTGAGGGAAAAGAGTTGGTGAAGGAAGAGAGAGAAGG
AGAGAGGTGGGAGTGGGAGAGGAAGGATCTGTCAAAAGACAGGGAAAGGTTAAAAGAGAG
GGAGAAGGACCACATGAAAAGAGAATCAGGAACTGGAGCTGAAAAGGAGGGTTTGCACAG
TGAAAAGGAGTCTGTGGATGGATCTGTCAGAATTTCAGAACAGGAAAATCCAGCTTTGGA
GCCAAAGAAACAGAAAGATTTTGATAACTGGAAAAATGTCGATAAAGAAGCTAAAGATAA
AAAGAAAGAAAGAGAAGCTGACATAGAAGGAGATAGACCTGAGAAGGGCAGCACGATGTG
CGGGAAAGAATCTGATGATGGATGTGCAGATGGTGAAATTGCAACTGAAAGGGAAAGAGG
AGTTTTTAACTATGGAGTCCAGCAGCGCAAGAGGATGCTTCGGCCTAGGGGCAGCCCCCA
AGTGGTAAATTGTGAACCCCGTTTTAGTTCCCATACTCAGGACTGTGAGGGGTATGTTCT
TCAATTCTTAATTGCTGTTTTAATTGGAAGTATGTTATCCATATGATTGATTTTGGATTA
TTTACCGTTACTGTGTGGAAACTTGCTTTAAAATATTTGATATGAATGTGGAAACTGCTA
TTATTGGAGCTAAGTGTCCAGAGATTTATCCTACAATGATAGTTTCTAAAGATAAAATTA
CTTTTATTGTTGCTGAAACCTTTAACCAAATTTGTCATTGTCATGTATTCTTTAGTATGT
TGGTTCTCTTAGATTGGTTAAATTGAGCATCATTCCACTTTAATAATTCAAGAGTAAACT
ATAGTCTAAATTCATCATAATCAAGTTCCTTTATATCTTGCAGATGTCAAGGTAAGCTGT
CATGTCCATTTTATGAAGCTGAAAATTTATTCGTGCGCTATGGCTAATGGGTTGCAGGGG
AGTTGGATGATGGGATCTCCTTCAGAGTACTGATTGGAATGCTAAAACTGAAATCATTAG
CTATCACTGCTTAATTGGATTTTTTTTTACTTCTTTCCTTTTCCACTCTCCTAATGCGTT
GGATATGCCAGAATGAGGTGTTAGCTTTCATATTTCCCTTTTCCCTTTCTTTTCTTCTTT
GTGCTGTATAATGTTTTCTCAAGCTTCTATTAATTGGTAGTTTCTCGGCCTTTTTAGGTT
TCTTTGTCACAACAAATGTGTAGCTTGTGTCAACAACTCGTGGTCTCTGTGTCATAAATT
ACTTCTATTAGTAAACATATTAGTGCTTACTGATGGATGATACAAAAAATAACTTGATAA
CATCGTAGTTCACAAGTTACTTGATTTCCTTTATATGGCTATTGAATTTACCTTCTGGTG
CTCCAGGCAAATCTGAGGTATCCTCTGTCATTTATAAAGTTAGTGAATGCATGCAAGAGC
TGATAAAGTTATGGAAGGAGTATGAAGCATCTCAATCTGATAAAAATAGTGAAAGCAGCC
ATAAGGGCCCCACTCTTGAAATTCGAATACCAGCAGAACATATTACTGCTACAAATCGCC
AAGTAAGCTTGCTGCTGTATGTAATAGTTGATGCTTTTGCTTGTTTTCATCATATAATTT
ATTTCTTCTCTCATGTGTCTTTTTTTCTTTCCTTTTTAATGTGTTCTTAAACTATCTTGG
AATTGTATGTCTCTTGGCTCCATGGGGCTTGCACAAATGCTAAGGGGGTCAGAGGTGAGG
GTATAGTTAGTGATGTTCTCTTTGAGCCGTGGACTCCCCATTACATCATCTGATTTTTGT
TTGTTTGACCATGCCTTTCTATCTTACCGCAAGATATTGATTGTCTCTTGTGTGGGAGCT
CGTGGGAAATTCTAAGGATGCATTGGGGTCAGAACTTTTAATTGCCAGTATTGTCCAAGG
ATGATTACATACTGCATGCTTCTAAAACAAATAAAAAATGCTAAGTTATTAAACCTAAAA
TGTATCAGTTCATTTAATTTATTAGTTCCAAGTCATTCAAAGACTCAGGAGTTTAAAAGT
TTGAAAAAATTCAACATATTGCTATTTCGTGATCATTGTAATGACACGGGAAGTTATAAT
ACTTCTAAAGCTATCATCTAACTACTTAAACTACCAGATCTCATGGCTTTAATAAAAAAG
TAATAATCCTTCCAATATGAAAATTGATGTTGTCACTTCCCTTTCTATTATGAAAATTTA
ATTTATAATTGGTTTAAGTTTCAAACAGAGAGATTTACCAAAGGTTTGTCGTCCGTGAAC
TCTAGCCTCAACATTCTGACTCTTACTATTTGTTCTAAATTATGCTTACTATTTTTAATT
TATTTTTTGAGTTGCTTGTAATATTCAATGAATCGAAATATTCGAATTGTGAATAGTAAG
GTTCTAACAACCAATGGAATTTCCATTAGCTTCCTTAAAAAGTTTCAAACCTTTTTACAT
TGTCTGAATAAGGGTTTCTTCATAGAGTCCGATTCTTATTAGTTTGATTATGTGAATTTA
ACTAGCCTTTATCCGAAAGTTTTGGGACGTTTAGAATTGAATGATGAGATCGGTTGTGTG
GGGTTCGGTTCCTTCTATATGTTTATGTGTGTTGTGTCTGCAAGCCGAATCTTTCAAAGA
TACAGCTATTCTTAAATTTTAAGGTCAATTTGTTGGTAGATAAGTTGTATGTTATGTGGG
TGCCTTTTATGTTCTGATGTGTACAATTTTTTACTGTGGATTGTCAGATGGTCAACTTTC
ATTAGAAGAGAAGAGGCCTCTATAAGAGCAATTATTTGACATGCAAGCTCTAATATTACA
GGATTTCTGCTCTGCATAGTTTGATGCCTTCATGTTTGGGTATTAGCTATTAGATAAGTA
TGCCCATGCTTAGGTCTTTAAGTTTATTAAGTGCAGGTAAGAGGTGGACAATTATGGGGG
ACAGATATATACACAAATGACTCTGATCTTGTTGCTGGTATGCTGTGATATGATGAACAG
TAGCAATTGTATAATTTGTTTATATGTGAACTGAAACAATATTGATGTTGCAATTTTGTT
GCAGTTCTCATGCATACAGGCTACTTCCGTCCCACTGCTTCTCCTCCTCCACCTGCCATC
CAAGAGTTATGTGCTACTATCAGAGTGTTGCCTCCACAAGATAGTAAGCCCCTTCTATCT
CGCCTTCTTTATGATGCTGCCATTTCTAAACACATTCACATCATGACCATGCAGTCAAAT
AATTCATGTAAATGTTACAAATCTGGATACAGCTATCCTTTTGAACTTTTATGTCTCTAC
ATTTTACTTCAGAATGAAATTTGTGTTGTTTCTTGAAGTTCTTATGTTGGAAGTTTGTGA
AAATAATGATATCACCTAGATGGTCTGAGTAGTTTGGGTTTTGGTTGAAGCCTAGTCAAC
TTTGTAATGGTGTCTGAGATTGGCCTTGTATAATTGATTTTGCTGACATCAAAATCATGC
ATAATCCATATCCATATTTGCACAAGTGAATCACAAGGATGCAAAGACACATTCCAAACA
AGATAACTTGAGCTCTTAAAAAACCCAACATGCTTGAACTGTGCTCTTTTGTCAATTGTC
AAGATGACAATACTTCCTTTAATAGTATAAAGCTATATGAGAAACTTAAATGACGTACGC
GCTTAACTTTTTCTTGCTAGTATTGCCTTTCTGCATGTGTGTCCTTACCATCCATGCTTT
ACTTGTGTGGAATTTTAACACTAACTTTGATATGTGCATTAGGCTACATTTCTATGCTGA
GAAATAATGTTCGTTCACGTGCCTGGGGAGCTGGAATTGGTTGTAGCTACCGTGTTGAGC
GTTGCTGCATCATGAAGGTGGTGGAAATTTTTTCGCAATTGTAGTTTTAGTCACCATTTT
TCTGCAATTCATTGAGAACCTTCAGAAATGTCTGAGGGTGTCATAGCAGCATTGCTATTA
CCATCTTCATGAATATTGCTTGCTGCTTGTTTTATCCTACAAAATCCTAGTCGTGAAATG
CCTTCAATCATTGTTATTTCTAATTTCTTGTTTATTTCAGAAAGGAGGTGGAACCATTGA
TCTTGAGCCCTGTCTTACACATACATCAGCAGTGGAACCTACTCTTGCTCCTGTAGCTGT
TGAACGGACAATGACTACCCGTGCTGCAGCTTCGGTATGACATTGCCATTTTCTTCCACA
ATCCTTTGAGTTTATGTTCTTACTCTTTACTTCTCTGTATACTGTTCCTATATCAATTAG
TAGAACTGTCATCTGAGGTAGAGCTCTGAGCAAATGTTTTACTCTTTATGATTTTGCTTA
TTTCAATTATAATCGCATGTTTGTGCTTCTAATAAAAGAGCTAAAATATTTCTGTGACCA
AGCACTTTTCTGTTATTTGGATCTACTTACATTATGACAGCTTTTCTCTTTCAGAATGCA
TTGCGGCAACAGAGATTTGTACGTGAAGTTACAATACAGTACAACCTTTGCAATGAGCCC
TGGTAGATTCTAGATCTTTTTGATAACTATGATATCCTGCAATTTTTCAGATCTGTATGG
ACTTGGAGATTTTTGTCTTATGGAAAGTAGAAGTTAATTTTGCCATCATCCAAAATGGTT
TGGAAGAAACTTGCTTTGTGTTTTATTAATAGTGATATCCATATCATGTAGTTATTAATG
AAAATGTCAACTGCATGTGTGTTCAAATGCATATGTTTGTCTATTGTGCTAGTAGTCGTT
GACCTGTGGATCTTGCTTTTAATGCACCTAAGGCTGCAATAAAGAGATGATGATGACCTA
TTTCAACTCGGTGATGTAACAAGTTTTTCTTCACATGAAAATTTAGATCTTTTATCATAT
AGCTGTGTGTAAAATAGGTCATCGGTATTTGTGTTTGGATTTAATTCTCTTTTCTGATCA
AGTGTAGAGGGAACAGAAAAGGAAAAGAAGGGCTTGAACATTTATATATAGAACAACTCT
CAACTTAGATCTCATAGAGAGTTTATTTCATATCCATCCAAACAAATTCCGTTAAATGTG
CTGTGGCATCAATTGTTTCATCTTATTGTTTTGAAGTTGATAGCCTTCTAGGGAATTATT
CTTGTTTTCTGTATGGGATTTTTCTGGTTTATGAAAACTAATAGCTACCAAGTTTTTAAA
GGCTTTCTAAGTTTTTTTCTTAGCAACACATAACAGATATCCTCTATTAATTTGTACAAC
TGTTGTGCCATTAGTTTACTATACGTGCCCTAACCCTAGATCTTGGTTTTATATAGCTGT
TCTAATATTTCATTTGATCAACTCTCCACAGTTTCCTACCAATAGACATGCTTATCTGAA
GTTTGGAATGTTTACATGACAGTTTACTGGAGTTTAGAATGTTCCCATGACATCATTAAG
TGTTTATCCTTTTTGTTTATCTACGTGGACACTAATTTTCATTGCCTTGCAAGGTGTTTG
CAATTTTGCAATTTTCTTGTTGCTGCTGTTGTCCATTAACTCTCTCGTATTTCTTGACTT
GTATGTTAGTAAAATGTTTAATGTTTCAATTTTTATGCCTGCATAATGTATCAGGATAAA
ATACAGCATTAGTATTGTTGCTGACAAGGGTCTGAAAAAGCCTCTCTATACTTCTGCACG
TTTGAAAAAGGGAGAAGTTCTATATTTAGAAACACATTCATGCAGGTACTCCCTCTTCTT
CTTCTTCTTCTTCTTTTTTGTGCTTTCTAGCTTGATACCGCACGTAGGTTTTGGAGGCAC
ATTTTTTTGTCTTATAGTAAAATTGTTTTAGCTTCTGTGTATGATTTTCATATCTTTCTA
TAACTTTTTTTTTGTCTTACAGTAAAATTGCTTTAGCTTCTGTATTGTATGATTTTCATA
ACTAGCTGAAAGTTGCCACAGAATTTCTTGATGATGACTTCTGTAATTTCATGCATTATT
TGTTTTGTTGTTTGCCCATGCATAGAAAACAAAATTATATTGGTTTATGTATTTAAAATA
TTTAGTAAACGAACATTTTTTTTGTGCAAGTCTGAGGTATTGAAATCATGAAGTTCACGT
GGTGAATTCTTAGTGATGTTCTGATTCTGAATTTTTGATTTCTTATGTGAAGGTACGAGC
TCTGTTTTACAGGAGAGAAAATGGTGAAAGTGACGCAGGCTTCTCAGGTGCATGAAGAGA
CAAATAAGATCCATAATCACCACCCACATTCCTCAAACGGTGAGAAGCACGACTTTGATA
ATGTTCTTATTGATGTATTCCGGTGGTCTCGCTGTAAGAAACCACTACCGCAGAAGGTCA
TGCAGTCAGTTGGGATCCCATTGCCCCTGGAACATGTTGAGGTACTTCATTTCAATTTCT
TTCCCTGAAACATCTCTTCATATTTAGATGTTAAAGTTTGTCGTATTTTCACGAAGTCAA
ATAAGGAGACTGCAGAAGAAACTCATATTGTCAGCTTGTAGTTACGTTTTTCTTCTGTTT
TTTTATCCTTCTAGGCTGACCGCAACATCTGTGATTTTGAACAGGTATTGGAGGAGAATC
TTGACTGGGAGGATGTGCAATGGTCACAAACTGGTGTTTGGATAGATGGAAAAGAATTCA
CACTTGCTAGGGTGCGCTTTCTATCTCCAAGTTAGCTATGGCTTCTTGTGTATCTACAAA
CAGTAGTGTAACAATTTGATGCATGCAGGAATAATAATATTTGGTTTGTAATGGTTTTAT
TTCTTAAATAAATCAAAGAATTGAAGTTAATCTCTTTTCTTTTTCGTTTATAAAAAATCG
ATTGGACTATATCCGTACCAGAGTATTTGAGCAACCAAAACAGAAGTACTGGAACTTTGA
ATATTGGGAAGTCTGGCATTTCTTCCATTCCAAGCAAGCTAATGACTAAAGGAAAGCATC
TCTCTGCAATTTCTTATTAGCAAAATTAATTTCAGTAGACCAGATTGATCGAATTTGTAT
CCATGTTCTCCTGACTACTTGGTACACTTTGCTTGAAGACATCACGAGATCCAGATATTT
AATATGAAATTCATCACAAGCTGATGAGCCCACTTCTTTGCCAAAAGCAGAGAGTAACTG
CATAGTCAGGGTCTGTTAAACCAACTAGCTAGAATTCATGTGTTGAAATACAAAAAACTA
CAAGGAAAACGAGAGATCACACAGAGACTACATCTTCCAGTATCAATTCTGTTAGATTAA
AGGTTTCATCTTGGTGCAAGTGCAAAAGCCAAACGGATCTGCAAGTTACAGTGTGCCAGA
TGGGAAGCAACGTCAGAGCCCTCTCAAACATAGGAAGGAGATAGTTTTATCCATGCTAGC
TGCTGACCCGAGTACTGAAGTATGTTATTTCTGGCCAAGTGATTTTCTTTGGAGTTTGTA
TCTTCATTAATTCATTAGACTTAAGGATTTAAAGCAGTGTAATGTGAACTCGTTGAATAG
TTAGTGTGAATAAATAAAGCAGAAAGTGACATGAAGTTGGCATGGTGGTTTCCATGAGAG
TAATCATTGCATACAGGACAAAGGAAGCACAAGGGATTTGCACCTCTGTTTTATTTCTTT
AGAGTAAAAAAACATAAAGATGCTTGCTAATTGCAATGTCTTTAATAGCTAGTCTTCCAC
TAAGAGAGATCTCTCTCAGTATACCATTGATTTCCTAATTTCTTATTTGATAAAGTTGCT
TCCACTAAGAGAGAGATCTCTCAGTATCCCTTGATTTCCTAATTTCCCTCACCAAATTTT
AATTTGATACAGTTGCTTGCACATTGCACTTTGATAAAGTTGCTTCCACTAAGAGAGAGA
TCTCTCAGTATACCATTGATTTCCTAACTTCCCTCACCAAAATTCTTAAACCTATAGTAT
GTCTTTAAACGGATCATACTGTTCTGATTCCACAAACTCGTGGATAGAACCTGAGGAGGC
CAGCCGTCTTCTGAGAGTTAGTTCAGTAAAATCTAATTAGTAAATGTCGTTTCATATATA
GTATCTTGAAATAATTTGCAGAGGTGCGAATAGTCCCAATGTATTTCTATCTTCATTAAT
TCATTAGACTCAAGGATTTCCTAAGCCGTTCACCTTCACCCATTCCATCCTCAAAAGGTA
GAGCACATAACCCTTAACGTTGAGTTTTGCAACTGAACCACGGAAACTTGTTCATCTAAA
GCAACTAAATTCAATGAATCCAGGAACAGGGGCTTGATCGCCTCCATGTACTTCCAGCAT
TCTTACACAAGGTTGAGAATCTAGCAGATTCAATATTCCAATTCTTGCATCTCCAGTTAC
AACATTTACTTCATCCTTGAAAACAGCTGCGTGTTCAATCCAGGTGCACAATTTCCACTC
AATAGCATAGTCAAAGAAAATCCAATCGCCCTCATGATATCCTCCATGTCTATAGAATTG
TAAATAAGGGAATATAGTGGAAAAAGCTATGAGAAATTGTTGATCGCCTAAAGGAACTCG
TAGAATGAACGTACAATGGCAATTACATGGACTATGAATATAAAACTGATGTCCCGTAAA
AGGCACCTTTGCAATGTCTTTCTGGATCTTTCAGGAACAAATATCACAAGACCATCCAGT
GCAGGTTTTACTAACAAGGAAACAGTAGCAACTGAGCATTAGTCCTGCCCTCTTATAACA
GTATTGAGATCATGTATCAGATCCGATTTTATATTTGCCATTTCCTTGTATAACTTGTTT
TTTTAATTATGAAAGATTGTAGTTAAATCTGATATTAAGACAAATCAGATCAAAATGTTT
CTATTTGACTAAAATGGTTGCTGCTTCTTGTAGTTGTGTAGTCAGTGATGCTCTCTCTTC
CTTTTCTCATCTCCTGATCATGGCCTCTTAATTTTCAAATGCTACTGATGGTCTTTACAC
TAGGTAACAGGCTCTAAGATTATAAGCAGAGTTTCTATTTGAATAACATGATCAAACAAG
CCAAACCATGGCCATTGTCGTGAGCCAGCTTTTTGGAATTTCTCACTTAACTGTATCAAT
ACCTCTAAATGTGTTATATGCTAATCTCTTAAGAAGATGAAACCCCCTTTGACGCATACG
AGGAGAAGGATAAGAAGTTAAAACTCTCAAAAACCAATATTACTATATTTACCCCTTTAA
TGGATTAGAACAATGTGAATGACTTGAGAAATTCGCAAGTGAAAGCAAAATGTAGCACAT
GCATATAATTAAAGGTTAAAAGCAACTTGCTATATCTTATAATATAATCTTTGGTAGGAA
AGCTGTTCCTTCCTACTTATTAAAAAATACAATAATTAATTGTCATTGATCTGACCATAC
TACTATCATTGTAGCTAGCTACTGCAACATTGACTTTGTCTTCTGCTTGATCTGTCTCAG
TATACCATTGACTTCCTAATTTCCCTCACCAAATTTCTTAAACCTTTCTGATGATCTGTG
CTTCCTGTTTCTGATTGAATCGAATCATCTCATTTGGAGTCCAACCATCTGTCTTTCTTT
CTTGAAAGGTAAATCCTACTTTCTTTTCTTGTTTTTTACCTCGAATTTTGTTTCTACACC
TAATTGTTTTGGCTCTTCCAAATAGAAGTGCCCATCTGGTTGTCGAATCCTGGTAAAGTA
TTTATACTTCATCTTCTTCATTTTGTTGCTGTTATCGTTTTTGGCATGTAACTATTGTTT
GAATCCTTTTTCTCTAGACTTGAACTGTGTAAGTTTGGTGTTTTAATAGTTTGACATGTA
ACGATTGTAGAAATTTTAATGAGAAACTTTGGAGTTAGGATCATCAATGGCTTCCAAATA
TAAATAAATTGATCTTTCTTTGTTTTTATAATCCATGCCTTATTTATTGTTTTTTCTTTT
TATTTATTCTAGTCTCAACCTTTCCTTTTCCGATTGATGTAACTTACATTAATTTTATTC
AATATTTTGACTCTGTTTTTATATATAGGGAAAAATGGTTCACTCAAATGATTCATTTTG
GCATAATGTTGAGGAGATGAAGTGTAAGTATTGTAGGCGTCAATTTCCTAACAATACTTC
CATTACGAGGATCAAATGGCATTTATCTGGAGAGGAAGGGCATGGTGTTGCAATTTGTGA
AAGAGTGCCTAAAGAAGTTCAAGAAGAAGCTTTTCTAGCTATGCATGGTGGCAACAAAAG
ACATAAAAGCATAGCAAGTTCAAGCAATGTTAATGATAATGCCATTTCAACCACTCCACA
AGAACAAAACACTGAAGTCGACAATTTGGCAGGGGATGCAGGAAGGATACAAGCACCAGA
TACAATGGTTCAAGCACTTGGAAGATTTTTGGAAGAGATCAATGAAATGGTAATGGAGGA
TGATATAGAGAATGGGACTGGAGGGGTAGTGCAGCCTGGTGTAGGAGCTAGCTCTTCTGG
AGGGCTTACAGGCAACACAAATGAGACACAAGGAGATCCATTACCTACTAGCTCTACAAA
GCTAGTGGGTCGTGCATTTGAACATAATACAAGTGTGATATTGTCTTGGTTAACGGATGA
TGAAGTCTCAACAATTGGCATTTATGGAATGGGAGGAGTTGGTAAAACAATAATGTTGCA
ACATATCCATAATGAACTTCTAGAAAGACAAGACATTTCTCATTGTGTTTTCTGGGTGAC
TGTGCCTCAAGATTTCAGCATTAAGAAATTGCAAAATCTTATTGCTAAATGTCTTTATTT
AGATCTTTCAAGTGAAGATGATGATCTACGTAGAGCTGTCAAATTGTTAAAAAAACTAAG
GAAGAAACAAAAATAGATTCTCATTTTAGATGATTTGTGGAATACTTTTGAGCTACACAA
AGTGGGAATTCCCGTCCCAGTGAAAGGTTGCAAGTTGATTATGACAACACGATCAAAAAG
GGTTTGTCAACAGATGGATATCAAACACAAAATCAAAGTGAAGCCACTTTCGGAGACAGA
AGCTTGGACTTTGTTCATGGAGAAACTTGGACATGACAGAGCACTTTCTCCAGAAGTGGA
ACGAGTAGCAGTAGAAATTGCAAGGGAATGTGCTGGTTTGCCTCTAGGAATTATAACAAT
GGCGGGAACCATGAGGGCAGTGGTTGACATATGTGAGTGGAAGAATGCATTGGAGGAATT
GAAAGAATCAAAAGTTAGAAAAGACGATATGGAACCTGAGGTATTCCACAGATTGAGATT
TAGTTATAACCATCTAAGTGATTCAGCAATGCAACAATGTTTCTTGTACTGTGCATTATT
CCCGAAAGACTTTGAGATCCCTAGAGAGGATTTGATAGCTTATTTGATTGACAATGGAGT
GATAGAAGAGTTGAATAGCAGGGAGGCAGAATTTAACAAAGGCCACTCGATGCTTAATAA
ACTTGAAGATGTCTGCCTATTGGAAAGTGCTAAGAAAATGTTTGATGATTGTAGATATGT
CAAGATGAATGGCTTGATTAGGGACATGGCGATCCAAATACAACAAGAGAACTCTCAAGG
CATGTTTAAAGCAGATGCACAATTAAGAGAATTGCCAGATGCAAAGAGGTGGACAGAGAA
TTTTACAAGAGTTTCACTGATGAATAACCAAATTAAAGAAATTATTTCCTGTCATTCACC
AAGGTGTCCCAGTCTTTCAATTCTACTGTTATGTGACAATTCAAAGTTGCAATTTATTGC
AGATTCATTTTTTGAAAAGTTGCATGGGCTCAAGGTTCTTGATTTGTCTCGTACAAATAT
CACAAAACTGTCTGATTCTGTCTCTGAATTGGTGAGTCTCACTGCATTATTGCTCATAAA
ATGTAGGAAGTTAAGGCATGTACCATCATTGAAAAAGCTCCGGGAACTGAAGAGGTTAGA
TCTCTCTGGTACTTGGGCACTTGAAAAGATACCTCAAGGCATGGAATGTCTATGCAACCT
GAGGTATCTTAGAATGAATGGATGTGGTGAAAAGGAGTTTCCTAGTGGGTTGCTACCTAA
ACTCTCTCACCTGCAAGTCTTTGTACTAGAGGAAGAGCTAATTGATGGAAGATATACTCC
GATAACAGTTAAAGGAAAGGAAGTAGGATGCTTGAAGAAGTTGGAAACTCTGGAATGCCA
TTTTGAAGGTCACTCTGACTACTTGAAGTATCTTAAATCCCGAGATGAGACCCAATCACT
AAGCACATACCGAATTCGTGTGGGACTACTGGATTACTATCATCATTGTGGCAGAAGTAA
AACAATTGTTTTGGGTAACTTGAGTATCAACAGAGATGAAGGTTTTCAGGTCATGTTCTC
AAAGGACATTCAACAATTGCACATTGATAATTATGATGATGGCACAAGTTTATGCGATGT
TTCCTCTCTAATAAAGTATGCAACTGAACTGGAGGTCATCAGGATATGGAATTGCAATAG
CATGGAGAGCTTGGTTTCATCTTCATGGTTCTGCTCTGCTCCACTACCATTGCCATCTTA
TAATGGTATATTTTCTGGTCTTAAAGAGTTCTATTGTTATGGATGTACAAGTATGAAGAA
GTTGTTCCCTCTTGTCTTGCTACCAAACCTCGCAAACTTAGAAAATATTGCAATTTATAA
TTGTGATAAAATGGAGGAGATAATAGGTGGAACAAGATCAGATGAAGAAGGGGTTATGGG
TGAAGAAAGCAATAACAGCGAATTCAAACTCCCAAAGCTAAGAATTCTGAGCTTGTTTGA
CTTACCAGAACTGAAAAGCATTTGTAGTGCAAAACTGATTTGCGATTCCCTGAAAGAAAT
GAAAGTAATAAATTGTCAGAAGCTAAAGAAGATGCCAATTGGTCTTTCATTGCTTGGAAA
TGGCCGAGACATCTTGACATAGTCGAGCTTGCGATAATAGTTGATTATGAGCAATCAAGT
ATGGGTCTATCATAACTAAATGAGGATCTGTCCTATACAGATTACATGAATGATCTAGCA
AATACATTTATGGATCAATGAGATAGGTTATTTCAACCGACTGTTGGATCATGCTCAAAC
TTTTACAACAATTAATGAATGGAATCGTTACTCCAACCGGTTTGAAAATCTCATCTTAGG
GCCTTGGTTTTGACAATTTCTTTTTTTATAATTTTCCTTGTTATTTTGAATTTATGCTTC
TTTCTTTTGTATTTTTAGAATTCCTTTTATTTTCTAGTTGAGATAGGATTTCTAGCTTAT
TTAAGGCTTTGTAAACCTCCTAAGAAGAAAAACTTCAATATTATTATTTTAGGCTTATAA
AAAATTCAGTGTTGTTGTCTTTAACTTCTGTTTGCATCAGAAACTATGAGTATCCAACCT
TAACCTTTTTATAATCCACTCTTTCCTTTTATCTTAATTTTTTTTTAATACTAATAATGG
ATGTTGTTATGGTTACTGTTGGTATTACAGGCACATAAAAGGTTCTTGAGGGGCCTATAC
TATGATGTTTTGAAAATATAAGAGAATAGAAAAAGACAACAAAGTTCATGAAGGCTTAGA
CAATAGATATAAATGAATAAAGAGTATTGTGGTAATTAAATAAACCTTGAAAAGTATAAA
TAGGATTAAAAAAAGAGATGAAAATCCGATCTAAGAAAGTGAGAACCGGCAGGACAGAAG
GGGGAAAGAAGAAGAAGAGAAAAGAGAGAAAGATAAAGGAAGGAGAAGAGAGTTAGAGAA
AATAAATTTAAAAGATAAGATTTACACTTTAGTTATGTATAATTATGTTATTTAGCTTTG
ATTTTCTGTTTCGTTCAAGATTAGGATTTTGAAAATTTTATTTTGGATTTGATTGTCTTT
AAGCTTTCATTTGGAAGTACAATTAAGAGCTATGGAAACACTCCTTTTACTACAGAACAA
ATGCCTAGTGAAGAACTAGAAAACTGATATCTTCAGTTGATCTCAGCCCAAAAAGATAAA
ACATGAGCTGCTGTGCTTCTCTTTTGAGAATCCTAAAGTTGCACCACATAGTTCCCTTTT
TTCTTATTTAATTATTTTTCTCTTTTCTCCTCTTAAGGACTTTTATTTTGTACAATGTAG
AGATCTCAGCTTCAATAACCTCACCGGATAAAGTCTGACGTCATTTGTACCGGCAAAAAT
AGATTTCCTGTAAGTTGATGTGGTAAACATTTTTATTTCTTTCATATATTTCTTGGAAGT
AAGCTTCTGAGTAGTATGATATTTGTCATTTTTAAATTGTCAACGTGCTTGACAGGAAAC
AAGCTCACTGGATCTGTTCCTCAATGGCTTCCGGGAAGAAACAAGAACGTGTACGTCTAT
TTTCACTACATTTCTTTTTCAGCTTGAAGTTCTGCTCCAACCCAAAGATTTCATGTTTCA
AAAGTTTCAAGAAAAAGAAAAAAAGAACAAAGAAAAAACAAATCCTAATTCAATAACTTC
ATAGATGAGAGATATTTTGAAGTTTTGTCATCGGTTGTCTTTATATATCTTTCTTATAAC
AACTTCACTTGGGAAAGCTCAAGTCCAGTTGAATGTTCTCGAGGGAGTGTGTATTGAAGA
TGCAGAGAGTGTGTTTCAATGGAAATTCTCCTCAATTTTATTACTATGATTTGATGTCTA
ATATTTACTGACTGTATACACAAATGAAGGAATTACAGTATGCCAAAAATAGAAGAATAC
AAATTTGTTGGCTAGAATTCTGCTACACAGATTATGGTAATCAGTGGTACTAGTTTTAGT
AAGAATCTGCATGATTGTAGGCTAGGATTCTGGTGAGTTTGCTAAAGGGTAATTTGCTTT
GATAAACCCCCTCAAAATTGAGCTGTCATCAGCAAGCAATTTTGCCTCTGGGGAGTTCTG
TTCGTTGCCGTGTAAGAGGCTTCGTCATTAAATCAGCCAGCTGGTCTTGAGTGTGCACAT
GCCTGACTTGAAGAGTGCCCATTTGAACCAGATGGCGAAGGGGAGTGGAGCTTGAAGTGT
AGTTACTGAAGAAAGGAAGGTATCCGCATAGTTTCAGAGGCTGCAGTAGCAGGGGCCCTG
TACTCAGCTTCAGTTGATGATTGTGTAGTGGCAGTCGTCTCTTTGAGCTCCATGAGATGG
GATTGGAGCCTACAAAGGTGATGTATACTGAAGTTGCGGTTCGATCATCAAGGTTGCCTA
CCACAGTCAGCATCAGAAAAGGCCAGCAAGTTAGCTTGAGTCCATGGAAGATGATTTGCT
TTAAGTAGTGCAGCAGCCTCTTAGTTGTTGTCCAGTGGGTTTGAGTTGGTTTTTGCATGA
ATTGGGACAGCTTATTCACAGCGAAAGAGATGCCTGGTCGAGTGAGGGAGAGGTATTGAA
GACTTCCCAGAACCCTTTCTGTATTCAGTGCTATCAAAGGAAGCAGTACCATCATGGAGC
TTGAGAGGTAGGCTTGTGGAAAGAGGGGTGCGAACTTCTTGAGCACCGTTCATCTTTGTA
TTATGCAATAAATCATGGATGTACTTATGCTGGGAAAGGAAGATGCCATCCCGAAGGGGT
AGGACTTCCACTCCTATGAAATAATGTAGTGCACCCGTATCCTTCAATGAAAAATTTCCA
GCCAAGTTGGTCAATAATGGAACACACAAATCTGGACTTGTTGCCAGTCATAACAGGGTC
TTCCACATATACTAGAAAGTAGCATATAGTGCTATCATAAGTACAAACAAACAGAGATGA
GTCTGCTTTTGAATTAGCAAAACCAAATTGAAGTAGAGCATTTTTCAGAGCCGAATACCA
TGCCCGAGGGGCCTGTTTGAGAGCATAAATAGCTTTGTTGAGTTTACAGGCATGATCAGG
TTTAGATAAATCTTTAAAACCCGGTGGTTGGAACATGTAAATTGTCTCACTAAGTTTCCC
ATGTAAGAAAGCATTGTTCACGTCCATTTGACACAAATCCCCCCCATTCATCACAGCAAT
TGACAAAACAATTCTAATGGTGGTTGGCTTAATGACGAGGCTGAAGGTCTCCTTGTAATC
AACTCTCGGCCGTTGGTGGTAGCCTTTAGCCACAAGTCTGGCCTTAAACCTGTCAATGGT
TTCGGGATGTTTGGTGACAGAATACCTTGTAGATTTGGTTCATGGAACGAGTGGTCATGC
TGTGGGTTCTGGAGGTGGGATGGCGGGGAGGCGGTTCCAAACAATGAGCTAAGCTATTAC
CTAGGGCTGAAGGTGGGGCGGCAGTAGAGTTCTGATTGGGCAATAAAACAGGGGAAGTGG
GGGCCCCGAGGGTACAGCATGGGAATCCAAATTCAATGGAAAAGATAAATCAACGGATGG
AGAGAGACAAGGAGTACCTGGAGTTGCAGTGACAATGGTGATAACATCTTCCGGTGGCAC
TGATGGCGAAGAGAGCATCACGGGTGGCACGGGGACAGGAGATGAGTGTGGAGTCTAGAC
TCTAGAGAGTATCAGGGGAGGATGGTGACCTAGAGAGGAATGGGTTTCTGTTAATGGCTT
TTGGGCCTTAAAATATAGATACGACGTCTTTTTGGATCAAGACACGCGGAATGGGCTTCT
GGCCACAAAGAGCCTTGTAGGGGGTTTTATTTTGGAGTAACGATGCGGGTTGATGATTTA
TATAAGATACGCGGAATCGGCATCAATCAAGAAGCAATGTGAGGCGACGACGATGTCGTT
TTGAGACGACATTTTATTGAGGGGTGTGTGACTGTGTAGCAGTGGTAAAATAATTAATAC
CATGTCGAGAGAAAAAAGATTTTAAGCTAAAATATTGACCATTATCAGAGTTAGCATAAT
AATTGTGAAAAAAAATTAAAAAAAAAACTATAAAACCAATATTTTTCTTTAAAAAATTAT
GTTGAACAATGATACTGTAAAATAAAATGAGGAAAAAAAAATTATTGATAGGTGTTAATT
TTTCAAACATATAATCTGGATCGTTAAACTATAAATACCTTAAATTAAAAAAGAAGAAGT
GAAATTCAATTCTCATCAACTCAATCGTAATGAAACAATGAGACAAAATTAGTTGCACAA
AAAAATCTAAAATTAAAAAAATAAAGGTGAAATAAAAATAAAAAAATAAATAAAAGGGAA
ACCAAATATATTTAATTGGAGGGTTAAATTGAAATGAAAAAACAAATTTTGAGAAAAAAA
ATCAAAAGAATAAGCATTAAATTGAAAAAAAAATACACCATAAACTTAGACTGAACGATA
AAATTAAAAACCATAAAAATTTAACAAAAGAACCAAGAAAAAAAATTTGAAATAAAAAAA
TAAAAATAAAATTAAAAAAAATATATGACAAGTAGTAATTCAAGGAATACATTAAAAACA
AACAAAAAATTCATAAAAGACCAAGAAAAAAAATCAAAAATATAAAATATAAAATATAAA
ATATAATAACATAAATTAAAATATAAAAAATAAAGAGTAGGAACATATATATATATATAT
ATAAAGAAAAAAAGCATGATAGCAAACCATCACCAATTAAATCGTAAGAATCTTGAATCA
TTGCTCAAATATTTTTCCATTTCTCCTCCTATTTCCTAGCTATTAATGAAGAATTTAGCA
TCCTGGGGCTTCTTTTTCTCCCTTATATTCATGTCTGAAACAAAACTTTCCATGCTCTGC
TTCAAGAAATCAACGTGAGTTTATCTTTCCGGCCTAACATCTATAAATGCAACATTGGTT
TCTTTTAGTTGGACAAAATGCATTTTTGTTCCTCAATGTTAATTACTATTCGAGTAAATA
TTTCTATATCTGAATCCTTCTTCATATTTTCAACATTTATCAAAACATTATTTATAGGGG
TGATGATTTTGGTTCGGTTCAGTTTTTATAAAAAAAAATAACCAAACCGAATTAAAAAAA
AAAAACGAAACCGGTTCAAACCGACCGGTTTCGGTTCGGTTTGTTTTTTTAGAACAAAAA
CAGGTTCAAACCAGTTTGACTTGGTTTTTTCGGTTTGGCTCGGTTTTTCCGGTTTGAATC
AGTTTTGGCTCGGTTTTTTTCGGTTTGGGTTCGGTTCGGTTTTTTTGATTTCAGGCTTAT
AAAACCGAAACCAAACCAAACCGGTCGGTTTTTTTAAAATTCTAATCGATTTAATCGGCT
TTTTTTATGGTTCGATTTATTCAATTATTTTTTTTTAATTTTTTTAATTTAATTATTTTT
TAAATTTTTTTACTCACCATTAATTATTCCTACTAAATGATAATGAGGTGATTCATGGAC
GATGACCAAGGCGGATGCTTATACTGAAGCCAACATGTCTGCTATATCCAATGTATCAAC
TGACAATGCACGTCTCTATATATACACAACAGCACGTGTTTTTCTCCCCCGCTCTCACGT
ACTATGGACTTTGCCTCGTGAATGAGAATTACACTGTAAAACTTCAATTTTCTGAGATTA
TTTTCACAGATGACAATTCGTTGAATAGTATTGGGAACCGTCTATTCGATGTTTCTATCC
AGGTAACCAAACTTTTTCTCGTGATTCTTGAGAAATGACGCCGGAATTGTATGTCCACAC
TTGCTTGCTAGTCATTACTAGCGATGAATCTGTGTATATTGGGAAACTTGGCAAATTTGC
ATTAATCATCAAAAGCCCTTTAATATTTAGAAAAGTAGGGTATTAATACTAAAATCTTAA
CTAGAATAAGTAATTGGATTTATGACCCACTAAATAAAATACCCAATAATAATTAAATCA
AACCCAACAAATAAAGTCAAATTAATAAAACTCAACTAAAAATTCTATAAATTAAACCCA
AAAACATAAGTTAAAACCCAATTTCTTAATAATTTGGGCTATCTTTTATGGTCTATGATC
ATACATAGCATAAACAATATTTCTGGTTTGGTATCCCATCATCCTCGGCAACATCACTGT
CATGAAAATTGCATATGTTCGATCTAACAGTAGAATCAATGGTTGAATAAAATTTGTATA
GTGGTTTCGAGGAGACGGTGAAAATAATAATTGCATAATGGACAAACAAAGCCCCTTTGT
ATGGTAGTTTCCAGGAGACAGTGGGAGTAATAATTGCATATTAGACAAAGAAAGCACAAG
GGACTTGCCCTATTGTTTTATTTCTTTAGAGTAAACGGGTAACTATCTATTCCTCCTTCA
TGTTAATCAATTAATTGCCTGTGCTTTCCTTTATGAGATCAGCTGTTACTGACAGACTAA
AAATAAGTTTGCAGTACTGATTACATTAAAACAACAAAATAGGATTGTTCCTTTTTTATG
CTGATATAGGAAATGCGTAATTTTCCTAAGTAGAGTTTCCTTAAACAACAAAGTAGCATA
TGTTTAACAATGCTAGCAGCTGACCCGAGGAGTACTGTTATTTATAGCCAAGTGATTTTC
TTTGGAGTTTCGATCTTCATTAATTGTTCTGGCTTTTTAATTAAAAAAGTACATAACACT
GTTGTTTTAGCATCTAACAACAGTAGACTCAAGGATTTGAAGCAGTGTAATGTGAACACG
TTGAATAGTTAGTGCGAATAAATAAAGCAGAAAGTGACATAAAGTTGTAGCTTCCTGCCA
ATTTCTATTGCAATGACTTTAATATATTTGGTGTTTGATTATCAAAAACAAAAAAAACAT
ATAGGCCCCATTACTTGTTTTAGGCTGGACCACAGGTTTTCTAGCTTTTGCAATGTGTTC
CACAGGTTAAACTTTCTAGATCTGCAAAAAGCTATGGAAAATTACCAAAGCATCCTCTTT
TCTTTTCTTTTCATTTCCATTTCACATTCATTTCTCATTCAATTCATGCTAAGTTACCAA
AGCTTGATCTCTCTCGATGTACCATTGACTTCCTAATTTCCCTCACCAAATTTCTGAAAC
CTGTCTCATGGTCTGTGCTTCCTTTTCTGATTGAATCGAATCGTCTCTTCTGGAGTTCAA
CATCTTTTCTGCTTGCAAGGTAAATCCTGATTTATTTTCTTGTTTTTCTACCACAAATTT
TGTTTCTACACCTATTTGTTTTGGCTCTTCCAAAACGAAGTGGAACTTAATTATATGTGT
TTCTTAATCAATCTTAGAACTCAGAGTACTATTATAGCTTTGTTCTTAAATGTTCATTTC
TCTATCAAGTTCAACTTCTTATCTTAAAAACAATGATAATTTATTCTAAATTTTTATTTT
AGATTGCTTGGTAGTCTCTTTTTCTGACAATTATTTCAATTATTCAATGTTTACTGTAAA
TATTTCTCTGCTTAAAGTACATCTCTACAGGAAAATATATAGTTAAGGGCCTGCCTGTTT
ATTTTTTTTATATTAAATTAATAACAAGCTGTAGAATTTATACTTGTTCCTGATGATCGA
TTTAATTGCATATGCTTTGTTTTACAGCTTCGATCAGTTTAGTTTTTCACATATTATGGC
AACGATTTTTGCTACCAACTTGTTTTATTTCTCTAGGGAAAATAATTAAATGATTGTTTC
TGCTTTTCAAAGCTGAAATTGTTGTTTTGTTCTCACAGCTTGTTTTGCTACCAACTTCAA
TTATCATCTCTGTCACACAGCGGCAAGGGCATTCTTTTGAAGACACAATATCATATTATC
AGACCAGAAGGTATATATATATGTAGTCTTTTCCTTTGCTTAGTTCTGTTTTGGAGATTT
ATCTCCTTGTCTTCCATGGAATGTAATCCTTATTTTAGTATTGTCTCCATATAAATGAAT
TTGTTATTTTCCCCTCTGCAGGCCACAGAAGAAAAAGGAAAATGGTTCTGCCAAAGGGTC
CATTTTGGGAGTATGTTAAGGAGACTGGTGAAAGTAGGCAGTGTACGTTTTGTGGGCATC
CATTCTCCAATCAAACTCCGATTACCAGGTTCAAGCTTCATTGGTCAGGAGTTCAAAGGC
GTGGAACTACAATTTGTGACAAAGTGCCAGAACCTGTTCGAGACGCAGCTTTCACTGCTG
TTGATGGTCCTCCAGAAAAGAAACTTAAAACCACAGCTACGTCAAGCAATGATGGGGCAC
ACAATACAATTTCAACTTCTTTGCTAGAACAAAACATTCAAGTTGGAAATGTAGTGACCG
ATGTAGAAACGGAACCAGAATTGTATTTTCCCTCACCTGGAGAACAAGAATTCGTGCAGA
CGAACATGGGAAATTTTCAGCTTGATAGGGTTTCTAGTTTTCCTGGAGACCTGATCCCTG
GTGAACAAGTGGAGCAAGAGCGTGGAAGAAATGCTCAGGACAACTTACCTTTGTCCGTGG
AGGATTATAGGATTGAGAGCACGATCATGGAATTGAACCAGCTTGTTGTGAGAGGTGGCT
CACCTAAGAGGCTTACAGTTAATGAAGATGAGAGCGGACAAGTTGTGTTTCTAACTGAAG
AACTAATGGGTAGAGAGTTTCAAAATAATAAGAATGCTATCTGGTCGTGGATAATGAATG
ATGAAGCCTCGTCAAGTATTGGCATTTACGGGATGGGGGGTGTGGGCAAAACAACATTGC
TCACACATATCTACAATCAGCTTCTACAAGAACCTGGCACTTTTCCTCATGTTCACTGGA
TCACGGTATCGCAGGATTTTAGTGTTTATAAATTGCAGAATCTTATTGCAAGAGACATTC
GTTTAGATCTTTCAAATGAAGACAACGAAAGGAAAAGGGCTGCAAAACTGTCAAAAGCAT
TAATTGAGAAACAACGGTGGGTTCTCATTTTAGATGATTTGTGGGACTGTTTTGACTTTC
ATGAGGTGGGAATTCCTATCCAAGTGAAGGGATGCAAACTAATTCTTACAACTCGATCAT
TTGAAGTTTGTCAGCGGATGGTCTGCCAGGAGAAAATCAAAGTGGAGCTTCTTTCAATGG
AAGAAGCTTGGGCTCTGTTCATGAAGATACTTGGATGTATTCCTCCAGAAGTGGAAGAAA
TTGCAAAATCTATGGCAAGAGAATGTGCTGGTTTGCCTCTAGGAATTAAAACACTGGCCG
GAACCATGAGGGGAGTGGATGATATATGTGAGTGGAGGAATGCTTTAGAGGAACTGAAAC
AATCAAGAGTTAGGCAGGAGGACATGGTTGAGAAGGTATTCCAAATATTAAGATTTAGTT
ATATGCACTTAAAGGAGTTAGAACTGCAACAATGCTTCTTGTGCTGTGCATTATTTCCGG
AAGACTTCAAGATCCGTAGAGAGGATTTGATAGCTTATTTGATTGACGAGGGAGTGATAA
AAGGGCTGAAGAGTAGGGAGGCAGAATTTAACAAAGGCCACTCGATGCTGAATAAACTCG
AAAGAGTCTGCCTATTGGAAAGCGCTAAGAAAGGGTATTATGATGATAGATGTGTCAAGA
TGCATGACTTGATTAGGGATATGGCCATCCAAATACTGGAAGAGAACTCTCAAGGCATGG
TTAAAGCAGGTGCACGGTTAAGAGAAGTGCCGAGTGCAGAGGAGTGGACAGAGAATCTTA
CTAGAGTTTCACTGATGCATAACCAGATTGAAGAAATTCCTTCCACGCATTCACCGAGGT
GTCCCAGCCTTTCAACTCTATTGTTATGCGACAATTCAGAGTTGCAATTTATAGCAGATT
CATTTTTTGAGCAGTTGCATGGGCTCAAGGTTCTTGATCTGTCTCGTACAGTTATTACAA
AACTACCTGATTCTGTCTCTGAATTGGTGAGTCTCACTGCATTACTGCTCATTGATTGTG
AGATGTTAAGGCATGTACCGTCATTAGAAAAGCTCAGGGCACTGAAGAGGTTAGATCTCT
CTGGTACTTGGGCACTTGAAAAGATTCCTCAAGGCATGGAATGTCTATGCAACCTGAAGT
ATCTTAGAATGAGTGGATGTGGTGAAAAGGAGTTTCCTAGTGGGTCGTTACCTAAGCTCT
CTCACCTGCAAGTCTTTGTATTGGAGGAGTGGATTCCTCCTACTACCCAAGATAATAGAA
AAGGACAACCTGCTCCGTTAACTGTTAAAGGAAAGGAAGTGGGTTGTTTGAGGAAGTTGG
AAAGTTTGGTATGCCATTTTGAAGGTTACTCAGACTACGTGGAGTTTATCAAATCTCGGG
ATGAAACCAAATCACTAACCACATACCAAATTCTTGTAGGACCACTGGATAAGTATCATT
ATGGTTATGGTTATGATGATGATTATGATGGTTGGAGAAGGAAAACAATTGTTTGGGGTA
ACTTGAGTATCGACAGAGATGGAGGTTTTCAGGTCATGTTTCCAAAGGACATTCAACAAC
TGACTATTGATAATAATGATGATGCAACAAGTTTATGCGATGTTTCCTCTCAAATAAAGT
ATGCAACTGATCTGGAGGTTATCAACATTTTTAGTTGCAGTAGCATGGAGAGCTTGGTTT
CATCTTCTTGGTTCCGCTCTGCTCCACTACCATCTCCATCTTACAACGGTATATTTTCTG
GTCTTAAACAGTTTAGTTGTTCTGGTTGTAAGAGCATGAAGAAGTTGTTCCCTCTTGTCT
TGCTGCCAAGCCTCGTAAACCTGGAAGAGATTAGAGTTGAAGACTGTGAGAAGATGGAGG
AGATAATAGGTGGAACAAGACCAGATGAAGAGGGGGTTATGGGTGAAGAAACCAGCAGCA
GCAATATCGAATTCAAACTCCCAAAGTTAAGAAATATGGAATTGAGAGGATTACCAGAAC
TGAAAAGCATTTGTAGTGCAAAATTGATTTGCGATTCTATCGAAGTAATTGAAGTAGAAA
ATTGCGAGAAGATAGAGGAGATAATAAGTGGAACAAGATCTGATGAAGAAGGGGTTAAGG
GTGAAGAAAGCAACAGCTGTAGCATCACCGATCTCAAACTCACAAAATTAAGGTCTCTAA
CATTGAGTGAATTACCAGAACTGAAAAGAATTTGTAGTGCAAAACTGATTTGCAATTCTC
TCCAGGTGATTGAAGTTGCAGATTGTGAGAATCTGAAGAGGATGCCAATTTGTCTCCCGT
TGCTTGAAAATGGCCAGCCATCTCCTCCCCCTTCTCTTAAATACATCGCGGTATATCCAG
AAGAATGGTGGGAGTCAGTAGTGGAGTGGGAGCATCCTAACGCTAAGGATGTCCTTCGTC
CCTTTGTAAGGTTTTAGATAGAGGATGAGTGACGACAGTGCCCTTAAAATAATATTAAAT
TAAGAGTAAGCATTGTTGTTTTAATTGGATTAAGCTTAAGCTGTGTGTCCCCTTAATGAC
TGATGTGTTTATTATATTAATAGGTTTGACATTTATTTAGAGAGTAAAACATCAAATGCA
AGATAGCTCGCTCATATTAAAATCAAATTTGTAGTCAATCAAGATTTTTTTTCTTCTCTA
TCAAAATCTGACCACTCCTTTTCCTCTCTAGCATTAGAAATCTAAAACTAAAAAAATAAA
GTTTTAGACTAAAATTGTATTTTAAAAAATTTAAGGGATTGAATATTTATAACTTGAAAA
GCATGAGGACCAAAATGAACTTTTCATGCTAATCTTTAATTAAATTACCACCCATTTTAT
CCATTTCTTTTAATTTGATTCTTTTTCTTTCAATCTTATATGGGCTCAACAAATTTAAGG
TAATTGTGTTTAAATTTAGTGAGTACATTTCCTATAAATTGATGAATTGAAATACCAGCT
ATAATGCATAAAGAATTGAAATATCAGCTATAATGTTCTTCTGCCTTTGGTGTCGTCTGC
ACTTGATGAATTGAAATACCAAATGCATAAAGAATGGGAAATTAGCCCCGATGGTATTTG
TGAAAGAACCGCTCCATTTATGTCAAAACGACTTGTTACAGGTTCTGCTCCAACAGCTCT
AATGGTATTGAATTTCCTGTAATAATTAGAGTCATTGCAATTTGCAAGCAACTTTATGTT
TTTTTGATCTAAAAGTTTTAAATATCACAGAGCAATTATTAATATTAATTAAAAAACAAA
ACTGATTGCCATGGTAATATTCTTTACCATAATCTTTAATATTTCACGCCATACTTCCTT
CTTTCCTATGCTCAATATTTTTTATTATTTTTAGATAAATAGTTTTTTTTTCATGGTTAT
GAAATTCATGAAAATATATTGGACATTTAGTTTTTTTCCATTCTTGGGTCATGTTTTATT
TGTAATTCATATGAGTTATTATTAGAAGACGATGATTGGTTATTTAGTGATTTGGGATAA
CCTAATCAGGTCGTGTAAAGAATAAATTACATATAAGTGGAGCAAAAATCGTGAAAATCA
CTAAATCTAATAATCCACTGTCTAAAAACAATACCATTAATTACCTTATCAAAATGAGAG
TAGACTGAGATTAGGAATTAAGAGGTGAGTTTGTGTCAAACTAATTTCACACAAGTTTGA
TATGAGAAATCAAATTTTGCAATCAAATGTAGATCATTGCTTAACATAAAAGAAATATTT
TTTTTTTTCTAATCAGGTACGTATTGTATATATATTAGAATTAAAAATATATTATAATAT
GTGCTTACACCATTTTCTAGTGAGTTCTTGGATGCCAGAAAGAGTAATTAATTAAGGAAT
TCCAGCAATCATTAGTAGCTGCTTTGCTGCTGCTACTTCCATTTCAAGGATCAAATGGCA
TTTGTCAGGAGAGGAAGGGCATGGTGTTGCAATTTGCCGACAAGTTCCTAAACAAGTTCA
AGAAGCAGCTTTTCTAAATAAGCGACATTGCAACAGAAGACATAAAGGCATAGCAAGTTC
AAGCAATGTTAATGATAATTATTATATTGAAGACTACATCTTGATTACCACATATTATTA
TATTGGAGACTACATCTTGTATCAATTCTGTTAGATTAAATGAAAACACAAGCTTACACA
ATCCCATAACGCTACAATTTCCCAATAATCTCAAAGTATGAAACCATAACAAAATGTTGA
ATGATCACCAATTAAGATTTAAAATATAGGGTCATCTTAGTATCTTTTTTCTCGTTCGTT
CAAGTGCAAAAGCCAAGAGGATCAGCAAGCTACGTACGGTATGCCAGATGGGAAGCAATG
CCAAAGCCCTCTCTTAGCAGGAAGGAGATAGTTTTTTTTTTTTTTTTAATCAGGTATAGT
GGTAAGAGCTTGGGATAAAGGGATTTACCTTTCATGTGGTCTCAGATTCGAACCCTGTAA
TTGCTAATATGATAATCACTAAAGGCTTACATGATTTTAATATTTTTTTTTCTCTCCATC
ATGCAAGTGCAAAAGCCAATAGGATCAACAAGCTACGGTATGCCAGATGGGAAGTAATGC
CAGAGCCCTCTCTTACAAGGAAGGAGATAGTTTTATCCATGCTAGGTGCTGACCCGAGAA
CCGAAGTATGTTATATTAGCATAATACTTTTGTTTTAGCATCTAACAATAGACTCAAGGG
TTAAAGCAGCGTAATGTAAACACGTTAAATAGTTAGTGTGAATAAATAAAGCAGAAAGTG
CATAAAGTTTACTTGGTGGTTTCCAGGCAGTGGGGCTGATCATTGCAAACAGGACAAAGG
AAAAGGGCTTATCATTCATTCTGATAAGGTGGGAATTCCTATCAAAGTGAAGGGATGCAA
GCTAATTCTTACAACTCGATCGTGAGGTGGGAACTTTTAATTATTGAACACAGCGTTCAC
TATTAGATGGAACTGTGTGATTGCAGTGATGCTGCTTTCCTCAAAGTCTAAGCAAGGAAA
CCGTGAATTTGTGAATGAGATAGGAATGATGTTTTGTTGGAGGAAACCAATTAATGCTTG
GGTACGAGTACATGCAGAACAATTGCATGTACTCGTGAAAAGAAGTGAAAACCATGGATT
GCGTAGCGAGTTTAACCACCTTTATTTTTTCATTTGACAGTGGTTATATGGCTCCTGAGT
ATGCAATGCGTGGCTACTAAACTAACAAAGAAAATGTTTGTAGTTTGGAGTTGTTGCTAT
TGAAATTGTAAGTGGTAAGATCAACAAAAAATACAGGCCAAAGGATGAGTTTGTTTACCT
TCTTGACTGAGTAAGCTTATACTGTCTAGCATTCTCTTCCATTCCTTGTTTGATGCTCAT
TGGAAAACATTTGATGCTATTCTTGATTTAATGCTCATGGCAAAACATCACATTGTATCT
GTACGTGAACTGGCCATCCTCGTGTTTCTTGTCAATTTTGCATCATTGCATGTAATGTTT
CCTCAAATATTCAAACTATTCATCTTCATATTCTGCGGAAGCCAGCCATCTCGTTTCCTA
ATCTTTTTTGGTTCCTGCCCAACTTATATCTGCATTTGTCGTTCTATATTTCTGCTGAAC
TTCCTATACTCATTTTACAGTGTTGAGTACATTATAGCATCCTTATTTGGATTTATCTGG
GATTCTGCCATGCCCATGTTTTGCAAGAGAGAGGAGGTCTTTCGGAATCAGTCGATCCAG
AATTGGGGTCAGAGTATTCTTCAGAGGTGGCTATGGTGATGCTAAATGTCACTCTCTTAT
GCACCAATGCAAGTTCTTGCGAATCTTGTAGCAGCTGATAAGCCTATTTGATGTAGAACA
GAGTTAAAGCTGCAAAGAGAAAGGGAGTGAATGACTCTGGCAGGACTTAATGGAACATAA
AATGATGCTTATGCAAAGAGAAATTGGATATATACATTTGTCAAGCAGAATGTTTGGTGC
ATCCATTATTGATCATGTCGAAAGCATCAAATCCGTATTCGAAAAACATGGCCAAATCAA
TTTTTTTTCGAAGCTTAATTATTGACAGACACAAATCCTGTTTCATCTTCAATTAATCAA
TTGTATAGTGGAACGGATTCGGCATAATTATTGCTAAGATATTTCTTTTCTTTCCCATCA
ATCCTTGAGACTTCATATCATTATTGCCAAGCAATGACAAGAACATAGTGTTGTAAAGGA
TTCATTAAAAACAAAATTTTGGTCGGCCACCCATTCTAAGTAGCCAACAAAATGCAATCT
AACCAAATGACTGAGGACTGGGTAGCCAATCTATGGACGCAGCTTCAGCAGTTACTGTGC
GAAGTGAGCAGAACAGCAGGGGGAAATGCAAGCGAAGATGCCCAGGTAAAAAAGGCAACT
AACAAACAGCTGCCAAGGACAAAAAAAAATGGAGCGAAATGGGCATTAATCTCAAAAGAA
CAGTAAAAAGGATTAAAAAAAAAGCTATTAACCATGTTGGCATGCTCAACACCAAATCAA
AGATGACGTAGTCAAGTCAATAAGAAGTGCTAGTCTATATATGCAATTAAGCTCACGCTT
ATCACCCAATAATGCTATCAACTCATTCCTCAACATCTTTGCTTAAATTAGTGGCAAAGG
CTAGGTCAAAACCCTGTCAAATTTTGCTTAATTCTCTATTCGTGTAGTGAACCAGCCTTC
CTAAAAGAAAACATGATATCAGCAAAAAAGTAGATATTTTAAGACAAAAAAATGAACATG
AGTTGCAAATCACATCAAGCCATAACAGAGTTAACAGAGCAAGAGTTGGCAGTTGCTTGA
ATTTCTAAGCATTGGGTTGAGATCCTAGCAAGGTTTTTAAACTCTAAGAAAGAGGGTCGA
AAGAAATCATCTTCCAACTAAGAAATCTTACTTGCCATCACCTCCCGACTAATATGCTCA
GGTTATATTCGATCAAGTTGAGTTGTTTTTAGCATCTCATGAGTTTAGATTAGCATGTCA
GCCATCACTTCTGACTTTTGTTTGGCACAAAATGTCCAATAAGTTTCCTATCAACTGCAT
GTCTGTAGGAACACGGGGGAAAAATCGACAACTGTGGCCCCATTTGTTATGTGACTCATC
ATTCTTTGACTGCACTGGATACATGTAAGCACAGGAGAGGAAAAGGTAGTTGCAAATGCC
TGTAGGAATTCTAGCATGCCTAAGAGGAACTTCTTTTGCTGCCATCTAAAGATAGCTTCT
CTAGCAGTCTGGATGCCAAGACCACCCTCATAATTTCCCCTAGCATCTCCTTTACTAAAC
ACCTAGACCAAAAAAACAACCTGCTAATTTGTTAATATAACCACAAATCCTCCTAGCCAG
CCATGTTCATACTTCATTGCGTAGAGCGAAATTGATGGCATCAGCAGTGGAGCGAATTGA
AGTATTCCAGGCACCTAATTTATTGTGAGCCGCAAAACAACATGGACAATTGGAGGGTGA
TGTGGAAAAAATTTCCTTAGTGGATAAGCCTACACTTTATTTTAAGAAGAAACTCAATTT
TGATAGATTGGGATCCTCGTGGAGGAACATAATTGTCATGTTTATTAAATTTAAATAATT
CAACTCCAATTAAACATTAAAAATGCAGGGGTTTATCTCATGTTGTCTTATCTCATGTGT
TTGGTTTTCATCTATTCATGCTATCATCAGTTCCCTGCATTACTCTAGGGTCCTTTAACT
AATTTTAACAAACATTAAATGACACCCTCATTCCCTCAAGCGAAGAGCTGATCGATGAAA
CAAATTACTGTAGCTAAAAATGCAGCAAGCAATGAAGAACAGCATAGCCCGATAATGAAC
AGCACATGAGCAAACATAGAACAAAAGTAAGTAAGAGGCCACGATTGAAATGCAACCATC
CTCAACGACATAAAAAACAAATTACAATAAAAAACAACAAAAAGATGGATCCAGGAAAAG
CCGATATTGAAACCATCTGAAGAAAATTTAGCCATACGAAAATGAATGCAGTGAAGGAAC
ACCATACCTGTGAAAAACCAGCCGAAGAATCACATAACCTTGACAAAGGCTATTCGATCG
AGCCTTGTCGAAGGCAATCAAAGACACACAGCATTCCTGAACACATCATACAACCAGTAA
CTGAAGAGCATCAGATAAAACAAAAAAAAGGAAGGTGAGCAAGCCAAACAATAGGAGGAA
GCTCAGACATGCTCTTAAACCTAATCAAAAAGTCCTTCCTGAAAAAAGAAAAAGCAACCT
GCAGGGTCTCTGAAAAGAAACAAACCTAGCAAATTGTGAGCTGGAGCAACATCACGCAAC
CTAAGCCATGGAATATCAGGTGGCTGCGCCAGCAAAAGAGCCAAAATCCCGAGAAAGAAA
GCAGAAAATAACACCACTGAGCTAAATTCAACTCTAAAAAAATAAATTAGGGACAGTACA
TGGCAAAACAACTGTCAAACGACAATGGGGTGAGAAAAAACAAGGGAAACCTGAAAGATA
ATAAAAAACCAATGACAACAAATTGAATTCCAATTGAGCTACACCATTGAGCAGAAGAGA
GAAAGCAGGAATGCAAAACCATGTAAAGAAAATAGATAAATTAGCATAGGGACTCCTTTA
TAGGTCTCCCAATCAGACTTAAACAAGCACATCCCAGGAAAAAGAAAAAAAGAAAAAAAA
AGCCCAGCTGACCATGATGAGAAAGATGATATCAAGGGCAGTAGGCATCACTGTTACAGC
TAACATGGCAGGACACCCAAAATTGAATTGGCAAAGCATGGCAAGGTTGTACTATATAGC
AATATATTAAAAAAATAATTTAAATAAAATCAAGCTGAACATTTGTACCTAAACTCTCCC
ATATCAAAGAAGATGGAATGGGCCATCGAAACCAAATCCAGTTGAAAAGGCAAGCACGTT
CGTCCAACACCCATCCCAACAAAAAATACCTTGAACATCCTGCAAAAATCTTGCATAAAT
TGCCAAGTTGGGAGCATCTTTCATGGGCAGCCATTCCAGCGCACCAATCAAGCGAGGAAG
ACCCGTGAAACAGACTCATATTTCATCCAATCCACCCCCAGAAACAGCAAGCTGAAATCG
CAGTCGTGCCAACACTATGTAAATTGAAGAGACAAAGAGATGCCCTCCCACCTCATGATA
ACTGCTCAGCTCTTGGTTGGTTCAATTGAGAGGGAGGGGCAGCGCGGGAAACCAGGCGAA
GAGAGGCAGAGTGAAAGGCAGATGCAAAATGAGCTGATGAGCCGATGGCAGCCCCAAGCA
AAAGAAAAATAGCCCAAGAGTAAAAACAACCATGCTCCCAGCCCATGCCCACCAACATCA
CTCAAATAGATGGGAAAAAAGCCAGGCAAGTTCAGTTAAGTGTGAATTTGTTTAAGTATT
TTTTTTTTCTCATTCTGTATTTTTTAATCTAGAATTTGTTTTTCTAGAATCACCTTTCAT
TATTTAAGTATTTCTTAATCAGCGGAAGGAATCAATTTTTTTCTTAATACTATTACCTCT
TAATTAATTATTGAGCACAGACTAACATCTGTTTCATCTTCAATAAATGTCTTTAAGATC
TTTCTTTTTTTTCTTATCAATCTTTGAGACTTCATATTATTGTTATGATCTTCCCATAAT
ATGCTGTGTTATGATGACTGTATCGATTATCAAATTTGCTGATAAATGGACTATGACTAA
TGTTTTTATAGATTAATAGGATAGAGTTAAGCTTAATAAAAGGATTGGTCATGTCAGATG
AACATATATAATATTTTAAAATGGTCATAGCTTAATAAAAGGATTGGTCATATGACTCAT
ATCAGATTCTCGAGGTATAATTCTATAGGAAACCATATTTGAGGATTCATTTGCTACAAA
TATTTCTTGAAAATAGAGACTTGGAATGTCCTCAAATTGATTTTATTGGATTTTAGCCAT
TAACTAGACTAGATCCAATAAGATTGAGTAATCTAATAATATGATTTAAACTTTAGCCAA
CGATAGCAAACGGACCATACAAAAAATATTTGGTAATAATTAACTAAAACAAATGAGTCA
CCAACATCTTACCTAGAAGGAAAAGAAAAAAAATATTGGAAATTTACTGTCATTCCATCA
TGGACATCGCCCACCACAAAAAGAAGTTGTTGAGATGGTTCAAACCCTACCACAAAAGGA
TGCATGGCGACATTGAAAGAAGCCACATGGATCGCTAAAGCAACACCCAGGAAAAAAAAA
CGTAAGGAAGCTATCATTTATCTATATTCAATCAATTCTATTTAACTCAAAAATAAAATT
TATTTTTAAAAATAAATTTAATAAAAAAAATAAATAAAAAGATCCTAGATAACTTAATGA
AATAAAAAAAGGATAAAACAATGTACACGAAAAGTTGGAGAAAGAAATGAAAGCCCAATC
TTCAATTAAACAAATGTTGAAGGATGAAACTGAAAAAATATTAGTTTAAATTAATGATAA
ATAAAATAAAGCAATCCCGAGTGAGCCTAATAAGCTGACTTAATTTCAAAAACTTGTAAC
CCATGAAATACTAGACACGAGCTTAATTGGTAAGCTCAAATTCAAACCAATTAAATGTTG
AAGAATGAAATTGAGTTAAAAAAAAATGCCACTCTAAAAAATTTTGCAAAGGAAAAAAAA
ATAATCAAAAGAATAATAAAAGGAAAAAATCTAATAGGAAAAAAAATTATGGAAGGTGAA
ATCTCAAAATAAAAAATTCAATTCTAAAAATTATCCTAGATTCTATAAATAGCAATTAAA
TGAATAAGATTAAATATAACCAAATAAGAAATTGAATGAAGATAAAATAAAAATAAAAAT
TTAATTTCATAAATTATTTTAAATATAATATATAATAATCAAAACAACAAGGATTAAATA
AAAAAACATTTAGTAGTTGATTTGAAAAATCACAAGGGAGACACAAATACTAAGAAAGAG
AGAGGAAATAAAAAAAAGAAAAAGAATGGTTATAGGTGTCAAACCAAAAATCTTCTCTAT
GCACATGCCTGCTTTTCATGGAGGAAATGTCAAGAAAAACCGGACATCACCCCAGTAAGA
TAATTTTGGCCATTAGTATCAACAGTAAATGTTGTCTAAAGACGCGAAGTACTTGCACAA
CACGCGTTAGCCTATTCTTTTATATATTTTTTATTTATCAAAATACTAAATTCCCGCCAC
CTCAACTCATTAATTACCAAAATTGAACCAGGTTAATAAGATGGGTGTACCTGATAAAAC
AGTGCAGCAGCCTAAACATCTAGTGCAGCAGCAGGATATCAGAAACAGTTATGGAGGTTA
ATTTCAAGATGAAATTGCTAATAGTTCGACGTGATTGCAAGCTTAGTTAACGGTTAAGAG
TTAGTTGGAAGGACATTTAGCGGTTAGTTTGTTAGCTAGTCAAGAAGGAAGTCAGCATAG
GATGCAAATATAAATACTGTAATTAACGTGTAATGCTTGGAGGGCAGGCAATGAGAAACC
ATTCTTCAGTAATTATCAGTAATTGATTTCATTAAATTTCTCTCATCTGTTTTTTCTCCA
TATCTTTTCCAAAAAAAAGGATTATTTTGCTCTCTTTCACACACTTAATAAGATAATTAA
CTGTTTTTATTTTGTTTTTTCTTCTGATAGTCAATAGCAGGCTCTTTTACGCATCTTTTA
ATTAATAAAATGACTTATTATTATATTATTATTAAACTTGAGAAAAGTTGCTGCTGCCTA
TCTTGTTTCCCTCACGCACTAACAGTTTGAAATCAGCTGGATCGGCGGCGCGTGCAATAC
ATGGCAATGCTAAACCATTGATCGTCTTGCTCCCATCAGTAAGAATCCTAAACCACTCGG
AGAAAATACTAGGGAGTGAACTTTATCAATGTTGTTTGGTTATTAATCTCAATAATTATT
TATTAGGATTTTTCTCTTCAAGTTAGAGCTAGAATTATTGTGATTTTAATAGCGCTACAA
AACCCCCACAAGTTACAGATTTTGCTGGAAATCTTTCATTAATCTTGTACCTCACTGCCA
TTATTAACATTCAGTAATACTGCCTACTACTGTTCAAACTTTCCTGGCAACTCACCTATA
GTTTCAAGCATCCAATTGATTTCCTGCAGAAATACTGCTTGCTACTGTTCAATTCTTTTA
CCTCCCACAAGAAATGATTGATTTCTTCAGACGCATCTGCAGCGGAATGTGCAATGGTGG
CTTCCAAACTGAGAGATGATATCTACAAGATCTCCATAACCTCCAACTACAGTCACCAGA
AAAAGCAATGGGGTCAAGAGCATGGGAATTAGCACAAAGAAAAATATTTGGGGATGAATT
GAAATACCAAACGCATAAAGAATAGGAAGATACCCATCTGACAAATTATGAAAGAACTGC
TCCATTTATGTCAAAACGACTTGTTACAGGTTCTGCTCCAACAGCTGCAATCTGAGATGG
TGATACAATCAGCATTAGTGTCTAATTGGAACAGATGAAGAAGATCTAACTAAGAATGTG
AAAAGTTTTCAATATTACGGAGCAATAATTAATAATAAGAAAAAAAAACCTGATTGCCAT
TGTAAAATTCTTGCAGCACTGGGACACATTGTAATGTTCATCATAATACTGTAATTATTT
TTTTATCCCATCTAACAAAAAATACTTAAGCTTGCTTCCGGAGGTATTTTTGTCTTCTTT
TATTTGACAAATTCGTCATTGTGTTCTTCACTGGGAACAAAAATGTCTTTGCATCTTCAA
AATGAACAGATGTAAACCTTTTAGGGGTGGCGTTCGAAGTGGCGTGCCAGATGTGTGGTT
GGCCTCGGCCAACTTTTATCTTCTCCGCCTTATTTTTATTATTTTCTCCGTTTTCTATAT
TTTCTCTGTTTTCTATATCTTTAATTATTATATATTTTTTTATTGATTTTTTTCTTCACT
TTCATCCTTATCATTCTCTTAATTATCATTTTTTATTATTTTTTTAATTAAATTTTATTT
TCAATTTAATCCCTTAATATTTAATTTCAAAATATTTTTATATAAATTTGGTTGTCATTA
TTTCTATTTTTTTTTGTTTTGGAGACTTTTTTAATGCATTTCTTTTTAAATTCATCCCCT
CATTTCTCTCCGCTCATGAGCCTTTTTTATTGTATTTTTTTTTGTTGAAATCTATCACAC
ACTATTTTGTTGATTTCGATCCATATTTTTGTTTTTTTTTAAATTGTTTTTTTTCTTTAA
TTCATGAACATTTAATTTATTAAAAATTGATTTTTGTGTTTTTATTTTTATTTTTTTTTA
TATCTAGTTATCTCAATTTTATACTTATAATTATAAATTTAATGTGTTAACTTGAATTGA
AACAATGAGAATTGATGTCTTTCAACATATAAAGAAGATTTAAGTAAGAATGTGAAAAAT
CTTAAATATTACTATGCAGTAATACTACACTACCAAGCAAGTGAAAATAAGACACTTTTT
AACAATCTAGGTGGTGGTCTAATTGTAAGAGCTTGGGATTAAGGGGTTTGCTCCCTCTGT
GGTCTCAGGTTCGAGCTCTATGGTTGCTTATATGATGGCCACTAGAGGCTTACATGATCG
TTAATTTTAGGGCCTCGTGGGATTAGTCGAGGTGCGCGTAAGCTGGTCCGGACATCCATG
TTAATAAAAAAATAATAATAATAAGATACTTTTCAACACTTCAAAAGCATCAAATATCAG
GTGTGCTATAGGGTATAGATCATTGTGTACAATACCATATAATTGCATACAAGGTGTGTT
ACATGAAATAGAAGAACAGGTAATTGAAAGGCCCTTGTTCTCTATTTATTAATAAATGAT
ATAATAATTTATAAATATTAATTAGTAACCAAATAAATAAAAATATAAAAAACTTAATTA
CAAAAAATATTTGGTTGCGAAAGAAAAACCTTTTAAAAACTCTTCAAAAAATTAAAAAAA
CGTTTTAAAAAAATTAAATTTAGGATAAATAATTTTTTATTAGTTTGAAAGATTTTAAGA
GAAGTATTTTCAATTATAAATTTATCAAAAATGTAAAAAAAATAAAAAATGCTTATGTGG
AATTTTCTTAGCCTTGGCATGACAAATTCACAGTAATGGTTCGTGAAAGATGCCGCCAAC
CACCATCGATAAAGGGTTTTCATGTGATTTTATTTAATGTTATATTATTTTGATATTTTG
ATTTTAAAAATAAAAATATATTTTTAATATATTTATTTTAATTTCAAACATCCTGAAGAT
GTGTCATTTTCTTAGCCTTGCCATGGCAAATTTGACAGTAGTGGTTCGTGAAAGATGCTG
CCAGTGCCAACTGCAATCAACCAATTAATAAATGTGAGGGAGGGACCCTCCGTTTTAAAG
TTGAATGTATCTGATCACCATTCCAAAACACGCTTCATTTTCTCTTTAATATTTCACAGC
ACACTTCTCTCTTTCCCCAGCTCAATATTTCTTCTTTGATTTCCCCAACAAAAACAAGAC
AATATGGCAGCAGAGCTTCTTCTTACGTTTGCCGTGGAGGAGTCTTTGCGAAGGATGATT
TCCATAGCTGCTGAAGGGATCGGACTTGCTTGGGGATTGAATGGACAGCTGCAAAAGCTC
GTAGATTCTTTAACCATGATTCAAGCTGTGTTGCGAGATGCAGCAACAAGGCCAGCGGCA
GAAGATGGTGTGAAGCGTTGGCTGGATAAGCTTCAAGATGCAGCTCATGATGCTGAAGAT
GTTCTAGACGAGTTTGATTATGAACAGAAGGGAAAGGTATGTGATTTTGTTTCACTCCAC
AACCCTATTGTATTCCGTTGGAAAATGGGTCATAAAGTCAAGAGGATCCATGGAGCCTTA
GATGAAATCCTGAAACTGGGCGGTGATCTTGGATTGGCAAATCGCCCTGAAGTTAGGCGA
GATCCACCCCGGCAGACAGATTCCTTCCTTGACAGCTCAGCTGACACCTCAGCAGTTGTA
GTAGGAAGGGAGGATGATGTCTCTAAAGTTGTGGAATGGCTGACCGAATCCCAACATGTC
CTTTCGGTTGTTCCTATAGTGGGGATGGCTGGCCTCGGAAAGACTACTATAGCAAAGAAT
GTTTATAAAGAGGTCAAGGAAAGAAAGCTTTTTGATGAAACAATATGGGTTTGTGTTTCT
AATCATTTTGATGAAGTGAAGATTTTACGAGAAATGTTGCAAACGATAGATAAAACTACG
GGGGCGTTGGAGAATATTGATGCAATTCTTCAAAACCTCAAGAAACAGCTGGAAAATAAA
ACATTTCTTCTTGTTCTCGATGATGTGTGGAATCGTAATCGTAATAAATGGAATGGTTTG
AAGGATGGGTTGTTAAAAATTAAAAGCAAAAATGGGAATGCTGTTGTTGTTACAACCCGC
ATTAAGGAAGTAGCAAGCATGATGGAGACTTCTCCTGGGATTCAGCTCGAGCCAGAAAAA
CTATCAGATGATGAATGTTGGTCCATTATCAAGCAAAAAGTGAGTGGGGGTGGAGGAGCA
CCATTAGCTGCAGACTCGGAATCTATTGGAAAAGAGATTGCAAAGAAATGTGGGGGGCTT
CCATTGCTTGCTAATGTTTTGGGAGGAACACTGCGGCAAAACGAAACAAAGGAGTGGGAG
TCAATTCTAAGCAATAGATTTTGGCATTCCACCGATGGAAATGAAGCTTTGGATATATTG
AGATTCAGTTTTGATCACCTGTCATCTCCATCACTGAAAAAATGTTTTGCATACTGTTCC
ATTTTTCCTAAAGATTTTGAAATTGAAAGGGAAGAGCTAATTCAACTTTGGATGGGTGAA
GGTTTTCTTGGGCCATCAAATCAGAGGATGGAAGACATGGGCAACAAGTATTTCAATGAC
TTGCTTGCAAACTCCCTTTTTCAAGATGTTGAAAGGAATGAGTATGGGATGGTAACAAGT
TGCAAGATGCATGATCTTGTGCATGATCTTGCATTACAGGTCTCAAAAGCAGAAACGTTA
AATCCAGAGCCGGGTTCGGCTGTTGATGGTGCATCTCATATTCTTCATCTCAATCTCATT
TCTTGTGGGGATGTTGAGTCAACATTTCAAGCGCTTGATGCTAGAAAGTTGCGTACTGTT
TTCTCAATGGTTGATGTATTGAATCAGTCTAGGAAATTCAAAAGCTTGAGAACTCTCAAA
TTGCAACGGTCTAATATCACAGAATTACCAGATTCAATTTGCAAGCTGAGACATTTGAGA
TATCTTGATGTCTCACATACCAATATCAAAGCATTACCAGAATCCATCACCAATCTCTAC
CTTTTGGAAACATTAAGACTCACTGATTGTTTCTGGCTACAAAAGCTTCCCAAGAAAATG
AGAAATTTAGTTAGCTTGAGACACCTTCATTTTAATGATAAAAACCTAGTGCCGGCTGAT
GTGAGCTTCTTAACACGTCTACAAACGTTGCCAATCTTTGTTGTGGGTCCAGATCATAAA
ATTGAAGAGCTGAGATGTTTGAATGAGCTAAGAGGAGAATTGGAGATATGGTGTCTTGAG
CGAGTGAGAGACAGAGAAGATGCCGAGAAGGCAAAACTGCGTGAAAAAAGAATGAACAAA
TTGGTGTTTAAATGGAGTGATGAAGGTAACAGCAGTGTTAACATCGAGGATGTGCTGGAT
GCTCTACAGCCTCACCCAGACATAAGAAGCTTAACAATTGAGGGTTACTGGGGTGAAAAG
TTCCCATCATGGATGTCTATGTTGCAGCTCAATAATTTGATGGTGCTGAGATTGAAAGAT
TGCAGCAACTGCAGACAACTCCCAATACTCGGATGTTTTTCTCGCCTTGAGATTCTAGAG
ATGAGTGGAATGCCTAATGTGAAATGTATAGGCAATGAGTTCTATAGTAGTAGTGGCAGC
ACAGAAGTACTGTTTCCAGCACTAAAAGAACTCAGCCTGTTGGGTATGGATGGTCTTGAA
GAATGGATGGTACCGTGTGGAGAAGGTGATCAAGTATTTCCTTGTCTTGAAAAGTTGAGC
ATTGAGTGGTGTGGCAAGTTGAGAAGCATTCCGATATGTGGTCTTTCATCTCTTGTAGAA
TTTGAAATTGCAGGATGTGAGGAACTGAGATATTTGTCTGGTGAATTTCATGGCTTCACG
TCTCTTCAGTTGTTGAGCATAGAGGGTTGTCCAAAGCTGACATCAATTCCAAGCGTACAA
CACTGCACAGCTCTGGTGAAATTGGATATAGATGGCTGCCCTGAGTTGATCTCAATTCCT
GGTGATTTTCAAGAATTGAAATATTCTTTGAAGATATTGTCGATGTATAATTTGAAATTG
GAAGCTCTTCCGAGCGGACTACAATGTTGCGCATCTCTAGAGGAATTGTACATATGGGAT
TGCAGGGAGCTTATCCATATCAGTGATTTACAAGAATTGTCTTCGCTTCGACGATTAGAG
ATTAGAGGTTGTGATAAGATCAGCAGTATTGATTGGCATGGTTTACGACAATTGCCTTCT
CTTGTTTATTTAGAAGTCAGTGGGTGTCGGAGTTTGAGTCATTTCCCAGACGATGATTGC
TTAGGCGGCCTCACCCAACTGAAGGAATTGGCCATTGGTGGTTTCTCAGAGGAGCTGGAG
GCTTTTCCTGCAGGAGTTTTAAACTCATTCCAACACCTCAACTTGAGTGGATCCCTTGAA
AGACTGGAGATATGTGGATGGGATAAACTGAAGAGCGTACCGCATCAACTTCAACACCTC
ACTGTCCTTGAGAGATTGGAAATATGTGATTTCAGGGGAGAGGGATTTGAGGAAGCTTTG
CCAGATTGGTTGGCCAACCTTTCTTCTCTTCGATATCTTGGGATTGATAATTGTAAGAAT
CTTAAGTATCTGCCAAGCTCAACAGCCATTCAACGCCTCTCCAAACTGAAGGGATTGCGG
ATTTTGGGGGGATGTCCACATCTCTCAGAAAATTGTAGAAAAGAGAACGGCTCTGAGTGG
CCCAAGATTTCTCATATCCCAACAATCGATATAGTATAGAGGGTACACGTGTACAGGTAA
GTTGGGATTTTAATTTTTTATGAATAAAATAATTTAATCAAACATTTTTATGATGATTAA
CAATGTTTTAATTTTTAGGGCTGCTAAATTCTTGAAAATATAATAATAATTGGTTCCACT
AATATAATAATCGCATTCATTGAATATACATACTGTACATTCAAAGTTTATATCCACTAC
TTATCATGCATCCTTTCCTGTGTTACTTGAAAATGGATAGCACAGCTCATCTTGTGAATA
CTGCAGAAACTACGAAGCAGTCTCATTTTTTTTTTTTAAATTCCCTTTGTATATTCAATG
ATACCATTCTGCATTTTGTAGTTTAGTATTGTTTCTGTTTCCAAGACTAATAACAAATTG
GCTTTTTTAACAATTGTAGATGCAGTAGAACCTCCAAGACTGAAGAAAGCCATGGATTGG
TCATTAAAGCTTCTGCAGAATAGTGTTTGTCCTGCTGGATTGTGGATAAACGTGTGGTCT
GCACGGTTTTCTGTTGTCTTTCGCAGATAAATATACTCGTCAGAAATCAAGAAAATGGAC
GAAGCTGGCAGCTTATCACAAAAATAATAGAGCTTACTATGGGGATGGATATGAATTCTT
ACCTGTATGCAATGTAACTTAATAAGTAGATTTGTCAGAAAGCAAGAAAATGAATGCAGC
TGGCAGCATATCACAAAGATAGTAGTGCTTTAATATATATGGGCATGGATGTGAATTCTT
ACCTGAGTGTAATGTAATGTATCGTCTACTATTTTGTATTGTATTTCTTTCTTAACATTT
GAGAATTCAATTTTTATGAAGTTATGTATATTTCAGTGACTAAATTGAAGTTTCCACCAT
ATCTTTTATGCCCATATTTGCATCTTCTGATGAGTTAATTAACACATTAAAGAAAGAATA
TATAGTCCTGGAAATACTATACTGAGCATAGATTAATTAATCAACATCTGGTTTCGAAGA
GATAGTATACAAGAAATCAATATCCCTGACGAATAAATCCTTGTAAGTGTGGATGTCATT
TGTTATCTGGGCTTTGCCCTTTCCTAAATCAATGAATTTTGTTACTGTTAAAAAAAATAA
AAATTAATGGTAGCTTGACATACTTATGGAATAGACTGAACCATATTCACCTAATCCTCA
GAAAAAAATGTGTCGAATTGTCAAGAACAGCAGAATGTTCTGCCTTTGGTGTCGTCTGCA
CTTGATGAGAGAACAAAAATGCCAGTCATGGCTCTCAGAAAACAAAAAAGAAAACACCCA
AAAACGTGCCAGCCCCCCGGTTTTGATTTGAGCAAGCATTTACAAGTCCAGCCATTGGTT
TCCTAACTGGTCATAATTCATGTTTCACTTGCCCAAGACTCTTTTCCTAGTTGAGCTAGA
AATAGATGGCAATGAGAAGCAAGGTGAGTGAATTAGGGGGGTTGTCCTAGACCATGAACA
GATATTTGAGATCTTCCACGGTGAGACGAGTAGCTGAATCCCCACTTTGATCTTTGCCAA
ATGCAGATGCAACCATTTTTCTCTCCTCTTCCTGCAAATTGTGCTCATCAGCAAGAAAAT
TATCTTTGAAAACCACGGTCAAGATCTCGAATATAAGAACGCAGAGCACATACATGCAAA
AGTATTAGATAGTAAACAGATCACACTTGAAGATTACAAGTAATGTTCTCATTGTCATTT
ATCTGTCATGCCCATCTACCACCCTGGAAATGCAATGTGTTGTCTTCTTGATAAGTTTAA
TGAGATTAACATGACTGTCAAGCATTAACTTGTACGAGTAGCCATTTCCAGAGGAAATTT
TGAATGGTAATGCTCTTTCCAAATTTACCACTATAAGTCACTTCCGTTGGACCATAATCA
GCTCATAACCTTTTTCTTTCAATATGCACCTTCCACCTTGATGTGATGTACTCATACTTC
ATTGCAATTATCATTAATCCTCAATATTTATCTCTAATCACTTCCCTCAATATATATATA
TATATATATGTATGTATGTATGTATGTATATATATATATGTATGTATGTATATATATATG
TATGTATGTATGTATGTATGTATAAAAGATAATTCTCTTGATTTATAATGCGAAAGGCGT
AACATACCTCAATATATATAAATTAACAGAATCCCCTGTGTTGTTTAATGTAAGACAGAA
TCAATGCCCGTAGAAAGAAATAATACCCGAAGAGATAATTTTCAATCTCTATGAACTAAC
CCGAATTCATCTTGACTTTAGCATCAATGCTACAGCCGTGGAAACTTATAAGGGCCCCGG
CACATCCTTCTCGCACTCTCCACTGCGTGTATCGATTCAAAAAACAAAACACATGAATTA
CTTCAATAATTTCTGTAACCGGGTTTCCCTCTTTCTTAAAAAAATTCGATGAACCCATAC
TTTTAAACCCCAAAATCGAGCAAATAAAACATAATTAGAAAAGCCCAGAAAACGAATCTG
TTGAAAAAACAACTGGATACCTCAATTTCTTCAAAAATTTAAAGAGCTCATATGTTTAGA
TCCCAAAATCAAGCCAATAAGACAAAATACAAAAAATCCAAAAATATCTTAAAAACAAAG
AACCGTGATTGAAAACCCAAAATCAAACCAAGAAGAAAAAATTAGAAACATCCAGAGCAT
AATTTGTTCAAAAAGCCAACCGGATTACTCAAATTCTTAAAAAATTCAAAGAGCCCATAA
TTTTAAACCGCAACATCAATTCAAGAACACAAAATTAGAAAAACCCAGGAAAAAACTCGA
TAAGAAAGGAAATAAATCAAAGCCACGTTTCTTGAAAATCTCCAAATTCAAATTAATAAC
ACAAAATAAGGAAAACCCAAAACATTAGAGGAAAAAAAAAAGAAGGAACGCAAGTAAATA
CCATTTAACAAAACCACTGCCAGCTTTATCACGAACAAGTGAAGCAGCAGCAGTATTAGC
ATACCCATCAGTAGGCTCGGCGTCTACTCTATTCCTCGTCATTTCTTCTTCTTCTTCTTC
CTGGTGAGAGATTTTGACAATGGGTAGAAAGGGGTTTTTAATAGGAAAAGTGAAGATAAA
AGGAGACGGGAATCTCAGTTATGACGGTTATAAAATGGCGCCAAGTGGTTGGTTTTGGAA
TGAGAGGGAAATGATTTGGACATGGACAGATGAGTTGGAATACTTACCCACCATTGGATT
TTTCTCATGTTCTTATATCAACGACTCAGATTGAATCTCTCATTTTCGGCTCGCCCTTGA
AGAAACTCTTGCAAAGTATATGGTCCAAAAGTTAGAGGTAATTAAGATGATTAATTAATT
ATAAACCATATATAGTTTCATCTTTTATGTTATTAAATCTTCTTTTTTATCCTATGGTCA
AATGTATTTTTGGATTAACTTCATCATTGATTTATATTTAGTCTAGTTTTTTGAGTGATT
AAGAATGTATTCTCAATATTAGTCTGATAAAGATATTTTTAGACTAATTAGAACTTTTAT
CTATATTAAATTTAGTGTTTGAGTGCGTAAGGATATTAATTGGCTTGGTTCATTTGACAA
TTTTATGTTATTTTTCATGTGATTTAATTTTATAATTTCACGAAAGAAAAAAGAGAAATG
GGTGAAGAAAATAAAATTTTATAATTTTACAATCATATGTGTTTTATCTTCTGAATCCTT
ATCTCGTTCTCTGTCTAGTTTTGAATTCCTTTTATCTTCTGACTCTTTTCTCCTTATCTC
CAATTTTCAATTTTTCTTTAATTAATAGATTGATCCCATGTATGTAAAGAAGATAGCAGC
AACGCTTCGTTAACTTAGAATGGGGTAAAAAGAAGCTAGAATAAAAGTTAGTGACGATTA
TTACAATGGGGTCGTGACGATGAATGATAGACTTACTCATACTATGATAGAATCTAATGT
TAATGAAAGAGAAAATTGTGAAAGGAATTTAACAGGAAACTTTGTTAGACTTGAAAAGAA
TCTAGAAGAGAGTTTTGAAAAACCACACAATTTCAATAAAGTTTCTATTATAGAATGTAT
AGCATGTATTTATCTGAATATAAAATTACTATAAGATTATTCCAATGTTGTAATCCTTAC
AGTTACTGCCACATATATATAAATAGGAAAGGTTGGCTAAGGCACAACCTAACACATTCT
ATTATTCTCAACTTGGTATCAGAGCCCTAAAATAATTAAAACACTTTCCTCCTGACCTCC
TCTACAATGGAATAGCCGCTCATTACTTCTTCCTCTTCGGCAACACCGGCAGTGCAGACT
TCTTCTCCTGCAGCGGCTCCTCTGCCTTCCTCTGCTGCATCACCGCCTGCTTTCTCCTCT
GCCGTGGCTGGTGAACAACCTCTCTTCAACCCCCACAATACTCCCTTCTTGCAGCCTGCG
TCTAATTCAACCTCTGTCTTTGCTGCCGCAAACATCATCTCCTTATCTCACAAGCATCAA
GTCATCTCCCTCAAATTAACAAACACCAATTATCTATATTGGTGTATGCAGATGCTGCCG
TATCTCCTAGGTCAAGGAGTTTTTGGTTTTGTTGATGGCTCCAACACATGTCCATCTCCA
CATGTTCTTGCCGGAGATGGTACCTCTCTTCAAGTAAATCCGCTCTTTCTTCACTGGAAA
CAATAGGACCAACTTATTCTGAGTGCTATTCTTTCCTCTCTATCCATGGAAGTTCTGCAT
CTTGTTGTTGGCTGCCAAAGCTCTTGTTCTGCCTGGCGCCCTTTTGAGCGAGCTCTCGCT
TCCACCTCAAACTCTTGTATTATGCAACTTCATGGCTCTTTTCAGGATCTTTGATAGGGT
GATGAATCAGTAACTCAATTTATGCAAAAAGCTAAGGCCTTGTTTGATGAATTGGCCGCT
ACTGGCCGACTGGTTTCGCTTGACGATTTCAACTTATATGTGTTTCGTGGTCTTCGGGAA
GAGTTTAAAGACTTAGTTACAAGTCTTATTACCAAGGTTGAACCTTTATCGTATGTAGAT
CTTCACAGTCATCTCCTCACGCATGAATTTCTTCACAAATCTTCGGCTGCCATACATGCT
CCTCTCGTGCCCACACCCAGCACCCTATTGTTCCGCCTTGTTGCACAACGCCAAACCTTT
GGCAATTCTGGTCGCAGCAGGGGCCGCTTCAATGACGGCTAGTGTCCCAACCAGTCCAGC
AGTAGAGGCAACCGGTTTGCTGACTCCAGACCTGATCACCGCAGCTTCCAAAGCTCCTCC
TTCGGTGACAGTAGACAAGGCACTTGGCAGGGAAATTGGCAGCGCAATAGGGGGCAGAAT
CCACGCTGCTAACTGTGTCAGATTTCTTTCCATACCGCTCCCCACTATCCTCAAATCCAG
CAGCGGGGTTATGGCCACATGCCCCCTACTGCAAATCTGGTGCAGCGCAATCTCTCCTCA
ACCGGTTCTGCTGATTGGTTTCCAGATACCAGTGCCTATCAACACGTCACACCTAATCTT
GCCATCTTGACTACTTCAGAACCATATCTTGGTAATGATAATTTGCATGTTGGTGATGTT
AAGGGCCTTCCTATATCTCATCTCGGTCATACAAAAATATATACACCACATCGTTCTTTC
ACCTTATCTAATGTTCTTCATGTTTATTTTGAATTTCACCCTCGTGTGTTTTATGTCAAG
GATCTCAACACCAATGAAGTCCTTCTCTAATATTAGTCAGAGTAAAGATGGTCTTTATGC
CCTGACCAAGTCTTTCATCACGTCAGTTCCTCAAGCCTATTAGTCTCCCTGCACTTCTGC
TTCTGCCGATTTATGGCATCGTCGACTAGGTCATCCTACTTCACGTATTTTTCAATTGTT
AGTCTCAAAAAATAAGATCATTTGTAACAAAAAATGTCTTAATTTTTAATGTCAAAGTTG
TCCTTTAAGAAAATCATCACGTTTGTCTTTAGGACCTATGGGTCACAAAACTTCTGCTCC
GCTTGAATTAATTTTTAGTGATGTATGGGGCCCGCTCCCTTGTTCTCTTCAGATGACTAT
CGTTATTTTGTTATCTTTGTTGATGCTTATACTAAATAAGTATGGTATTATCCTCTTGTT
GCCAAGTCTGATGTTTACTCTGTTTTTCATCAATTTCAGACTCTCGTTGAACGTCAATTT
TCATTAAAAATAAAATTTGTTCAAACTGATTGGGGTGGTGAATACCGCAAACTGTCCACC
TTCTTTCAAACCTTTGGTATCCATCATCGTCTGATTTGTCCTCACACTCGTGAACAAAAT
GGCACAGTAGAGCGTCGTCATAGGCATATAGTGGAAACAAGACTTACTCTTCTAGGGCAA
TGTAAAGCACCTTTTCGGTTTTGGAATTATGCTTTTGAAACCTCTGTTTATCTTATAAAT
CGCATGCCTACTCCTGTTCTTGCCCATCGATCTCCGTTTGATTGTTTATTTCAATAGTAT
CCTGATTATCATTTTTTTGCGTACTTTTGAGTGTCTCTGTTTTCCTTTTCTGTGTCCATA
TAATAATCATAAATTGGATTTTCGTTCCTCTCCATGTGTGTTCTTTGGTTACATCTCCTC
GCACCTTGGTTATCGATGTTTTGACATTACATCTCACCGTATTTATATTTCCCGTCATGT
CCGCTTCCATGAACATGTGTTTCCATTTAATAATTTTGAACAGATTGCAAAGGTCTCGAA
CATAACCCATACCCAACCCGTTACTGTCACCCTCTTTATTCTACTCCACCACCCCCCAAT
ACCTACTTCAAACAACCACCCAAACAGTCCCCAACATTCAGCTCTGCCACTCTAAATAGC
CACCCTGCCACAGCCTCCGCCCCTCCCATGTCCATCATCCCTTGCTTGTTTATCTAACCA
TTATGATGCAGGTTCAGCTCGTCAATCGGTCCCATCTCCTCCTGGTCTTGGGGCAATCTC
TAGTCCCTCCTCTACTTCGCCCTCCTTAGCCAGTGTTACTGCAGATTCGGTCTCTGCTTA
CAGCCCCTCCTCTGCTGACAGTCCTGTGCTTGCGGCTGCTTCTTCATCATCCTCTCCAGC
TTGACTGAAACTTATGGTTGATCTATCTTCTTATCAGCTGCCACAGGTCTCCTCCCTGCC
ACCATCTTCCCCTGCGTCTCCACCAGCGTTCAACAGGCATCCTATGATTCTCAGACCGCG
GCAGCCGAAGATAGCAAATCTGGTTGCTTCAGCTGCCGCCACCCCTCCCTCCATACGGGT
ACTACATTCTCCCTTTTCTGAGCCTTTTGTATTTTTTTATGCTAACTGGTATGCAGTTTG
GCATAATGTTATGTGTGATGAGATCGCCGCTTTGCGCTCTAATCGCACTTGGTCTTTGGT
TCCCTTTCATCCTTCGATGAACGTTGTTGGCAGTAGATGGGTGTATCGGATCAAACATCA
TGTTGATGGTAGTATTGAGCGTTATAAAGTGCACCTTGTTGCTAGAGGTTTTACTCAGCA
GGAAGGCATTGATTATTTTGAAACCTTTAGTCCAGTTATTAAGCAGGCCACCGTCCGATT
GGTTTTCTCTATCGCGGTTTCACAAAATTGGAAGATTCATCAACTTGATATTCATAATGT
CTTCCTCAATGGCGTTCTTACTGTTGTTACTCATTTTTGGACCCCATGTGCTGGAGACGG
TGTATACCTCTTTTGGCGAGTGTAGGAGTTTAACTCATGTTTCTTTGGAAGATTGACAAA
AGCAGAGAAAGAAAAAGTTTTTCGAAACCCTGTTTGAGCTGTTTTATGCTCTCTTTATCC
TTCCCCTTTGCTGCCAAAATCGTTAGGTTTTCTTAGATTGATCAGGAGTCTTCATAATGC
TAAATTCATTCCTTCTTTATTTGGTCTTTAAGGTTGGATAAATCCCTCAGAATTTGCACT
AAAAAAAACTAGTTCTGCTGCTATCGCAATTTTTTGTTCCAACTTAGGCTCTGATTCTGA
CTTTGTTTCGTATGATATCTAACCATCCTAGCTATATTTTGTCACTCATGACATGTTGAA
AAATTGACCTACACCTTTATTAGGTCCTAGGGGTCACTATTCTTAGGGCAGACTCTCAGT
CAGATTTGGATGCTCGACATTGTCAGATCAAGAAAACGTTTTTGACAACCAGATCCCTAC
CAGATTCTGTTATCTAAAACGATTTTATCTCACTTTGGATCCTTCATCAAATTTGTAGTC
TGAGACATGTAGATGAATTTGAGATTTTGAATTGCTTGATTTCGATATCAGAAGCTCAAG
ATATTCTTGTTTGAAATCTAGCGTGAAAACATAGAATCCTATCGCGAGAAGGTTTCCAGC
CGAGTTTGGTTGCAATTCTTTTATTCAAAACGAATTTATCTCACTTCGAATCCTCATCAA
AGTTGTAGTCCGGGACACGTAGATGAATTTGGGCTTTTGAATCACTTGATTTCAATATCA
GAAGCTCACAATATTCCTGTTTGAATATCTAGTGTGAAAGCAGGGATTCCTGCTGCGAGA
AGGATTTTTGCCCAAGTTCGCGGGCCTGATTCGAGGGATTTTTCTGGACCAAGGACTGAA
TTAAAAAGTTCTAAAATGAGAGATTTAATTGAAGAAGGATATTGGAAGCTGGAGAGGGGG
CTTGATCATCATAAATGATAGGATTTCTACCACACCGAATAAGGAAAATCTCGTTTTTGT
GCAGCTATAATTCATAGGAAACAACAGCTTTTGACATCTGCAAAATGCCATAAAGAGAAG
AACCTCACCATCATCTAAAGGCTGGGATTTTATCCCTAACATAGATGGCTGGGATGATGT
GTTAATGTTGGAAAGAAATCACTAGAATCAGCACATAATCAATGACAATATTGTAGTTTC
CTCATTTTAATTATTTGGTTGCAAATCAGTGGGATTTGCATCCTAGATTAATGCATTGAA
TCTTTCCTAATAAGAGCTATGTATAGACTATATATACGCTGCCTCTGCTGACCTAAAAGA
GGAGAAAAAACAGAAGAAAAATAAGGGAGACTGAGGCAAAACAAGGAGAAAGAAAGGAGG
CTTTTCTTTGATACTAAAAAGCCTTCACTGGAATGTGAAAGAGGGAGCAGCAGAAAAAAA
AAACGAAAAGAGATCATTAATGAAAAACATTGTCGCCTTACTGAAGAAATGGAGGAAAGA
CATAAGCTAGAATAAAAGTTAGTGACGATTATTACAATGGGGTCGTGACGATGAATGATA
GACTTACTCATACTATGATAGAATCTAATGTTAATGAAAGAGAAAATTGTGAAAGGAATT
TAACGAGGAATCTTTGTTAGACTTGAAAAGAATCTAGAAGAGAGTTTTGAAAAACCACAC
AATTTCAATAAAGTTTCTATTATAGAATGTATAACATCTATAGAATGTATAGCATGTATT
TATCTGAATAGGAAATTACTATAAGATTATTCCAATGTTGTAATCCTTACAGTTACTGCC
ATGTTCTGCCACATATATATAAATAGGAAAGGTTGGCTAAGGCACAACCTAACACATTCT
ATTATTCTCAACTTGGTATCAGAGCCCTAAAATAATTAAAACACTTTCCTCACAGCCTCC
TCTACAATGGAATAGCCGCTCATTACTTCTTCCTCTTCGGCAACACCGGCAGTGCAGACT
TCTTCTCCTGCAGCGGCTCCTCTGCCTTCCTCTCGCCGCATCACCGCTTTCTCCTCCGCC
GTGGGTGGTGAACAACCTCTCTTCAACCCCCACAATACTCCCTTCTTGCACCTGCGTCTA
ATGCAACCTCCGTCTTTCTCGCCGCAAACATCATCTCCTTATCTCACAAGCATCAAGTCA
TCTCCCTCAAATTAACAAACACCAATTATCTATATTGGTGTATGCAGATGATCTTCAGTA
TCTCCTAGGTCAAGGAGTTTTTGGTTTTGTTGATGGCTCCAACACATATCCATCTCCACA
TGTTCTTGCCGGAGATGGTACCTCTCTTCAAGTAAATCCGCTATTTCTTCACTGGAAACA
ATAGGACCAACTTATTCTGAGTGCTATTCTTTCCTCTCTATCCATGGAAGTTCTGCATCT
TGTTGTTGGCTGCCAAAGCTCTTGTTCCCGCTCGGCGCCCTTTGAGCGAGCTCTCGCTTC
CACCTCAAACTCTTGTATTATGCAACTTCATGGCTCTTTTTCGGGATCTTTGATAGGGTG
ATGAATCAGTAACTCAATTTATGCAAAAAGCTAAGGCCTTGTTTGATGAATTGGCCGCTA
TCGGCCGACTGGTTTCGCTTGACGATTTCAACTTATATGTGTTTCGTGGTCTTCGGGAAG
AGTTTAAAGACTTAGTTACAAGTCTTATTACCAAGGTTGAACCTTTATCGTATGTAGATC
TTCACAATCATCTCCTCACGCATGAATTTCTTCACAAATCTTCGGCTGCCATACATGCTC
[truncated: 181,405 more chars]
