# Supplementary material for: Genome Assembly and Sex-Determining Region of Male and Female Populus × sibirica
Source: Front Plant Sci. 2021 Sep 8;12:625416. doi: 10.3389/fpls.2021.625416 (PMC8455832; doi:10.3389/fpls.2021.625416)
Supplement: Supplementary Data 13 — Genetic polymorphisms of P. × sibirica, P. nigra, P. deltoides, P. trichocarpa, P. balsamifera, P. simonii, P. cathayana, P. koreana males based on Illumina WGS data aligned to the SDR of male P. trichocarpa “Stettler 14” with a further search for polymorphisms. Alt. cov. – number of reads with the reference allele, Ref. cov. – number of reads with the alternative allele. [file Data_Sheet_13.ZIP]

Archive with 1 entries (1 files):
- Supplementary Data 13.csv
