# Supplementary material for: Genome Assembly and Sex-Determining Region of Male and Female Populus × sibirica
Source: Front Plant Sci. 2021 Sep 8;12:625416. doi: 10.3389/fpls.2021.625416 (PMC8455832; doi:10.3389/fpls.2021.625416)
Supplement: Supplementary Data 13 — Genetic polymorphisms of P. × sibirica, P. nigra, P. deltoides, P. trichocarpa, P. balsamifera, P. simonii, P. cathayana, P. koreana males based on Illumina WGS data aligned to the SDR of male P. trichocarpa “Stettler 14” with a further search for polymorphisms. Alt. cov. – number of reads with the reference allele, Ref. cov. – number of reads with the alternative allele. [file Data_Sheet_13.ZIP › Supplementary Data 13.csv]

Supplementary Data 13. Genetic polymorphisms of P. x sibirica, P. nigra, P. deltoides, P. trichocarpa, P. balsamifera, P. simonii, P. cathayana, P. koreana males based on Illumina WGS data aligned to the SDR of male P. trichocarpa �Stettler 14� with a further search for polymorphisms.
Alt. cov. - number of reads with the reference allele, Ref. cov. - number of reads with the alternative allele.
					P. x sibirica			P.nigra - SRR3045915			P.nigra - SRR3045916			P.nigra - SRR3045931			P.nigra - SRR3045898			P.nigra - SRR3045899			P.nigra - SRR3045891			P.nigra - SRR3045882			P.nigra - SRR3045883			P.nigra - SRR3045887			P.nigra - SRR3045888			P.nigra - SRR3045876			P.nigra - SRR3045878			P.nigra - SRR12235433			P.nigra - SRR9007078
Chromosome	Nucleotide position	Reference allele	Alternative allele		Alt. cov.	Ref. cov.		Alt. cov.	Ref. cov.		Alt. cov.	Ref. cov.		Alt. cov.	Ref. cov.		Alt. cov.	Ref. cov.		Alt. cov.	Ref. cov.		Alt. cov.	Ref. cov.		Alt. cov.	Ref. cov.		Alt. cov.	Ref. cov.		Alt. cov.	Ref. cov.		Alt. cov.	Ref. cov.		Alt. cov.	Ref. cov.		Alt. cov.	Ref. cov.		Alt. cov.	Ref. cov.		Alt. cov.	Ref. cov.
18	16200001	A	<*>		0	11		0	2		0	1		0	2		0	13		0	12		0	12		0	6		0	4		0	9		0	11		0	7		0	7		0	19		0	27
18	16200002	A	<*>		0	11		0	2		0	3		0	2		0	13		0	12		0	13		0	7		0	4		0	9		0	12		0	7		0	7		0	18		0	27
18	16200003	T	<*>		0	11		0	2		0	3		0	2		0	13		0	12		0	13		0	7		0	4		0	9		0	12		0	7		0	7		0	19		0	27
18	16200004	T	<*>		0	11		0	2		0	3		0	2		0	13		0	12		0	14		0	7		0	4		0	9		0	12		0	7		0	7		0	19		0	27
18	16200005	A	G		0	11		0	2		0	3		0	2		0	13		0	12		0	14		0	7		0	4		0	9		0	12		0	7		0	7		0	19		0	28
18	16200006	C	<*>		0	11		0	2		0	3		0	2		0	13		0	12		0	14		0	7		0	4		0	9		0	12		0	7		0	7		0	19		0	28
18	16200007	C	T		0	12		0	2		0	3		0	2		0	13		0	12		0	14		0	7		0	5		0	9		0	12		0	8		0	7		0	19		0	28
18	16200008	G	<*>		0	12		0	3		0	3		0	2		0	13		0	12		0	14		0	7		0	5		0	9		0	12		0	8		0	7		0	19		0	28
18	16200009	A	<*>		0	13		0	3		0	3		0	2		0	13		0	12		0	14		0	8		0	6		0	9		0	12		0	8		0	7		0	19		0	28
18	16200010	C	<*>		0	13		0	3		0	3		0	2		0	13		0	12		0	14		0	8		0	6		0	9		0	12		0	9		0	7		0	18		0	28
18	16200011	A	G		0	13		0	3		1	2		0	2		6	7		4	8		0	14		0	8		0	6		0	9		7	6		0	9		0	9		0	27		0	29
18	16200012	T	<*>		0	14		0	3		0	3		0	2		0	13		0	13		0	14		0	8		0	6		0	9		0	13		0	10		0	9		0	27		0	29
18	16200013	T	<*>		0	14		0	3		0	3		0	2		0	13		0	14		0	14		0	8		0	6		0	9		0	15		0	10		0	9		0	27		0	29
18	16200014	T	<*>		0	14		0	3		0	3		0	2		0	14		0	14		0	15		0	8		0	6		0	10		0	16		0	10		0	9		0	27		0	30
18	16200015	A	<*>		0	14		0	3		0	4		0	2		0	14		0	14		0	15		0	8		0	6		0	10		0	16		0	10		0	9		0	27		0	30
18	16200016	T	<*>		0	14		0	3		0	4		0	2		0	14		0	14		0	15		0	8		0	6		0	10		0	17		0	11		0	9		0	28		0	30
18	16200017	A	<*>		0	14		0	3		0	5		0	2		0	14		0	14		0	15		0	8		0	6		0	10		0	17		0	11		0	9		0	28		0	29
18	16200018	C	<*>		0	15		0	3		0	5		0	2		0	14		0	14		0	16		0	8		0	6		0	10		0	17		0	11		0	9		0	28		0	29
18	16200019	A	<*>		0	15		0	3		0	3		0	2		0	14		0	14		0	16		0	8		0	6		0	10		0	16		0	11		0	9		0	28		0	30
18	16200020	A	<*>		0	15		0	3		0	3		0	2		0	14		0	14		0	16		0	8		0	6		0	10		0	16		0	11		0	9		0	27		0	30
18	16200021	G	<*>		0	15		0	3		0	3		0	2		0	15		0	14		0	16		0	8		0	6		0	9		0	16		0	11		0	9		0	28		0	30
18	16200022	C	<*>		0	14		0	3		0	3		0	2		0	15		0	14		0	16		0	8		0	6		0	9		0	17		0	11		0	9		0	28		0	32
18	16200023	T	<*>		0	14		0	4		0	3		0	2		0	17		0	13		0	16		0	8		0	6		0	9		0	17		0	11		0	9		0	27		0	32
18	16200025	C	<*>		0	14		0	4		0	3		0	2		0	17		0	13		0	16		0	8		0	6		0	9		0	16		0	11		0	9		0	27		0	34
18	16200027	G	<*>		0	14		0	4		0	3		0	2		0	17		0	14		0	18		0	8		0	6		0	9		0	16		0	11		0	8		0	27		0	35
18	16200028	A	<*>		0	16		0	4		0	3		0	2		0	17		0	14		0	19		0	8		0	8		0	9		0	17		0	13		0	8		0	59		0	35
18	16200029	A	<*>		0	16		0	4		0	3		0	2		0	17		0	14		0	19		0	8		0	8		0	9		0	17		0	13		0	8		0	58		0	35
18	16200030	T	<*>		0	16		0	4		0	3		0	2		0	18		0	15		0	19		0	7		0	8		0	9		0	17		0	13		0	8		0	50		0	36
18	16200031	G	<*>		0	16		0	4		0	3		0	2		0	18		0	16		0	19		0	7		0	8		0	9		0	18		0	13		0	8		0	51		0	37
18	16200032	G	<*>		0	16		0	4		0	3		0	2		0	18		0	16		0	19		0	7		0	8		0	9		0	18		0	14		0	8		0	50		0	37
18	16200033	A	<*>		0	16		0	4		0	3		0	2		0	18		0	16		0	19		0	7		0	8		0	9		0	19		0	14		0	8		0	51		0	37
18	16200034	T	<*>		0	16		0	4		0	3		0	2		0	17		0	16		0	18		0	7		0	8		0	9		0	19		0	14		0	8		0	51		0	37
18	16200035	G	<*>		0	16		0	4		0	3		0	2		0	17		0	15		0	18		0	7		0	8		0	9		0	19		0	14		0	8		0	51		0	37
18	16200036	T	<*>		0	15		0	4		0	2		0	2		0	17		0	15		0	18		0	7		0	8		0	9		0	18		0	13		0	7		0	51		0	36
18	16200037	CAA	AAT		13	2		4	0		3	0		2	0		14	0		13	0		18	0		7	0		4	2		9	0		18	0		11	2		6	0		18	32		32	0
18	16200040	A	<*>		0	17		0	4		0	3		0	3		0	14		0	16		0	18		0	8		0	7		0	9		0	18		0	15		0	6		0	60		0	33
18	16200041	T	<*>		0	17		0	4		0	3		0	3		0	14		0	17		0	18		0	8		0	7		0	9		0	18		0	15		0	6		0	60		0	33
18	16200042	C	<*>		0	17		0	4		0	3		0	3		0	14		0	17		0	18		0	8		0	7		0	10		0	18		0	15		0	6		0	59		0	33
18	16200043	A	<*>		0	17		0	4		0	3		0	3		0	13		0	17		0	18		0	8		0	7		0	10		0	18		0	15		0	6		0	60		0	32
18	16200044	G	<*>		0	17		0	4		0	3		0	3		0	13		0	17		0	18		0	9		0	7		0	11		0	18		0	15		0	6		0	59		0	32
18	16200045	C	<*>		0	15		0	4		0	3		0	3		0	12		0	17		0	18		0	9		0	7		0	12		0	18		0	15		0	6		0	60		0	32
18	16200046	A	<*>		0	15		0	4		0	3		0	3		0	12		0	17		0	18		0	9		0	5		0	12		0	18		0	12		0	6		0	28		0	33
18	16200047	A	<*>		0	17		0	5		0	3		0	3		0	12		0	17		0	18		0	9		0	5		0	12		0	17		0	12		0	6		0	29		0	34
18	16200052	A	G		15	2		5	0		3	0		2	0		12	0		17	0		18	0		9	0		5	0		10	0		17	0		12	0		6	0		19	10		33	0
18	16200053	A	<*>		0	20		0	5		0	3		0	2		0	13		0	19		0	20		0	9		0	5		0	10		0	20		0	14		0	9		0	35		0	39
18	16200054	C	<*>		0	20		0	5		0	3		0	2		0	13		0	19		0	20		0	9		0	5		0	12		0	20		0	14		0	9		0	36		0	39
18	16200055	A	<*>		0	20		0	5		0	3		0	2		0	13		0	19		0	20		0	9		0	5		0	13		0	21		0	14		0	9		0	35		0	38
18	16200057	G	<*>		0	18		0	5		0	3		0	2		0	13		0	19		0	20		0	10		0	5		0	13		0	21		0	15		0	9		0	25		0	40
18	16200058	C	<*>		0	18		0	5		0	3		0	2		0	13		0	19		0	20		0	10		0	5		0	13		0	21		0	15		0	9		0	27		0	40
18	16200059	A	<*>		0	18		0	5		0	3		0	2		0	13		0	19		0	20		0	9		0	5		0	12		0	23		0	15		0	8		0	26		0	39
18	16200060	G	<*>		0	18		0	5		0	3		0	2		0	11		0	19		0	21		0	9		0	5		0	11		0	24		0	15		0	8		0	27		0	39
18	16200061	A	<*>		0	18		0	5		0	3		0	2		0	11		0	19		0	21		0	9		0	5		0	10		0	23		0	15		0	8		0	27		0	41
18	16200062	A	<*>		0	18		0	5		0	3		0	2		0	11		0	19		0	21		0	9		0	5		0	10		0	24		0	15		0	8		0	31		0	40
18	16200063	T	<*>		0	18		0	5		0	3		0	2		0	11		0	19		0	21		0	9		0	5		0	10		0	23		0	15		0	8		0	33		0	40
18	16200064	T	<*>		0	18		0	5		0	3		0	2		0	12		0	18		0	20		0	9		0	5		0	10		0	25		0	14		0	7		0	33		0	40
18	16200065	T	C		3	16		0	5		0	3		0	2		1	11		2	15		1	19		0	9		0	5		2	8		3	22		2	12		4	3		0	32		4	36
18	16200067	A	<*>		0	18		0	5		0	3		0	2		0	11		0	17		0	18		0	10		0	4		0	11		1	25		0	14		0	7		6	38		0	39
18	16200068	A	<*>		0	18		0	5		0	3		0	2		0	12		0	17		0	18		0	10		0	4		0	11		0	28		0	14		0	8		0	44		0	39
18	16200069	A	<*>		0	18		0	5		0	3		0	2		0	12		0	16		0	20		0	10		0	4		0	11		0	28		0	15		0	8		0	38		0	38
18	16200070	A	<*>		0	18		0	5		0	3		0	2		0	12		0	16		0	20		0	10		0	4		0	11		0	28		0	15		0	8		0	38		0	37
18	16200071	T	<*>		0	18		0	5		0	3		0	2		0	12		0	16		0	21		0	10		0	4		0	11		0	27		0	15		0	8		0	38		0	38
18	16200072	G	C		3	15		0	4		0	3		0	2		1	10		2	14		1	20		0	10		0	4		2	9		3	24		2	12		4	5		0	38		4	34
18	16200073	A	<*>		0	18		0	4		0	3		0	2		0	11		0	16		0	21		0	10		0	4		0	11		0	27		0	14		0	9		0	36		0	37
18	16200074	G	<*>		0	18		0	4		0	3		0	2		0	11		0	16		0	22		0	10		0	4		0	11		0	27		0	14		0	9		0	38		0	36
18	16200075	A	<*>		0	18		0	4		0	3		0	2		0	11		0	15		0	23		0	10		0	3		0	11		0	28		0	14		0	10		0	44		0	35
18	16200076	A	<*>		0	17		0	4		0	3		0	2		0	11		0	15		0	23		0	10		0	3		0	11		0	28		0	14		0	10		0	44		0	36
18	16200077	G	<*>		0	17		0	4		0	3		0	2		0	11		0	15		0	23		0	9		0	3		0	11		0	28		0	13		0	10		0	44		0	37
18	16200078	A	<*>		0	18		0	4		0	3		0	2		0	11		0	15		0	23		0	8		0	3		0	11		0	27		0	14		0	10		0	44		0	37
18	16200079	T	<*>		0	18		0	4		0	3		0	2		0	11		0	15		0	23		0	8		0	3		0	11		0	27		0	14		0	10		0	44		0	37
18	16200080	G	<*>		0	18		0	4		0	3		0	2		0	11		0	17		0	23		0	8		0	3		0	11		0	27		0	14		0	10		0	44		0	37
18	16200081	A	<*>		0	18		0	4		0	3		0	2		0	11		0	17		0	24		0	8		0	3		0	11		0	27		0	14		0	10		0	43		0	38
18	16200082	G	<*>		0	18		0	5		0	3		0	2		0	11		0	17		0	23		0	8		0	3		0	11		0	28		0	15		0	10		0	43		0	38
18	16200083	A	<*>		0	15		0	5		0	3		0	2		0	10		0	15		0	23		0	8		0	3		0	9		0	25		0	13		0	6		0	35		0	35
18	16200084	A	<*>		0	15		0	5		0	2		0	2		0	10		0	14		0	24		0	7		0	3		0	9		0	25		0	13		0	6		0	34		0	36
18	16200085	A	<*>		0	15		0	5		0	3		0	2		0	10		0	13		0	24		0	8		0	3		0	9		0	25		0	13		0	7		0	34		0	36
18	16200086	A	<*>		0	15		0	4		0	3		0	2		0	10		0	15		0	24		0	9		0	3		0	9		0	23		0	13		0	7		0	28		0	36
18	16200087	C	T		7	8		0	4		0	3		0	2		0	10		0	15		10	14		3	6		1	2		6	3		0	23		5	8		5	2		9	19		0	39
18	16200088	G	<*>		0	16		0	4		0	3		0	2		0	10		0	15		0	24		0	9		0	3		0	9		0	25		0	13		0	7		0	28		0	38
18	16200089	A	<*>		0	15		0	4		0	3		0	2		0	10		0	14		0	24		0	9		0	3		0	9		0	24		0	13		0	7		0	28		0	39
18	16200090	A	<*>		0	16		0	4		0	3		0	2		0	10		0	14		0	24		0	9		0	3		0	9		0	25		0	14		0	7		0	28		0	40
18	16200091	T	<*>		0	16		0	4		0	3		0	2		0	10		0	14		0	23		0	9		0	3		0	9		0	24		0	14		0	6		0	27		0	39
18	16200092	T	<*>		0	16		0	4		0	3		0	2		0	10		0	14		0	23		0	9		0	3		0	9		0	25		0	14		0	6		0	28		0	39
18	16200093	T	<*>		0	17		0	4		0	3		0	2		0	10		0	14		0	23		0	9		0	3		0	9		0	25		0	14		0	7		0	28		0	39
18	16200094	T	<*>		0	17		0	4		0	3		0	2		0	10		0	14		0	22		0	8		0	3		0	9		0	25		0	14		0	7		0	22		0	39
18	16200095	G	<*>		0	16		0	4		0	3		0	2		0	10		0	13		0	21		0	8		0	3		0	9		0	25		0	14		0	8		0	22		0	38
18	16200096	C	<*>		0	16		0	4		0	2		0	1		0	10		0	13		0	21		0	8		0	3		0	10		0	24		0	13		0	8		0	21		0	39
18	16200097	C	<*>		0	16		0	4		0	2		0	1		0	10		0	13		0	21		0	8		0	3		0	10		0	23		0	13		0	8		0	22		0	39
18	16200098	C	<*>		0	16		0	5		0	2		0	1		0	9		0	13		0	21		0	8		0	3		0	10		0	24		0	13		0	7		0	22		0	39
18	16200099	A	<*>		0	16		0	5		0	2		0	1		0	9		0	13		0	21		0	8		0	3		0	10		0	24		0	13		0	8		0	21		0	39
18	16200100	T	<*>		0	16		0	5		0	2		0	1		0	10		0	13		0	20		0	8		0	3		0	10		0	24		0	13		0	8		0	20		0	39
18	16200101	T	<*>		0	15		0	5		0	2		0	1		0	9		0	13		0	20		0	8		0	3		0	10		0	24		0	13		0	8		0	20		0	39
18	16200102	A	G		0	14		0	5		0	2		0	1		0	9		0	14		0	20		0	7		0	3		0	10		15	11		0	15		0	8		0	21		0	39
18	16200103	T	<*>		0	14		0	5		0	2		0	1		0	9		0	14		0	19		0	7		0	3		0	10		0	25		0	15		0	8		0	21		0	39
18	16200104	G	<*>		0	14		0	5		0	2		0	1		0	9		0	14		0	19		0	7		0	3		0	10		0	26		0	16		0	8		0	20		0	39
18	16200105	T	<*>		0	14		0	5		0	2		0	1		0	9		0	14		0	17		0	7		0	3		0	9		0	26		0	16		0	8		0	21		0	39
18	16200106	G	<*>		0	15		0	5		0	2		0	1		0	9		0	14		0	19		0	7		0	2		0	10		0	26		0	16		0	8		0	19		0	39
18	16200107	C	<*>		0	15		0	5		0	2		0	1		0	10		0	14		0	19		0	7		0	2		0	9		0	26		0	17		0	9		0	20		0	39
18	16200108	T	<*>		0	15		0	4		0	2		0	1		0	11		0	15		0	19		0	7		0	2		0	9		0	26		0	17		0	9		0	20		0	39
18	16200109	A	<*>		0	15		0	4		0	2		0	1		0	11		0	15		0	20		0	6		0	1		0	9		0	27		0	16		0	9		0	20		0	38
18	16200110	C	<*>		0	15		0	4		0	2		0	1		0	11		0	15		0	20		0	6		0	1		0	9		0	27		0	16		0	9		0	19		0	38
18	16200111	A	<*>		0	15		0	4		0	2		0	1		0	10		0	15		0	20		0	6		0	1		0	9		0	27		0	15		0	9		0	20		0	38
18	16200112	A	<*>		0	15		0	4		0	2		0	1		0	11		0	14		0	20		0	6		0	1		0	9		0	26		0	15		0	8		0	20		0	36
18	16200113	C	T		0	15		0	4		0	2		0	1		0	11		0	13		0	20		0	6		0	1		0	9		0	24		0	15		0	9		0	20		0	35
18	16200114	G	<*>		0	15		0	4		0	2		0	1		0	10		0	13		0	20		0	6		0	1		0	9		0	23		0	15		0	9		0	21		0	33
18	16200115	G	A		0	15		0	4		0	1		0	1		0	11		0	13		0	19		0	6		0	1		0	9		0	22		0	16		0	10		0	21		0	32
18	16200117	AT	C		0	15		0	4		0	0		0	1		0	11		0	13		0	19		0	6		0	1		0	9		0	21		0	16		0	10		0	20		14	17
18	16200119	G	<*>		0	15		0	4		0	0		0	1		0	11		0	13		0	19		0	6		0	1		0	9		0	21		0	17		0	9		0	20		0	33
18	16200120	T	<*>		0	15		0	4		0	0		0	1		0	11		0	13		0	19		0	6		0	1		0	9		0	21		0	17		0	10		0	20		0	30
18	16200121	G	<*>		0	17		0	4		0	0		0	1		0	10		0	13		0	19		0	6		0	1		0	9		0	22		0	17		0	10		0	19		0	31
18	16200122	A	<*>		0	16		0	5		0	0		0	1		0	10		0	13		0	20		0	6		0	1		0	8		0	21		0	17		0	10		0	19		0	31
18	16200123	G	<*>		0	17		0	4		0	0		0	1		0	8		0	13		0	20		0	6		0	1		0	8		0	21		0	17		0	10		0	19		0	31
18	16200124	C	<*>		0	17		0	4		0	0		0	1		0	8		0	13		0	20		0	6		0	1		0	8		0	21		0	16		0	9		0	19		0	32
18	16200125	A	<*>		0	17		0	4		0	0		0	1		0	8		0	13		0	20		0	6		0	1		0	8		0	22		0	16		0	8		0	19		0	32
18	16200126	G	<*>		0	17		0	5		0	0		0	1		0	8		0	12		0	20		0	6		0	1		0	8		0	22		0	18		0	8		0	19		0	32
18	16200127	C	A		2	15		0	5		0	0		0	1		0	8		0	12		0	19		0	6		0	1		0	8		0	23		0	18		0	8		0	19		0	33
18	16200128	T	<*>		0	17		0	5		0	0		0	1		0	8		0	12		0	18		0	6		0	1		0	8		0	25		0	17		0	8		0	19		0	33
18	16200129	A	<*>		0	23		0	5		0	0		0	1		0	8		0	12		0	17		0	8		0	1		0	8		0	25		0	17		0	8		0	34		0	33
18	16200130	A	<*>		0	23		0	5		0	0		0	1		0	7		0	11		0	17		0	8		0	1		0	8		0	26		0	17		0	8		0	35		0	33
18	16200131	A	<*>		0	23		0	5		0	0		0	1		0	7		0	10		0	17		0	8		0	1		0	8		0	26		0	17		0	8		0	39		0	34
18	16200132	G	<*>		0	23		0	5		0	0		0	1		0	7		0	10		0	17		0	7		0	1		0	8		0	25		0	17		0	8		0	39		0	34
18	16200134	T	<*>		0	22		0	5		0	0		0	0		0	7		0	10		0	17		0	7		0	1		0	8		0	24		0	17		0	8		0	38		0	35
18	16200135	A	<*>		0	22		0	5		0	1		0	0		0	7		0	11		0	17		0	7		0	1		0	8		0	25		0	16		0	8		0	39		0	35
18	16200136	G	<*>		0	22		0	5		0	2		0	0		0	7		0	10		0	17		0	7		0	1		0	8		0	25		0	16		0	8		0	38		0	34
18	16200137	A	<*>		0	22		0	5		0	2		0	0		0	7		0	10		0	17		0	7		0	1		0	8		0	25		0	16		0	7		0	39		0	34
18	16200138	A	<*>		0	22		0	5		0	2		0	0		0	7		0	9		0	17		0	7		0	1		0	8		0	25		0	15		0	9		0	39		0	34
18	16200139	G	<*>		0	22		0	5		0	2		0	0		0	7		0	8		0	18		0	7		0	1		0	8		0	25		0	15		0	9		0	39		0	34
18	16200140	C	<*>		0	22		0	5		0	2		0	0		0	8		0	8		0	18		0	7		0	0		0	8		0	26		0	15		0	10		0	38		0	34
18	16200141	A	<*>		0	22		0	5		0	2		0	0		0	8		0	7		0	18		0	7		0	0		0	8		0	26		0	15		0	10		0	38		0	33
18	16200142	A	<*>		0	22		0	5		0	3		0	0		0	8		0	8		0	18		0	7		0	0		0	8		0	26		0	15		0	10		0	38		0	35
18	16200143	G	<*>		0	20		0	5		0	3		0	0		0	9		0	8		0	19		0	7		0	0		0	8		0	26		0	15		0	10		0	37		0	34
18	16200144	A	<*>		0	20		0	5		0	3		0	0		0	9		0	8		0	18		0	6		0	0		0	8		0	26		0	15		0	10		0	37		0	34
18	16200145	A	<*>		0	20		0	5		0	4		0	0		0	9		0	8		0	18		0	6		0	0		0	8		0	26		0	15		0	10		0	37		0	35
18	16200146	T	<*>		0	14		0	5		0	4		0	1		0	9		0	8		0	18		0	6		0	0		0	8		0	26		0	15		0	11		0	35		0	35
18	16200147	G	<*>		0	14		0	4		0	4		0	1		0	9		0	8		0	18		0	6		0	0		0	8		0	26		0	15		0	11		0	35		0	34
18	16200148	T	<*>		0	14		0	4		0	4		0	1		0	10		0	8		0	18		0	4		0	0		0	9		0	26		0	15		0	11		0	18		0	34
18	16200149	G	<*>		0	13		0	4		0	4		0	1		0	9		0	8		0	18		0	4		0	0		0	9		0	25		0	15		0	11		0	18		0	34
18	16200150	C	<*>		0	13		0	4		0	4		0	1		0	9		0	9		0	18		0	4		0	0		0	9		0	25		0	14		0	11		0	18		0	34
18	16200151	A	<*>		0	13		0	4		0	4		0	1		0	10		0	9		0	18		0	4		0	0		0	8		0	25		0	15		0	11		0	19		0	33
18	16200152	C	<*>		0	13		0	4		0	4		0	1		0	10		0	9		0	17		0	4		0	0		0	8		0	26		0	15		0	11		0	19		0	33
18	16200153	A	<*>		0	13		0	4		0	4		0	1		0	10		0	9		0	17		0	4		0	0		0	7		0	26		0	15		0	11		0	19		0	33
18	16200154	C	<*>		0	13		0	4		0	4		0	1		0	10		0	9		0	17		0	4		0	0		0	6		0	26		0	15		0	11		0	19		0	33
18	16200156	A	<*>		0	12		0	4		0	5		0	1		0	10		0	9		0	17		0	6		0	0		0	5		0	26		0	14		0	11		0	19		0	33
18	16200157	A	<*>		0	12		0	4		0	6		0	1		0	10		0	9		0	17		0	5		0	0		0	6		0	26		0	14		0	11		0	18		0	32
18	16200158	T	<*>		0	12		0	4		0	6		0	1		0	10		0	9		0	17		0	5		0	0		0	6		0	26		0	14		0	11		0	18		0	32
18	16200159	G	<*>		0	12		0	4		0	6		0	1		0	9		0	9		0	17		0	5		0	0		0	6		0	25		0	14		0	11		0	18		0	32
18	16200160	A	<*>		0	12		0	4		0	6		0	1		0	9		0	9		0	17		0	5		0	0		0	6		0	23		0	14		0	11		0	21		0	33
18	16200161	A	<*>		0	12		0	4		0	6		0	1		0	9		0	9		0	16		0	5		0	0		0	6		0	24		0	14		0	12		0	24		0	33
18	16200162	A	<*>		0	12		0	4		0	6		0	1		0	9		0	10		0	16		0	5		0	0		0	6		0	24		0	14		0	12		0	27		0	31
18	16200164	T	C		0	11		0	4		0	6		1	0		7	1		7	3		8	8		4	1		0	0		2	3		11	13		0	14		2	9		0	31		11	20
18	16200165	G	<*>		0	11		0	4		0	6		0	1		0	8		0	10		0	16		0	4		0	0		0	5		0	23		0	14		0	12		0	32		0	32
18	16200166	T	<*>		0	11		0	4		0	7		0	1		0	8		0	10		0	18		0	4		0	0		0	5		0	23		0	14		0	11		0	32		0	32
18	16200167	T	<*>		0	12		0	4		0	7		0	1		0	10		0	10		0	19		0	4		0	0		0	5		0	23		0	15		0	12		0	32		0	33
18	16200168	G	<*>		0	12		0	4		0	7		0	1		0	9		0	11		0	19		0	4		0	0		0	5		0	23		0	14		0	12		0	39		0	35
18	16200169	T	<*>		0	12		0	4		0	7		0	1		0	9		0	11		0	18		0	4		0	0		0	5		0	23		0	13		0	12		0	39		0	36
18	16200170	G	<*>		0	12		0	4		0	7		0	1		0	10		0	11		0	17		0	4		0	0		0	5		0	23		0	15		0	13		0	41		0	36
18	16200171	A	<*>		0	12		0	4		0	7		0	1		0	10		0	12		0	17		0	4		0	2		0	5		0	23		0	16		0	13		0	47		0	35
18	16200172	A	<*>		0	12		0	4		0	7		0	1		0	10		0	12		0	16		0	4		0	2		0	5		0	23		0	16		0	13		0	49		0	38
18	16200173	G	T		0	12		0	4		0	7		0	1		0	10		0	12		0	16		0	4		0	2		0	5		0	23		0	16		0	13		0	48		0	38
18	16200174	G	<*>		0	12		0	4		0	7		0	1		0	10		0	12		0	17		0	4		0	2		0	5		0	24		0	16		0	13		0	49		0	38
18	16200175	A	<*>		0	11		0	4		0	7		0	1		0	10		0	12		0	16		0	4		0	2		0	4		0	23		0	15		0	13		0	49		0	37
18	16200176	A	<*>		0	11		0	4		0	7		0	1		0	10		0	13		0	14		0	4		0	2		0	4		0	22		0	16		0	13		0	49		0	37
18	16200177	G	<*>		0	11		0	4		0	7		0	1		0	10		0	13		0	14		0	3		0	2		0	5		0	24		0	16		0	13		0	56		0	38
18	16200178	A	<*>		0	11		0	4		0	7		0	1		0	10		0	13		0	16		0	4		0	2		0	5		0	24		0	16		0	12		0	56		0	36
18	16200179	T	<*>		0	11		0	4		0	7		0	1		0	10		0	13		0	16		0	4		0	2		0	5		0	24		0	16		0	11		0	52		0	36
18	16200180	T	<*>		0	13		0	4		0	7		0	1		0	10		0	11		0	16		0	4		0	2		0	5		0	24		0	18		0	12		0	50		0	35
18	16200181	G	<*>		0	13		0	4		0	7		0	1		0	10		0	11		0	16		0	3		0	2		0	5		0	24		0	18		0	12		0	46		0	35
18	16200182	A	<*>		0	13		0	3		0	7		0	1		0	10		0	11		0	18		0	2		0	2		0	5		0	25		0	18		0	12		0	45		0	35
18	16200183	A	<*>		0	13		0	3		0	7		0	1		0	10		0	11		0	18		0	2		0	2		0	5		0	26		0	18		0	12		0	46		0	36
18	16200184	T	<*>		0	13		0	3		0	7		0	1		0	10		0	11		0	17		0	2		0	2		0	5		0	27		0	18		0	12		0	46		0	36
18	16200185	A	<*>		0	13		0	3		0	7		0	1		0	10		0	11		0	17		0	3		0	2		0	5		0	26		0	18		0	12		0	38		0	36
18	16200186	T	<*>		0	13		0	3		0	7		0	1		0	11		0	9		0	16		0	3		0	2		0	5		0	28		0	18		0	10		0	36		0	37
18	16200187	A	<*>		0	13		0	3		0	7		0	1		0	11		0	10		0	16		0	3		0	2		0	5		0	28		0	18		0	10		0	37		0	37
18	16200188	G	<*>		0	13		0	3		0	7		0	1		0	11		0	10		0	16		0	3		0	0		0	5		0	26		0	16		0	10		0	31		0	38
18	16200189	GTGTTG	<*>		0	13		0	3		0	7		0	1		0	11		0	9		0	16		0	3		0	0		0	5		0	22		0	15		0	10		0	26		0	36
18	16200195	T	A		7	8		0	3		0	7		0	1		0	11		0	12		8	8		1	2		0	0		5	1		0	23		8	7		6	4		10	16		0	37
18	16200196	A	<*>		0	15		0	3		0	7		0	1		0	11		0	12		0	16		0	3		0	0		0	6		0	24		0	15		0	10		0	26		0	40
18	16200197	A	<*>		0	13		0	3		0	7		0	1		0	11		0	12		0	17		0	3		0	0		0	6		0	24		0	12		0	10		0	24		0	40
18	16200198	C	<*>		0	13		0	2		0	7		0	1		0	11		0	12		0	17		0	2		0	0		0	6		0	23		0	13		0	10		0	23		0	40
18	16200199	A	<*>		0	13		0	2		0	7		0	1		0	11		0	12		2	17		1	3		0	0		0	6		0	23		0	13		0	10		0	30		0	41
18	16200200	A	<*>		0	17		0	3		0	8		0	1		0	13		0	18		0	27		0	5		0	3		0	8		0	29		0	20		0	14		0	39		0	43
18	16200201	G	<*>		0	17		0	3		0	8		0	1		0	13		0	18		0	27		0	5		0	3		0	8		0	29		0	19		0	14		0	40		0	43
18	16200202	A	<*>		0	16		0	3		0	8		0	1		0	14		0	17		0	27		0	5		0	3		0	8		0	29		0	18		0	13		0	34		0	43
18	16200203	G	<*>		0	15		0	3		0	8		0	1		0	14		0	17		0	28		0	5		0	3		0	8		0	27		0	17		0	13		0	43		0	44
18	16200204	A	<*>		0	16		0	3		0	8		0	1		0	14		0	18		0	28		0	5		0	3		0	8		0	27		0	17		0	13		0	43		0	44
18	16200205	T	<*>		0	16		0	3		0	8		0	1		0	14		0	18		0	28		0	5		0	3		0	7		0	26		0	17		0	13		0	42		0	44
18	16200206	G	<*>		0	17		0	3		0	8		0	1		0	14		0	18		0	29		0	5		0	3		0	7		0	29		0	17		0	13		0	43		0	44
18	16200207	T	G		5	12		2	1		7	1		1	0		11	3		13	6		18	10		3	2		0	3		5	2		21	8		10	8		8	4		20	29		41	2
18	16200208	A	<*>		0	16		0	3		0	8		0	1		0	13		0	19		0	28		0	5		0	7		0	9		0	30		0	18		0	13		0	73		0	41
18	16200209	A	<*>		0	15		0	3		0	8		0	1		0	12		0	19		0	28		0	4		0	7		0	9		0	31		0	18		0	12		0	78		0	41
18	16200210	C	<*>		0	15		0	3		0	8		0	1		0	12		0	19		0	28		0	5		0	7		0	9		0	30		0	18		0	12		0	84		0	42
18	16200211	A	<*>		0	19		0	3		0	8		0	1		0	12		0	19		0	28		0	10		0	7		0	11		0	34		0	20		0	14		0	121		0	42
18	16200212	A	<*>		0	20		0	3		0	8		0	1		0	12		0	19		0	28		0	10		0	7		0	11		0	34		0	18		0	14		0	122		0	44
18	16200213	A	<*>		0	20		0	3		0	8		0	1		0	12		0	19		0	28		0	10		0	7		0	11		0	34		0	18		0	14		0	123		0	44
18	16200215	G	<*>		0	19		0	3		0	8		0	1		0	11		0	19		0	28		0	11		0	7		0	11		0	34		0	17		0	14		0	122		0	44
18	16200216	C	<*>		0	18		0	3		0	8		0	1		0	11		0	19		0	28		0	11		0	7		0	11		0	36		0	18		0	14		0	115		0	43
18	16200217	A	<*>		0	18		0	3		0	8		0	1		0	11		0	18		0	30		0	11		0	7		0	11		0	36		0	18		0	14		0	116		0	42
18	16200218	A	<*>		0	18		0	3		0	8		0	1		0	12		0	20		0	31		0	11		0	8		0	11		0	35		0	18		0	13		0	117		0	42
18	16200220	A	<*>		0	14		0	2		0	7		0	1		0	10		0	16		0	20		0	10		0	5		0	9		0	30		0	12		0	9		0	103		0	40
18	16200221	C	<*>		0	15		0	1		0	7		0	1		0	9		0	15		0	20		0	9		0	5		0	10		0	30		0	11		0	9		0	101		0	39
18	16200222	A	<*>		0	16		0	1		0	7		0	1		0	9		0	15		0	20		0	9		0	5		0	10		0	29		0	11		0	9		0	103		0	39
18	16200223	A	<*>		0	16		0	1		0	6		0	1		0	10		0	15		0	19		0	10		0	5		0	10		0	31		0	12		0	9		0	102		0	37
18	16200224	A	<*>		0	16		0	1		0	6		0	1		0	10		0	15		0	19		0	10		0	5		0	10		0	31		0	14		0	9		0	106		0	37
18	16200225	T	<*>		0	18		0	1		0	6		0	1		0	10		0	15		0	19		0	10		0	1		0	8		0	31		0	14		0	9		0	81		0	38
18	16200226	A	<*>		0	18		0	0		0	6		0	1		0	11		0	15		0	19		0	10		0	1		0	8		0	30		0	12		0	9		0	88		0	40
18	16200227	A	<*>		0	17		0	0		0	6		0	1		0	12		0	15		0	19		0	10		0	1		0	8		0	29		0	12		0	9		0	97		0	40
18	16200229	C	<*>		0	15		0	0		0	7		0	1		0	12		0	16		0	20		0	6		0	3		0	6		0	24		0	12		0	9		0	65		0	39
18	16200230	C	<*>		0	15		0	0		0	7		0	1		0	11		0	16		0	20		0	6		0	3		0	6		0	24		0	12		0	9		0	73		0	39
18	16200231	A	ACT		0	0		0	0		0	3		0	0		0	2		0	10		0	1		0	1		0	2		0	0		0	9		0	2		0	0		0	31		0	0
18	16200232	CT	C		0	0		0	0		0	3		0	0		0	2		0	10		0	1		0	1		0	2		0	0		0	9		0	2		0	0		0	31		0	0
18	16200232	C	CT		6	0		0	0		1	3		0	0		7	2		4	10		18	1		3	1		0	2		6	0		12	9		7	2		9	0		17	31		34	0
18	16200232	C	CTT		0	0		0	0		0	3		0	0		0	2		0	10		0	1		0	1		0	2		0	0		0	9		1	2		0	0		0	31		0	0
18	16200246	T	<*>		0	27		0	3		0	4		0	0		0	14		0	14		0	25		0	10		0	7		0	8		0	32		0	17		0	12		0	160		0	42
18	16200247	G	<*>		0	27		0	3		0	4		0	0		0	13		0	14		0	25		0	11		0	7		0	8		0	31		0	17		0	12		0	150		0	43
18	16200248	A	<*>		0	27		0	3		0	4		0	0		0	13		0	14		0	26		0	11		0	6		0	8		0	31		0	17		0	13		0	155		0	43
18	16200249	A	<*>		0	23		0	3		0	4		0	0		0	13		0	14		0	27		0	11		0	4		0	8		0	29		0	15		0	13		0	132		0	43
18	16200250	A	<*>		0	23		0	4		0	4		0	0		0	12		0	13		0	27		0	11		0	3		0	8		0	30		0	13		0	13		0	116		0	44
18	16200251	A	<*>		0	21		0	4		0	4		0	0		0	12		0	13		0	29		0	9		0	3		0	8		0	27		0	12		0	12		0	81		0	44
18	16200252	A	<*>		0	19		0	4		0	4		0	0		0	12		0	13		0	29		0	7		0	3		0	8		0	27		0	12		0	12		0	81		0	42
18	16200253	C	<*>		0	18		0	4		0	4		0	0		0	12		0	13		0	28		0	6		0	3		0	6		0	24		0	12		0	11		0	51		0	41
18	16200254	T	<*>		0	17		0	4		0	4		0	0		0	12		0	13		0	29		0	6		0	3		0	6		0	24		0	13		0	11		0	39		0	40
18	16200255	A	<*>		0	14		0	4		0	4		0	0		0	12		0	13		0	29		0	6		0	3		0	6		0	24		0	13		0	11		0	23		0	43
18	16200257	T	<*>		0	14		0	4		0	2		0	0		0	12		0	13		0	29		0	6		0	3		0	5		0	25		0	13		0	11		0	34		0	40
18	16200258	T	<*>		0	14		0	4		0	2		0	0		0	13		0	14		0	29		0	6		0	4		0	5		0	25		0	13		0	11		0	34		0	39
18	16200259	A	<*>		0	14		0	4		0	3		0	0		0	13		0	14		0	29		0	6		0	4		0	5		0	25		0	14		0	10		0	38		0	39
18	16200260	C	<*>		0	15		0	4		0	4		0	0		0	13		0	14		0	28		0	6		0	4		0	5		0	25		0	14		0	10		0	36		0	39
18	16200261	A	<*>		0	15		0	4		0	4		0	0		0	13		0	14		0	29		0	6		0	4		0	5		0	25		0	14		0	10		0	35		0	37
18	16200262	T	<*>		0	15		0	4		0	4		0	0		0	13		0	13		0	29		0	6		0	4		0	5		0	24		0	14		0	10		0	36		0	36
18	16200263	T	<*>		0	15		0	4		0	4		0	0		0	13		0	14		0	30		0	6		0	4		0	5		0	24		0	14		0	10		0	37		0	35
18	16200264	A	G		6	9		4	0		4	0		0	0		13	0		14	0		30	0		6	0		4	0		5	0		25	0		13	0		10	0		19	19		35	0
18	16200265	G	<*>		0	15		0	4		0	4		0	0		0	13		0	14		0	30		0	6		0	5		0	5		0	25		0	13		0	10		0	36		0	34
18	16200266	T	<*>		0	15		0	4		0	3		0	0		0	12		0	14		0	27		0	8		0	5		0	5		0	25		0	15		0	10		0	41		0	34
18	16200267	A	<*>		0	15		0	5		0	4		0	0		0	11		0	14		0	27		0	8		0	5		0	5		0	25		0	15		0	9		0	40		0	36
18	16200268	A	<*>		0	15		0	5		0	4		0	0		0	11		0	13		0	27		0	8		0	5		0	5		0	25		0	15		0	10		0	50		0	36
18	16200269	A	<*>		0	15		0	5		0	4		0	0		0	11		0	13		0	27		0	8		0	5		0	5		0	24		0	15		0	10		0	50		0	36
18	16200270	A	<*>		0	15		0	5		0	3		0	0		0	11		0	13		0	29		0	8		0	5		0	5		0	25		0	15		0	10		0	50		0	35
18	16200271	C	<*>		0	15		0	6		0	4		0	0		0	11		0	12		0	29		0	8		0	5		0	5		0	25		0	16		0	11		0	50		0	36
18	16200272	C	<*>		0	15		0	6		0	4		0	0		0	11		0	12		0	29		0	8		0	5		0	5		0	25		0	18		0	12		0	60		0	35
18	16200273	A	<*>		0	15		0	6		0	4		0	0		0	11		0	12		0	29		0	8		0	5		0	5		0	25		0	18		0	12		0	79		0	36
18	16200274	T	<*>		0	15		0	6		0	4		0	0		0	11		0	12		0	28		0	8		0	5		0	5		0	25		0	18		0	12		0	70		0	37
18	16200275	A	<*>		0	14		0	6		0	4		0	0		0	11		0	11		0	28		0	8		0	5		0	5		0	24		0	17		0	12		0	69		0	35
18	16200276	G	<*>		0	14		0	6		0	4		0	0		0	11		0	11		0	28		0	8		0	5		0	5		0	24		0	18		0	12		0	65		0	36
18	16200277	C	<*>		0	15		0	6		0	4		0	0		0	12		0	11		0	29		0	9		0	5		0	5		0	24		0	18		0	12		0	66		0	34
18	16200279	A	<*>		0	15		0	6		0	4		0	0		0	12		0	11		0	26		0	9		0	5		0	5		0	24		0	19		0	11		0	66		0	35
18	16200280	C	<*>		0	15		0	6		0	4		0	0		0	12		0	12		0	25		0	9		0	5		0	5		0	24		0	20		0	11		0	66		0	34
18	16200281	T	<*>		0	15		0	6		0	4		0	0		0	12		0	12		0	25		0	9		0	5		0	5		0	24		0	19		0	12		0	64		0	35
18	16200282	G	<*>		0	15		0	6		0	4		0	0		0	12		0	12		0	22		0	9		0	5		0	5		0	22		0	19		0	11		0	64		0	35
18	16200283	C	<*>		0	15		0	6		0	4		0	0		0	12		0	12		0	22		0	7		0	5		0	5		0	21		0	17		0	11		0	60		0	35
18	16200284	A	<*>		0	14		0	6		0	4		0	0		0	12		0	12		0	22		0	7		0	5		0	4		0	22		0	17		0	11		0	59		0	34
18	16200285	T	C		9	6		0	6		0	5		0	0		0	12		0	12		0	21		0	7		0	5		0	4		0	20		0	17		0	10		0	53		0	34
18	16200286	C	<*>		0	15		0	6		0	5		0	0		0	11		0	12		0	21		0	7		0	5		0	4		0	20		0	16		0	10		0	53		0	34
18	16200287	A	<*>		0	15		0	6		0	5		0	0		0	12		0	11		0	21		0	7		0	5		0	4		0	20		0	17		0	10		0	50		0	35
18	16200288	A	<*>		0	16		0	6		0	5		0	0		0	12		0	11		0	22		0	7		0	5		0	4		0	21		0	17		0	10		0	54		0	35
18	16200289	T	<*>		0	15		0	6		0	5		0	0		0	12		0	11		0	22		0	7		0	5		0	5		0	21		0	15		0	11		0	42		0	34
18	16200290	C	<*>		0	15		0	6		0	5		0	0		0	12		0	10		0	22		0	7		0	6		0	5		0	22		0	15		0	10		0	23		0	35
18	16200291	T	<*>		0	15		0	6		0	5		0	0		0	11		0	9		0	22		0	7		0	6		0	5		0	22		0	15		0	10		0	21		0	34
18	16200292	T	<*>		0	14		0	6		0	5		0	0		0	11		0	8		0	22		0	7		0	6		0	5		0	22		0	16		0	10		0	22		0	33
18	16200293	T	<*>		0	14		0	6		0	5		0	0		0	11		0	9		0	23		0	7		0	6		0	5		0	21		0	16		0	10		0	22		0	35
18	16200294	G	<*>		0	14		0	6		0	5		0	0		0	13		0	8		0	23		0	7		0	6		0	6		0	21		0	16		0	10		0	21		0	37
18	16200295	C	<*>		0	14		0	6		0	5		0	0		0	13		0	9		0	24		0	7		0	6		0	6		0	21		0	16		0	10		0	21		0	37
18	16200296	G	<*>		0	14		0	6		0	5		0	0		0	13		0	9		0	24		0	7		0	6		0	6		0	21		0	16		0	10		0	21		0	35
18	16200297	C	<*>		0	13		0	6		0	5		0	0		0	13		0	8		0	24		0	7		0	6		0	6		0	21		0	16		0	10		0	21		0	38
18	16200298	T	<*>		0	13		0	6		0	5		0	0		0	13		0	9		0	23		0	7		0	6		0	6		0	21		0	15		0	10		0	19		0	37
18	16200299	G	<*>		0	14		0	6		0	5		0	0		0	13		0	10		0	23		0	8		0	6		0	6		0	21		0	15		0	10		0	19		0	37
18	16200300	C	<*>		0	14		0	6		0	5		0	0		0	13		0	10		0	23		0	8		0	6		0	6		0	21		0	15		0	10		0	19		0	39
18	16200301	A	C		0	14		0	6		0	5		0	0		0	13		0	11		0	23		0	8		0	6		0	6		0	22		0	15		0	10		0	20		0	38
18	16200302	T	<*>		0	14		0	6		0	5		0	0		0	13		0	11		0	23		0	8		0	6		0	6		0	22		0	15		0	10		0	20		0	37
18	16200303	G	<*>		0	14		0	6		0	5		0	0		0	13		0	10		0	22		0	8		0	6		0	5		0	22		0	15		0	10		0	18		0	37
18	16200304	G	<*>		0	14		0	6		0	5		0	0		0	13		0	10		0	22		0	8		0	6		0	5		0	22		0	15		0	10		0	18		0	37
18	16200305	A	<*>		0	14		0	6		0	5		0	0		0	13		0	10		0	21		0	8		0	6		0	5		0	22		0	14		0	10		0	18		0	37
18	16200306	G	<*>		0	14		0	6		0	5		0	0		0	13		0	10		0	21		0	7		0	6		0	6		0	20		0	14		0	10		0	18		0	37
18	16200307	T	<*>		0	14		0	6		0	5		0	0		0	13		0	9		0	21		0	7		0	6		0	6		0	20		0	14		0	10		0	17		0	37
18	16200308	C	<*>		0	14		0	6		0	5		0	0		0	13		0	9		0	21		0	7		0	7		0	6		0	20		0	13		0	10		0	17		0	35
18	16200309	A	<*>		0	13		0	6		0	5		0	0		0	13		0	9		0	21		0	7		0	7		0	6		0	19		0	13		0	10		0	18		0	35
18	16200310	C	G		6	7		6	0		5	0		0	0		13	0		9	0		20	0		7	0		7	0		6	0		18	0		13	0		10	0		16	2		36	0
18	16200311	A	<*>		0	13		0	6		0	5		0	0		0	13		0	9		0	20		0	7		0	7		0	6		0	18		0	13		0	10		0	17		0	36
18	16200312	G	<*>		0	12		0	6		0	5		0	0		0	13		0	9		0	20		0	6		0	7		0	6		0	18		0	14		0	10		0	15		0	37
18	16200313	A	<*>		0	11		0	6		0	5		0	0		0	13		0	10		0	20		0	6		0	7		0	6		0	18		0	14		0	10		0	16		0	36
18	16200314	C	<*>		0	11		0	6		0	5		0	0		0	13		0	10		0	20		0	6		0	7		0	6		0	19		0	14		0	9		0	17		0	34
18	16200315	A	<*>		0	11		0	6		0	5		0	0		0	13		0	10		0	20		0	6		0	7		0	6		0	19		0	13		0	9		0	17		0	35
18	16200316	C	A		0	12		0	6		0	5		0	0		0	13		0	10		0	20		0	6		0	7		0	6		0	19		0	13		0	9		0	17		0	35
18	16200317	C	<*>		0	11		0	6		0	5		0	0		0	13		0	10		0	21		0	6		0	6		0	6		0	18		0	13		0	9		0	17		0	36
18	16200318	C	<*>		0	12		0	7		0	5		0	0		0	13		0	9		0	20		0	6		0	6		0	6		0	18		0	14		0	9		0	16		0	36
18	16200319	A	G		0	12		0	7		0	5		0	0		0	13		0	9		0	20		0	6		0	6		0	7		0	18		0	14		0	9		0	15		0	35
18	16200320	C	<*>		0	12		0	7		0	5		0	0		0	12		0	9		0	21		0	6		0	6		0	7		0	19		0	14		0	9		0	17		0	35
18	16200321	A	<*>		0	12		0	7		0	5		0	0		0	12		0	9		0	21		0	6		0	6		0	8		0	18		0	14		0	9		0	17		0	36
18	16200322	C	<*>		0	12		0	7		0	5		0	0		0	11		0	9		0	22		0	6		0	6		0	8		0	19		0	14		0	9		0	17		0	37
18	16200323	A	<*>		0	12		0	7		0	5		0	0		0	11		0	10		0	24		0	6		0	6		0	7		0	20		0	14		0	9		0	17		0	36
18	16200324	G	<*>		0	12		0	7		0	5		0	0		0	11		0	9		0	23		0	6		0	6		0	7		0	18		0	14		0	9		0	17		0	37
18	16200325	A	<*>		0	12		0	7		0	5		0	0		0	11		0	9		0	25		0	6		0	6		0	7		0	18		0	14		0	9		0	16		0	37
18	16200326	C	<*>		0	12		0	7		0	5		0	0		0	10		0	9		0	25		0	6		0	6		0	7		0	18		0	14		0	9		0	17		0	39
18	16200327	A	<*>		0	12		0	7		0	5		0	0		0	10		0	9		0	25		0	6		0	6		0	7		0	18		0	13		0	9		0	17		0	38
18	16200328	G	<*>		0	12		0	7		0	5		0	0		0	10		0	9		0	25		0	6		0	6		0	7		0	18		0	14		0	9		0	17		0	39
18	16200329	T	<*>		0	13		0	7		0	4		0	0		0	10		0	9		0	25		0	6		0	6		0	6		0	18		0	14		0	9		0	18		0	40
18	16200330	A	<*>		0	13		0	6		0	4		0	0		0	10		0	11		0	24		0	7		0	6		0	6		0	17		0	14		0	9		0	18		0	41
18	16200331	T	<*>		0	13		0	6		0	4		0	0		0	10		0	11		0	24		0	7		0	6		0	6		0	17		0	14		0	9		0	18		0	41
18	16200332	A	<*>		0	13		0	6		0	4		0	0		0	10		0	11		0	24		0	6		0	5		0	6		0	16		0	14		0	9		0	18		0	42
18	16200333	A	<*>		0	12		0	6		0	4		0	0		0	10		0	11		0	23		0	5		0	5		0	6		0	18		0	15		0	9		0	19		0	42
18	16200334	C	A		0	8		0	6		0	4		0	0		0	10		0	12		0	24		0	5		0	5		0	6		0	18		0	15		0	9		0	20		0	41
18	16200335	A	<*>		0	8		0	6		0	4		0	0		0	10		0	12		0	25		0	5		0	4		0	6		0	18		0	15		0	9		0	26		0	41
18	16200336	A	<*>		0	7		0	6		0	4		0	0		0	10		0	12		0	25		0	5		0	4		0	6		0	18		0	15		0	10		0	26		0	41
18	16200337	ATCA	<*>		0	11		0	5		0	4		0	0		0	9		0	12		0	23		0	5		0	4		0	6		0	16		0	13		0	10		0	24		0	38
18	16200341	G	<*>		0	11		0	4		0	4		0	0		0	9		0	12		0	24		0	5		0	5		0	6		0	18		0	13		0	11		0	27		0	39
18	16200342	T	<*>		0	11		0	4		0	4		0	0		0	9		0	12		0	24		0	5		0	5		0	6		0	18		0	13		0	10		0	27		0	39
18	16200343	A	<*>		0	11		0	4		0	4		0	0		0	9		0	12		0	24		0	5		0	5		0	6		0	18		0	13		0	10		0	28		0	39
18	16200344	T	<*>		0	12		0	4		0	5		0	0		0	9		0	13		0	24		0	5		0	5		0	6		0	18		0	14		0	10		0	28		0	39
18	16200345	A	<*>		0	13		0	4		0	5		0	0		0	8		0	13		0	24		0	5		0	5		0	7		0	19		0	14		0	10		0	28		0	38
18	16200346	T	<*>		0	13		0	4		0	5		0	0		0	8		0	14		0	23		0	5		0	5		0	7		0	19		0	14		0	10		0	27		0	39
18	16200347	A	<*>		0	13		0	4		0	5		0	0		0	8		0	14		0	23		0	4		0	5		0	7		0	20		0	14		0	10		0	27		0	38
18	16200348	T	<*>		0	13		0	4		0	5		0	0		0	9		0	13		0	23		0	4		0	5		0	7		0	20		0	14		0	11		0	27		0	39
18	16200349	AATCGGGATCA	<*>		0	12		0	2		0	4		0	0		0	8		0	13		0	20		0	4		0	3		0	7		0	18		0	11		0	8		0	20		0	35
18	16200360	A	<*>		0	24		0	4		0	4		0	1		0	13		0	24		0	35		0	10		0	8		0	13		0	32		0	17		0	11		0	34		0	60
18	16200361	T	<*>		0	24		0	4		0	4		0	1		0	13		0	24		0	37		0	10		0	9		0	13		0	32		0	18		0	11		0	33		0	59
18	16200362	A	<*>		0	24		0	4		0	3		0	1		0	13		0	25		0	37		0	9		0	9		0	13		0	31		0	18		0	10		0	33		0	59
18	16200363	C	<*>		0	24		0	4		0	3		0	1		0	13		0	24		0	38		0	10		0	9		0	13		0	31		0	26		0	11		0	34		0	62
18	16200364	C	<*>		0	24		0	6		0	4		0	1		0	13		0	24		0	37		0	11		0	9		0	14		0	32		0	26		0	11		0	33		0	61
18	16200365	T	<*>		0	24		0	6		0	4		0	1		0	13		0	24		0	37		0	11		0	9		0	14		0	31		0	26		0	11		0	31		0	61
18	16200366	C	T		0	24		0	6		0	4		0	1		0	13		0	25		0	37		0	11		0	9		0	14		0	31		0	26		0	11		0	34		0	61
18	16200367	T	<*>		0	21		0	6		0	4		0	1		0	13		0	26		0	37		0	12		0	9		0	14		0	30		0	26		0	11		0	34		0	61
18	16200368	A	<*>		0	21		0	6		0	4		0	4		0	14		0	26		0	39		0	12		0	9		0	15		0	30		0	27		0	11		0	34		0	61
18	16200369	T	<*>		0	21		0	7		0	5		0	4		0	14		0	26		0	38		0	12		0	9		0	15		0	30		0	27		0	11		0	33		0	60
18	16200370	G	<*>		0	21		0	7		0	6		0	4		0	14		0	26		0	38		0	12		0	9		0	15		0	31		0	29		0	11		0	33		0	61
18	16200371	T	<*>		0	21		0	6		0	6		0	4		0	14		0	27		0	36		0	13		0	9		0	15		0	31		0	28		0	12		0	32		0	60
18	16200372	G	<*>		0	22		0	6		0	6		0	4		0	14		0	27		0	36		0	14		0	9		0	15		0	32		0	27		0	12		0	31		0	59
18	16200373	C	<*>		0	23		0	6		0	6		0	4		0	14		0	27		0	36		0	14		0	9		0	15		0	33		0	27		0	12		0	32		0	60
18	16200374	A	<*>		0	23		0	6		0	6		0	4		0	14		0	27		0	36		0	14		0	9		0	14		0	33		0	27		0	12		0	32		0	61
18	16200375	T	<*>		0	23		0	6		0	6		0	4		0	14		0	27		0	36		0	14		0	9		0	15		0	33		0	27		0	12		0	32		0	61
18	16200376	A	G		9	15		2	3		1	4		1	0		6	8		12	15		14	22		6	8		7	3		6	9		14	19		7	20		4	8		13	18		24	38
18	16200377	G	<*>		0	25		0	6		0	6		0	4		0	13		0	27		0	36		0	13		0	10		0	15		0	33		0	26		0	12		0	32		0	62
18	16200378	C	<*>		0	25		0	6		0	6		0	4		0	11		0	27		0	34		0	13		0	11		0	15		0	33		0	26		0	12		0	33		0	61
18	16200379	T	<*>		0	25		0	6		0	6		0	4		0	11		0	27		0	34		0	13		0	11		0	16		0	33		0	25		0	13		0	32		0	62
18	16200380	T	<*>		0	26		0	6		0	6		0	4		0	13		0	27		0	35		0	14		0	11		0	16		0	34		0	25		0	13		0	32		0	62
18	16200381	T	<*>		0	26		0	6		0	6		0	4		0	11		0	27		0	35		0	14		0	11		0	15		0	34		0	25		0	13		0	34		0	61
18	16200382	C	<*>		0	25		0	6		0	6		0	4		0	13		0	27		0	35		0	14		0	11		0	16		0	34		0	25		0	12		0	34		0	64
18	16200383	C	<*>		0	26		0	6		0	6		0	4		0	13		0	27		0	36		0	14		0	11		0	16		0	35		0	25		0	12		0	34		0	65
18	16200384	C	<*>		0	28		0	6		0	7		0	5		0	13		0	27		0	36		0	13		0	11		0	16		0	35		0	27		0	12		0	34		0	64
18	16200385	T	<*>		0	28		0	7		0	6		0	5		0	13		0	27		0	36		0	13		0	11		0	16		0	33		0	28		0	11		0	34		0	63
18	16200386	A	<*>		0	28		0	8		0	6		0	5		0	13		0	27		0	36		0	13		0	11		0	16		0	33		0	28		0	11		0	35		0	64
18	16200387	T	<*>		0	28		0	8		0	6		0	5		0	12		0	27		0	37		0	13		0	11		0	17		0	34		0	28		0	11		0	34		0	64
18	16200388	T	C		11	17		2	6		0	5		1	4		6	6		10	16		14	23		7	6		7	3		6	11		14	19		7	21		5	6		14	21		26	37
18	16200389	T	<*>		0	28		0	8		0	5		0	5		0	12		0	26		0	38		0	13		0	10		0	17		0	34		0	28		0	11		0	36		0	63
18	16200390	T	<*>		0	28		0	8		0	5		0	5		0	11		0	26		0	38		0	13		0	11		0	17		0	33		0	28		0	12		0	37		0	61
18	16200391	C	<*>		0	28		0	8		0	5		0	5		0	12		0	26		0	38		0	14		0	12		0	18		0	34		0	28		0	13		0	37		0	63
18	16200392	C	<*>		0	28		0	8		0	5		0	5		0	12		0	26		0	38		0	14		0	12		0	17		0	35		0	29		0	14		0	37		0	64
18	16200393	A	<*>		0	28		0	8		0	5		0	5		0	13		0	26		0	38		0	14		0	12		0	18		0	35		0	29		0	14		0	37		0	65
18	16200394	A	<*>		0	29		1	7		1	4		4	1		0	12		0	26		0	37		0	14		0	12		0	18		0	35		0	29		0	14		0	38		0	65
18	16200395	A	<*>		0	29		0	8		0	5		0	5		0	12		0	26		0	37		0	14		0	12		0	18		0	35		0	29		0	12		0	37		0	65
18	16200396	A	<*>		0	29		0	8		0	5		0	5		0	13		0	26		0	36		0	15		0	12		0	19		0	35		0	30		0	12		0	37		0	65
18	16200397	C	<*>		0	29		0	8		0	5		0	5		0	15		0	27		0	36		0	17		0	13		0	19		0	34		0	30		0	14		0	43		0	65
18	16200398	T	<*>		0	29		0	8		0	5		0	5		0	15		0	27		0	36		0	16		0	13		0	18		0	34		0	30		0	15		0	43		0	65
18	16200399	C	<*>		0	29		0	8		0	6		0	5		0	14		0	26		0	37		0	16		0	13		0	19		0	34		0	29		0	15		0	42		0	67
18	16200400	A	<*>		0	29		0	8		0	6		0	5		0	14		0	27		0	38		0	16		0	13		0	19		0	34		0	30		0	15		0	43		0	67
18	16200401	A	<*>		0	26		0	8		0	6		0	4		0	15		0	27		0	38		0	16		0	14		0	19		0	34		0	28		0	15		0	43		0	68
18	16200402	T	<*>		0	26		0	8		0	6		0	4		0	15		0	27		0	38		0	16		0	14		0	19		0	33		0	27		0	15		0	42		0	67
18	16200403	G	<*>		0	26		1	6		1	5		3	1		0	15		0	26		0	38		0	16		0	14		0	18		0	33		0	28		0	15		0	43		0	67
18	16200404	C	<*>		0	26		0	7		0	6		0	4		0	15		0	27		0	39		0	16		0	14		0	18		0	33		0	29		0	15		0	44		0	69
18	16200406	GCAA	ACAG		0	14		0	5		0	5		0	0		0	10		0	16		0	27		1	7		1	3		0	13		0	18		0	23		0	7		0	26		0	38
18	16200409	A	G		12	14		2	5		0	5		1	0		7	10		9	16		12	27		8	7		9	3		4	13		15	18		7	23		8	7		15	26		28	38
18	16200410	C	<*>		0	29		0	9		0	6		0	4		0	17		0	25		0	40		0	18		0	13		0	18		0	33		0	30		0	15		0	40		0	64
18	16200411	C	<*>		0	30		0	9		0	6		0	4		0	17		0	24		0	40		0	18		0	13		0	18		0	32		0	30		0	15		0	42		0	63
18	16200412	A	<*>		0	29		0	9		0	6		0	4		0	17		0	24		0	40		0	18		0	12		0	18		0	31		0	29		0	14		0	43		0	61
18	16200413	A	<*>		0	29		0	9		0	6		0	4		0	17		0	24		0	40		0	18		0	12		0	18		0	31		0	28		0	14		0	43		0	61
18	16200414	TC	CT		11	17		1	6		0	5		0	0		6	8		8	14		13	27		8	8		9	3		4	13		14	19		7	22		7	7		15	22		21	39
18	16200416	C	<*>		0	28		0	8		0	6		0	3		0	15		0	22		0	43		0	16		0	13		0	17		0	33		0	30		0	14		0	37		0	59
18	16200417	C	<*>		0	28		0	8		0	6		0	3		0	14		0	22		0	44		0	16		0	12		0	17		0	33		0	29		0	14		0	35		0	58
18	16200418	A	<*>		0	29		0	8		0	6		0	3		0	14		0	22		0	42		0	16		0	12		0	17		0	33		0	30		0	14		0	37		0	58
18	16200419	G	<*>		0	29		0	8		0	6		0	3		0	14		0	22		0	42		0	17		0	12		0	17		0	33		0	30		0	14		0	36		0	58
18	16200420	A	<*>		0	29		0	7		0	6		0	3		0	14		0	23		0	41		0	17		0	13		0	16		0	33		0	30		0	14		0	36		0	57
18	16200421	A	<*>		0	28		0	7		0	6		0	3		0	14		0	23		0	41		0	17		0	13		0	17		0	32		0	30		0	14		0	36		0	54
18	16200422	C	<*>		0	28		0	7		0	6		0	4		0	14		0	23		0	40		0	17		0	13		0	17		0	32		0	30		0	14		0	36		0	54
18	16200423	T	<*>		0	28		0	7		0	6		0	4		0	14		0	22		0	39		0	18		0	13		0	17		0	31		0	28		0	14		0	36		0	55
18	16200424	T	<*>		0	28		0	7		0	6		0	4		0	14		0	22		0	39		0	18		0	13		0	17		0	30		0	29		0	14		0	36		0	55
18	16200425	CCAAGT	GCGAGA		9	16		0	6		0	5		0	0		5	8		7	13		12	24		7	9		7	4		4	11		9	17		8	18		6	8		15	20		18	32
18	16200431	A	<*>		0	29		0	7		0	8		0	8		0	16		0	21		0	40		0	18		0	14		0	18		0	29		0	28		0	18		0	47		0	56
18	16200432	T	<*>		0	29		0	7		0	8		0	8		0	18		0	21		0	40		0	18		0	14		0	18		0	29		0	28		0	19		0	46		0	57
18	16200433	C	<*>		0	30		0	7		0	8		0	8		0	18		0	21		0	40		0	18		0	14		0	18		0	30		0	28		0	19		0	47		0	59
18	16200434	A	<*>		0	30		0	7		0	8		0	8		0	18		0	20		0	40		0	18		0	14		0	18		0	28		0	28		0	20		0	44		0	59
18	16200435	T	<*>		0	29		0	7		0	8		0	8		0	18		0	20		0	40		0	18		0	13		0	18		0	27		0	29		0	20		0	46		0	59
18	16200436	C	<*>		0	29		0	7		0	8		0	8		0	18		0	20		0	39		0	18		0	13		0	18		0	27		0	29		0	20		0	46		0	59
18	16200437	C	<*>		0	30		0	7		0	8		0	8		0	18		0	19		0	40		0	19		0	13		0	18		0	27		0	27		0	21		0	47		0	60
18	16200438	A	<*>		0	28		0	7		0	8		0	8		0	19		0	18		0	39		0	20		0	13		0	18		0	27		0	28		0	21		0	45		0	58
18	16200439	T	<*>		0	28		0	7		0	9		0	8		0	20		0	18		0	39		0	20		0	13		0	18		0	26		0	28		0	20		0	50		0	57
18	16200441	A	<*>		0	29		0	7		0	9		0	8		0	20		0	18		0	38		0	20		0	13		0	18		0	26		0	28		0	20		0	51		0	57
18	16200442	A	G		0	29		0	7		0	9		0	8		0	20		0	18		0	36		0	20		0	13		0	18		0	27		0	28		0	20		1	49		14	44
18	16200443	G	<*>		0	30		0	7		0	9		0	8		0	20		0	19		0	37		0	21		0	13		0	18		0	28		0	28		0	21		0	50		0	57
18	16200444	T	<*>		0	30		0	7		0	8		0	8		0	20		0	18		0	37		0	21		0	10		0	17		0	28		0	27		0	21		0	40		0	60
18	16200445	G	T		0	30		1	6		1	7		6	2		0	19		0	18		0	38		0	21		0	10		0	17		0	28		0	27		0	21		0	37		0	62
18	16200446	T	<*>		0	30		0	7		0	8		0	8		0	19		0	18		0	38		0	21		0	10		0	16		0	29		0	26		0	21		0	41		0	61
18	16200447	C	<*>		0	30		0	7		0	8		0	8		0	18		0	18		0	38		0	21		0	10		0	17		0	28		0	27		0	22		0	43		0	61
18	16200448	A	<*>		0	30		0	7		0	8		0	8		0	18		0	18		0	38		0	23		0	10		0	17		0	29		0	27		0	22		0	52		0	60
18	16200449	T	<*>		0	30		0	8		0	8		0	8		0	18		0	17		0	38		0	23		0	10		0	17		0	30		0	28		0	22		0	53		0	58
18	16200450	T	<*>		0	31		0	8		0	8		0	8		0	18		0	17		0	37		0	23		0	10		0	17		0	30		0	28		0	21		0	54		0	58
18	16200451	G	<*>		0	31		0	8		0	8		0	8		0	17		0	16		0	36		0	23		0	10		0	17		0	30		0	29		0	21		0	50		0	59
18	16200452	T	<*>		0	31		0	8		0	8		0	7		0	18		0	16		0	35		0	22		0	10		0	17		0	30		0	29		0	21		0	51		0	57
18	16200453	C	<*>		0	29		0	8		0	7		0	6		0	18		0	16		0	36		0	21		0	10		0	17		0	30		0	29		0	20		0	53		0	56
18	16200454	A	T		10	19		0	8		0	8		0	6		0	18		0	17		13	22		3	18		0	10		6	10		0	31		10	19		5	15		10	41		0	56
18	16200455	A	<*>		0	30		0	8		0	7		0	7		0	18		0	17		0	35		0	21		0	10		0	16		0	31		0	29		0	20		0	51		0	56
18	16200456	G	<*>		0	30		0	8		0	8		0	7		0	18		0	17		0	33		0	21		0	10		0	15		0	30		0	28		0	20		0	51		0	55
18	16200457	C	<*>		0	30		0	8		0	8		0	7		0	18		0	17		0	34		0	20		0	12		0	14		0	30		0	28		0	20		0	47		0	56
18	16200458	A	<*>		0	30		0	8		0	9		0	7		0	18		0	17		0	34		0	20		0	12		0	14		0	30		0	26		0	20		0	47		0	55
18	16200459	G	<*>		0	30		0	9		0	9		0	7		0	18		0	16		0	34		0	20		0	11		0	14		0	30		0	25		0	20		0	48		0	54
18	16200460	A	<*>		0	30		0	9		0	9		0	7		0	18		0	16		0	33		0	20		0	11		0	14		0	29		0	23		0	20		0	48		0	56
18	16200461	T	<*>		0	29		0	10		0	9		0	9		0	18		0	16		0	32		0	20		0	11		0	14		0	28		0	25		0	21		0	50		0	56
18	16200462	A	<*>		0	29		0	10		0	9		0	9		0	18		0	15		0	30		0	20		0	12		0	14		0	28		0	22		0	21		0	48		0	56
18	16200463	G	A		11	10		2	8		4	5		5	3		11	7		7	8		11	19		7	13		6	6		4	11		16	12		9	11		12	9		14	35		16	40
18	16200466	A	<*>		0	29		1	8		1	9		3	5		0	19		0	16		0	36		0	17		0	12		0	12		0	30		0	19		0	20		0	34		0	55
18	16200467	A	<*>		0	29		0	9		0	10		0	8		0	19		0	16		0	36		0	17		0	12		0	13		0	30		0	19		0	20		0	35		0	54
18	16200468	A	<*>		0	29		0	8		0	10		0	8		0	19		0	16		0	34		0	17		0	12		0	13		0	30		0	18		0	20		0	35		0	54
18	16200469	G	<*>		0	27		0	8		0	9		0	8		0	19		0	16		0	33		0	16		0	13		0	13		0	30		0	18		0	20		0	34		0	54
18	16200470	A	<*>		0	27		0	8		0	8		0	8		0	19		0	16		0	33		0	16		0	13		0	13		0	30		0	18		0	20		0	35		0	54
18	16200471	C	<*>		0	27		0	8		0	8		0	8		0	19		0	15		0	34		0	16		0	13		0	13		0	28		0	18		0	20		0	34		0	54
18	16200472	A	<*>		0	27		0	8		0	8		0	8		0	19		0	16		0	35		0	15		0	15		0	13		0	28		0	18		0	20		0	35		0	54
18	16200473	A	<*>		0	27		0	8		0	8		0	8		0	19		0	16		0	35		0	15		0	16		0	12		0	28		0	18		0	20		0	35		0	53
18	16200474	T	<*>		0	27		0	8		0	8		0	5		0	20		0	16		0	36		0	15		0	14		0	12		0	27		0	18		0	20		0	34		0	54
18	16200475	G	<*>		0	24		0	8		0	8		0	5		0	20		0	16		0	36		0	15		0	13		0	12		0	27		0	19		0	20		0	35		0	55
18	16200476	A	<*>		0	24		0	8		0	8		0	5		0	20		0	16		0	36		0	15		0	13		0	11		0	27		0	19		0	20		0	33		0	54
18	16200477	G	<*>		0	23		0	8		0	8		0	5		0	20		0	16		0	36		0	15		0	12		0	11		0	26		0	20		0	20		0	34		0	54
18	16200478	C	<*>		0	22		0	7		0	8		0	3		0	20		0	16		0	36		0	15		0	12		0	11		0	26		0	18		0	20		0	32		0	54
18	16200479	T	<*>		0	22		0	8		0	7		0	3		0	20		0	16		0	36		0	15		0	12		0	11		0	27		0	18		0	20		0	31		0	57
18	16200480	G	<*>		0	22		0	8		0	7		0	3		0	20		0	16		0	35		0	15		0	12		0	11		0	28		0	18		0	20		0	31		0	57
18	16200481	A	<*>		0	21		0	8		0	7		0	3		0	20		0	17		0	34		0	15		0	11		0	11		0	27		0	18		0	20		0	31		0	58
18	16200482	G	<*>		0	21		0	8		0	7		0	3		0	20		0	17		0	35		0	15		0	11		0	13		0	27		0	18		0	20		0	33		0	57
18	16200483	A	<*>		0	21		0	8		0	6		0	3		0	20		0	17		0	36		0	15		0	11		0	14		0	27		0	18		0	20		0	32		0	59
18	16200484	T	A		8	12		3	5		4	2		2	1		12	8		7	9		10	26		6	9		8	3		2	11		14	13		8	10		11	8		13	19		20	41
18	16200485	A	<*>		0	20		0	7		0	6		0	3		0	20		0	16		0	36		0	16		0	11		0	13		0	28		0	17		0	19		0	34		0	61
18	16200486	T	<*>		0	19		0	6		0	6		0	3		0	19		0	16		0	37		0	17		0	12		0	13		0	29		0	17		0	18		0	32		0	62
18	16200487	A	<*>		0	20		0	6		0	6		0	3		0	19		0	18		0	37		0	18		0	11		0	13		0	29		0	17		0	18		0	34		0	63
18	16200488	A	<*>		0	20		0	6		0	6		0	3		0	18		0	17		0	36		0	18		0	13		0	13		0	28		0	17		0	17		0	42		0	62
18	16200489	A	<*>		0	21		0	6		0	6		0	3		0	18		0	17		0	36		0	17		0	13		0	13		0	28		0	17		0	18		0	41		0	62
18	16200490	G	<*>		0	21		0	6		0	6		0	3		0	18		0	16		0	34		0	17		0	12		0	13		0	28		0	20		0	18		0	42		0	63
18	16200492	T	<*>		0	21		0	5		0	6		0	3		0	18		0	17		0	36		0	18		0	12		0	13		0	27		0	18		0	16		0	39		0	61
18	16200493	C	<*>		0	21		0	5		0	6		0	3		0	18		0	16		0	37		0	18		0	12		0	13		0	27		0	19		0	16		0	41		0	64
18	16200495	C	<*>		0	21		0	5		0	6		0	3		0	16		0	16		0	37		0	18		0	12		0	14		0	27		0	19		0	16		0	38		0	65
18	16200496	A	<*>		0	22		0	5		0	6		0	3		0	15		0	15		0	37		0	17		0	12		0	13		0	27		0	17		0	16		0	42		0	66
18	16200497	A	<*>		0	22		0	5		0	6		0	3		0	16		0	15		0	37		0	17		0	13		0	15		0	28		0	21		0	16		0	42		0	67
18	16200499	A	<*>		0	23		0	5		0	5		0	3		0	16		0	16		0	37		0	18		0	13		0	14		0	28		0	20		0	16		0	42		0	69
18	16200500	A	<*>		0	22		0	5		0	5		0	3		0	15		0	14		0	35		0	18		0	13		0	14		0	28		0	20		0	16		0	42		0	70
18	16200501	C	<*>		0	21		0	5		0	5		0	3		0	15		0	14		0	34		0	18		0	12		0	14		0	28		0	20		0	16		0	42		0	71
18	16200503	G	<*>		0	21		0	4		0	5		0	3		0	15		0	14		0	33		0	18		0	12		0	15		0	28		0	21		0	15		0	41		0	71
18	16200504	A	<*>		0	20		0	4		0	5		0	3		0	15		0	14		0	33		0	18		0	12		0	15		0	28		0	19		0	14		0	41		0	68
18	16200505	C	<*>		0	20		0	4		0	5		0	3		0	14		0	14		0	32		0	17		0	10		0	15		0	29		0	21		0	15		0	34		0	70
18	16200506	T	<*>		0	20		0	4		0	4		0	3		0	14		0	13		0	31		0	17		0	10		0	15		0	28		0	18		0	15		0	31		0	68
18	16200507	T	<*>		0	20		0	4		0	4		0	3		0	14		0	13		0	32		0	17		0	10		0	15		0	28		0	18		0	15		0	34		0	69
18	16200508	T	<*>		0	19		0	4		0	4		0	3		0	14		0	13		0	31		0	16		0	10		0	14		0	28		0	19		0	15		0	34		0	68
18	16200509	G	<*>		0	19		0	4		0	4		0	2		0	14		0	13		0	32		0	17		0	10		0	14		0	28		0	20		0	15		0	34		0	66
18	16200510	C	<*>		0	19		0	4		0	4		0	2		0	14		0	13		0	32		0	17		0	9		0	14		0	28		0	20		0	16		0	40		0	68
18	16200511	A	<*>		0	23		0	4		0	4		0	2		0	14		0	13		0	32		0	17		0	9		0	14		0	28		0	18		0	14		0	50		0	68
18	16200512	G	<*>		0	24		0	4		0	4		0	2		0	14		0	13		0	32		0	16		0	9		0	15		0	28		0	19		0	15		0	48		0	69
18	16200513	A	<*>		0	24		0	4		0	4		0	2		0	14		0	12		0	32		0	16		0	9		0	15		0	28		0	19		0	15		0	49		0	67
18	16200514	C	<*>		0	24		0	4		0	4		0	2		0	14		0	12		0	31		0	16		0	9		0	15		0	29		0	19		0	15		0	48		0	68
18	16200515	A	<*>		0	24		0	4		0	4		0	2		0	14		0	12		0	32		0	16		0	9		0	14		0	26		0	18		0	16		0	47		0	68
18	16200516	G	<*>		0	24		0	5		0	4		0	2		0	14		0	12		0	31		0	17		0	9		0	14		0	27		0	18		0	15		0	48		0	66
18	16200517	T	<*>		0	24		0	5		0	4		0	2		0	14		0	12		0	31		0	17		0	9		0	12		0	29		0	18		0	15		0	48		0	64
18	16200518	C	<*>		0	24		0	5		0	4		0	2		0	15		0	12		0	32		0	18		0	9		0	12		0	29		0	18		0	15		0	47		0	63
18	16200519	C	<*>		0	23		0	5		0	4		0	1		0	15		0	12		0	32		0	16		0	9		0	13		0	29		0	19		0	14		0	48		0	63
18	16200520	T	<*>		0	23		0	5		0	4		0	2		0	15		0	11		0	34		0	16		0	9		0	13		0	30		0	20		0	14		0	48		0	63
18	16200521	T	<*>		0	22		0	6		0	4		0	2		0	15		0	11		0	34		0	16		0	10		0	12		0	30		0	23		0	14		0	55		0	63
18	16200522	C	<*>		0	22		0	6		0	4		0	2		0	14		0	11		0	34		0	16		0	10		0	13		0	30		0	23		0	14		0	56		0	61
18	16200523	C	<*>		0	22		0	6		0	4		0	2		0	14		0	11		0	36		0	16		0	10		0	12		0	31		0	23		0	14		0	56		0	61
18	16200524	A	<*>		0	24		0	6		0	4		0	2		0	14		0	11		0	36		0	16		0	10		0	13		0	31		0	25		0	15		0	59		0	61
18	16200525	T	<*>		0	25		0	6		0	4		0	2		0	13		0	10		0	36		0	15		0	10		0	13		0	31		0	25		0	15		0	60		0	62
18	16200526	A	<*>		0	26		0	6		0	4		0	2		0	13		0	10		0	36		0	15		0	11		0	13		0	32		0	25		0	15		0	56		0	62
18	16200527	G	<*>		0	26		0	6		0	4		0	2		0	13		0	10		0	35		0	14		0	11		0	13		0	32		0	25		0	15		0	57		0	62
18	16200528	A	<*>		0	26		0	6		0	4		0	2		0	12		0	11		0	34		0	14		0	10		0	13		0	31		0	26		0	15		0	51		0	62
18	16200529	C	<*>		0	24		0	6		0	5		0	2		0	12		0	11		0	35		0	14		0	10		0	12		0	30		0	27		0	15		0	48		0	63
18	16200530	T	<*>		0	25		0	6		0	5		0	2		0	12		0	11		0	35		0	13		0	10		0	13		0	29		0	26		0	15		0	61		0	64
18	16200531	T	<*>		0	25		0	6		0	5		0	2		0	12		0	11		0	35		0	13		0	10		0	13		0	28		0	25		0	15		0	64		0	64
18	16200532	A	<*>		0	24		0	6		0	5		0	2		0	10		0	11		0	36		0	14		0	9		0	14		0	31		0	25		0	15		0	66		0	62
18	16200533	T	<*>		0	23		0	6		0	4		0	2		0	11		0	11		0	36		0	14		0	12		0	14		0	30		0	26		0	14		0	68		0	60
18	16200534	T	<*>		0	23		0	5		0	4		0	2		0	11		0	11		0	36		0	14		0	12		0	14		0	30		0	26		0	14		0	69		0	56
18	16200535	T	<*>		0	25		0	7		0	4		0	2		0	12		0	11		0	36		0	14		0	13		0	14		0	30		0	25		0	14		0	70		0	55
18	16200536	T	<*>		0	24		0	7		0	4		0	2		0	12		0	11		0	36		0	14		0	13		0	14		0	30		0	25		0	14		0	70		0	55
18	16200537	T	<*>		0	24		0	7		0	4		0	2		0	12		0	11		0	37		0	15		0	13		0	14		0	30		0	25		0	14		0	70		0	55
18	16200538	G	<*>		0	23		0	8		0	4		0	2		0	11		0	11		0	38		0	14		0	12		0	15		0	30		0	23		0	14		0	62		0	55
18	16200539	T	<*>		0	23		0	8		0	4		0	2		0	10		0	10		0	38		0	14		0	13		0	15		0	30		0	25		0	13		0	68		0	57
18	16200540	T	<*>		0	23		0	8		0	3		0	2		0	9		0	10		0	38		0	13		0	13		0	14		0	30		0	25		0	13		0	67		0	57
18	16200541	C	<*>		0	21		0	8		0	3		0	2		0	9		0	10		0	38		0	13		0	14		0	14		0	28		0	23		0	12		0	64		0	56
18	16200542	C	<*>		0	21		0	8		0	3		0	2		0	9		0	10		0	39		0	13		0	14		0	13		0	28		0	23		0	12		0	64		0	56
18	16200543	A	<*>		0	21		0	8		0	3		0	2		0	9		0	9		0	39		0	12		0	14		0	14		0	28		0	22		0	12		0	64		0	57
18	16200544	A	<*>		0	21		0	8		0	3		0	2		0	9		0	9		0	38		0	12		0	14		0	14		0	27		0	22		0	12		0	64		0	59
18	16200545	A	<*>		0	21		0	8		0	3		0	2		0	10		0	9		0	38		0	13		0	14		0	14		0	26		0	21		0	12		0	64		0	59
18	16200546	A	<*>		0	22		0	8		0	3		0	2		0	10		0	9		0	37		0	13		0	14		0	14		0	26		0	19		0	12		0	56		0	60
18	16200547	T	<*>		0	22		0	8		0	3		0	2		0	10		0	9		0	37		0	13		0	13		0	14		0	25		0	19		0	12		0	43		0	61
18	16200548	T	<*>		0	22		0	8		0	3		0	2		0	10		0	8		0	37		0	13		0	14		0	13		0	25		0	18		0	12		0	38		0	62
18	16200549	G	<*>		0	21		0	7		0	3		0	2		0	10		0	7		0	37		0	13		0	14		0	14		0	24		0	19		0	12		0	38		0	62
18	16200550	G	A		3	18		5	2		2	1		1	1		5	5		5	2		24	13		10	3		5	7		9	5		13	11		7	12		5	7		19	17		20	41
18	16200551	A	<*>		0	21		0	7		0	3		0	2		0	10		0	8		0	37		0	13		0	11		0	15		0	23		0	18		0	12		0	35		0	62
18	16200553	A	<*>		0	21		0	7		0	3		0	2		0	9		0	7		0	37		0	13		0	14		0	15		0	22		0	18		0	12		0	42		0	61
18	16200554	T	<*>		0	20		0	7		0	3		0	2		0	9		0	7		0	36		0	13		0	14		0	15		0	21		0	18		0	12		0	43		0	60
18	16200555	C	<*>		0	19		0	7		0	3		0	1		0	9		0	7		0	35		0	13		0	14		0	15		0	21		0	18		0	12		0	47		0	62
18	16200556	T	<*>		0	19		0	7		0	3		0	0		0	9		0	7		0	35		0	13		0	14		0	15		0	21		0	18		0	12		0	42		0	61
18	16200557	G	<*>		0	20		0	7		0	3		0	0		0	9		0	7		0	35		0	13		0	14		0	15		0	21		0	18		0	12		0	47		0	61
18	16200558	A	<*>		2	16		1	5		0	2		0	0		0	5		0	6		0	22		1	11		0	7		0	12		0	11		0	14		0	6		1	72		0	45
18	16200559	A	<*>		0	23		0	5		0	2		0	0		0	5		0	6		0	22		0	13		0	9		0	12		0	11		0	20		0	6		0	157		0	44
18	16200560	G	<*>		0	22		0	5		0	2		0	0		0	5		0	5		0	22		0	13		0	9		0	12		0	11		0	20		0	6		0	156		0	45
18	16200561	A	<*>		0	22		0	4		0	2		0	0		0	6		0	5		0	22		0	14		0	8		0	11		0	11		0	20		0	6		0	181		0	46
18	16200562	G	<*>		0	22		0	4		0	2		0	0		0	6		0	5		0	22		0	14		0	8		0	11		0	11		0	20		0	6		0	201		0	45
18	16200563	G	GAA		0	10		0	4		0	1		0	0		0	5		0	4		0	16		0	10		0	3		0	7		0	9		0	15		0	5		0	67		0	37
18	16200568	AAA	TTT		0	10		0	4		0	1		0	0		0	5		0	4		0	16		0	10		0	3		0	7		0	9		0	15		0	5		0	67		0	37
18	16200569	AA	TT		0	10		0	4		0	1		0	0		0	5		0	4		0	16		0	10		0	3		0	7		0	9		0	15		0	5		0	67		0	37
18	16200570	A	T		0	10		0	4		0	1		0	0		0	5		0	4		0	16		0	10		0	3		0	7		0	9		0	15		0	5		0	67		0	37
18	16200577	A	<*>		0	12		0	4		0	2		0	0		0	6		0	7		0	20		0	14		0	5		0	7		0	14		0	15		0	6		0	88		0	40
18	16200578	A	<*>		0	12		0	4		0	2		0	0		0	6		0	7		0	20		0	14		0	5		0	7		0	14		0	15		0	6		0	65		0	39
18	16200579	G	<*>		0	12		0	4		0	2		0	0		0	6		0	8		0	20		0	14		0	5		0	8		0	14		0	13		0	6		0	46		0	39
18	16200580	A	<*>		0	11		0	4		0	2		0	0		0	6		0	8		0	20		0	13		0	5		0	8		0	14		0	9		0	6		0	37		0	39
18	16200581	A	<*>		0	11		0	4		0	2		0	0		0	6		0	8		0	19		0	13		0	5		0	8		0	13		0	9		0	6		0	30		0	39
18	16200582	C	<*>		0	11		0	4		0	2		0	0		0	6		0	8		0	19		0	13		0	5		0	8		0	12		0	13		0	6		0	23		0	39
18	16200583	T	<*>		0	11		0	4		0	2		0	0		0	6		0	8		0	19		0	13		0	5		0	8		0	12		0	13		0	6		0	20		0	38
18	16200584	T	<*>		0	11		0	4		0	2		0	0		0	6		0	8		0	18		0	12		0	4		0	8		0	13		0	13		0	6		0	22		0	39
18	16200585	C	<*>		0	10		0	4		0	2		0	0		0	6		0	8		0	17		0	10		0	4		0	8		0	13		0	13		0	6		0	18		0	38
18	16200586	A	<*>		0	10		0	4		0	2		0	0		0	6		0	8		0	16		0	10		0	4		0	8		0	14		0	13		0	6		0	18		0	38
18	16200587	T	<*>		0	10		0	4		0	2		0	0		0	6		0	7		0	16		0	9		0	4		0	8		0	13		0	13		0	6		0	18		0	38
18	16200588	A	<*>		0	10		0	4		0	2		0	0		0	6		0	8		0	16		0	9		0	4		0	8		0	13		0	14		0	6		0	18		0	37
18	16200589	T	<*>		0	10		0	4		0	2		0	0		0	6		0	8		0	16		0	9		0	4		0	8		0	15		0	14		0	6		0	22		0	38
18	16200590	A	<*>		0	10		0	4		0	3		0	0		0	6		0	8		0	16		0	9		0	4		0	8		0	16		0	12		0	6		0	24		0	37
18	16200591	C	<*>		0	10		0	4		0	3		0	0		0	6		0	9		0	16		0	9		0	4		0	8		0	16		0	12		0	6		0	24		0	36
18	16200592	A	<*>		0	10		0	4		0	3		0	0		0	6		0	9		0	16		0	9		0	4		0	7		0	16		0	12		0	6		0	24		0	36
18	16200593	T	<*>		0	10		0	4		0	3		0	0		0	6		0	9		0	16		0	9		0	4		0	7		0	16		0	12		0	6		0	23		0	37
18	16200594	C	<*>		0	10		0	4		0	3		0	0		0	6		0	8		0	17		0	9		0	3		0	8		0	16		0	12		0	6		0	23		0	38
18	16200595	T	<*>		0	10		0	4		0	3		0	0		0	6		0	8		0	17		0	9		0	3		0	8		0	16		0	12		0	6		0	24		0	39
18	16200596	C	<*>		0	10		0	4		0	3		0	0		0	6		0	8		0	17		0	9		0	3		0	9		0	16		0	13		0	6		0	24		0	39
18	16200597	A	<*>		0	10		0	4		0	3		0	0		0	6		0	8		0	17		0	9		0	2		0	9		0	17		0	12		0	6		0	24		0	42
18	16200598	T	<*>		0	10		0	4		0	3		0	0		0	6		0	8		0	17		0	8		0	2		0	9		0	17		0	13		0	6		0	24		0	42
18	16200599	A	<*>		0	10		0	4		0	3		0	0		0	6		0	8		0	18		0	8		0	2		0	9		0	17		0	13		0	6		0	24		0	42
18	16200600	A	G		0	10		0	4		0	3		0	0		0	6		0	8		0	18		0	8		0	2		0	9		0	17		0	13		0	6		0	24		0	40
18	16200601	A	<*>		0	10		0	4		0	3		0	0		0	6		0	8		0	18		0	8		0	2		0	9		0	17		0	13		0	6		0	24		0	41
18	16200602	A	<*>		0	11		0	4		0	3		0	0		0	6		0	8		0	18		0	8		0	2		0	9		0	17		0	13		0	6		0	22		0	41
18	16200603	G	<*>		0	11		0	4		0	3		0	0		0	6		0	8		0	17		0	8		0	2		0	8		0	17		0	12		0	5		0	22		0	41
18	16200604	G	<*>		0	11		0	4		0	3		0	0		0	6		0	9		0	17		0	8		0	2		0	8		0	17		0	13		0	5		0	22		0	42
18	16200605	C	<*>		0	11		0	4		0	3		0	0		0	6		0	9		0	18		0	8		0	2		0	8		0	17		0	13		0	5		0	22		0	42
18	16200606	A	<*>		0	11		0	4		0	3		0	0		0	6		0	9		0	18		0	8		0	2		0	7		0	15		0	13		0	5		0	18		0	42
18	16200607	T	<*>		0	11		0	4		0	3		0	0		0	6		0	9		0	18		0	8		0	2		0	7		0	15		0	13		0	5		0	14		0	42
18	16200608	C	<*>		0	11		0	4		0	3		0	0		0	6		0	9		0	20		0	8		0	2		0	8		0	15		0	13		0	6		0	15		0	43
18	16200609	A	<*>		0	11		0	4		0	3		0	0		0	6		0	9		0	20		0	7		0	2		0	8		0	15		0	13		0	6		0	15		0	43
18	16200610	G	<*>		0	11		0	4		0	3		0	0		0	6		0	9		0	19		0	7		0	2		0	8		0	15		0	13		0	6		0	15		0	43
18	16200611	C	<*>		0	11		0	4		0	3		0	0		0	6		0	9		0	19		0	7		0	2		0	8		0	15		0	13		0	7		0	15		0	43
18	16200612	G	<*>		0	11		0	4		0	3		0	0		0	6		0	9		0	19		0	8		0	3		0	8		0	15		0	13		0	7		0	14		0	45
18	16200613	G	<*>		0	11		0	4		0	3		0	0		0	6		0	9		0	19		0	8		0	3		0	7		0	15		0	13		0	7		0	14		0	45
18	16200614	A	<*>		0	11		0	4		0	3		0	0		0	6		0	9		0	19		0	7		0	3		0	6		0	15		0	13		0	7		0	14		0	45
18	16200615	C	A		11	0		4	0		3	0		0	0		6	0		9	0		19	0		7	0		1	0		6	0		15	0		13	0		7	0		14	0		45	0
18	16200616	A	<*>		0	11		0	3		0	3		0	0		0	6		0	9		0	19		0	6		0	3		0	6		0	16		0	13		0	7		0	15		0	44
18	16200617	G	<*>		0	11		0	3		0	3		0	0		0	6		0	9		0	19		0	6		0	3		0	6		0	16		0	13		0	7		0	15		0	43
18	16200618	A	<*>		0	11		0	3		0	3		0	0		0	5		0	9		0	19		0	6		0	3		0	7		0	15		0	13		0	7		0	15		0	42
18	16200619	G	<*>		0	12		0	3		0	3		0	0		0	5		0	9		0	18		0	6		0	3		0	7		0	15		0	13		0	6		0	15		0	43
18	16200621	A	T		11	2		2	0		3	0		0	0		5	0		9	0		17	0		6	0		3	6		7	0		15	0		12	2		7	0		15	18		42	0
18	16200622	A	<*>		0	13		0	2		0	3		0	0		0	5		0	9		0	18		0	6		0	9		0	7		0	15		0	14		0	7		0	33		0	43
18	16200623	A	<*>		0	13		0	2		0	3		0	0		0	5		0	9		0	18		0	6		0	9		0	7		0	16		0	14		0	7		0	33		0	43
18	16200624	TC	T		0	13		0	3		0	3		0	0		0	5		0	8		0	14		0	6		0	9		0	7		0	15		0	14		0	7		0	33		0	44
18	16200629	A	<*>		0	13		0	3		0	2		0	0		0	5		0	8		0	14		0	6		0	9		0	7		0	15		0	15		0	8		0	32		0	42
18	16200630	G	<*>		0	14		0	3		0	2		0	0		0	5		0	8		0	14		0	6		0	10		0	7		0	15		0	16		0	8		0	32		0	41
18	16200631	T	<*>		0	14		0	3		0	2		0	0		0	5		0	8		0	15		0	6		0	11		0	7		0	15		0	15		0	8		0	32		0	42
18	16200632	T	<*>		0	14		0	3		0	2		0	0		0	5		0	8		0	15		0	5		0	11		0	7		0	16		0	16		0	8		0	35		0	42
18	16200633	A	<*>		0	14		0	3		0	2		0	0		0	4		0	8		0	15		0	5		0	11		0	7		0	14		0	16		0	8		0	34		0	41
18	16200634	A	<*>		0	14		0	3		0	2		0	0		0	4		0	8		0	15		0	5		0	12		0	7		0	16		0	16		0	8		0	36		0	40
18	16200635	A	<*>		0	14		0	2		0	2		0	0		0	4		0	8		0	16		0	4		0	12		0	7		0	16		0	16		0	7		0	36		0	42
18	16200636	T	<*>		0	14		0	2		0	2		0	0		0	4		0	9		0	16		0	4		0	12		0	7		0	16		0	16		0	7		0	40		0	42
18	16200637	A	<*>		0	14		0	1		0	2		0	0		0	4		0	9		0	16		0	4		0	6		0	7		0	16		0	18		0	7		0	36		0	41
18	16200638	G	<*>		0	12		0	1		0	2		0	0		0	4		0	9		0	15		0	4		0	6		0	7		0	17		0	16		0	7		0	22		0	39
18	16200639	A	<*>		0	12		0	1		0	2		0	0		0	4		0	9		0	14		0	4		0	5		0	7		0	17		0	16		0	7		0	22		0	41
18	16200640	A	<*>		0	12		0	1		0	2		0	0		0	4		0	9		0	15		0	4		0	5		0	7		0	17		0	16		0	7		0	21		0	39
18	16200641	C	<*>		0	12		0	1		0	2		0	0		0	4		0	9		0	16		0	4		0	5		0	7		0	17		0	16		0	7		0	22		0	39
18	16200642	T	<*>		0	12		0	1		0	2		0	0		0	4		0	9		0	16		0	4		0	5		0	7		0	17		0	16		0	8		0	23		0	39
18	16200643	T	<*>		0	14		0	1		0	3		0	0		0	4		0	9		0	15		0	4		0	5		0	7		0	17		0	16		0	8		0	22		0	39
18	16200644	T	<*>		0	14		0	1		0	3		0	0		0	4		0	9		0	16		0	4		0	5		0	7		0	16		0	18		0	8		0	23		0	37
18	16200645	A	<*>		0	14		0	1		0	3		0	0		0	3		0	9		1	15		0	3		1	5		0	7		0	16		3	16		0	8		0	23		0	37
18	16200646	T	<*>		0	25		0	4		0	5		0	1		0	11		0	14		0	27		0	10		0	10		0	12		0	26		0	28		0	14		0	37		0	52
18	16200647	T	<*>		0	25		0	4		0	5		0	1		0	11		0	14		0	27		0	10		0	10		0	11		0	26		0	29		0	15		0	37		0	53
18	16200648	A	<*>		0	25		0	4		0	5		0	1		0	12		0	14		0	27		0	10		0	10		0	11		0	26		0	29		0	15		0	37		0	53
18	16200649	T	<*>		0	25		0	4		0	5		0	1		0	12		0	14		0	27		0	10		0	10		0	11		0	27		0	29		0	15		0	37		0	52
18	16200650	T	<*>		0	25		0	4		0	5		0	1		0	13		0	14		0	27		0	10		0	10		0	11		0	26		0	29		0	15		0	37		0	54
18	16200651	G	<*>		0	25		0	4		0	5		0	1		0	13		0	13		0	28		0	11		0	10		0	11		0	26		0	30		0	15		0	35		0	54
18	16200652	T	<*>		0	26		0	4		0	5		0	1		0	13		0	13		0	28		0	11		0	10		0	11		0	26		0	28		0	15		0	35		0	55
18	16200653	A	<*>		0	26		0	4		0	5		0	1		0	13		0	13		0	28		0	12		0	10		0	11		0	27		0	28		0	15		0	31		0	57
18	16200654	G	<*>		0	25		0	4		0	5		0	1		0	13		0	14		0	29		0	12		0	10		0	13		0	27		0	28		0	15		0	31		0	56
18	16200655	T	<*>		0	25		0	4		0	5		0	1		0	13		0	14		0	29		0	12		0	10		0	13		0	28		0	28		0	15		0	31		0	56
18	16200656	G	A		11	14		3	1		2	3		1	0		9	5		5	10		12	18		8	4		5	5		6	7		12	16		14	14		6	9		16	14		19	37
18	16200657	G	<*>		0	25		0	4		0	5		0	1		0	14		0	15		0	29		0	12		0	10		0	13		0	28		0	30		0	15		0	30		0	56
18	16200658	G	<*>		0	25		0	4		0	5		0	1		0	15		0	15		0	30		0	11		0	10		0	13		0	29		0	29		0	15		0	29		0	56
18	16200659	A	<*>		0	24		0	4		0	5		0	1		0	15		0	15		0	31		0	11		0	10		0	13		0	29		0	29		0	15		0	30		0	56
18	16200660	C	T		6	17		0	4		0	5		0	1		0	15		0	15		9	22		0	11		2	8		4	8		0	29		8	21		3	12		4	25		0	55
18	16200661	G	A		11	12		3	1		2	3		1	0		9	5		5	10		12	19		8	2		5	5		6	6		12	17		16	14		6	9		16	15		19	36
18	16200662	T	C		0	23		0	4		0	5		0	1		0	14		0	15		0	31		0	11		0	10		0	13		0	29		0	30		0	15		0	31		0	55
18	16200663	A	<*>		0	23		0	4		0	5		0	1		0	14		0	15		0	31		0	12		0	10		0	13		0	29		0	30		0	16		0	40		0	57
18	16200664	A	<*>		0	23		0	5		0	5		0	1		0	14		0	15		0	31		0	12		0	10		0	13		0	32		0	30		0	16		0	41		0	58
18	16200665	T	<*>		0	23		0	5		0	5		0	1		0	14		0	15		0	31		0	13		0	10		0	13		0	32		0	30		0	17		0	39		0	57
18	16200666	T	<*>		0	23		0	5		0	4		0	1		0	14		0	15		0	32		0	13		0	10		0	13		0	31		0	30		0	18		0	42		0	59
18	16200667	C	<*>		0	23		0	5		0	4		0	1		0	14		0	14		0	32		0	14		0	10		0	13		0	31		0	30		0	19		0	40		0	60
18	16200668	A	<*>		0	23		0	5		0	4		0	1		0	14		0	13		0	33		0	14		0	10		0	14		0	30		0	30		0	19		0	42		0	61
18	16200669	C	<*>		0	25		0	5		0	4		0	1		0	15		0	13		0	33		0	14		0	11		0	15		0	31		0	30		0	20		0	42		0	62
18	16200670	C	<*>		0	26		0	5		0	4		0	2		0	15		0	14		0	33		0	14		0	10		0	15		0	31		0	31		0	20		0	41		0	62
18	16200671	A	<*>		0	25		0	5		0	4		0	2		0	16		0	15		0	33		0	15		0	11		0	15		0	32		0	30		0	19		0	42		0	64
18	16200672	T	<*>		0	25		0	5		0	4		0	2		0	16		0	15		0	33		0	15		0	11		0	15		0	32		0	30		0	19		0	40		0	63
18	16200673	T	<*>		0	25		0	5		0	4		0	2		0	15		0	15		0	34		0	16		0	11		0	15		0	33		0	29		0	19		0	42		0	65
18	16200674	C	<*>		0	25		0	5		0	4		0	2		0	15		0	15		0	33		0	16		0	11		0	17		0	33		0	31		0	20		0	42		0	65
18	16200675	T	<*>		0	25		0	5		0	5		0	2		0	16		0	15		0	33		0	15		0	11		0	17		0	33		0	31		0	20		0	42		0	63
18	16200676	T	<*>		0	25		0	5		0	5		0	2		0	16		0	15		0	33		0	15		0	12		0	17		0	33		0	31		0	20		0	42		0	66
18	16200677	G	<*>		0	25		0	5		0	5		0	2		0	17		0	15		0	33		0	15		0	12		0	17		0	34		0	31		0	20		0	42		0	65
18	16200678	A	<*>		0	25		0	5		0	5		0	2		0	17		0	15		0	31		0	15		0	12		0	17		0	33		0	31		0	20		0	43		0	64
18	16200679	A	<*>		0	24		0	5		0	5		0	2		0	17		0	13		0	31		0	15		0	12		0	16		0	33		0	31		0	19		0	42		0	64
18	16200680	T	C		11	12		0	5		2	3		1	1		11	6		7	6		14	18		10	5		6	7		9	8		10	21		17	14		8	12		17	25		28	35
18	16200681	G	<*>		0	24		0	5		0	5		0	2		0	16		0	12		0	31		0	16		0	13		0	18		0	31		0	26		0	20		0	33		0	64
18	16200682	C	<*>		0	25		0	5		0	5		0	2		0	16		0	12		0	31		0	16		0	13		0	18		0	31		0	27		0	20		0	33		0	63
18	16200683	C	<*>		0	26		0	5		0	5		0	2		0	16		0	12		0	32		0	15		0	13		0	18		0	32		0	26		0	20		0	31		0	63
18	16200684	A	<*>		0	26		0	5		0	5		0	2		0	16		0	12		0	33		0	15		0	13		0	18		0	32		0	25		0	21		0	33		0	63
18	16200685	G	A		12	15		3	2		2	3		1	1		10	6		6	6		14	21		9	6		6	7		9	9		10	20		15	10		8	13		17	16		29	33
18	16200686	G	<*>		0	28		0	5		0	5		0	2		0	16		0	12		0	35		0	15		0	15		0	19		0	30		0	25		0	21		0	30		0	61
18	16200687	A	<*>		0	28		0	4		0	5		0	2		0	16		0	12		0	34		0	15		0	15		0	18		0	32		0	27		0	21		0	34		0	60
18	16200688	A	<*>		0	28		0	4		0	5		0	2		0	16		0	11		0	35		0	15		0	15		0	17		0	33		0	27		0	20		0	36		0	62
18	16200689	G	<*>		0	28		0	4		0	5		0	2		0	15		0	11		0	37		0	15		0	16		0	17		0	33		0	26		0	20		0	36		0	63
18	16200690	T	<*>		0	28		0	4		0	4		0	2		0	15		0	11		0	37		0	15		0	17		0	18		0	31		0	27		0	20		0	36		0	63
18	16200691	C	<*>		0	28		0	4		0	4		0	2		0	15		0	10		0	38		0	15		0	16		0	18		0	32		0	27		0	20		0	37		0	63
18	16200692	A	<*>		0	27		0	4		0	4		0	2		0	15		0	10		0	38		0	15		0	15		0	18		0	33		0	27		0	20		0	37		0	63
18	16200693	A	<*>		0	28		0	5		0	4		0	2		0	14		0	11		0	38		0	15		0	15		0	18		0	34		0	27		0	20		0	37		0	64
18	16200694	A	<*>		0	28		0	5		0	4		0	2		0	14		0	11		0	37		0	15		0	15		0	18		0	34		0	27		0	20		0	36		0	64
18	16200695	C	<*>		0	28		0	5		0	4		0	1		0	14		0	11		0	36		0	15		0	15		0	17		0	34		0	27		0	20		0	35		0	65
18	16200696	A	<*>		0	28		0	5		0	4		0	1		0	15		0	11		0	36		0	15		0	15		0	17		0	34		0	26		0	20		0	37		0	64
18	16200697	C	<*>		0	30		0	5		0	6		0	1		0	15		0	11		0	36		0	15		0	16		0	16		0	37		0	26		0	20		0	38		0	64
18	16200698	T	<*>		0	30		0	5		0	6		0	0		0	16		0	11		0	38		0	15		0	16		0	15		0	37		0	25		0	20		0	37		0	63
18	16200699	G	<*>		0	29		0	5		0	6		0	0		0	16		0	11		0	39		0	15		0	16		0	15		0	37		0	26		0	21		0	38		0	64
18	16200700	A	<*>		0	29		0	5		0	6		0	0		0	17		0	11		0	38		0	15		0	16		0	15		0	37		0	26		0	21		0	37		0	61
18	16200701	A	<*>		0	28		0	5		0	7		0	0		0	17		0	11		0	38		0	15		0	16		0	15		0	37		0	26		0	20		0	39		0	64
18	16200702	T	<*>		0	28		0	5		0	7		0	0		0	17		0	11		0	38		0	15		0	16		0	15		0	37		0	26		0	20		0	39		0	61
18	16200703	G	<*>		0	28		0	5		0	7		0	0		0	17		0	11		0	38		0	14		0	16		0	14		0	37		0	26		0	20		0	39		0	61
18	16200704	A	<*>		0	28		0	5		0	7		0	0		0	17		0	10		0	39		0	14		0	16		0	14		0	37		0	26		0	19		0	41		0	63
18	16200705	A	<*>		0	28		0	5		0	7		0	0		0	17		0	10		0	40		0	15		0	16		0	13		0	37		0	24		0	19		0	37		0	62
18	16200707	C	<*>		0	27		0	5		0	7		0	0		0	18		0	10		0	40		0	15		0	16		0	14		0	37		0	24		0	18		0	36		0	62
18	16200708	A	<*>		0	26		0	5		0	8		0	0		0	18		0	10		0	40		0	15		0	15		0	15		0	36		0	23		0	18		0	37		0	62
18	16200710	T	<*>		0	25		0	5		0	8		0	0		0	20		0	10		0	39		0	16		0	15		0	15		0	36		0	23		0	17		0	38		0	64
18	16200711	G	<*>		0	25		0	5		0	8		0	0		0	22		0	10		0	39		0	15		0	15		0	15		0	36		0	24		0	17		0	38		0	62
18	16200712	A	<*>		0	25		0	5		0	8		0	0		0	21		0	10		0	40		0	15		0	15		0	15		0	36		0	24		0	17		0	38		0	61
18	16200713	A	<*>		0	25		0	5		0	8		0	0		0	21		0	10		0	40		0	15		0	15		0	15		0	36		0	24		0	17		0	39		0	60
18	16200714	A	<*>		0	23		0	5		0	6		0	0		0	21		0	10		0	41		0	15		0	15		0	15		0	34		0	23		0	17		0	38		0	61
18	16200715	C	<*>		0	23		0	5		0	6		0	0		0	21		0	10		0	41		0	15		0	14		0	15		0	34		0	25		0	16		0	39		0	62
18	16200716	G	A		9	14		2	3		3	3		0	0		9	11		6	5		19	23		8	7		7	8		8	6		12	21		15	8		4	12		20	19		30	31
18	16200717	A	<*>		0	23		0	5		0	5		0	0		0	21		0	11		0	41		0	14		0	15		0	13		0	33		0	23		0	15		0	38		0	62
18	16200718	C	<*>		0	23		0	5		0	5		0	0		0	21		0	11		0	41		0	14		0	15		0	13		0	34		0	23		0	15		0	38		0	62
18	16200719	C	<*>		0	23		0	5		0	5		0	0		0	21		0	11		0	41		0	14		0	15		0	13		0	34		0	22		0	15		0	39		0	62
18	16200720	A	G		0	23		0	5		0	5		0	0		0	20		0	11		0	40		0	14		0	15		0	13		0	34		0	23		0	15		0	36		0	61
18	16200721	T	<*>		0	23		0	5		0	5		0	0		0	20		0	11		0	41		0	14		0	15		0	13		0	34		0	23		0	15		0	37		0	60
18	16200722	TGTG	GGTA		8	15		1	2		3	2		0	0		8	11		5	6		16	23		7	7		6	8		8	5		12	18		14	6		4	9		20	18		26	28
18	16200726	A	<*>		0	24		0	4		0	5		0	0		0	20		0	12		0	41		0	16		0	15		0	13		0	29		0	23		0	13		0	39		0	58
18	16200727	T	<*>		0	23		0	4		0	5		0	0		0	20		0	12		0	41		0	16		0	15		0	13		0	29		0	23		0	13		0	39		0	58
18	16200728	C	<*>		0	24		0	4		0	5		0	0		0	20		0	12		0	42		0	16		0	14		0	12		0	31		0	24		0	13		0	38		0	58
18	16200729	A	<*>		0	24		0	4		0	5		0	0		0	20		0	12		0	42		0	16		0	15		0	12		0	32		0	24		0	14		0	38		0	55
18	16200730	C	<*>		0	25		0	5		0	5		0	0		0	20		0	12		0	42		0	15		0	15		0	12		0	32		0	24		0	14		0	39		0	57
18	16200731	C	<*>		0	25		0	5		0	5		0	0		0	20		0	13		0	42		0	16		0	14		0	12		0	32		0	24		0	14		0	38		0	58
18	16200732	A	<*>		0	25		0	5		0	5		0	0		0	20		0	13		0	41		0	17		0	14		0	11		0	33		0	22		0	13		0	37		0	58
18	16200733	G	<*>		0	25		0	5		0	5		0	0		0	20		0	13		0	41		0	17		0	14		0	12		0	33		0	22		0	13		0	39		0	58
18	16200734	G	<*>		0	25		0	5		0	4		0	0		0	19		0	13		0	41		0	18		0	13		0	12		0	34		0	22		0	13		0	39		0	59
18	16200735	A	<*>		0	25		0	5		0	4		0	0		0	19		0	13		0	40		0	18		0	13		0	11		0	32		0	26		0	13		0	39		0	59
18	16200736	G	<*>		0	25		0	5		0	4		0	0		0	19		0	12		0	40		0	18		0	13		0	12		0	32		0	25		0	13		0	39		0	57
18	16200737	G	<*>		0	24		0	5		0	4		0	0		0	19		0	12		0	41		0	18		0	13		0	13		0	32		0	24		0	13		0	38		0	57
18	16200738	T	<*>		0	24		0	5		0	4		0	0		0	19		0	12		0	40		0	18		0	13		0	13		0	30		0	24		0	13		0	40		0	54
18	16200739	A	<*>		0	24		0	5		0	4		0	0		0	20		0	12		0	39		0	18		0	13		0	13		0	32		0	24		0	13		0	40		0	59
18	16200740	A	<*>		0	23		0	5		0	4		0	0		0	19		0	12		0	39		0	18		0	13		0	13		0	32		0	24		0	12		0	48		0	57
18	16200741	G	<*>		0	23		0	5		0	4		0	0		0	19		0	11		0	38		0	19		0	13		0	13		0	31		0	25		0	13		0	47		0	56
18	16200742	G	<*>		0	24		0	5		0	4		0	0		0	19		0	11		0	39		0	19		0	13		0	13		0	31		0	24		0	13		0	47		0	54
18	16200743	A	<*>		0	24		0	4		0	3		0	0		0	19		0	11		0	39		0	19		0	13		0	13		0	31		0	24		0	13		0	47		0	55
18	16200744	T	<*>		0	24		0	4		0	3		0	0		0	19		0	11		0	38		0	20		0	13		0	14		0	31		0	24		0	13		0	46		0	54
18	16200745	T	<*>		0	24		0	4		0	3		0	0		0	19		0	11		0	37		0	20		0	12		0	14		0	32		0	23		0	14		0	47		0	55
18	16200746	T	<*>		0	24		0	4		0	2		0	0		0	18		0	11		0	37		0	19		0	12		0	14		0	31		0	26		0	13		0	47		0	55
18	16200747	C	<*>		0	24		0	4		0	2		0	0		0	18		0	11		0	37		0	19		0	12		0	14		0	32		0	26		0	11		0	47		0	55
18	16200748	C	<*>		0	24		0	5		0	2		0	0		0	18		0	10		0	37		0	20		0	13		0	14		0	32		0	26		0	11		0	47		0	56
18	16200749	T	<*>		0	24		0	5		0	2		0	0		0	18		0	10		0	38		0	20		0	14		0	13		0	32		0	25		0	11		0	47		0	56
18	16200750	T	<*>		0	24		0	5		0	2		0	1		0	18		0	10		0	38		0	20		0	14		0	13		0	31		0	26		0	11		0	47		0	56
18	16200751	C	<*>		0	24		0	5		0	2		0	1		0	18		0	10		0	38		0	19		0	15		0	13		0	31		0	26		0	11		0	47		0	56
18	16200752	C	<*>		0	24		0	5		0	2		0	1		0	18		0	10		0	37		0	19		0	15		0	13		0	32		0	22		0	11		0	47		0	55
18	16200753	A	<*>		0	24		0	5		0	2		0	1		0	18		0	10		0	37		0	18		0	16		0	14		0	32		0	22		0	11		0	47		0	54
18	16200754	A	<*>		0	24		0	5		0	2		0	1		0	19		0	9		0	37		0	18		0	16		0	14		0	32		0	22		0	11		0	47		0	55
18	16200755	G	<*>		0	22		0	5		0	2		0	1		0	19		0	9		0	36		0	17		0	16		0	14		0	32		0	21		0	11		0	44		0	55
18	16200756	A	<*>		0	22		0	5		0	2		0	1		0	18		0	8		0	36		0	18		0	16		0	14		0	31		0	20		0	10		0	52		0	56
18	16200757	A	<*>		0	22		0	5		0	2		0	1		0	18		0	8		0	35		0	18		0	16		0	14		0	31		0	20		0	10		0	51		0	54
18	16200758	C	<*>		0	22		0	5		0	2		0	1		0	17		0	8		0	35		0	18		0	16		0	14		0	32		0	20		0	10		0	43		0	54
18	16200759	A	<*>		0	22		0	5		0	2		0	1		0	17		0	8		0	35		0	18		0	16		0	13		0	30		0	20		0	9		0	42		0	51
18	16200760	C	<*>		0	22		0	5		0	2		0	1		0	17		0	8		0	34		0	18		0	17		0	13		0	31		0	20		0	9		0	41		0	53
18	16200761	C	<*>		0	22		0	5		0	2		0	1		0	17		0	8		0	34		0	18		0	17		0	13		0	31		0	19		0	8		0	41		0	50
18	16200762	C	<*>		0	22		0	5		0	2		0	1		0	17		0	8		0	35		0	18		0	17		0	13		0	32		0	19		0	8		0	43		0	50
18	16200763	T	<*>		0	22		0	6		0	2		0	1		0	17		0	8		0	35		0	17		0	17		0	11		0	32		0	19		0	8		0	41		0	51
18	16200764	C	<*>		0	22		0	5		0	2		0	1		0	17		0	8		0	35		0	17		0	18		0	11		0	31		0	19		0	8		0	43		0	49
18	16200765	T	<*>		0	22		0	5		0	2		0	1		0	17		0	8		0	36		0	16		0	18		0	11		0	30		0	19		0	8		0	43		0	51
18	16200766	ACAAAA	GAAAAG		6	13		0	5		1	1		0	1		7	8		2	4		12	19		3	10		6	8		4	7		9	20		10	8		3	5		19	40		11	35
18	16200772	A	<*>		0	22		0	5		0	2		0	1		0	15		0	6		0	31		0	15		0	14		0	11		0	31		0	26		0	8		0	92		0	51
18	16200773	T	<*>		0	22		0	5		0	2		0	1		0	15		0	6		0	31		0	15		0	14		0	11		0	31		0	26		0	8		0	87		0	53
18	16200780	T	C		6	15		0	5		1	1		0	1		6	7		2	4		12	18		3	11		4	7		4	4		9	20		10	16		1	5		19	68		9	36
18	16200784	T	<*>		0	19		0	5		0	3		0	1		0	14		0	7		0	31		0	16		0	12		0	8		0	28		0	26		0	6		0	82		0	50
18	16200785	C	<*>		0	19		0	6		0	3		0	1		0	14		0	7		0	31		0	16		0	11		0	8		0	29		0	26		0	6		0	72		0	49
18	16200786	A	<*>		0	20		0	6		0	3		0	1		0	14		0	7		0	29		0	16		0	11		0	9		0	30		0	25		0	7		0	75		0	49
18	16200787	A	G		6	13		0	6		1	2		0	1		6	8		2	4		8	17		3	11		2	8		4	5		5	18		8	12		1	5		19	40		7	42
18	16200787	ATAC	GTAA		0	13		0	6		0	2		0	1		0	8		0	4		0	17		0	11		0	8		0	5		0	18		0	12		0	5		0	40		0	42
18	16200791	A	<*>		0	19		0	6		0	3		0	1		0	15		0	7		0	25		0	14		0	10		0	8		0	23		0	22		0	7		0	63		0	49
18	16200792	T	<*>		0	19		0	6		0	3		0	1		0	15		0	7		0	24		0	14		0	10		0	8		0	23		0	20		0	7		0	59		0	48
18	16200793	G	T		3	16		0	5		1	2		0	1		6	9		2	5		7	17		3	11		2	8		3	5		5	19		8	12		1	6		19	41		6	42
18	16200794	G	<*>		0	17		0	5		0	3		0	1		0	16		0	7		0	24		0	14		0	10		0	8		0	23		0	20		0	7		0	58		0	47
18	16200795	A	<*>		0	17		0	5		0	3		0	1		0	15		0	7		0	25		0	14		0	9		0	8		0	22		0	20		0	7		0	59		0	48
18	16200796	A	<*>		0	17		0	6		0	3		0	1		0	13		0	7		0	25		0	14		0	9		0	8		0	23		0	19		0	7		0	59		0	49
18	16200797	A	<*>		0	17		0	6		0	3		0	1		0	14		0	7		0	25		0	14		0	9		0	8		0	23		0	19		0	7		0	57		0	49
18	16200798	A	<*>		0	17		0	6		0	3		0	1		0	13		0	7		0	25		0	15		0	9		0	8		0	22		0	19		0	6		0	48		0	51
18	16200799	C	<*>		0	17		0	6		0	3		0	1		0	13		0	7		0	24		0	15		0	9		0	8		0	21		0	19		0	6		0	49		0	51
18	16200800	T	<*>		0	13		0	6		0	2		0	1		0	8		0	6		0	16		0	12		0	7		0	5		0	17		0	11		0	5		0	30		0	45
18	16200801	G	<*>		0	13		0	6		0	1		0	1		0	8		0	6		0	16		0	12		0	7		0	5		0	18		0	11		0	5		0	30		0	46
18	16200802	A	<*>		0	13		0	6		0	1		0	1		0	8		0	6		0	16		0	12		0	7		0	5		0	18		0	11		0	5		0	31		0	46
18	16200803	G	<*>		0	13		0	6		0	1		0	1		0	8		0	6		0	16		0	12		0	7		0	5		0	19		0	12		0	5		0	26		0	47
18	16200804	G	<*>		0	13		0	6		0	1		0	1		0	8		0	6		0	16		0	11		0	7		0	5		0	19		0	10		0	5		0	19		0	45
18	16200805	A	<*>		0	13		0	6		0	1		0	1		0	8		0	6		0	16		0	11		0	7		0	5		0	19		0	10		0	5		0	19		0	45
18	16200806	A	<*>		0	13		0	6		0	1		0	1		0	8		0	6		0	16		0	12		0	7		0	5		0	19		0	10		0	5		0	20		0	45
18	16200807	A	<*>		0	12		0	6		0	1		0	1		0	9		0	6		0	17		0	12		0	8		0	5		0	20		0	10		0	5		0	20		0	43
18	16200808	C	<*>		0	11		0	6		0	1		0	1		0	10		0	6		0	16		0	12		0	8		0	5		0	20		0	10		0	5		0	16		0	44
18	16200809	A	<*>		0	11		0	6		0	1		0	1		0	10		0	6		0	15		0	11		0	8		0	5		0	19		0	10		0	5		0	16		0	45
18	16200810	C	<*>		0	10		0	6		0	1		0	1		0	8		0	6		0	15		0	11		0	8		0	5		0	19		0	10		0	5		0	16		0	46
18	16200811	A	<*>		0	10		0	6		0	1		0	1		0	7		0	6		0	15		0	11		0	8		0	5		0	18		0	10		0	5		0	16		0	45
18	16200813	G	A		6	0		0	0		0	0		0	0		0	0		0	0		0	0		0	0		0	0		0	0		0	0		0	0		0	0		0	0		0	0
18	16200813	GA	AT		4	0		6	0		1	0		1	0		7	0		5	0		13	0		11	0		5	0		5	0		18	0		10	0		5	0		16	0		39	0
18	16200815	T	<*>		0	11		0	5		0	1		0	1		0	8		0	6		0	16		0	11		0	7		0	5		0	19		0	11		0	5		0	16		0	44
18	16200816	T	<*>		0	11		0	6		0	1		0	1		0	8		0	6		0	16		0	11		0	7		0	5		0	19		0	12		0	5		0	15		0	46
18	16200817	T	<*>		0	11		0	6		0	1		0	1		0	8		0	5		0	16		0	11		0	6		0	5		0	20		0	12		0	5		0	17		0	45
18	16200818	T	<*>		0	11		0	6		0	1		0	1		0	8		0	5		0	15		0	13		0	6		0	5		0	20		0	12		0	5		0	25		0	45
18	16200819	T	<*>		0	11		0	6		0	1		0	1		0	8		0	5		0	15		0	13		0	5		0	5		0	20		0	12		0	5		0	23		0	46
18	16200820	C	<*>		0	11		0	6		0	1		0	1		0	8		0	5		0	16		0	13		0	5		0	6		0	20		0	13		0	5		0	26		0	45
18	16200821	T	<*>		0	11		0	6		0	1		0	1		0	8		0	5		0	15		0	14		0	5		0	6		0	20		0	14		0	5		0	25		0	44
18	16200822	A	<*>		0	12		0	5		0	1		0	1		0	8		0	4		0	15		0	14		0	5		0	6		0	20		0	14		0	5		0	27		0	43
18	16200823	A	<*>		0	12		0	5		0	1		0	1		0	8		0	4		0	15		0	14		0	5		0	6		0	20		0	14		0	5		0	27		0	44
18	16200824	CT	C		0	12		0	5		0	1		0	1		0	7		0	4		0	14		0	12		0	4		0	6		0	19		0	12		0	5		0	26		0	39
18	16200830	C	<*>		0	15		0	4		0	1		0	1		0	7		0	5		0	15		0	12		0	4		0	6		0	20		0	14		0	5		0	34		0	41
18	16200831	A	<*>		0	15		0	4		0	1		0	1		0	7		0	4		0	15		0	12		0	4		0	6		0	20		0	14		0	5		0	35		0	41
18	16200832	T	<*>		0	15		0	4		0	1		0	1		0	7		0	4		0	15		0	12		0	4		0	6		0	20		0	14		0	5		0	35		0	42
18	16200833	T	<*>		0	16		0	3		0	1		0	1		0	7		0	4		0	15		0	12		0	4		0	6		0	19		0	14		0	5		0	34		0	40
18	16200834	G	<*>		0	17		0	3		0	1		0	1		0	7		0	4		0	15		0	11		0	4		0	7		0	19		0	14		0	5		0	35		0	40
18	16200835	G	<*>		0	20		0	3		0	1		0	1		0	7		0	4		0	15		0	9		0	4		0	7		0	18		0	14		0	5		0	27		0	40
18	16200836	C	<*>		0	20		0	3		0	1		0	1		0	7		0	4		0	15		0	9		0	4		0	6		0	17		0	14		0	5		0	27		0	40
18	16200837	T	<*>		0	20		0	3		0	1		0	1		0	7		0	4		0	15		0	9		0	4		0	6		0	17		0	14		0	5		0	27		0	40
18	16200838	T	<*>		0	20		0	3		0	1		0	1		0	7		0	4		0	15		0	9		0	4		0	6		0	17		0	14		0	5		0	27		0	39
18	16200839	T	<*>		0	20		0	3		0	1		0	1		0	7		0	4		0	15		0	9		0	4		0	6		0	17		0	14		0	5		0	27		0	40
18	16200840	A	<*>		0	20		0	3		0	1		0	1		0	8		0	5		0	15		0	9		0	4		0	6		0	17		0	14		0	6		0	27		0	39
18	16200841	A	<*>		0	20		0	3		0	1		0	1		0	8		0	5		0	15		0	8		0	4		0	6		0	17		0	14		0	6		0	27		0	41
18	16200842	A	<*>		0	20		0	3		0	1		0	1		0	8		0	5		0	15		0	8		0	4		0	6		0	18		0	14		0	6		0	27		0	41
18	16200843	A	<*>		0	21		0	3		0	1		0	1		0	9		0	5		0	13		0	8		0	4		0	6		0	18		0	16		0	5		0	27		0	41
18	16200844	A	<*>		0	20		0	3		0	1		0	1		0	9		0	5		0	14		0	7		0	4		0	6		0	18		0	16		0	5		0	27		0	40
18	16200845	G	<*>		0	20		0	3		0	1		0	1		0	9		0	5		0	14		0	7		0	4		0	5		0	18		0	16		0	5		0	27		0	40
18	16200846	T	<*>		0	17		0	3		0	1		0	1		0	9		0	5		0	14		0	7		0	4		0	4		0	17		0	16		0	5		0	19		0	37
18	16200847	A	<*>		0	18		0	3		0	1		0	1		0	9		0	5		0	14		0	6		0	4		0	4		0	17		0	15		0	5		0	19		0	37
18	16200848	G	<*>		0	18		0	3		0	1		0	1		0	9		0	5		0	14		0	6		0	4		0	4		0	17		0	16		0	5		0	23		0	36
18	16200849	C	<*>		0	18		0	3		0	1		0	1		0	9		0	5		0	13		0	6		0	2		0	4		0	17		0	16		0	5		0	23		0	38
18	16200850	A	<*>		0	18		0	3		0	1		0	0		0	9		0	5		0	13		0	6		0	2		0	4		0	17		0	15		0	5		0	23		0	40
18	16200851	A	<*>		0	18		0	3		0	1		0	0		0	9		0	5		0	14		0	6		0	2		0	4		0	17		0	15		0	5		0	23		0	40
18	16200852	G	<*>		0	15		0	3		0	1		0	0		0	9		0	5		0	14		0	6		0	2		0	4		0	18		0	15		0	5		0	27		0	40
18	16200853	C	<*>		0	17		0	3		0	1		0	0		0	9		0	5		0	15		0	6		0	2		0	4		0	17		0	15		0	6		0	30		0	38
18	16200854	A	<*>		0	16		0	3		0	1		0	0		0	8		0	5		0	15		0	6		0	2		0	4		0	17		0	15		0	6		0	30		0	38
18	16200855	C	<*>		0	16		0	3		0	1		0	0		0	8		0	5		0	15		0	6		0	2		0	5		0	16		0	15		0	6		0	31		0	39
18	16200856	A	<*>		0	16		0	3		0	1		0	0		0	8		0	5		0	15		0	5		0	2		0	6		0	16		0	15		0	6		0	45		0	39
18	16200857	C	<*>		0	17		0	3		0	1		0	0		0	9		0	5		0	16		0	5		0	2		0	7		0	16		0	15		0	6		0	45		0	38
18	16200858	A	<*>		0	17		0	3		0	1		0	0		0	9		0	5		0	16		0	5		0	4		0	9		0	16		0	15		0	6		0	60		0	37
18	16200859	A	<*>		0	18		0	3		0	1		0	0		0	9		0	5		0	16		0	5		0	4		0	9		0	17		0	15		0	5		0	60		0	36
18	16200860	A	<*>		0	19		0	3		0	1		0	0		0	9		0	5		0	16		0	5		0	4		0	8		0	17		0	15		0	5		0	58		0	35
18	16200861	C	<*>		0	19		0	3		0	1		0	0		0	9		0	5		0	17		0	5		0	4		0	10		0	18		0	15		0	5		0	59		0	34
18	16200862	A	<*>		0	19		0	3		0	1		0	0		0	9		0	5		0	18		0	6		0	4		0	9		0	18		0	15		0	6		0	59		0	33
18	16200863	A	<*>		0	20		0	4		0	1		0	0		0	9		0	5		0	18		0	6		0	3		0	9		0	17		0	15		0	6		0	60		0	35
18	16200864	A	<*>		0	20		0	4		0	1		0	0		0	9		0	5		0	20		0	6		0	3		0	9		0	18		0	15		0	6		0	59		0	35
18	16200865	C	<*>		0	20		0	4		0	1		0	0		0	10		0	5		0	20		0	6		0	3		0	9		0	18		0	15		0	6		0	55		0	35
18	16200866	A	<*>		0	20		0	4		0	1		0	0		0	10		0	5		0	19		0	6		0	3		0	9		0	18		0	15		0	6		0	55		0	38
18	16200867	G	<*>		0	21		0	4		0	1		0	0		0	10		0	5		0	19		0	6		0	3		0	9		0	18		0	16		0	6		0	56		0	38
18	16200868	A	<*>		0	21		0	4		0	1		0	0		0	10		0	5		0	19		0	6		0	3		0	9		0	16		0	16		0	6		0	57		0	40
18	16200869	A	C		0	21		0	4		0	1		0	0		0	10		0	5		0	19		0	6		0	3		0	9		0	17		0	17		0	6		0	52		0	40
18	16200870	G	<*>		0	19		0	4		0	1		0	0		0	10		0	5		0	19		0	6		0	3		0	9		0	17		0	17		0	6		0	48		0	40
18	16200871	T	<*>		0	20		0	4		0	1		0	0		0	11		0	5		0	19		0	6		0	3		0	9		0	17		0	16		0	6		0	48		0	41
18	16200872	T	<*>		0	20		0	4		0	1		0	0		0	11		0	5		0	19		0	6		0	3		0	9		0	17		0	16		0	6		0	50		0	40
18	16200873	A	<*>		0	21		0	4		0	1		0	0		0	11		0	5		0	19		0	6		0	3		0	9		0	18		0	16		0	6		0	37		0	42
18	16200874	A	<*>		0	21		0	4		0	1		0	0		0	12		0	5		0	19		0	6		0	3		0	9		0	18		0	16		0	6		0	40		0	42
18	16200875	C	<*>		0	21		0	4		0	2		0	0		0	12		0	5		0	19		0	6		0	1		0	7		0	18		0	16		0	6		0	25		0	44
18	16200876	TTG	T		0	9		0	4		0	2		0	0		0	11		0	4		0	19		0	4		0	1		0	7		0	18		0	16		0	6		0	24		0	42
18	16200877	T	A		12	9		0	4		0	2		0	0		0	11		0	4		0	19		0	4		0	1		0	7		0	18		0	16		0	6		0	24		0	42
18	16200880	A	<*>		0	21		0	4		0	2		0	0		0	11		0	4		0	23		0	4		0	1		0	7		0	18		0	15		0	5		0	24		0	46
18	16200881	A	<*>		0	21		0	4		0	2		0	0		0	11		0	4		0	23		0	4		0	1		0	8		0	19		0	16		0	5		0	24		0	46
18	16200882	A	<*>		0	21		0	4		0	2		0	0		0	11		0	4		0	24		0	4		0	1		0	8		0	19		0	15		0	5		0	24		0	46
18	16200883	C	<*>		0	21		0	4		0	1		0	0		0	11		0	4		0	24		0	4		0	1		0	8		0	20		0	15		0	5		0	22		0	46
18	16200884	C	<*>		0	21		0	4		0	1		0	0		0	12		0	5		0	25		0	4		0	1		0	8		0	20		0	15		0	5		0	24		0	47
18	16200885	T	<*>		0	21		0	3		0	1		0	0		0	12		0	5		0	23		0	4		0	1		0	8		0	20		0	16		0	5		0	24		0	46
18	16200886	A	<*>		0	21		0	3		0	1		0	0		0	12		0	5		0	23		0	4		0	1		0	8		0	20		0	16		0	5		0	24		0	46
18	16200887	G	<*>		0	21		0	4		0	1		0	0		0	12		0	5		0	23		0	4		0	1		0	8		0	19		0	16		0	5		0	23		0	47
18	16200888	G	A		0	21		0	4		0	1		0	0		0	12		0	4		0	29		0	4		0	1		0	8		0	18		0	16		0	5		0	23		0	46
18	16200889	A	<*>		0	21		0	4		0	1		0	0		0	11		0	4		0	29		0	4		0	1		0	8		0	18		0	16		0	5		0	22		0	46
18	16200890	T	<*>		0	21		0	4		0	2		0	0		0	11		0	4		0	30		0	4		0	1		0	8		0	18		0	16		0	5		0	23		0	48
18	16200891	C	<*>		0	21		0	4		0	2		0	0		0	11		0	4		0	30		0	4		0	1		0	8		0	18		0	14		0	5		0	24		0	49
18	16200892	T	<*>		0	20		0	4		0	2		0	0		0	11		0	4		0	30		0	5		0	1		0	11		0	18		0	14		0	5		0	20		0	49
18	16200893	A	<*>		0	21		0	4		0	2		0	0		0	12		0	4		0	30		0	5		0	1		0	11		0	18		0	14		0	5		0	20		0	49
18	16200894	G	<*>		0	21		0	4		0	2		0	0		0	11		0	4		0	32		0	5		0	1		0	12		0	17		0	14		0	5		0	20		0	49
18	16200895	C	<*>		0	22		0	4		0	2		0	0		0	11		0	4		0	32		0	5		0	1		0	11		0	17		0	17		0	5		0	20		0	49
18	16200896	T	<*>		0	22		0	3		0	2		0	0		0	11		0	4		0	33		0	5		0	1		0	11		0	17		0	17		0	5		0	20		0	48
18	16200897	T	<*>		0	22		0	3		0	2		0	0		0	11		0	4		0	33		0	5		0	1		0	12		0	17		0	16		0	5		0	20		0	48
18	16200898	C	<*>		0	22		0	3		0	2		0	0		0	11		0	4		0	33		0	4		0	1		0	13		0	17		0	17		0	5		0	20		0	48
18	16200899	A	<*>		0	22		0	3		0	2		0	0		0	11		0	4		0	33		0	4		0	1		0	13		0	18		0	17		0	5		0	22		0	46
18	16200900	T	<*>		0	22		0	3		0	2		0	0		0	11		0	3		0	32		0	5		0	1		0	13		0	19		0	18		0	4		0	22		0	46
18	16200901	G	<*>		0	24		0	3		0	2		0	0		0	11		0	3		0	32		0	5		0	1		0	13		0	19		0	19		0	4		0	22		0	46
18	16200902	A	<*>		0	24		0	3		0	2		0	0		0	11		0	3		0	32		0	5		0	1		0	13		0	18		0	19		0	4		0	22		0	45
18	16200903	A	<*>		0	23		0	3		0	2		0	0		0	12		0	3		0	32		0	5		0	1		0	13		0	19		0	18		0	4		0	21		0	45
18	16200904	G	<*>		0	23		0	3		0	2		0	0		0	12		0	4		0	33		0	5		0	1		0	13		0	18		0	18		0	4		0	21		0	45
18	16200905	C	<*>		0	22		0	3		0	2		0	0		0	12		0	4		0	33		0	5		0	1		0	13		0	18		0	19		0	4		0	22		0	45
18	16200906	T	C		12	10		0	3		0	2		0	0		0	12		0	6		0	34		0	4		0	1		0	13		0	18		0	19		0	4		0	22		0	43
18	16200907	A	<*>		0	22		0	3		0	2		0	0		0	11		0	6		0	33		0	4		0	0		0	14		0	18		0	19		0	4		0	22		0	44
18	16200908	T	<*>		0	22		0	3		0	2		0	0		0	10		0	6		0	32		0	4		0	0		0	14		0	17		0	19		0	4		0	22		0	44
18	16200909	A	<*>		0	21		0	3		0	2		0	0		0	10		0	6		0	32		0	4		0	0		0	14		0	17		0	19		0	5		0	19		0	43
18	16200910	A	<*>		0	21		0	3		0	2		0	0		0	10		0	6		0	32		0	6		0	0		0	14		0	17		0	21		0	5		0	21		0	43
18	16200911	T	<*>		0	19		0	3		0	2		0	0		0	11		0	6		0	32		0	6		0	0		0	14		0	17		0	21		0	5		0	21		0	44
18	16200912	T	<*>		0	19		0	3		0	2		0	0		0	10		0	6		0	31		0	6		0	0		0	14		0	18		0	20		0	5		0	21		0	44
18	16200913	A	<*>		0	19		0	3		0	2		0	0		0	10		0	6		0	31		0	6		0	0		0	14		0	18		0	19		0	5		0	20		0	45
18	16200914	T	<*>		0	19		0	4		0	2		0	0		0	11		0	6		0	31		0	6		0	0		0	14		0	19		0	19		0	5		0	21		0	45
18	16200915	A	<*>		0	19		0	4		0	2		0	0		0	11		0	6		0	32		0	6		0	0		0	14		0	19		0	20		0	5		0	21		0	45
18	16200916	C	T		20	0		4	0		2	0		0	0		11	0		6	0		32	0		6	0		0	0		14	0		19	0		20	0		5	0		19	0		45	0
18	16200917	G	<*>		0	20		0	4		0	2		0	0		0	11		0	6		0	32		0	6		0	0		0	14		0	20		0	20		0	5		0	19		0	45
18	16200918	A	<*>		0	20		0	4		0	2		0	0		0	11		0	6		0	32		0	6		0	0		0	13		0	20		0	19		0	5		0	18		0	45
18	16200919	T	<*>		0	20		0	4		0	3		0	0		0	11		0	6		0	32		0	6		0	0		0	13		0	20		0	18		0	6		0	19		0	44
18	16200920	G	<*>		0	20		0	4		0	3		0	0		0	11		0	6		0	34		0	5		0	0		0	13		0	20		0	20		0	6		0	19		0	46
18	16200921	T	<*>		0	20		0	4		0	3		0	0		0	11		0	6		0	33		0	6		0	0		0	14		0	20		0	20		0	6		0	35		0	48
18	16200922	T	<*>		0	20		0	4		0	3		0	0		0	11		0	6		0	33		0	6		0	0		0	14		0	20		0	20		0	6		0	42		0	47
18	16200923	C	<*>		0	20		0	4		0	3		0	0		0	11		0	6		0	34		0	6		0	0		0	14		0	20		0	21		0	6		0	42		0	47
18	16200924	C	<*>		0	22		0	4		0	3		0	0		0	11		0	6		0	34		0	6		0	0		0	14		0	22		0	21		0	6		0	42		0	47
18	16200925	A	<*>		0	21		0	4		0	3		0	0		0	11		0	5		0	34		0	6		0	0		0	14		0	22		0	21		0	6		0	42		0	46
18	16200926	C	<*>		0	21		0	4		0	3		0	0		0	11		0	5		0	34		0	6		0	0		0	14		0	22		0	20		0	6		0	42		0	48
18	16200927	T	<*>		0	21		0	4		0	3		0	0		0	11		0	5		0	34		0	6		0	0		0	14		0	23		0	19		0	6		0	52		0	48
18	16200928	C	<*>		0	22		0	4		0	3		0	0		0	11		0	5		0	34		0	6		0	0		0	14		0	23		0	19		0	6		0	51		0	48
18	16200929	A	<*>		0	22		0	4		0	3		0	0		0	11		0	5		0	33		0	6		0	0		0	13		0	22		0	21		0	6		0	62		0	49
18	16200930	A	<*>		0	23		0	4		0	3		0	0		0	11		0	5		0	33		0	6		0	0		0	13		0	22		0	22		0	7		0	62		0	49
18	16200931	T	<*>		0	23		0	4		0	3		0	0		0	11		0	5		0	33		0	6		0	0		0	13		0	23		0	22		0	7		0	61		0	48
18	16200932	C	A		0	23		0	4		0	3		0	0		0	11		0	5		0	33		0	6		0	0		0	13		0	23		0	22		0	8		0	59		0	48
18	16200933	A	<*>		0	23		0	4		0	3		0	0		0	11		0	5		0	33		0	5		0	1		0	13		0	23		0	22		0	8		0	60		0	48
18	16200934	A	<*>		0	23		0	4		0	3		0	0		0	11		0	5		0	33		0	6		0	1		0	13		0	23		0	22		0	9		0	60		0	48
18	16200935	A	<*>		0	23		0	4		0	3		0	0		0	11		0	5		0	33		0	6		0	1		0	13		0	23		0	22		0	9		0	59		0	48
18	16200936	T	<*>		0	23		0	4		0	3		0	0		0	11		0	5		0	33		0	6		0	1		0	13		0	23		0	22		0	9		0	62		0	49
18	16200937	T	<*>		0	25		0	4		0	3		0	0		0	13		0	5		0	33		0	6		0	1		0	13		0	23		0	22		0	9		0	62		0	49
18	16200938	T	<*>		0	25		0	4		0	3		0	0		0	13		0	5		0	33		0	6		0	1		0	13		0	23		0	22		0	9		0	61		0	49
18	16200939	A	<*>		0	23		0	4		0	3		0	0		0	13		0	5		0	33		0	6		0	1		0	13		0	23		0	22		0	9		0	45		0	48
18	16200940	T	<*>		0	23		0	4		0	3		0	0		0	12		0	4		0	31		0	6		0	1		0	13		0	23		0	22		0	9		0	39		0	45
18	16200941	T	<*>		0	23		0	5		0	3		0	0		0	12		0	4		0	33		0	6		0	1		0	13		0	23		0	22		0	9		0	41		0	46
18	16200942	C	<*>		0	21		0	5		0	3		0	0		0	12		0	4		0	33		0	6		0	1		0	13		0	23		0	22		0	9		0	41		0	47
18	16200943	T	<*>		0	20		0	5		0	3		0	0		0	11		0	5		0	33		0	6		0	1		0	10		0	23		0	20		0	9		0	41		0	47
18	16200944	G	<*>		0	20		0	5		0	3		0	0		0	11		0	5		0	33		0	6		0	1		0	10		0	23		0	20		0	9		0	30		0	48
18	16200945	A	<*>		0	20		0	5		0	4		0	0		0	11		0	5		0	32		0	6		0	1		0	10		0	23		0	20		0	9		0	30		0	47
18	16200946	C	<*>		0	19		0	5		0	5		0	0		0	11		0	5		0	33		0	5		0	1		0	10		0	23		0	20		0	9		0	19		0	47
18	16200947	A	<*>		0	19		0	5		0	5		0	0		0	11		0	5		0	32		0	6		0	1		0	10		0	23		0	20		0	9		0	19		0	47
18	16200948	C	<*>		0	19		0	5		0	5		0	0		0	11		0	5		0	33		0	6		0	1		0	10		0	23		0	19		0	9		0	19		0	46
18	16200949	A	<*>		0	19		0	5		0	5		0	0		0	11		0	5		0	33		0	6		0	1		0	11		0	23		0	19		0	9		0	18		0	48
18	16200950	T	<*>		0	20		0	5		0	5		0	0		0	11		0	5		0	33		0	6		0	1		0	11		0	24		0	19		0	9		0	19		0	48
18	16200951	T	<*>		0	20		0	5		0	5		0	0		0	11		0	5		0	33		0	6		0	1		0	11		0	24		0	19		0	9		0	19		0	49
18	16200952	C	<*>		0	20		0	5		0	5		0	0		0	11		0	5		0	32		0	6		0	4		0	10		0	23		0	19		0	9		0	23		0	50
18	16200953	A	<*>		0	20		0	5		0	5		0	0		0	11		0	5		0	32		0	7		0	4		0	10		0	23		0	19		0	9		0	24		0	47
18	16200954	G	<*>		0	21		0	6		0	5		0	0		0	11		0	5		0	31		0	7		0	4		0	11		0	23		0	19		0	8		0	24		0	45
18	16200955	T	<*>		0	23		0	6		0	5		0	0		0	11		0	5		0	31		0	7		0	4		0	11		0	23		0	18		0	8		0	24		0	46
18	16200956	C	A		10	13		0	6		0	5		0	0		0	11		0	5		0	31		0	7		0	4		0	11		0	24		0	19		0	9		0	23		0	43
18	16200957	A	<*>		0	22		0	6		0	5		0	0		0	10		0	5		0	31		0	8		0	4		0	11		0	24		0	19		0	9		0	24		0	43
18	16200958	C	<*>		0	22		0	6		0	5		0	0		0	10		0	5		0	30		0	8		0	5		0	11		0	24		0	19		0	9		0	24		0	40
18	16200959	T	<*>		0	22		0	5		0	5		0	0		0	10		0	5		0	30		0	8		0	5		0	11		0	24		0	19		0	10		0	25		0	39
18	16200960	T	<*>		0	21		0	5		0	5		0	0		0	10		0	5		0	31		0	8		0	5		0	11		0	23		0	19		0	10		0	25		0	39
18	16200961	A	G		0	2		0	0		0	0		0	0		0	0		0	0		0	0		0	0		0	2		0	0		0	0		0	0		0	0		0	18		0	0
18	16200964	A	T		19	2		4	0		3	0		0	0		10	0		5	0		28	0		7	0		3	2		10	0		22	0		19	0		10	0		19	18		39	0
18	16200965	T	<*>		0	26		0	4		0	3		0	0		0	9		0	5		0	27		0	11		0	5		0	9		0	24		0	27		0	11		0	60		0	41
18	16200966	T	<*>		0	26		0	4		0	3		0	0		0	9		0	5		0	28		0	11		0	5		0	8		0	24		0	27		0	11		0	65		0	41
18	16200967	A	<*>		0	25		0	4		0	3		0	0		0	10		0	6		0	28		0	11		0	6		0	8		0	23		0	26		0	10		0	65		0	39
18	16200968	T	<*>		0	26		0	4		0	3		0	0		0	10		0	6		0	30		0	11		0	6		0	8		0	24		0	26		0	10		0	67		0	38
18	16200969	T	<*>		0	26		0	4		0	3		0	0		0	11		0	6		0	30		0	11		0	8		0	7		0	26		0	25		0	9		0	74		0	38
18	16200970	T	<*>		0	27		0	4		0	3		0	0		0	11		0	8		0	30		0	11		0	6		0	7		0	26		0	25		0	9		0	69		0	37
18	16200971	A	<*>		0	27		0	4		0	3		0	0		0	10		0	8		0	30		0	11		0	6		0	7		0	26		0	25		0	9		0	70		0	37
18	16200972	C	<*>		0	25		0	4		0	3		0	0		0	10		0	8		0	30		0	11		0	6		0	7		0	26		0	25		0	9		0	69		0	37
18	16200973	C	CT		0	18		0	4		0	2		0	0		0	8		0	7		0	24		0	6		0	6		0	7		0	20		0	16		0	8		0	25		0	29
18	16200985	GA	AG		0	2		0	0		0	0		0	0		0	0		0	0		0	0		0	0		0	0		0	0		0	0		0	0		0	0		0	0		18	0
18	16200986	A	G		20	2		4	0		2	0		0	0		8	0		7	0		23	0		7	0		4	0		7	0		21	0		17	0		10	0		18	0		18	0
18	16200986	A	T		0	2		0	0		0	0		0	0		0	0		0	0		0	0		1	0		0	0		0	0		0	0		0	0		0	0		0	0		0	0
18	16200987	G	<*>		0	21		0	3		0	2		0	0		0	8		0	7		0	23		0	8		0	4		0	7		0	22		0	17		0	11		0	20		0	37
18	16200988	T	<*>		0	19		0	3		0	2		0	0		0	8		0	7		0	23		0	8		0	4		0	7		0	23		0	17		0	11		0	19		0	37
18	16200989	C	<*>		0	19		0	3		0	2		0	0		0	8		0	7		0	18		0	8		0	4		0	7		0	23		0	17		0	11		0	19		0	37
18	16200990	T	<*>		0	22		0	3		0	1		0	0		0	8		0	7		0	18		0	10		0	4		0	8		0	25		0	17		0	11		0	23		0	38
18	16200991	A	<*>		0	22		0	3		0	2		0	0		0	9		0	7		0	17		0	10		0	4		0	8		0	26		0	17		0	11		0	22		0	38
18	16200992	G	<*>		0	21		0	3		0	2		0	0		0	9		0	7		0	17		0	10		0	4		0	9		0	27		0	17		0	11		0	23		0	39
18	16200993	T	<*>		0	21		0	3		0	2		0	0		0	8		0	7		0	17		0	10		0	4		0	9		0	27		0	17		0	11		0	23		0	39
18	16200994	C	<*>		0	21		0	3		0	2		0	0		0	8		0	7		0	17		0	10		0	4		0	9		0	26		0	17		0	11		0	22		0	39
18	16200995	A	<*>		0	20		0	3		0	2		0	0		0	8		0	7		0	15		0	10		0	4		0	9		0	27		0	15		0	11		0	21		0	39
18	16200997	A	<*>		0	20		0	3		0	2		0	0		0	9		0	8		0	14		0	10		0	4		0	9		0	28		0	14		0	11		0	22		0	39
18	16200998	T	<*>		0	19		0	3		0	2		0	0		0	9		0	8		0	14		0	10		0	4		0	9		0	27		0	14		0	11		0	21		0	40
18	16200999	C	<*>		0	19		0	3		0	2		0	0		0	9		0	8		0	15		0	10		0	4		0	9		0	27		0	13		0	11		0	21		0	40
18	16201000	A	<*>		0	19		0	3		0	2		0	0		0	10		0	8		0	16		0	10		0	4		0	9		0	26		0	12		0	12		0	22		0	40
18	16201001	T	<*>		0	19		0	3		0	2		0	0		0	10		0	8		0	17		0	9		0	4		0	9		0	27		0	12		0	12		0	22		0	39
18	16201002	T	<*>		0	19		0	3		0	2		0	0		0	10		0	8		0	17		0	9		0	4		0	9		0	28		0	11		0	12		0	29		0	39
18	16201003	A	<*>		0	19		0	3		0	2		0	0		0	9		0	8		0	17		0	9		0	4		0	8		0	28		0	12		0	12		0	29		0	38
18	16201004	A	<*>		0	19		0	4		0	2		0	0		0	9		0	7		0	17		0	9		0	4		0	8		0	27		0	12		0	12		0	31		0	38
18	16201005	T	<*>		0	19		0	4		0	2		0	0		0	9		0	7		0	16		0	9		0	4		0	8		0	27		0	11		0	12		0	30		0	39
18	16201006	T	<*>		0	19		0	4		0	2		0	0		0	9		0	5		0	16		0	10		0	4		0	7		0	27		0	11		0	12		0	31		0	40
18	16201007	T	<*>		0	19		0	4		0	2		0	0		0	9		0	5		0	15		0	8		0	5		0	4		0	26		0	10		0	12		0	27		0	41
18	16201008	G	<*>		0	19		0	4		0	2		0	0		0	9		0	5		0	15		0	8		0	5		0	4		0	25		0	10		0	12		0	27		0	41
18	16201009	A	<*>		0	19		0	5		0	2		0	0		0	9		0	5		0	15		0	7		0	6		0	4		0	25		0	9		0	12		0	27		0	40
18	16201010	C	<*>		0	19		0	5		0	2		0	0		0	9		0	5		0	15		0	6		0	6		0	4		0	25		0	9		0	12		0	26		0	40
18	16201011	C	<*>		0	19		0	5		0	2		0	0		0	8		0	5		0	16		0	6		0	6		0	4		0	25		0	8		0	13		0	27		0	37
18	16201012	A	<*>		0	20		0	5		0	2		0	0		0	8		0	5		0	16		0	6		0	6		0	5		0	25		0	8		0	13		0	28		0	37
18	16201013	T	<*>		0	20		0	5		0	2		0	0		0	8		0	5		0	17		0	6		0	6		0	5		0	22		0	8		0	13		0	27		0	36
18	16201014	C	<*>		0	19		0	4		0	2		0	0		0	7		0	5		0	17		0	5		0	6		0	5		0	23		0	8		0	13		0	28		0	38
18	16201015	A	<*>		0	19		0	4		0	2		0	0		0	8		0	5		0	16		0	5		0	6		0	5		0	23		0	8		0	13		0	28		0	38
18	16201016	T	<*>		0	19		0	4		0	2		0	0		0	8		0	5		0	16		0	5		0	6		0	5		0	22		0	8		0	13		0	26		0	37
18	16201017	A	<*>		0	19		0	4		0	2		0	0		0	8		0	5		0	16		0	5		0	6		0	5		0	22		0	8		0	13		0	28		0	37
18	16201018	T	<*>		0	18		0	4		0	2		0	0		0	8		0	5		0	16		0	5		0	6		0	5		0	21		0	8		0	13		0	28		0	38
18	16201019	A	<*>		0	19		0	4		0	1		0	0		0	8		0	5		0	16		0	5		0	6		0	5		0	21		0	6		0	13		0	22		0	37
18	16201020	T	<*>		0	19		0	4		0	1		0	0		0	8		0	5		0	16		0	5		0	6		0	5		0	21		0	6		0	13		0	22		0	37
18	16201021	C	<*>		0	19		0	4		0	1		0	0		0	8		0	5		0	14		0	5		0	6		0	5		0	22		0	5		0	13		0	21		0	38
18	16201022	A	<*>		0	19		0	4		0	1		0	0		0	8		0	5		0	14		0	6		0	6		0	5		0	22		0	3		0	13		0	21		0	38
18	16201023	A	<*>		0	20		0	4		0	1		0	0		0	9		0	5		0	14		0	6		0	6		0	5		0	22		0	3		0	12		0	21		0	38
18	16201025	T	<*>		0	20		0	4		0	1		0	0		0	9		0	5		0	14		0	6		0	6		0	5		0	20		0	5		0	12		0	24		0	39
18	16201026	A	<*>		0	19		0	4		0	1		0	0		0	9		0	5		0	14		0	6		0	6		0	5		0	20		0	5		0	12		0	24		0	38
18	16201027	A	<*>		0	19		0	4		0	1		0	0		0	9		0	5		0	14		0	6		0	6		0	5		0	20		0	5		0	12		0	24		0	38
18	16201028	C	<*>		0	19		0	4		0	1		0	0		0	9		0	5		0	13		0	6		0	6		0	5		0	19		0	5		0	12		0	24		0	39
18	16201029	C	<*>		0	19		0	4		0	1		0	0		0	9		0	5		0	13		0	6		0	6		0	5		0	19		0	5		0	12		0	28		0	41
18	16201030	A	<*>		0	19		0	4		0	1		0	0		0	9		0	5		0	13		0	6		0	6		0	5		0	19		0	4		0	12		0	28		0	42
18	16201031	G	<*>		0	19		0	4		0	1		0	0		0	9		0	6		0	13		0	6		0	5		0	5		0	19		0	4		0	12		2	26		0	43
18	16201032	G	<*>		0	19		0	4		0	1		0	0		0	9		0	6		0	13		0	6		0	5		0	5		0	18		0	4		0	12		0	28		0	42
18	16201033	C	<*>		0	19		0	4		0	1		0	0		0	9		0	6		0	13		0	6		0	5		0	5		0	18		0	4		0	11		0	28		0	42
18	16201034	A	<*>		0	20		0	5		0	1		0	0		0	9		0	7		0	13		0	6		0	5		0	5		0	18		0	4		0	11		0	28		0	40
18	16201035	A	<*>		0	20		0	5		0	1		0	0		0	9		0	7		0	14		0	6		0	5		0	5		0	18		0	4		0	11		0	28		0	42
18	16201036	C	<*>		0	20		0	5		0	1		0	0		0	9		0	8		0	14		0	6		0	5		0	5		0	18		0	4		0	11		0	30		0	43
18	16201037	A	G		0	20		0	5		0	1		0	0		0	7		0	8		0	14		0	6		0	5		0	5		0	18		0	5		0	11		0	34		0	43
18	16201038	A	<*>		0	20		0	5		0	1		0	0		0	7		0	8		0	14		0	6		0	5		0	5		0	18		0	4		0	11		0	33		0	42
18	16201039	A	<*>		0	20		0	5		0	1		0	0		0	7		0	8		0	14		0	6		0	5		0	5		0	18		0	4		0	11		0	35		0	42
18	16201040	C	<*>		0	19		0	5		0	1		0	0		0	7		0	8		0	14		0	6		0	5		0	5		0	18		0	5		0	11		0	35		0	41
18	16201041	T	<*>		0	19		0	4		0	1		0	0		0	7		0	8		0	14		0	6		0	5		0	5		0	17		0	5		0	11		0	35		0	42
18	16201042	T	<*>		0	19		0	4		0	1		0	0		0	7		0	8		0	14		0	6		0	5		0	5		0	19		0	3		0	11		0	33		0	42
18	16201043	C	<*>		0	19		0	4		0	1		0	0		0	7		0	7		0	14		0	6		0	5		0	5		0	19		0	3		0	10		0	33		0	43
18	16201044	A	<*>		0	19		0	4		0	1		0	0		0	8		0	8		0	14		0	6		0	4		0	5		0	18		0	3		0	10		0	32		0	43
18	16201045	A	<*>		0	19		0	4		0	1		0	0		0	9		0	8		0	14		0	6		0	4		0	5		0	18		0	3		0	9		0	32		0	43
18	16201046	T	<*>		0	19		0	4		0	1		0	0		0	9		0	8		0	15		0	6		0	4		0	5		0	18		0	3		0	9		0	29		0	43
18	16201047	T	<*>		0	19		0	4		0	1		0	0		0	10		0	8		0	15		0	6		0	4		0	5		0	18		0	3		0	9		0	29		0	43
18	16201048	A	<*>		0	19		0	4		0	1		0	0		0	10		0	8		0	15		0	6		0	3		0	5		0	18		0	3		0	8		0	29		0	43
18	16201049	T	<*>		0	19		0	4		0	1		0	0		0	10		0	8		0	15		0	7		0	3		0	5		0	17		0	3		0	8		0	28		0	44
18	16201050	T	<*>		0	19		0	4		0	1		0	0		0	11		0	8		0	15		0	7		0	3		0	5		0	18		0	3		0	8		0	28		0	44
18	16201051	T	<*>		0	18		0	4		0	1		0	0		0	11		0	8		0	15		0	7		0	3		0	5		0	17		0	3		0	8		0	29		0	44
18	16201052	G	<*>		0	17		0	3		0	1		0	0		0	11		0	8		0	15		0	7		0	3		0	5		0	17		0	3		0	8		0	29		0	43
18	16201053	G	<*>		0	19		0	3		0	1		0	0		0	11		0	8		0	16		0	6		0	3		0	5		0	17		0	3		0	8		0	30		0	41
18	16201054	C	<*>		0	18		0	3		0	1		0	0		0	11		0	8		0	17		0	6		0	3		0	5		0	18		0	3		0	8		0	24		0	40
18	16201055	A	<*>		0	18		0	3		0	1		0	0		0	11		0	8		0	17		0	6		0	3		0	5		0	18		0	3		0	8		0	23		0	42
18	16201056	A	<*>		0	18		0	3		0	1		0	0		0	12		0	7		0	19		0	6		0	3		0	5		0	18		0	3		0	8		0	22		0	41
18	16201057	C	<*>		0	18		0	3		0	1		0	0		0	12		0	8		0	19		0	5		0	3		0	5		0	18		0	3		0	8		0	21		0	42
18	16201058	T	<*>		0	18		0	3		0	1		0	0		0	12		0	8		0	19		0	5		0	3		0	4		0	17		0	3		0	9		0	21		0	42
18	16201059	C	<*>		0	18		0	3		0	1		0	0		0	12		0	8		0	19		0	5		0	3		0	4		0	17		0	3		0	9		0	21		0	42
18	16201060	G	<*>		0	18		0	3		0	1		0	0		0	13		0	8		0	19		0	6		0	3		0	4		0	17		0	3		0	10		0	21		0	42
18	16201061	A	<*>		0	18		0	3		0	1		0	0		0	13		0	8		0	19		0	6		0	3		0	4		0	17		0	3		0	10		0	21		0	43
18	16201062	C	<*>		0	17		0	3		0	1		0	0		0	13		0	8		0	20		0	6		0	3		0	4		0	17		0	3		0	10		0	21		0	42
18	16201063	T	<*>		0	17		0	3		0	1		0	0		0	13		0	8		0	20		0	6		0	3		0	3		0	17		0	3		0	10		0	19		0	42
18	16201064	C	<*>		0	17		0	3		0	1		0	0		0	13		0	8		0	21		0	6		0	3		0	3		0	17		0	3		0	10		0	21		0	42
18	16201065	T	<*>		0	17		0	3		0	1		0	0		0	13		0	8		0	21		0	7		0	3		0	3		0	18		0	3		0	10		0	21		0	42
18	16201066	A	<*>		0	17		0	3		0	1		0	0		0	13		0	8		0	21		0	7		0	2		0	3		0	18		0	3		0	10		0	21		0	41
18	16201067	A	<*>		0	17		0	3		0	1		0	0		0	12		0	7		0	20		0	7		0	2		0	3		0	19		0	3		0	10		0	28		0	40
18	16201069	A	<*>		0	17		0	3		0	1		0	0		0	11		0	7		0	20		0	7		0	2		0	4		0	18		0	3		0	9		0	35		0	37
18	16201070	A	<*>		0	17		0	3		0	1		0	0		0	11		0	6		0	20		0	7		0	2		0	4		0	19		0	3		0	9		0	33		0	38
18	16201071	G	<*>		0	17		0	3		0	1		0	0		0	11		0	6		0	20		0	7		0	2		0	4		0	19		0	3		0	9		0	35		0	38
18	16201072	C	T		11	7		0	3		0	1		0	0		0	11		0	6		0	20		1	6		0	2		0	4		0	19		0	3		0	9		0	35		0	37
18	16201073	A	<*>		0	19		0	3		0	1		0	0		0	11		0	6		0	20		0	7		0	2		0	4		0	19		0	3		0	8		0	39		0	38
18	16201074	A	<*>		0	18		0	3		0	1		0	0		0	11		0	6		0	20		0	7		0	2		0	5		0	19		0	3		0	8		0	38		0	39
18	16201075	G	<*>		0	18		0	3		0	1		0	0		0	11		0	6		0	21		0	7		0	2		0	5		0	19		0	3		0	8		0	37		0	39
18	16201076	T	<*>		0	18		0	3		0	1		0	0		0	11		0	6		0	21		0	7		0	2		0	5		0	19		0	3		0	8		0	37		0	39
18	16201077	T	<*>		0	18		0	3		0	1		0	0		0	11		0	6		0	22		0	7		0	2		0	5		0	20		0	3		0	8		0	39		0	39
18	16201078	T	<*>		0	18		0	3		0	1		0	0		0	11		0	6		0	23		0	7		0	2		0	5		0	20		0	3		0	8		0	39		0	38
18	16201079	C	<*>		0	18		0	3		0	1		0	0		0	11		0	6		0	23		0	7		0	2		0	6		0	21		0	3		0	7		0	38		0	39
18	16201080	C	<*>		0	19		0	3		0	1		0	0		0	11		0	6		0	23		0	7		0	2		0	6		0	23		0	3		0	7		0	51		0	38
18	16201081	A	<*>		0	19		0	3		0	1		0	0		0	11		0	6		0	23		0	7		0	2		0	6		0	23		0	2		0	7		0	51		0	39
18	16201082	A	<*>		0	19		0	3		0	1		0	0		0	11		0	6		0	24		0	6		0	2		0	6		0	23		0	3		0	7		0	65		0	38
18	16201083	A	<*>		0	19		0	3		0	1		0	0		0	11		0	6		0	24		0	6		0	2		0	6		0	23		0	3		0	7		0	65		0	39
18	16201084	G	<*>		0	19		0	3		0	1		0	0		0	11		0	6		0	24		0	6		0	2		0	6		0	23		0	4		0	7		0	64		0	39
18	16201085	A	<*>		0	19		0	3		0	1		0	0		0	11		0	7		0	25		0	6		0	3		0	6		0	21		0	4		0	8		0	64		0	40
18	16201086	A	<*>		0	18		0	3		0	1		0	0		0	11		0	7		0	25		0	6		0	3		0	6		0	21		0	4		0	8		0	63		0	41
18	16201087	G	<*>		0	17		0	3		0	1		0	0		0	11		0	7		0	26		0	5		0	3		0	6		0	21		0	4		0	7		0	56		0	40
18	16201088	C	<*>		0	18		0	3		0	1		0	0		0	10		0	7		0	27		0	5		0	3		0	6		0	21		0	3		0	7		0	48		0	40
18	16201089	A	<*>		0	19		0	3		0	1		0	0		0	10		0	7		0	26		0	5		0	3		0	6		0	20		0	4		0	7		0	48		0	40
18	16201090	T	<*>		0	18		0	3		0	1		0	0		0	10		0	9		0	26		0	5		0	3		0	6		0	21		0	4		0	8		0	43		0	41
18	16201091	A	<*>		0	18		0	3		0	1		0	0		0	10		0	10		0	26		0	6		0	3		0	6		0	21		0	4		0	8		0	44		0	42
18	16201092	T	<*>		0	18		0	3		0	1		0	0		0	10		0	11		0	26		0	6		0	3		0	6		0	20		0	7		0	8		0	44		0	41
18	16201093	G	<*>		0	18		0	3		0	1		0	0		0	10		0	11		0	27		0	6		0	4		0	6		0	19		0	7		0	8		0	44		0	42
18	16201094	A	<*>		0	18		0	3		0	1		0	0		0	11		0	11		0	27		0	6		0	4		0	6		0	20		0	7		0	6		0	43		0	43
18	16201095	T	<*>		0	18		0	3		0	1		0	0		0	11		0	11		0	27		0	6		0	4		0	6		0	20		0	6		0	6		0	41		0	42
18	16201096	T	<*>		0	18		0	3		0	1		0	0		0	10		0	11		0	27		0	6		0	4		0	6		0	19		0	6		0	6		0	44		0	41
18	16201097	C	<*>		0	18		0	3		0	1		0	0		0	11		0	10		0	26		0	6		0	4		0	6		0	19		0	6		0	6		0	44		0	40
18	16201098	T	<*>		0	18		0	3		0	1		0	0		0	11		0	10		0	26		0	6		0	5		0	6		0	20		0	6		0	6		0	42		0	41
18	16201099	C	<*>		0	18		0	3		0	1		0	0		0	11		0	10		0	26		0	6		0	5		0	6		0	19		0	6		0	6		0	17		0	42
18	16201100	A	<*>		0	17		0	3		0	1		0	0		0	10		0	10		0	25		0	6		0	5		0	5		0	19		0	6		0	6		0	17		0	41
18	16201101	C	<*>		0	17		0	3		0	2		0	0		0	11		0	10		0	24		0	6		0	5		0	6		0	18		0	7		0	6		0	16		0	42
18	16201102	T	C		0	16		0	4		0	2		0	0		0	11		0	10		0	23		0	6		0	5		0	7		0	18		0	8		0	6		0	16		0	42
18	16201103	A	<*>		0	17		0	4		0	2		0	0		0	11		0	10		0	23		0	6		0	5		0	7		0	17		0	8		0	7		0	16		0	44
18	16201104	T	A		0	17		0	3		0	2		0	0		0	11		0	10		0	23		0	6		0	5		0	7		0	18		0	8		0	7		6	10		0	44
18	16201105	G	<*>		0	17		0	3		0	2		0	0		0	11		0	10		0	23		0	6		0	5		0	7		0	21		0	10		0	7		0	16		0	46
18	16201106	A	G		5	12		0	3		0	2		0	0		0	12		0	10		10	13		2	3		3	4		3	4		0	21		3	7		2	5		10	8		0	46
18	16201107	A	<*>		0	17		0	3		0	2		0	0		0	12		0	10		0	23		0	5		0	6		0	7		0	21		0	10		0	7		0	24		0	46
18	16201108	A	<*>		0	17		0	3		0	2		0	0		0	12		0	11		0	23		0	5		0	6		0	7		0	21		0	9		0	7		0	25		0	48
18	16201109	C	<*>		0	17		0	2		0	2		0	0		0	12		0	11		0	23		0	5		0	7		0	7		0	21		0	9		0	8		0	25		0	48
18	16201110	T	<*>		0	21		0	2		0	2		0	0		0	12		0	12		0	23		0	5		0	7		0	7		0	21		0	9		0	8		0	40		0	49
18	16201111	T	<*>		0	21		0	2		0	2		0	0		0	12		0	12		0	23		0	5		0	7		0	7		0	21		0	9		0	8		0	42		0	47
18	16201112	C	<*>		0	20		0	2		0	2		0	0		0	12		0	12		0	22		0	5		0	7		0	7		0	21		0	9		0	8		0	40		0	48
18	16201113	A	<*>		0	23		0	3		0	2		0	0		0	12		0	12		0	23		0	5		0	7		0	7		0	21		0	9		0	7		0	41		0	48
18	16201114	A	<*>		0	23		0	3		0	2		0	0		0	12		0	12		0	22		0	5		0	7		0	7		0	21		0	11		0	7		0	42		0	47
18	16201115	T	<*>		0	21		0	3		0	2		0	0		0	11		0	12		0	22		0	7		0	7		0	7		0	20		0	11		0	7		0	42		0	46
18	16201116	T	<*>		0	19		0	3		0	2		0	0		0	11		0	12		0	22		0	7		0	7		0	7		0	19		0	11		0	7		0	42		0	47
18	16201117	A	<*>		0	19		0	3		0	2		0	0		0	11		0	12		0	22		0	7		0	7		0	7		0	19		0	11		0	7		0	42		0	47
18	16201118	G	<*>		0	19		0	3		0	2		0	0		0	11		0	12		0	22		0	7		0	7		0	7		0	19		0	12		0	6		0	42		0	46
18	16201119	A	<*>		0	19		0	3		0	2		0	0		0	11		0	12		0	22		0	6		0	7		0	7		0	19		0	12		0	6		0	45		0	44
18	16201120	A	<*>		0	19		0	3		0	2		0	0		0	11		0	12		0	23		0	7		0	7		0	7		0	18		0	12		0	6		0	47		0	43
18	16201121	A	<*>		0	19		0	3		0	2		0	0		0	11		0	13		0	24		0	7		0	7		0	6		0	17		0	12		0	6		0	46		0	42
18	16201122	A	<*>		0	19		0	3		0	2		0	0		0	11		0	13		0	24		0	7		0	7		0	6		0	15		0	10		0	5		0	45		0	41
18	16201123	A	<*>		0	20		0	3		0	2		0	0		0	10		0	13		0	24		0	7		0	7		0	6		0	15		0	10		0	6		0	43		0	42
18	16201124	C	<*>		0	20		0	3		0	2		0	0		0	10		0	13		0	24		0	7		0	5		0	6		0	18		0	9		0	6		0	36		0	42
18	16201125	A	<*>		0	20		0	3		0	2		0	0		0	10		0	13		0	23		0	7		0	5		0	5		0	19		0	10		0	6		0	36		0	42
18	16201126	A	<*>		0	22		0	3		0	2		0	0		0	10		0	13		0	23		0	7		0	5		0	5		0	19		0	10		0	6		0	37		0	41
18	16201127	G	<*>		0	18		0	3		0	2		0	0		0	10		0	13		0	23		0	7		0	5		0	5		0	19		0	10		0	6		0	20		0	41
18	16201128	C	<*>		0	18		0	3		0	2		0	0		0	10		0	13		0	23		0	7		0	5		0	6		0	19		0	10		0	6		0	20		0	41
18	16201129	T	<*>		0	18		0	3		0	2		0	0		0	10		0	13		0	22		0	7		0	5		0	6		0	19		0	10		0	6		0	17		0	41
18	16201130	C	<*>		0	16		0	3		0	2		0	0		0	10		0	13		0	23		0	7		0	5		0	6		0	19		0	10		0	6		0	20		0	42
18	16201131	T	<*>		0	16		0	3		0	2		0	0		0	10		0	12		0	23		0	7		0	5		0	6		0	19		0	9		0	6		0	19		0	40
18	16201132	T	<*>		0	16		0	3		0	2		0	0		0	10		0	12		0	23		0	7		0	6		0	6		0	19		0	9		0	6		0	18		0	40
18	16201133	A	<*>		0	18		0	3		0	2		0	0		0	10		0	12		0	24		0	7		0	6		0	6		0	20		0	9		0	6		0	21		0	39
18	16201134	G	<*>		0	18		0	2		0	2		0	0		0	10		0	11		0	24		0	7		0	6		0	6		0	21		0	9		0	6		0	21		0	39
18	16201135	G	<*>		0	19		0	2		0	2		0	0		0	10		0	11		0	24		0	7		0	6		0	6		0	21		0	9		0	6		0	20		0	38
18	16201136	A	<*>		0	19		0	2		0	2		0	0		0	10		0	11		0	24		0	7		0	5		0	6		0	21		0	9		0	6		0	26		0	39
18	16201137	A	<*>		0	18		0	2		0	2		0	0		0	10		0	11		0	24		0	7		0	5		0	6		0	21		0	9		0	6		0	27		0	41
18	16201138	A	<*>		0	18		0	2		0	2		0	0		0	10		0	11		0	24		0	7		0	6		0	6		0	20		0	9		0	6		0	27		0	42
18	16201139	A	<*>		0	18		0	2		0	2		0	0		0	10		0	11		0	24		0	7		0	6		0	6		0	21		0	9		0	6		0	23		0	41
18	16201140	G	<*>		0	18		0	2		0	2		0	0		0	10		0	11		0	25		0	7		0	6		0	6		0	21		0	9		0	6		0	22		0	40
18	16201141	G	<*>		0	18		0	2		0	2		0	0		0	11		0	11		0	25		0	7		0	6		0	7		0	21		0	9		0	6		0	22		0	39
18	16201142	C	<*>		0	18		0	2		0	2		0	0		0	12		0	11		0	25		0	7		0	6		0	7		0	21		0	9		0	6		0	23		0	40
18	16201143	T	<*>		0	19		0	2		0	2		0	0		0	12		0	11		0	25		0	7		0	6		0	9		0	20		0	9		0	6		0	26		0	41
18	16201144	T	<*>		0	19		0	2		0	2		0	0		0	12		0	10		0	25		0	7		0	6		0	9		0	20		0	9		0	6		0	27		0	41
18	16201145	T	<*>		0	19		0	2		0	2		0	0		0	11		0	10		0	25		0	7		0	6		0	9		0	21		0	9		0	6		0	27		0	40
18	16201146	G	<*>		0	20		0	2		0	2		0	0		0	11		0	10		0	25		0	7		0	6		0	9		0	21		0	9		0	6		0	41		0	41
18	16201147	C	<*>		0	20		0	2		0	2		0	0		0	11		0	10		0	25		0	7		0	6		0	9		0	21		0	9		0	6		0	42		0	40
18	16201148	T	C		0	20		2	0		0	2		0	0		5	6		5	5		0	28		0	7		0	6		0	9		0	21		0	9		0	6		0	48		0	42
18	16201149	T	<*>		0	21		0	2		0	2		0	0		0	11		0	10		0	28		0	6		0	6		0	9		0	20		0	9		0	6		0	49		0	42
18	16201150	C	<*>		0	19		0	3		0	2		0	0		0	10		0	10		0	28		0	6		0	6		0	9		0	21		0	9		0	6		0	47		0	43
18	16201151	C	<*>		0	20		0	3		0	2		0	0		0	10		0	10		0	28		0	6		0	6		0	9		0	22		0	9		0	6		0	46		0	43
18	16201152	C	<*>		0	20		0	3		0	2		0	0		0	10		0	10		0	29		0	6		0	6		0	9		0	22		0	9		0	6		0	46		0	45
18	16201153	A	<*>		0	20		0	3		0	2		0	0		0	10		0	10		0	29		0	6		0	5		0	9		0	22		0	9		0	6		0	46		0	45
18	16201154	C	<*>		0	20		0	3		0	2		0	0		0	10		0	10		0	29		0	5		0	6		0	9		0	24		0	10		0	5		0	43		0	43
18	16201155	A	C		20	2		3	0		2	0		0	0		9	0		10	0		26	0		5	0		6	0		7	2		20	0		10	0		6	0		15	26		43	0
18	16201155	ATAA	CTAG		0	2		0	0		0	0		0	0		0	0		0	0		0	0		0	0		0	0		0	2		1	0		0	0		0	0		0	26		0	0
18	16201159	A	<*>		0	24		0	3		0	2		0	0		0	9		0	10		0	27		0	5		0	8		0	9		0	21		0	10		0	6		0	48		0	44
18	16201160	G	<*>		0	22		0	3		0	2		0	0		0	8		0	10		0	28		0	5		0	8		0	7		0	21		0	12		0	6		0	44		0	44
18	16201161	A	<*>		0	22		0	3		0	2		0	0		0	8		0	10		0	27		0	5		0	8		0	7		0	20		0	12		0	6		0	57		0	44
18	16201162	A	<*>		0	22		0	3		0	2		0	0		0	8		0	10		0	27		0	5		0	8		0	7		0	21		0	12		0	6		0	57		0	45
18	16201163	A	<*>		0	22		0	4		0	2		0	0		0	8		0	10		0	26		0	5		0	8		0	7		0	21		0	12		0	6		0	41		0	44
18	16201164	G	<*>		0	23		0	4		0	2		0	0		0	8		0	10		0	26		0	4		0	8		0	7		0	21		0	13		0	6		0	41		0	44
18	16201165	G	<*>		0	24		0	4		0	2		0	0		0	8		0	10		0	26		0	4		0	8		0	7		0	21		0	13		0	6		0	37		0	46
18	16201166	A	<*>		0	24		0	4		0	2		0	0		0	8		0	10		0	25		0	4		0	8		0	7		0	20		0	13		0	5		0	36		0	47
18	16201167	T	<*>		0	25		0	4		0	2		0	0		0	8		0	10		0	25		0	4		0	8		0	7		0	20		0	13		0	5		0	36		0	47
18	16201168	G	<*>		0	25		0	4		0	3		0	0		0	8		0	10		0	26		0	4		0	7		0	7		0	19		0	13		0	3		0	34		0	47
18	16201169	GTGA	TTGG		0	10		0	5		0	3		0	0		0	8		0	9		0	24		0	4		0	8		0	7		0	19		0	13		0	3		0	35		0	46
18	16201172	A	G		13	10		0	5		0	3		0	0		0	8		0	9		0	24		0	4		0	8		0	7		0	19		0	13		0	3		0	35		0	46
18	16201173	A	<*>		0	25		0	5		0	3		0	0		0	9		0	9		0	24		0	5		0	8		0	7		0	20		0	13		0	3		0	36		0	46
18	16201174	G	<*>		0	25		0	5		0	3		0	0		0	9		0	9		0	24		0	6		0	8		0	7		0	20		0	15		0	3		0	35		0	46
18	16201175	T	<*>		0	25		0	5		0	3		0	0		0	10		0	9		0	24		0	6		0	8		0	7		0	20		0	15		0	3		0	26		0	45
18	16201176	C	<*>		0	25		0	5		0	3		0	0		0	10		0	9		0	23		0	6		0	8		0	8		0	20		0	16		0	3		0	27		0	46
18	16201177	T	<*>		0	25		0	6		0	3		0	0		0	10		0	9		0	24		0	6		0	8		0	7		0	21		0	16		0	3		0	29		0	46
18	16201178	A	<*>		0	24		0	6		0	3		0	0		0	10		0	9		0	24		0	6		0	9		0	7		0	21		0	16		0	3		0	16		0	45
18	16201179	T	<*>		0	24		0	6		0	3		0	0		0	10		0	9		0	23		0	6		0	9		0	7		0	21		0	17		0	4		0	16		0	46
18	16201180	G	T		0	24		0	6		0	3		0	0		0	10		0	10		0	23		0	6		0	10		0	7		0	20		0	17		0	4		0	17		0	46
18	16201181	A	<*>		0	24		0	6		0	3		0	0		0	10		0	10		0	23		0	6		0	10		0	7		0	21		0	18		0	4		0	17		0	46
18	16201183	G	<*>		0	24		0	6		0	3		0	0		0	11		0	10		0	22		0	6		0	9		0	6		0	22		0	16		0	5		0	14		0	45
18	16201184	C	<*>		0	25		0	6		0	3		0	0		0	11		0	10		0	22		0	6		0	10		0	6		0	22		0	16		0	5		0	15		0	46
18	16201185	C	<*>		0	25		0	6		0	4		0	0		0	11		0	9		0	22		0	6		0	10		0	6		0	22		0	16		0	5		0	16		0	46
18	16201186	T	<*>		0	25		0	6		0	4		0	0		0	11		0	9		0	21		0	6		0	10		0	6		0	24		0	16		0	5		0	16		0	46
18	16201187	T	<*>		0	25		0	6		0	4		0	0		0	11		0	9		0	21		0	6		0	10		0	6		0	24		0	15		0	5		0	15		0	43
18	16201188	A	<*>		0	25		0	6		0	4		0	0		0	11		0	9		0	20		0	6		0	10		0	5		0	24		0	16		0	5		0	24		0	44
18	16201189	T	<*>		0	25		0	6		0	4		0	0		0	11		0	9		0	19		0	6		0	10		0	5		0	24		0	16		0	5		0	25		0	42
18	16201190	A	<*>		0	25		0	6		0	4		0	0		0	11		0	7		0	19		0	6		0	10		0	5		0	24		0	16		0	5		0	24		0	43
18	16201191	A	<*>		0	25		0	6		0	3		0	0		0	11		0	6		0	19		0	5		0	10		0	5		0	23		0	16		0	5		0	23		0	43
18	16201193	A	<*>		0	27		0	6		0	3		0	0		0	11		0	5		0	19		0	5		0	9		0	5		0	23		0	13		0	6		0	32		0	43
18	16201194	T	<*>		0	25		0	6		0	3		0	0		0	10		0	5		0	18		0	5		0	9		0	5		0	23		0	13		0	6		0	32		0	42
18	16201195	G	<*>		0	25		0	7		0	3		0	0		0	10		0	5		0	18		0	5		0	9		0	5		0	22		0	13		0	6		0	32		0	39
18	16201196	T	<*>		0	25		0	7		0	3		0	0		0	10		0	5		0	18		0	5		0	9		0	5		0	22		0	13		0	6		0	32		0	40
18	16201197	A	<*>		0	25		0	7		0	3		0	0		0	9		0	5		0	18		0	5		0	8		0	5		0	23		0	13		0	6		0	32		0	42
18	16201198	A	<*>		0	24		0	7		0	3		0	0		0	9		0	6		0	18		0	5		0	8		0	5		0	23		0	13		0	6		0	32		0	40
18	16201199	T	<*>		0	24		0	7		0	3		0	0		0	9		0	6		0	19		0	5		0	9		0	5		0	22		0	13		0	5		0	28		0	39
18	16201200	T	<*>		0	24		0	7		0	3		0	0		0	9		0	6		0	19		0	5		0	10		0	5		0	23		0	13		0	5		0	31		0	39
18	16201201	T	<*>		0	25		0	7		0	2		0	0		0	8		0	6		0	19		0	5		0	10		0	5		0	23		0	11		0	5		0	29		0	40
18	16201202	A	<*>		0	25		0	6		0	2		0	0		0	8		0	6		0	19		0	5		0	11		0	5		0	23		0	11		0	5		0	32		0	40
18	16201203	T	<*>		0	25		0	6		0	2		0	0		0	8		0	6		0	19		0	5		0	11		0	5		0	22		0	11		0	5		0	31		0	40
18	16201204	G	<*>		0	25		0	6		0	2		0	0		0	8		0	6		0	18		0	5		0	11		0	5		0	23		0	10		0	5		0	31		0	39
18	16201205	C	<*>		0	25		0	6		0	2		0	0		0	8		0	6		0	18		0	5		0	11		0	5		0	22		0	11		0	5		0	24		0	40
18	16201206	A	<*>		0	25		0	6		0	2		0	0		0	7		0	6		0	19		0	5		0	11		0	5		0	21		0	11		0	5		0	24		0	40
18	16201207	T	<*>		0	25		0	6		0	2		0	0		0	7		0	6		0	19		0	5		0	11		0	5		0	21		0	11		0	5		0	24		0	40
18	16201208	G	<*>		0	25		0	6		0	2		0	0		0	7		0	5		0	19		0	5		0	8		0	6		0	21		0	10		0	5		0	24		0	40
18	16201209	G	<*>		0	25		0	6		0	2		0	0		0	7		0	5		0	19		0	5		0	9		0	6		0	21		0	12		0	5		0	24		0	41
18	16201210	T	<*>		0	24		0	6		0	2		0	0		0	7		0	4		0	18		0	4		0	9		0	5		0	21		0	12		0	5		0	23		0	43
18	16201211	A	<*>		0	23		0	6		0	2		0	0		0	7		0	4		0	19		0	4		0	9		0	4		0	21		0	12		0	5		0	16		0	44
18	16201212	A	<*>		0	24		0	6		0	2		0	0		0	7		0	4		0	19		0	5		0	9		0	4		0	21		0	12		0	5		0	19		0	44
18	16201213	T	<*>		0	24		0	5		0	2		0	0		0	7		0	4		0	19		0	5		0	9		0	4		0	21		0	12		0	5		0	19		0	44
18	16201214	C	<*>		0	23		0	5		0	2		0	0		0	8		0	4		0	19		0	5		0	9		0	4		0	22		0	12		0	5		0	18		0	44
18	16201215	A	<*>		0	23		0	5		0	2		0	0		0	8		0	4		0	19		0	4		0	9		0	4		0	23		0	12		0	5		0	19		0	44
18	16201216	A	<*>		0	22		0	5		0	2		0	0		0	8		0	4		0	19		0	4		0	9		0	4		0	24		0	12		0	5		0	19		0	44
18	16201217	T	<*>		0	22		0	5		0	2		0	0		0	8		0	4		0	19		0	4		0	7		0	6		0	24		0	12		0	4		0	19		0	43
18	16201218	G	<*>		0	23		0	5		0	2		0	0		0	8		0	4		0	19		0	4		0	7		0	6		0	25		0	11		0	4		0	19		0	43
18	16201219	G	<*>		0	23		0	5		0	2		0	0		0	8		0	4		0	19		0	4		0	7		0	6		0	25		0	11		0	4		0	20		0	43
18	16201220	C	<*>		0	23		0	5		0	2		0	0		0	8		0	4		0	19		0	3		0	7		0	6		0	25		0	11		0	4		0	24		0	43
18	16201221	T	<*>		0	23		0	5		0	2		0	0		0	8		0	3		0	18		0	3		0	7		0	6		0	25		0	11		0	4		0	23		0	45
18	16201222	T	<*>		0	25		0	5		0	2		0	0		0	9		0	3		0	17		0	3		0	7		0	7		0	24		0	11		0	4		0	24		0	45
18	16201223	A	<*>		0	24		0	5		0	2		0	0		0	11		0	4		0	17		0	3		0	7		0	7		0	24		0	11		0	3		0	26		0	46
18	16201224	A	<*>		0	24		0	5		0	2		0	0		0	11		0	4		0	17		0	4		0	7		0	7		0	24		0	11		0	3		0	27		0	45
18	16201225	A	<*>		0	24		0	5		0	2		0	0		0	11		0	4		0	17		0	6		0	7		0	7		0	23		0	11		0	3		0	28		0	45
18	16201226	T	<*>		0	26		0	5		0	3		0	0		0	13		0	5		0	21		0	8		0	7		0	8		0	29		0	14		0	3		0	27		0	54
18	16201227	A	<*>		0	26		0	6		0	4		0	0		0	13		0	5		0	21		0	9		0	7		0	8		0	29		0	13		0	3		0	28		0	53
18	16201228	T	<*>		0	26		0	6		0	4		0	0		0	13		0	5		0	21		0	10		0	6		0	8		0	29		0	13		0	3		0	28		0	51
18	16201229	C	<*>		0	24		0	6		0	4		0	0		0	13		0	5		0	21		0	10		0	6		0	8		0	28		0	13		0	3		0	26		0	51
18	16201230	C	<*>		0	27		0	6		0	4		0	0		0	13		0	5		0	21		0	10		0	8		0	8		0	29		0	13		0	3		0	34		0	53
18	16201231	A	<*>		0	27		0	6		0	4		0	0		0	13		0	6		0	21		0	10		0	8		0	8		0	29		0	13		0	3		0	40		0	54
18	16201232	A	<*>		0	27		0	6		0	4		0	0		0	13		0	6		0	21		0	10		0	8		0	9		0	29		0	13		0	3		0	40		0	53
18	16201233	G	<*>		0	27		0	6		0	4		0	0		0	13		0	7		0	21		0	10		0	8		0	9		0	28		0	13		0	3		0	42		0	52
18	16201234	T	<*>		0	27		0	6		0	4		0	0		0	13		0	7		0	20		0	10		0	8		0	9		0	28		0	13		0	3		0	42		0	53
18	16201235	C	<*>		0	27		0	6		0	4		0	0		0	13		0	7		0	20		0	10		0	8		0	9		0	28		0	13		0	3		0	42		0	52
18	16201236	A	<*>		0	26		0	6		0	4		0	0		0	13		0	6		0	19		0	10		0	8		0	9		0	29		0	13		0	3		0	40		0	52
18	16201237	A	<*>		0	26		0	6		0	4		0	0		0	13		0	6		0	19		0	10		0	7		0	8		0	29		0	13		0	3		0	42		0	51
18	16201238	C	<*>		0	26		0	6		0	4		0	0		0	14		0	6		0	19		0	10		0	8		0	8		0	29		0	13		0	3		0	38		0	52
18	16201239	T	<*>		0	28		0	6		0	4		0	0		0	14		0	6		0	19		0	10		0	8		0	8		0	29		0	13		0	3		0	49		0	53
18	16201240	A	<*>		0	30		0	6		0	4		0	0		0	14		0	6		0	19		0	10		0	10		0	8		0	29		0	13		0	3		0	56		0	53
18	16201241	A	G		3	28		1	5		1	3		0	0		2	11		1	5		4	14		3	7		0	10		1	7		9	20		3	10		0	4		0	55		8	44
18	16201242	T	<*>		0	31		0	6		0	4		0	0		0	12		0	6		0	20		0	10		0	10		0	8		0	29		0	13		0	4		0	56		0	51
18	16201243	T	<*>		0	32		0	6		0	4		0	0		0	11		0	6		0	20		0	10		0	10		0	8		0	30		0	13		0	4		0	56		0	52
18	16201244	A	<*>		0	33		0	6		0	4		0	0		0	10		0	6		0	20		0	11		0	10		0	8		0	31		0	13		0	4		0	56		0	53
18	16201245	GAAACTAACTA	<*>		1	24		1	4		0	3		0	0		0	8		0	4		0	10		1	8		0	6		0	6		3	18		0	9		0	4		0	40		1	39
18	16201256	A	<*>		0	38		0	6		0	6		0	0		0	11		0	7		0	16		0	18		0	9		0	9		0	28		0	12		0	11		0	45		0	61
18	16201257	A	<*>		0	38		0	6		0	6		0	0		0	11		0	8		0	15		0	18		0	10		0	9		0	28		0	12		0	11		0	45		0	62
18	16201258	C	<*>		0	36		0	6		0	6		0	0		0	11		0	8		0	14		0	18		0	8		0	9		0	29		0	12		0	12		0	39		0	64
18	16201259	C	<*>		0	37		0	6		0	6		0	0		0	11		0	8		0	15		0	18		0	7		0	9		0	29		0	12		0	13		0	46		0	64
18	16201260	A	<*>		0	37		0	6		0	6		0	0		0	11		0	8		0	15		0	18		0	7		0	9		0	30		0	11		0	13		0	46		0	64
18	16201261	A	<*>		0	37		0	6		0	6		0	0		0	11		0	8		0	14		0	19		0	7		0	9		0	30		0	12		0	13		0	45		0	64
18	16201262	C	<*>		0	37		0	6		0	6		0	0		0	11		0	9		0	14		0	19		0	7		0	9		0	30		0	12		0	13		0	46		0	66
18	16201263	T	<*>		0	37		0	6		0	6		0	0		0	11		0	9		0	14		0	19		0	7		0	9		0	30		0	12		0	12		0	44		0	66
18	16201264	T	<*>		0	37		0	6		0	6		0	0		0	11		0	9		0	14		0	19		0	7		0	9		0	30		0	12		0	13		0	45		0	69
18	16201265	G	<*>		0	38		0	6		0	6		0	0		0	11		0	9		0	15		0	19		0	7		0	9		0	30		0	14		0	13		0	46		0	69
18	16201266	A	<*>		0	38		0	6		0	6		0	0		0	11		0	9		0	14		0	19		0	7		0	9		0	30		0	14		0	13		0	45		0	68
18	16201267	A	<*>		0	38		0	6		0	6		0	0		0	11		0	9		0	14		0	19		0	7		0	9		0	30		0	14		0	13		0	46		0	68
18	16201268	C	<*>		0	38		0	6		0	5		0	0		0	10		0	9		0	15		0	19		0	7		0	9		0	31		0	14		0	14		0	46		0	68
18	16201269	AT	TA		13	25		2	3		2	4		0	0		2	9		3	7		6	9		8	10		3	4		3	6		10	20		6	8		8	6		14	31		20	48
18	16201271	A	<*>		0	38		0	5		0	6		0	0		0	14		0	10		0	17		0	18		0	8		0	9		0	34		0	14		0	14		0	45		0	75
18	16201272	A	<*>		0	38		0	5		0	6		0	1		0	14		0	10		0	18		0	18		0	8		0	9		0	34		0	17		0	14		0	45		0	75
18	16201273	C	<*>		0	37		0	5		0	6		0	1		0	14		0	10		0	18		0	18		0	7		0	9		0	34		0	17		0	14		0	41		0	77
18	16201274	A	<*>		0	36		0	5		0	6		0	1		0	15		0	10		0	18		0	17		0	7		0	9		0	34		0	16		0	14		0	40		0	77
18	16201275	A	<*>		0	37		0	5		0	6		0	1		0	14		0	11		0	18		0	17		0	7		0	9		0	33		0	16		0	15		0	41		0	78
18	16201276	TGG	AGT		0	35		0	4		0	6		0	1		0	15		0	11		0	17		0	17		0	7		0	7		0	34		0	14		0	15		0	35		0	78
18	16201279	A	<*>		0	37		0	4		0	6		0	1		0	15		0	11		0	16		0	17		0	7		0	9		0	35		0	15		0	15		0	36		0	84
18	16201280	G	<*>		0	34		0	4		0	6		0	1		0	15		0	10		0	17		0	17		0	7		0	9		0	35		0	15		0	15		0	36		0	82
18	16201281	T	<*>		0	35		0	4		0	6		0	1		0	15		0	11		0	18		0	17		0	6		0	9		0	36		0	15		0	15		0	36		0	83
18	16201282	T	<*>		0	35		0	4		0	6		0	1		0	14		0	11		0	18		0	17		0	5		0	10		0	35		0	15		0	15		0	36		0	84
18	16201283	A	G		0	35		0	4		0	6		0	1		0	14		0	11		0	19		0	18		0	5		0	10		0	34		0	15		0	15		0	36		0	83
18	16201284	T	<*>		0	35		0	4		0	7		0	1		0	14		0	11		0	19		0	18		0	5		0	11		0	34		0	15		0	15		0	36		0	83
18	16201285	ATCAAAT	TTCACAA		16	16		2	1		2	4		1	0		4	11		3	8		9	10		7	10		3	1		4	6		17	16		7	10		9	4		14	32		33	44
18	16201285	ATCAAATTTCA	TTCACAATTCT		0	16		0	1		0	4		0	0		0	11		0	8		0	10		0	10		0	1		0	6		0	16		0	10		0	4		0	32		0	44
18	16201296	G	<*>		0	36		0	4		0	6		0	1		0	15		0	12		0	22		0	23		0	5		0	11		0	37		0	18		0	15		0	61		0	86
18	16201297	C	<*>		0	36		0	4		0	6		0	1		0	15		0	12		0	22		0	23		0	5		0	11		0	37		0	18		0	15		0	60		0	86
18	16201298	A	<*>		0	37		0	4		0	6		0	1		0	15		0	11		0	22		0	23		0	5		0	11		0	36		0	18		0	15		0	61		0	88
18	16201299	A	<*>		0	37		0	4		0	6		0	1		0	15		0	11		0	22		0	23		0	5		0	11		0	36		0	18		0	16		0	61		0	89
18	16201300	C	<*>		0	37		0	4		0	6		0	1		0	15		0	11		0	21		0	23		0	5		0	12		0	37		0	20		0	16		0	61		0	89
18	16201301	T	<*>		0	39		0	4		0	6		0	1		0	16		0	12		0	21		0	23		0	5		0	12		0	36		0	20		0	16		0	59		0	88
18	16201302	C	T		0	40		0	4		0	6		0	1		0	16		0	13		0	21		0	23		0	5		0	12		0	36		0	18		0	17		0	51		0	87
18	16201303	C	<*>		0	40		0	4		0	6		0	1		0	16		0	13		0	21		0	23		0	5		0	13		0	36		0	17		0	17		0	50		0	91
18	16201304	A	<*>		0	40		0	4		0	6		0	1		0	16		0	13		0	21		0	23		0	5		0	13		0	36		0	17		0	17		0	50		0	90
18	16201305	T	<*>		0	40		0	4		0	6		0	1		0	17		0	13		0	21		0	23		0	5		0	13		0	37		0	17		0	16		0	50		0	90
18	16201306	G	<*>		0	40		0	4		0	6		0	1		0	17		0	13		0	21		0	23		0	5		0	13		0	37		0	17		0	16		0	50		0	90
18	16201307	T	TTAA		20	17		2	2		2	4		1	0		5	12		4	8		11	9		9	14		5	0		6	7		20	16		7	6		10	5		17	32		40	50
18	16201310	T	<*>		0	38		0	4		0	6		0	1		0	17		0	12		0	23		0	22		0	5		0	13		0	40		0	13		0	16		0	41		0	92
18	16201311	C	<*>		0	38		0	5		0	6		0	1		0	18		0	13		0	24		0	22		0	5		0	13		0	40		0	14		0	16		0	41		0	90
18	16201312	T	<*>		0	38		0	5		0	6		0	1		0	18		0	13		0	25		0	21		0	5		0	13		0	40		0	14		0	16		0	41		0	88
18	16201313	C	<*>		0	38		0	5		0	6		0	1		0	18		0	13		0	25		0	21		0	5		0	13		0	40		0	14		0	16		0	42		0	89
18	16201314	T	A		11	29		0	5		0	6		0	1		0	17		0	13		0	26		0	21		0	5		0	13		0	40		0	14		0	16		0	42		0	89
18	16201315	A	<*>		0	40		0	5		0	6		0	1		0	17		0	13		0	27		0	21		0	5		0	13		0	39		0	14		0	17		0	41		0	88
18	16201316	A	<*>		0	39		0	5		0	6		0	1		0	17		0	14		0	28		0	21		0	5		0	13		0	38		0	14		0	17		0	41		0	86
18	16201317	T	<*>		0	39		0	5		0	6		0	1		0	17		0	14		0	28		0	21		0	5		0	12		0	36		0	14		0	17		0	42		0	86
18	16201318	C	<*>		0	39		0	5		0	6		0	1		0	17		0	14		0	28		0	20		0	5		0	12		0	36		0	14		0	18		0	42		0	85
18	16201319	T	<*>		0	38		0	5		0	6		0	1		0	17		0	14		0	28		0	20		0	5		0	12		0	36		0	14		0	18		0	40		0	84
18	16201320	A	<*>		0	38		0	5		0	6		0	1		0	17		0	15		0	29		0	20		0	6		0	12		0	36		0	14		0	18		0	41		0	82
18	16201321	A	<*>		0	38		0	5		0	6		0	1		0	17		0	14		0	29		0	20		0	7		0	12		0	36		0	14		0	18		0	40		0	83
18	16201322	G	<*>		0	38		0	4		0	6		0	1		0	16		0	14		0	28		0	19		0	7		0	12		0	36		0	16		0	17		0	44		0	83
18	16201323	A	<*>		0	38		0	4		0	6		0	1		0	14		0	13		0	29		0	20		0	7		0	11		0	36		0	20		0	17		0	43		0	83
18	16201324	C	<*>		0	41		0	4		0	6		0	1		0	14		0	13		0	29		0	20		0	7		0	11		0	35		0	20		0	16		0	42		0	82
18	16201325	A	<*>		0	41		0	4		0	6		0	1		0	14		0	13		0	29		0	20		0	6		0	11		0	38		0	22		0	16		0	46		0	82
18	16201326	A	<*>		0	39		0	4		0	6		0	1		0	14		0	13		0	30		0	19		0	5		0	11		0	39		0	24		0	16		0	48		0	82
18	16201327	T	<*>		0	39		0	4		0	5		0	1		0	14		0	13		0	30		0	20		0	5		0	13		0	41		0	24		0	13		0	50		0	81
18	16201328	T	<*>		0	39		0	4		0	5		0	1		0	14		0	13		0	30		0	18		0	5		0	13		0	41		0	24		0	13		0	49		0	81
18	16201330	TGGAATGG	GAAGTGA		14	19		0	3		0	4		1	0		4	7		3	7		6	21		3	12		2	2		3	7		11	22		2	20		4	7		15	45		19	34
18	16201340	A	<*>		0	34		0	4		0	5		0	1		0	11		0	10		0	30		0	15		0	5		0	12		0	33		0	24		0	14		0	66		0	62
18	16201341	T	<*>		0	34		0	4		0	5		0	1		0	11		0	10		0	30		0	15		0	5		0	11		0	33		0	24		0	15		0	68		0	64
18	16201342	G	<*>		0	31		0	4		0	5		0	1		0	11		0	10		0	30		0	12		0	5		0	11		0	33		0	20		0	15		0	68		0	64
18	16201343	AT	A		14	18		0	4		0	5		1	0		4	6		3	7		6	22		3	7		2	3		3	8		11	19		2	14		5	10		15	47		19	43
18	16201346	A	<*>		0	32		0	4		0	5		0	1		0	11		0	11		0	30		0	11		0	5		0	12		0	35		0	19		0	15		0	62		0	67
18	16201347	G	<*>		0	30		0	4		0	4		0	1		0	11		0	11		0	30		0	10		0	5		0	10		0	31		0	15		0	16		0	47		0	66
18	16201348	T	<*>		0	30		0	4		0	3		0	1		0	12		0	10		0	31		0	10		0	5		0	10		0	31		0	15		0	16		0	46		0	65
18	16201349	G	<*>		0	30		0	4		0	3		0	1		0	12		0	10		0	32		0	10		0	5		0	10		0	31		0	15		0	16		0	47		0	65
18	16201350	A	<*>		0	30		0	4		0	3		0	1		0	12		0	10		0	32		0	10		0	5		0	10		0	31		0	15		0	16		0	45		0	66
18	16201351	G	<*>		0	30		0	4		0	3		0	1		0	13		0	10		0	32		0	10		0	5		0	10		0	31		0	18		0	16		0	47		0	66
18	16201352	A	<*>		0	30		0	4		0	3		0	1		0	14		0	10		0	32		0	10		0	5		0	10		0	31		0	18		0	16		0	48		0	65
18	16201353	A	G		14	16		0	5		0	3		1	0		5	9		3	7		8	24		4	6		2	3		3	7		16	15		4	14		5	11		15	32		23	45
18	16201354	T	<*>		0	30		0	5		0	3		0	1		0	14		0	10		0	31		0	10		0	5		0	10		0	31		0	18		0	16		0	48		0	67
18	16201355	A	<*>		0	29		0	5		0	3		0	1		0	14		0	10		0	31		0	10		0	5		0	10		0	31		0	18		0	15		0	49		0	68
18	16201356	T	<*>		0	29		0	5		0	3		0	1		0	14		0	10		0	31		0	10		0	5		0	10		0	31		0	17		0	15		0	43		0	70
18	16201357	A	<*>		0	29		0	5		0	3		0	1		0	14		0	10		0	31		0	11		0	5		0	11		0	31		0	17		0	15		0	43		0	69
18	16201358	T	<*>		0	29		0	5		0	3		0	1		0	14		0	10		0	32		0	11		0	5		0	11		0	31		0	17		0	15		0	41		0	70
18	16201359	G	<*>		0	30		0	5		0	3		0	1		0	14		0	9		0	32		0	11		0	5		0	11		0	29		0	17		0	15		0	41		0	70
18	16201360	T	<*>		0	30		0	5		0	3		0	1		0	14		0	9		0	31		0	11		0	6		0	11		0	30		0	17		0	15		0	39		0	71
18	16201361	A	<*>		0	32		0	5		0	3		0	1		0	14		0	9		0	31		0	12		0	6		0	11		0	29		0	17		0	15		0	39		0	69
18	16201362	A	<*>		0	32		0	5		0	3		0	1		0	14		0	9		0	31		0	12		0	5		0	12		0	30		0	18		0	15		0	39		0	69
18	16201363	C	<*>		0	35		0	4		0	3		0	1		0	14		0	9		0	31		0	13		0	7		0	12		0	31		0	18		0	15		0	58		0	67
18	16201364	T	<*>		0	35		0	4		0	3		0	1		0	14		0	9		0	32		0	13		0	7		0	12		0	32		0	17		0	15		0	67		0	67
18	16201365	A	<*>		0	34		0	4		0	3		0	1		0	14		0	9		0	31		0	13		0	7		0	12		0	32		0	17		0	15		0	75		0	66
18	16201366	A	<*>		0	34		0	4		0	3		0	1		0	14		0	9		0	31		0	13		0	6		0	12		0	31		0	17		0	14		0	73		0	65
18	16201367	G	<*>		0	30		0	4		0	3		1	0		2	9		0	6		2	24		0	9		0	5		0	9		4	16		0	17		2	9		5	62		3	48
18	16201368	T	<*>		0	28		0	4		0	3		0	1		0	11		0	6		0	25		0	9		0	5		0	9		0	19		0	17		0	11		0	63		0	48
18	16201369	G	<*>		0	28		0	4		0	2		0	1		0	9		0	5		0	24		0	9		0	7		0	9		0	20		0	17		0	10		0	73		0	48
18	16201370	G	<*>		0	28		0	4		0	1		0	1		0	9		0	5		0	24		0	9		0	7		0	9		0	19		0	16		0	10		0	76		0	48
18	16201371	ATTTCAAG	<*>		0	19		0	4		0	1		0	0		0	5		0	5		0	22		0	9		0	7		0	9		0	16		0	12		0	9		5	70		0	46
18	16201379	T	<*>		0	22		0	7		0	1		0	0		0	8		0	5		0	25		0	10		0	10		0	10		0	17		0	12		0	9		0	96		0	50
18	16201380	T	<*>		0	19		0	7		0	1		0	0		0	8		0	5		0	25		0	10		0	10		0	10		0	17		0	12		0	9		0	96		0	50
18	16201381	A	<*>		0	17		0	7		0	1		0	0		0	8		0	4		0	25		0	8		0	8		0	10		0	17		0	12		0	9		0	68		0	49
18	16201382	A	<*>		0	17		0	7		0	1		0	0		0	8		0	4		0	24		0	8		0	8		0	10		0	17		0	12		0	8		0	60		0	49
18	16201383	A	<*>		0	17		0	7		0	1		0	0		0	8		0	4		0	25		0	8		0	8		0	10		0	17		0	12		0	8		0	59		0	50
18	16201384	A	<*>		0	17		0	7		0	1		0	0		0	7		0	4		0	24		0	8		0	8		0	10		0	17		0	10		0	8		0	60		0	50
18	16201385	G	<*>		0	17		0	7		0	2		0	0		0	7		0	4		0	24		0	8		0	8		0	10		0	17		0	10		0	8		0	60		0	52
18	16201388	GAAATATTT	AATATTG		0	4		0	0		0	2		0	0		0	0		0	0		0	0		0	0		0	2		0	0		0	4		0	4		0	0		0	60		0	0
18	16201396	T	G		13	4		4	0		2	2		0	0		7	0		3	0		23	0		7	0		4	2		7	0		13	4		10	4		8	0		23	60		46	0
18	16201397	T	<*>		0	28		0	4		0	4		0	0		0	10		0	4		0	25		0	9		0	11		0	9		0	22		0	18		0	7		0	145		0	45
18	16201398	A	<*>		0	28		0	5		0	3		0	0		0	10		0	5		0	26		0	9		0	11		0	9		0	23		0	18		0	7		0	147		0	45
18	16201399	T	<*>		0	28		0	5		0	4		0	0		0	10		0	5		0	26		0	9		0	11		0	10		0	23		0	18		0	7		0	146		0	45
18	16201400	C	<*>		0	28		0	5		0	4		0	0		0	10		0	5		0	26		0	9		0	11		0	10		0	23		0	18		0	8		0	145		0	47
18	16201401	A	<*>		0	27		0	5		0	4		0	0		0	10		0	5		0	26		0	9		0	11		0	11		0	22		0	18		0	8		0	148		0	49
18	16201402	T	<*>		0	27		1	4		0	4		0	0		1	9		1	4		2	25		0	9		0	11		0	11		0	22		0	17		0	8		6	140		0	48
18	16201403	A	<*>		0	23		0	5		0	2		0	0		0	10		0	5		0	28		0	10		0	9		0	10		0	19		0	14		0	8		0	92		0	51
18	16201404	T	<*>		0	23		0	5		0	2		0	0		0	10		0	5		0	28		0	10		0	9		0	11		0	19		0	14		0	9		0	82		0	52
18	16201405	T	<*>		0	23		0	5		0	2		0	0		0	9		0	5		0	28		0	10		0	9		0	10		0	19		0	14		0	9		0	78		0	53
18	16201406	CCA	<*>		0	11		1	4		0	2		0	0		1	8		1	4		3	25		1	6		0	5		0	11		0	14		0	10		1	8		6	42		0	52
18	16201409	A	<*>		0	11		0	5		0	4		0	0		0	9		0	5		0	26		0	7		0	6		0	12		0	13		0	11		0	9		0	49		0	53
18	16201410	C	<*>		0	12		0	5		0	4		0	0		0	9		0	5		0	25		0	8		0	6		0	10		0	11		0	11		0	9		0	38		0	54
18	16201411	A	<*>		2	11		1	3		0	4		0	0		1	7		1	4		3	22		1	8		1	5		1	9		0	9		0	11		1	8		6	33		0	53
18	16201412	A	<*>		0	20		0	10		0	7		0	2		0	14		0	15		0	41		0	14		0	10		0	13		0	24		0	16		0	11		0	58		0	55
18	16201413	A	<*>		0	20		0	10		0	7		0	2		0	14		0	15		0	40		0	16		0	10		0	12		0	25		0	17		0	10		0	58		0	56
18	16201414	A	<*>		0	20		0	10		0	7		0	3		0	14		0	15		0	40		0	16		0	11		0	13		0	26		0	18		0	10		0	58		0	55
18	16201415	T	<*>		0	20		0	10		0	7		0	3		0	15		0	15		0	38		0	15		0	11		0	12		0	26		0	18		0	11		0	56		0	55
18	16201416	C	<*>		0	20		0	10		0	7		0	3		0	15		0	14		0	38		0	15		0	11		0	13		0	27		0	18		0	11		0	54		0	55
18	16201417	T	<*>		0	20		0	10		0	7		0	3		0	16		0	14		0	37		0	15		0	11		0	13		0	28		0	18		0	11		0	57		0	53
18	16201418	A	<*>		0	21		0	10		0	7		0	3		0	17		0	14		0	37		0	15		0	11		0	13		0	29		0	18		0	11		0	56		0	54
18	16201419	G	<*>		0	22		0	10		0	8		0	3		0	17		0	14		0	37		0	15		0	10		0	13		0	29		0	18		0	11		0	54		0	54
18	16201420	A	<*>		0	23		0	10		0	8		0	3		0	17		0	13		0	40		0	15		0	10		0	13		0	29		0	18		0	11		0	58		0	55
18	16201421	C	<*>		0	22		0	10		0	8		0	3		0	18		0	13		0	39		0	15		0	10		0	14		0	29		0	18		0	11		0	57		0	56
18	16201422	T	<*>		0	22		0	10		0	8		0	3		0	18		0	13		0	39		0	15		0	11		0	14		0	29		0	15		0	11		0	58		0	56
18	16201423	C	<*>		0	21		0	10		0	8		0	3		0	18		0	13		0	39		0	14		0	11		0	14		0	29		0	17		0	11		0	54		0	56
18	16201424	T	<*>		0	21		0	10		0	8		0	3		0	18		0	13		0	38		0	14		0	11		0	16		0	29		0	19		0	11		0	55		0	54
18	16201425	C	<*>		0	21		0	10		0	8		0	3		0	18		0	13		0	37		0	14		0	11		0	16		0	29		0	19		0	11		0	57		0	55
18	16201426	C	<*>		0	21		0	11		0	8		0	3		0	18		0	13		0	37		0	14		0	11		0	16		0	28		0	19		0	11		0	57		0	55
18	16201427	A	<*>		0	21		0	11		0	8		0	3		0	18		0	13		0	37		0	13		0	11		0	18		0	28		0	19		0	11		0	58		0	56
18	16201428	G	<*>		0	21		0	12		0	8		0	3		0	18		0	13		0	38		0	13		0	11		0	17		0	28		0	19		0	11		0	57		0	55
18	16201429	T	C		11	10		7	5		3	5		3	0		7	11		10	2		20	18		8	5		7	4		5	12		17	10		7	12		3	7		26	32		4	50
18	16201430	C	<*>		0	21		0	12		0	8		0	3		0	18		0	12		0	37		0	13		0	11		0	17		0	27		0	19		0	10		0	62		0	55
18	16201431	A	<*>		0	21		0	12		0	8		0	3		0	18		0	12		0	37		0	13		0	11		0	17		0	27		0	19		0	10		0	62		0	50
18	16201432	C	<*>		0	21		0	12		0	8		0	3		0	18		0	12		0	37		0	13		0	11		0	17		0	26		0	17		0	9		0	62		0	54
18	16201433	C	<*>		0	21		0	10		0	8		0	3		0	18		0	11		0	36		0	13		0	12		0	17		0	25		0	17		0	9		0	58		0	54
18	16201434	C	<*>		0	21		0	10		0	8		0	3		0	18		0	12		0	36		0	13		0	12		0	18		0	26		0	18		0	9		0	58		0	54
18	16201435	A	<*>		0	21		0	9		0	8		0	3		0	18		0	13		0	34		0	13		0	10		0	18		0	26		0	18		0	9		0	59		0	53
18	16201436	A	<*>		0	21		0	8		0	8		0	3		0	18		0	13		0	36		0	13		0	11		0	18		0	26		0	18		0	9		0	59		0	53
18	16201437	C	T		11	10		5	4		3	5		3	1		6	11		10	3		18	18		8	5		6	5		5	13		15	11		6	12		3	6		26	33		3	52
18	16201438	T	<*>		0	21		0	9		0	8		0	4		0	17		0	13		0	37		0	13		0	11		0	18		0	26		0	18		0	9		0	58		0	54
18	16201439	T	<*>		0	21		0	9		0	7		0	4		0	17		0	13		0	36		0	13		0	11		0	18		0	26		0	18		0	10		0	58		0	54
18	16201440	C	<*>		0	21		0	9		0	7		0	4		0	17		0	13		0	36		0	13		0	11		0	18		0	26		0	18		0	10		0	59		0	54
18	16201441	A	<*>		0	21		0	10		0	7		0	4		0	17		0	13		0	35		0	13		0	11		0	19		0	26		0	18		0	10		0	62		0	54
18	16201442	T	<*>		0	21		0	10		0	7		0	4		0	17		0	14		0	34		0	13		0	11		0	19		0	26		0	18		0	11		0	66		0	53
18	16201443	A	<*>		0	21		0	10		0	7		0	4		0	16		0	14		0	34		0	13		0	11		0	19		0	26		0	16		0	12		0	63		0	51
18	16201444	TTGTGATC	CTATGATT		6	9		4	5		0	4		3	1		4	8		6	4		9	15		3	5		3	5		4	13		11	10		3	6		2	7		26	33		3	44
18	16201446	GTGATC	ATGACT		3	9		0	5		0	4		0	1		0	8		0	4		0	15		0	5		0	5		0	13		0	10		0	6		0	7		0	33		0	44
18	16201452	T	<*>		0	18		0	9		0	5		0	4		0	12		0	12		0	26		0	9		0	8		0	17		0	23		0	9		0	10		0	60		0	47
18	16201453	G	A		0	18		0	8		0	5		0	4		0	12		0	12		0	26		0	9		0	8		0	17		0	23		0	10		0	10		0	59		0	48
18	16201454	A	<*>		0	18		0	8		0	5		0	4		0	12		0	12		0	26		0	9		0	8		0	17		0	25		0	10		0	10		0	62		0	46
18	16201455	A	<*>		0	18		0	9		0	6		0	4		0	12		0	12		0	26		0	9		0	8		0	16		0	26		0	10		0	9		0	59		0	48
18	16201456	T	<*>		0	18		0	9		0	6		0	4		0	12		0	12		0	26		0	8		0	8		0	16		0	24		0	10		0	9		0	61		0	48
18	16201457	A	<*>		0	19		0	8		0	6		0	4		0	12		0	12		0	26		0	8		0	8		0	16		0	23		0	10		0	9		0	60		0	48
18	16201458	C	T		0	10		0	5		0	6		0	1		0	8		0	6		0	16		0	5		0	4		0	12		0	14		0	8		0	6		0	25		0	43
18	16201458	CAAT	TAGA		9	10		3	5		0	6		3	1		3	8		6	6		8	16		3	5		3	4		4	12		9	14		3	8		2	6		26	25		3	43
18	16201462	T	<*>		0	19		0	9		0	7		0	4		0	13		0	13		0	24		0	8		0	9		0	16		0	26		0	10		0	8		0	52		0	48
18	16201463	A	<*>		0	19		0	9		0	7		0	4		0	13		0	13		0	24		0	8		0	9		0	16		0	26		0	10		0	8		0	50		0	48
18	16201464	A	<*>		0	18		0	9		0	7		0	4		0	13		0	15		0	24		0	8		0	9		0	16		0	25		0	10		0	8		0	50		0	48
18	16201465	G	<*>		0	19		0	9		0	7		0	4		0	13		0	15		0	23		0	8		0	9		0	16		0	23		0	10		0	8		0	50		0	49
18	16201466	TG	T		9	8		3	6		0	7		3	1		3	9		8	7		8	15		3	5		3	6		4	10		11	13		3	6		2	6		26	23		3	41
18	16201471	C	<*>		0	28		0	11		0	10		0	4		0	21		0	19		0	26		0	9		0	15		0	15		0	30		0	10		0	11		0	49		0	59
18	16201472	C	<*>		0	28		0	11		0	11		0	4		0	20		0	20		0	27		0	9		0	15		0	15		0	30		0	10		0	11		0	49		0	60
18	16201473	T	<*>		0	29		0	11		0	11		0	4		0	20		0	20		0	27		0	9		0	14		0	16		0	30		0	10		0	11		0	48		0	60
18	16201474	T	<*>		0	29		0	11		0	11		0	4		0	21		0	20		0	27		0	9		0	14		0	16		0	29		0	10		0	11		0	50		0	62
18	16201475	C	<*>		0	30		0	11		0	11		0	4		0	21		0	20		0	27		0	9		0	13		0	16		0	29		0	10		0	12		0	48		0	60
18	16201476	A	<*>		0	30		0	11		0	11		0	4		0	22		0	21		0	27		0	8		0	14		0	16		0	29		0	10		0	13		0	49		0	63
18	16201477	G	<*>		0	30		0	11		0	11		0	4		0	22		0	21		0	25		0	8		0	14		0	16		0	29		0	12		0	13		0	49		0	63
18	16201478	T	<*>		0	30		0	10		0	11		0	4		0	22		0	20		0	25		0	9		0	14		0	16		0	29		0	12		0	13		0	49		0	65
18	16201479	T	<*>		0	30		0	10		0	11		0	4		0	21		0	19		0	26		0	9		0	14		0	16		0	28		0	12		0	13		0	49		0	65
18	16201480	C	<*>		0	30		0	10		0	12		0	4		0	22		0	19		0	26		0	9		0	14		0	16		0	28		0	12		0	15		0	49		0	67
18	16201481	A	<*>		0	30		0	10		0	12		0	4		0	22		0	19		0	26		0	9		0	14		0	17		0	28		0	12		0	15		0	49		0	67
18	16201482	T	<*>		0	32		0	10		0	12		0	4		0	22		0	19		0	24		0	9		0	16		0	17		0	28		0	12		0	15		0	49		0	69
18	16201483	C	<*>		0	33		0	10		0	12		0	4		0	25		0	21		0	24		0	8		0	16		0	17		0	29		0	12		0	15		0	51		0	69
18	16201484	A	<*>		0	32		0	10		0	12		0	4		0	26		0	21		0	23		0	8		0	16		0	16		0	29		0	13		0	15		0	52		0	69
18	16201485	G	<*>		0	31		0	10		0	11		0	4		0	25		0	22		0	23		0	9		0	16		0	16		0	29		0	14		0	15		0	53		0	68
18	16201486	C	<*>		0	31		0	10		0	11		0	4		0	26		0	21		0	23		0	9		0	16		0	15		0	29		0	14		0	15		0	53		0	69
18	16201487	C	<*>		0	32		0	10		0	11		0	4		0	26		0	21		0	25		0	10		0	16		0	14		0	30		0	14		0	15		0	53		0	70
18	16201488	T	<*>		0	31		0	11		0	11		0	3		0	26		0	20		0	25		0	10		0	16		0	14		0	29		0	14		0	15		0	52		0	70
18	16201489	C	<*>		0	31		0	11		0	11		0	3		0	26		0	20		0	23		0	10		0	16		0	14		0	30		0	14		0	15		0	53		0	71
18	16201490	G	<*>		0	31		0	10		0	11		0	3		0	24		0	20		0	23		0	11		0	15		0	14		0	32		0	15		0	15		0	50		0	69
18	16201491	C	<*>		0	31		0	9		0	11		0	3		0	24		0	20		0	24		0	11		0	15		0	14		0	33		0	15		0	15		0	52		0	68
18	16201492	C	<*>		0	31		0	9		0	11		0	3		0	22		0	20		0	25		0	11		0	15		0	14		0	33		0	16		0	15		0	54		0	70
18	16201493	T	<*>		0	31		0	9		0	12		0	3		0	23		0	20		0	25		0	13		0	15		0	14		0	35		0	16		0	15		0	67		0	67
18	16201495	C	<*>		0	31		0	9		0	12		0	2		0	23		0	20		0	26		0	13		0	15		0	14		0	37		0	16		0	15		0	69		0	66
18	16201496	A	G		7	24		0	9		0	12		0	2		0	23		0	20		0	27		0	13		0	15		0	14		0	37		0	16		0	15		2	66		0	66
18	16201497	A	<*>		0	32		0	9		0	12		0	2		0	22		0	21		0	27		0	13		0	15		0	14		0	37		0	16		0	15		0	67		0	66
18	16201498	G	<*>		0	32		0	8		0	12		0	2		0	22		0	20		0	25		0	13		0	15		0	13		0	38		0	16		0	15		0	67		0	66
18	16201499	C	<*>		0	30		0	8		0	12		0	2		0	23		0	20		0	29		0	12		0	13		0	13		0	36		0	16		0	15		0	65		0	67
18	16201500	A	<*>		0	30		0	8		0	12		0	2		0	22		0	20		0	29		0	12		0	13		0	13		0	36		0	16		0	14		0	66		0	66
18	16201501	T	<*>		0	30		0	8		0	12		0	2		0	23		0	19		0	29		0	12		0	13		0	13		0	36		0	16		0	14		0	65		0	68
18	16201502	G	<*>		0	30		0	8		0	12		0	2		0	24		0	19		0	29		0	12		0	13		0	12		0	36		0	16		0	14		0	66		0	69
18	16201503	C	<*>		0	30		0	9		0	12		0	2		0	25		0	19		0	29		0	13		0	14		0	12		0	36		0	16		0	14		0	66		0	66
18	16201504	T	<*>		0	30		0	9		0	12		0	2		0	25		0	19		0	28		0	13		0	14		0	13		0	36		0	17		0	14		0	66		0	66
18	16201505	T	<*>		0	30		0	9		0	12		0	2		0	25		0	21		0	28		0	13		0	14		0	13		0	36		0	18		0	14		0	66		0	68
18	16201506	C	<*>		0	30		0	10		0	12		0	2		0	24		0	20		0	28		0	13		0	14		0	13		0	36		0	18		0	14		0	67		0	69
18	16201507	C	<*>		0	30		0	9		0	12		0	2		0	24		0	21		0	28		0	13		0	14		0	13		0	36		0	17		0	14		0	65		0	69
18	16201508	A	<*>		0	30		0	10		0	10		0	2		0	25		0	21		0	28		0	13		0	14		0	15		0	37		0	17		0	14		0	68		0	71
18	16201509	T	<*>		0	29		0	10		0	10		0	2		0	25		0	22		0	28		0	13		0	14		0	15		0	37		0	17		0	14		0	68		0	70
18	16201510	A	<*>		0	28		0	10		0	10		0	2		0	26		0	22		0	29		0	12		0	13		0	14		0	37		0	18		0	14		0	67		0	70
18	16201511	A	<*>		0	28		0	10		0	10		0	2		0	26		0	22		0	29		0	10		0	13		0	14		0	35		0	18		0	15		0	52		0	69
18	16201512	C	<*>		0	28		0	10		0	10		0	2		0	26		0	22		0	31		0	10		0	13		0	14		0	35		0	18		0	15		0	51		0	69
18	16201513	T	<*>		0	28		0	10		0	10		0	2		0	26		0	22		0	32		0	10		0	13		0	14		0	36		0	18		0	15		0	51		0	68
18	16201514	A	<*>		0	28		0	10		0	11		0	2		0	27		0	23		0	32		0	8		0	12		0	14		0	35		0	17		0	15		0	49		0	67
18	16201515	C	<*>		0	28		0	10		0	13		0	1		0	26		0	23		0	34		0	8		0	12		0	13		0	35		0	16		0	15		0	49		0	67
18	16201516	G	<*>		0	26		0	10		0	13		0	2		0	26		0	23		0	35		0	8		0	12		0	13		0	36		0	16		0	15		0	49		0	67
18	16201517	A	<*>		0	27		0	10		0	13		0	2		0	26		0	23		0	35		0	8		0	13		0	14		0	35		0	17		0	15		0	49		0	67
18	16201518	T	<*>		0	27		0	10		0	13		0	2		0	25		0	23		0	35		0	8		0	14		0	14		0	35		0	17		0	14		0	51		0	69
18	16201519	G	<*>		0	27		0	10		0	12		0	2		0	25		0	23		0	35		0	8		0	14		0	13		0	34		0	16		0	14		0	51		0	68
18	16201520	A	<*>		0	27		0	10		0	12		0	2		0	25		0	23		0	35		0	8		0	15		0	13		0	34		0	19		0	14		0	51		0	66
18	16201521	A	<*>		0	28		0	10		0	12		0	2		0	25		0	23		0	32		0	8		0	15		0	13		0	34		0	19		0	14		0	51		0	67
18	16201522	C	<*>		0	29		0	11		0	12		0	2		0	25		0	23		0	33		0	8		0	14		0	13		0	35		0	20		0	14		0	50		0	67
18	16201523	C	<*>		0	30		0	11		0	13		0	2		0	25		0	23		0	34		0	8		0	14		0	13		0	36		0	20		0	14		0	55		0	69
18	16201524	T	<*>		0	30		0	10		0	13		0	2		0	25		0	23		0	33		0	8		0	14		0	12		0	37		0	20		0	14		0	51		0	70
18	16201525	G	<*>		0	30		0	10		0	13		0	2		0	26		0	23		0	34		0	8		0	13		0	12		0	37		0	21		0	15		0	48		0	69
18	16201526	G	<*>		0	30		0	9		0	13		0	2		0	26		0	23		0	35		0	8		0	14		0	12		0	37		0	21		0	15		0	50		0	68
18	16201527	A	<*>		0	30		0	9		0	14		0	2		0	26		0	23		0	35		0	8		0	13		0	13		0	37		0	20		0	15		0	51		0	68
18	16201528	A	<*>		0	32		0	9		0	14		0	2		0	26		0	24		0	34		0	9		0	13		0	12		0	35		0	20		0	15		0	51		0	68
18	16201529	T	<*>		0	31		0	9		0	14		0	2		0	26		0	24		0	34		0	9		0	13		0	12		0	36		0	20		0	14		0	51		0	68
18	16201530	G	<*>		0	31		0	9		0	14		0	2		0	26		0	24		0	34		0	9		0	12		0	12		0	36		0	20		0	15		0	50		0	68
18	16201531	A	<*>		0	31		0	9		0	14		0	2		0	27		0	25		0	34		0	9		0	12		0	11		0	37		0	20		0	16		0	49		0	69
18	16201532	C	<*>		0	31		0	9		0	14		0	2		0	27		0	26		0	34		0	9		0	12		0	11		0	37		0	20		0	17		0	48		0	69
18	16201533	T	<*>		0	31		0	9		0	13		0	2		0	27		0	27		0	34		0	9		0	12		0	10		0	37		0	20		0	18		0	48		0	70
18	16201534	G	<*>		0	30		0	9		0	13		0	2		0	27		0	26		0	34		0	10		0	11		0	10		0	36		0	19		0	18		0	47		0	69
18	16201535	A	<*>		0	30		0	9		0	13		0	2		0	27		0	25		0	34		0	10		0	11		0	10		0	36		0	19		0	18		0	46		0	68
18	16201536	T	<*>		0	29		0	9		0	14		0	2		0	27		0	25		0	35		0	10		0	11		0	11		0	36		0	19		0	17		0	48		0	68
18	16201537	C	<*>		0	29		0	9		0	14		0	1		0	27		0	26		0	35		0	10		0	11		0	11		0	35		0	19		0	18		0	48		0	68
18	16201538	A	<*>		0	31		0	9		0	14		0	1		0	27		0	26		0	35		0	10		0	11		0	11		0	38		0	18		0	17		0	51		0	70
18	16201539	A	<*>		0	32		0	9		0	14		0	1		0	28		0	26		0	33		0	10		0	11		0	11		0	37		0	18		0	17		0	50		0	72
18	16201540	T	<*>		0	32		0	9		0	14		0	1		0	28		0	26		0	33		0	10		0	11		0	11		0	38		0	18		0	17		0	46		0	72
18	16201541	C	<*>		0	31		0	8		0	14		0	1		0	28		0	26		0	33		0	12		0	10		0	12		0	39		0	19		0	17		0	47		0	72
18	16201542	T	<*>		0	31		0	9		0	14		0	1		0	28		0	25		0	33		0	12		0	11		0	11		0	38		0	20		0	17		0	46		0	72
18	16201543	G	<*>		0	30		0	9		0	14		0	1		0	27		0	25		0	34		0	12		0	11		0	11		0	38		0	21		0	17		0	47		0	71
18	16201545	A	<*>		0	28		0	9		0	14		0	1		0	26		0	24		0	35		0	12		0	10		0	12		0	38		0	21		0	16		0	46		0	74
18	16201546	G	T		15	13		5	4		6	8		1	0		18	8		12	13		19	17		7	5		6	4		8	4		21	17		12	9		5	11		19	27		27	46
18	16201547	G	<*>		0	29		0	9		0	14		0	1		0	26		0	25		0	37		0	12		0	10		0	13		0	40		0	22		0	15		0	46		0	72
18	16201548	A	<*>		0	29		0	8		0	14		0	1		0	26		0	25		0	37		0	13		0	11		0	13		0	40		0	22		0	15		0	47		0	73
18	16201549	A	<*>		0	28		0	8		0	14		0	1		0	26		0	25		0	36		0	13		0	11		0	13		0	39		0	22		0	14		0	45		0	72
18	16201550	T	<*>		0	28		0	8		0	13		0	1		0	27		0	24		0	36		0	13		0	12		0	12		0	39		0	22		0	14		0	47		0	72
18	16201551	A	<*>		0	28		0	8		0	13		0	1		0	25		0	25		0	35		0	13		0	12		0	12		0	38		0	22		0	14		0	47		0	72
18	16201552	G	<*>		0	28		0	8		0	13		0	1		0	25		0	25		0	35		0	13		0	12		0	12		0	38		0	21		0	14		0	47		0	71
18	16201553	C	T		15	13		4	4		8	8		1	1		16	9		13	14		18	18		8	5		7	5		9	3		23	14		12	9		5	7		19	28		27	44
18	16201554	T	<*>		0	29		0	8		0	16		0	2		0	25		0	25		0	37		0	13		0	12		0	13		0	36		0	21		0	12		0	47		0	71
18	16201555	G	<*>		0	30		0	7		0	15		0	2		0	26		0	25		0	38		0	14		0	13		0	14		0	33		0	20		0	12		0	46		0	71
18	16201556	C	<*>		0	28		0	7		0	15		0	2		0	25		0	25		0	38		0	14		0	12		0	14		0	33		0	20		0	12		0	44		0	71
18	16201557	C	<*>		0	28		0	7		0	15		0	2		0	23		0	26		0	38		0	14		0	12		0	14		0	34		0	18		0	12		0	45		0	72
18	16201558	A	<*>		0	28		0	7		0	16		0	2		0	24		0	25		0	39		0	15		0	13		0	14		0	34		0	20		0	12		0	45		0	70
18	16201559	T	<*>		0	28		0	7		0	16		0	2		0	24		0	26		0	39		0	15		0	12		0	14		0	35		0	20		0	12		0	45		0	71
18	16201560	T	<*>		0	28		0	8		0	16		0	2		0	24		0	26		0	39		0	15		0	12		0	15		0	36		0	20		0	11		0	45		0	69
18	16201561	T	<*>		0	28		0	8		0	16		0	2		0	24		0	26		0	39		0	15		0	11		0	15		0	36		0	21		0	10		0	45		0	69
18	16201562	T	<*>		0	27		0	8		0	15		0	2		0	23		0	27		0	39		0	15		0	10		0	15		0	37		0	21		0	11		0	45		0	68
18	16201563	G	<*>		0	28		0	8		0	15		0	2		0	23		0	26		0	39		0	15		0	10		0	15		0	35		0	21		0	11		0	44		0	70
18	16201564	T	<*>		0	28		0	9		0	15		0	2		0	23		0	25		0	39		0	15		0	10		0	14		0	34		0	21		0	12		0	44		0	69
18	16201565	C	<*>		0	28		0	9		0	15		0	2		0	23		0	24		0	39		0	15		0	10		0	14		0	35		0	21		0	13		0	44		0	68
18	16201566	GTGCTTATA	ATGCCTATT		8	12		4	3		5	4		1	2		12	6		8	9		17	20		6	6		6	3		9	5		21	14		12	8		6	7		16	26		24	36
18	16201566	GTGCTTATA	ATGCTTATT		8	12		0	3		0	4		0	2		0	6		0	9		0	20		0	6		0	3		0	5		0	14		0	8		0	7		0	26		0	36
18	16201575	G	<*>		0	29		0	9		0	12		0	3		0	24		0	23		0	38		0	16		0	12		0	14		0	36		0	22		0	15		0	43		0	68
18	16201576	G	<*>		0	28		0	9		0	12		0	3		0	23		0	24		0	40		0	16		0	12		0	13		0	37		0	21		0	15		0	43		0	67
18	16201577	A	<*>		0	28		0	7		0	12		0	3		0	22		0	23		0	40		0	16		0	12		0	13		0	35		0	21		0	14		0	43		0	67
18	16201578	C	<*>		0	27		0	10		0	12		0	3		0	24		0	23		0	40		0	16		0	13		0	14		0	38		0	20		0	15		0	42		0	71
18	16201579	C	<*>		0	28		0	10		0	12		0	3		0	25		0	23		0	39		0	16		0	13		0	14		0	39		0	19		0	14		0	46		0	71
18	16201580	C	<*>		0	28		0	10		0	12		0	3		0	24		0	23		0	38		0	16		0	13		0	14		0	40		0	20		0	14		0	46		0	70
18	16201581	A	<*>		0	26		0	10		0	12		0	3		0	24		0	23		0	38		0	16		0	12		0	14		0	40		0	19		0	14		0	46		0	70
18	16201582	C	<*>		0	25		0	10		0	12		0	3		0	24		0	24		0	38		0	17		0	13		0	16		0	40		0	21		0	14		0	47		0	71
18	16201583	C	<*>		0	24		0	10		0	12		0	3		0	24		0	24		0	39		0	17		0	13		0	16		0	41		0	21		0	14		0	47		0	71
18	16201584	T	<*>		0	24		0	10		0	12		0	3		0	23		0	24		0	39		0	16		0	13		0	17		0	39		0	20		0	15		0	45		0	72
18	16201585	C	<*>		0	24		0	10		0	12		0	3		0	23		0	24		0	39		0	16		0	13		0	17		0	40		0	20		0	15		0	47		0	73
18	16201586	C	<*>		0	24		0	10		0	12		0	3		0	23		0	25		0	40		0	16		0	15		0	17		0	40		0	20		0	15		0	46		0	72
18	16201587	A	<*>		0	24		0	10		0	12		0	3		0	22		0	26		0	41		0	15		0	15		0	17		0	39		0	20		0	15		0	47		0	72
18	16201588	A	G		0	24		0	9		0	12		0	3		0	21		0	27		0	41		0	15		0	15		0	18		0	40		0	20		0	16		0	48		0	72
18	16201589	A	<*>		0	24		0	9		0	12		0	3		0	22		0	27		0	42		0	15		0	15		0	17		0	40		0	20		0	15		0	45		0	72
18	16201590	T	<*>		0	25		0	9		0	12		0	3		0	22		0	27		0	42		0	14		0	15		0	17		0	41		0	20		0	14		0	47		0	72
18	16201591	T	A		0	26		0	8		0	13		0	3		0	23		0	27		0	44		0	14		0	15		0	17		0	40		0	20		0	14		0	46		0	71
18	16201592	A	<*>		0	26		0	9		0	14		0	3		0	22		0	28		0	45		0	15		0	15		0	18		0	40		0	21		0	14		0	47		0	70
18	16201593	A	<*>		0	26		0	9		0	14		0	3		0	22		0	28		0	45		0	15		0	15		0	18		0	40		0	21		0	14		0	45		0	74
18	16201594	G	<*>		0	27		0	9		0	14		0	3		0	22		0	28		0	45		0	15		0	15		0	19		0	39		0	21		0	14		0	47		0	74
18	16201596	G	<*>		0	25		0	8		0	14		0	3		0	20		0	29		0	46		0	15		0	15		0	19		0	37		0	22		0	15		0	46		0	74
18	16201597	T	<*>		0	25		0	8		0	14		0	3		0	20		0	28		0	45		0	15		0	15		0	19		0	40		0	22		0	15		0	46		0	72
18	16201598	C	<*>		0	24		0	8		0	14		0	3		0	20		0	28		0	45		0	15		0	15		0	20		0	40		0	22		0	15		0	45		0	72
18	16201599	A	<*>		0	24		0	8		0	14		0	3		0	19		0	28		0	46		0	14		0	15		0	20		0	40		0	22		0	15		0	45		0	73
18	16201600	A	<*>		0	24		0	9		0	14		0	3		0	19		0	29		0	41		0	15		0	15		0	19		0	40		0	22		0	15		0	45		0	73
18	16201601	T	<*>		0	24		0	9		0	14		0	3		0	17		0	29		0	41		0	15		0	15		0	20		0	40		0	22		0	15		0	46		0	73
18	16201602	T	<*>		0	24		0	10		0	14		0	3		0	17		0	29		0	43		0	15		0	15		0	20		0	40		0	22		0	15		0	45		0	75
18	16201603	C	<*>		0	25		0	10		0	14		0	3		0	17		0	29		0	45		0	15		0	12		0	20		0	40		0	22		0	15		0	46		0	77
18	16201604	T	<*>		0	25		0	10		0	14		0	3		0	17		0	30		0	44		0	15		0	12		0	21		0	40		0	21		0	16		0	46		0	80
18	16201605	G	<*>		0	25		0	12		0	14		0	3		0	18		0	28		0	44		0	15		0	12		0	21		0	40		0	21		0	16		0	46		0	80
18	16201606	T	<*>		0	25		0	12		0	14		0	3		0	18		0	28		0	43		0	15		0	12		0	21		0	40		0	21		0	16		0	46		0	79
18	16201607	C	<*>		0	25		0	12		0	14		0	3		0	18		0	27		0	44		0	14		0	12		0	21		0	40		0	21		0	16		0	45		0	78
18	16201608	A	<*>		0	24		0	12		0	14		0	3		0	17		0	26		0	44		0	14		0	12		0	21		0	39		0	21		0	17		0	45		0	77
18	16201609	C	<*>		0	24		0	12		0	14		0	3		0	17		0	25		0	45		0	14		0	12		0	21		0	40		0	21		0	17		0	46		0	77
18	16201610	AGTA	TGTC		14	10		4	7		3	10		1	2		3	14		8	16		14	26		9	5		7	3		11	8		19	17		7	9		7	9		16	26		25	48
18	16201614	T	<*>		0	24		0	11		0	13		0	3		0	17		0	24		0	39		0	14		0	11		0	20		0	36		0	19		0	16		0	41		0	72
18	16201615	C	<*>		0	25		0	11		0	12		0	3		0	18		0	24		0	39		0	14		0	10		0	20		0	36		0	20		0	16		0	42		0	74
18	16201616	A	<*>		0	24		0	11		0	11		0	2		0	19		0	24		0	37		0	14		0	10		0	19		0	34		0	20		0	16		0	41		0	75
18	16201617	T	<*>		0	25		0	11		0	11		0	2		0	20		0	24		0	37		0	14		0	10		0	18		0	34		0	20		0	16		0	42		0	74
18	16201618	T	<*>		0	27		0	11		0	11		0	2		0	21		0	24		0	36		0	14		0	9		0	17		0	34		0	20		0	16		0	41		0	74
18	16201619	AATTGCGATA	CAGTGCAATC		0	12		0	2		0	3		0	1		0	14		0	16		0	23		0	5		0	3		0	7		0	16		0	9		0	7		0	25		0	43
18	16201619	AATTGCGATA	CAGTGCGATC		14	12		4	2		2	3		0	1		5	14		7	16		11	23		8	5		6	3		10	7		17	16		9	9		7	7		14	25		24	43
18	16201629	A	<*>		0	34		0	12		0	13		0	3		0	23		0	28		0	39		0	15		0	10		0	18		0	40		0	19		0	13		0	41		0	78
18	16201630	A	<*>		0	34		0	12		0	13		0	3		0	23		0	28		0	40		0	15		0	10		0	18		0	41		0	19		0	13		0	42		0	78
18	16201631	T	<*>		0	34		0	12		0	12		0	3		0	22		0	27		0	39		0	15		0	10		0	18		0	41		0	19		0	13		0	42		0	78
18	16201632	T	<*>		0	34		0	12		0	12		0	3		0	23		0	26		0	39		0	15		0	10		0	18		0	40		0	19		0	13		0	42		0	78
18	16201633	T	<*>		0	34		0	12		0	12		0	3		0	23		0	25		0	39		0	16		0	11		0	18		0	41		0	18		0	13		0	39		0	78
18	16201634	A	C		0	34		0	12		0	12		0	3		0	23		0	25		0	40		0	16		0	11		0	18		0	40		0	19		0	13		0	40		0	77
18	16201635	T	<*>		0	34		0	12		0	12		0	3		0	22		0	25		0	40		0	15		0	11		0	19		0	41		0	19		0	13		0	40		0	76
18	16201636	C	<*>		0	34		0	11		0	11		0	3		0	23		0	25		0	40		0	14		0	11		0	18		0	41		0	19		0	14		0	40		0	77
18	16201637	T	<*>		0	34		0	11		0	11		0	3		0	23		0	23		0	39		0	14		0	11		0	18		0	40		0	18		0	14		0	40		0	78
18	16201638	C	<*>		0	34		0	11		0	11		0	3		0	23		0	23		0	39		0	14		0	11		0	18		0	39		0	19		0	14		0	39		0	77
18	16201639	G	<*>		0	34		0	11		0	11		0	4		0	22		0	22		0	39		0	14		0	11		0	18		0	37		0	18		0	14		0	40		0	78
18	16201640	A	<*>		0	34		0	11		0	11		0	5		0	24		0	22		0	38		0	14		0	12		0	18		0	38		0	18		0	14		0	41		0	78
18	16201641	A	<*>		0	33		0	11		0	11		0	5		0	24		0	22		0	38		0	14		0	12		0	18		0	38		0	18		0	14		0	40		0	77
18	16201642	G	<*>		0	31		0	11		0	11		0	5		0	24		0	21		0	37		0	14		0	12		0	19		0	40		0	18		0	14		0	39		0	79
18	16201643	C	<*>		0	29		0	11		0	11		0	5		0	24		0	21		0	37		0	14		0	12		0	19		0	40		0	19		0	14		0	41		0	80
18	16201644	A	<*>		0	29		0	11		0	11		0	5		0	24		0	20		0	36		0	13		0	12		0	18		0	40		0	19		0	14		0	39		0	83
18	16201645	G	<*>		0	29		0	11		0	11		0	5		0	23		0	18		0	35		0	13		0	12		0	17		0	41		0	18		0	14		0	41		0	84
18	16201646	C	<*>		0	29		0	11		0	11		0	5		0	23		0	18		0	35		0	13		0	12		0	17		0	42		0	18		0	15		0	41		0	83
18	16201647	C	<*>		0	27		0	11		0	10		0	5		0	23		0	19		0	36		0	13		0	12		0	17		0	42		0	18		0	14		0	38		0	86
18	16201648	A	<*>		0	27		0	11		0	10		0	5		0	23		0	19		0	36		0	13		0	11		0	17		0	41		0	18		0	15		0	41		0	89
18	16201649	G	<*>		0	27		0	11		0	10		0	5		0	23		0	19		0	37		0	13		0	11		0	17		0	41		0	18		0	15		0	42		0	89
18	16201650	A	<*>		0	27		0	11		0	10		0	5		0	23		0	19		0	37		0	13		0	10		0	16		0	41		0	18		0	15		0	42		0	89
18	16201651	A	<*>		0	27		0	11		0	10		0	5		0	23		0	19		0	36		0	13		0	10		0	16		0	40		0	18		0	15		0	40		0	89
18	16201652	CTCG	TTCA		14	9		3	5		1	8		2	3		10	12		8	11		14	21		10	2		5	3		9	5		18	22		9	9		8	7		15	26		40	46
18	16201656	T	<*>		0	26		0	9		0	9		0	5		0	23		0	21		0	37		0	14		0	9		0	15		0	42		0	20		0	16		0	42		0	91
18	16201657	T	<*>		0	26		0	9		0	10		0	5		0	24		0	21		0	38		0	15		0	9		0	15		0	42		0	20		0	16		0	41		0	92
18	16201658	G	<*>		0	26		0	9		0	9		0	5		0	23		0	21		0	38		0	14		0	9		0	15		0	42		0	19		0	16		0	39		0	92
18	16201659	A	<*>		0	27		0	9		0	9		0	5		0	23		0	21		0	37		0	14		0	9		0	15		0	42		0	19		0	17		0	42		0	92
18	16201660	A	C		0	28		0	9		0	9		0	5		0	23		0	22		0	37		0	14		0	9		0	14		0	41		0	19		0	18		0	42		0	92
18	16201661	G	<*>		0	29		0	9		0	9		0	5		0	22		0	22		0	37		0	14		0	9		0	15		0	41		0	20		0	18		0	42		0	91
18	16201662	A	<*>		0	29		0	9		0	9		0	5		0	22		0	22		0	37		0	15		0	9		0	16		0	40		0	20		0	18		0	41		0	91
18	16201663	A	<*>		0	29		0	9		0	9		0	6		0	23		0	22		0	37		0	15		0	10		0	16		0	41		0	20		0	18		0	41		0	92
18	16201664	T	<*>		0	29		0	8		0	10		0	6		0	23		0	22		0	37		0	15		0	10		0	15		0	40		0	20		0	18		0	41		0	93
18	16201665	A	<*>		0	30		0	8		0	10		0	6		0	23		0	21		0	38		0	15		0	10		0	15		0	40		0	20		0	18		0	40		0	91
18	16201666	G	T		17	13		4	4		2	8		2	3		13	10		7	14		16	22		12	1		4	3		11	4		18	21		9	11		10	7		13	27		43	48
18	16201667	G	<*>		0	30		0	8		0	9		0	5		0	23		0	22		0	38		0	14		0	7		0	15		0	39		0	20		0	16		0	40		0	86
18	16201668	G	<*>		0	29		0	8		0	9		0	5		0	25		0	22		0	38		0	14		0	7		0	15		0	38		0	19		0	16		0	41		0	88
18	16201669	T	<*>		0	29		0	8		0	9		0	5		0	25		0	22		0	36		0	14		0	6		0	15		0	37		0	20		0	14		0	40		0	86
18	16201670	G	A		0	28		0	8		0	9		0	5		0	25		0	22		0	37		0	14		0	6		0	15		0	38		0	19		0	14		0	40		0	86
18	16201671	G	<*>		0	28		0	8		0	9		0	5		0	25		0	21		0	38		0	14		0	8		0	15		0	38		0	19		0	15		0	41		0	84
18	16201672	G	<*>		0	28		0	7		0	9		0	5		0	25		0	20		0	39		0	14		0	8		0	15		0	38		0	19		0	14		0	41		0	86
18	16201673	G	<*>		0	28		0	7		0	9		0	5		0	23		0	19		0	40		0	14		0	8		0	15		0	38		0	19		0	13		0	40		0	87
18	16201674	A	<*>		0	28		0	7		0	9		0	5		0	23		0	19		0	40		0	14		0	8		0	15		0	38		0	19		0	13		0	42		0	85
18	16201675	A	<*>		0	27		0	7		0	9		0	5		0	23		0	20		0	42		0	14		0	8		0	15		0	38		0	18		0	13		0	40		0	86
18	16201677	T	<*>		0	30		0	6		0	10		0	5		0	23		0	20		0	42		0	14		0	8		0	14		0	39		0	17		0	13		0	42		0	86
18	16201678	A	<*>		0	29		0	6		0	10		0	5		0	22		0	19		0	42		0	14		0	8		0	14		0	38		0	17		0	14		0	42		0	87
18	16201679	A	<*>		0	30		0	7		0	12		0	5		0	21		0	19		0	43		0	14		0	8		0	14		0	38		0	17		0	14		0	41		0	89
18	16201680	T	<*>		0	30		0	7		0	13		0	5		0	21		0	19		0	43		0	13		0	8		0	14		0	36		0	17		0	14		0	39		0	87
18	16201681	T	<*>		0	31		0	7		0	13		0	5		0	21		0	18		0	43		0	13		0	8		0	14		0	37		0	18		0	14		0	42		0	88
18	16201682	C	<*>		0	33		0	7		0	13		0	5		0	21		0	17		0	42		0	13		0	9		0	14		0	36		0	18		0	14		0	41		0	87
18	16201683	C	<*>		0	33		0	7		0	13		0	5		0	22		0	17		0	41		0	13		0	10		0	14		0	36		0	18		0	14		0	43		0	86
18	16201684	C	<*>		0	33		0	7		0	13		0	5		0	22		0	18		0	40		0	13		0	10		0	13		0	35		0	18		0	14		0	43		0	87
18	16201685	T	G		10	22		2	5		5	8		2	3		14	8		8	11		13	27		11	2		4	6		9	3		17	21		9	8		7	7		14	29		37	49
18	16201687	A	<*>		0	32		0	7		0	13		0	5		0	23		0	19		0	40		0	13		0	10		0	12		0	38		0	18		0	14		0	44		0	87
18	16201688	A	<*>		0	30		0	7		0	13		0	5		0	24		0	20		0	40		0	13		0	10		0	13		0	38		0	18		0	14		0	42		0	86
18	16201689	G	<*>		0	30		0	7		0	13		0	5		0	24		0	20		0	41		0	13		0	11		0	13		0	36		0	18		0	14		0	43		0	88
18	16201690	T	<*>		0	29		0	7		0	13		0	5		0	24		0	20		0	40		0	14		0	10		0	12		0	35		0	18		0	14		0	43		0	84
18	16201691	A	<*>		0	29		0	7		0	12		0	5		0	23		0	20		0	41		0	13		0	11		0	11		0	34		0	17		0	14		0	43		0	87
18	16201692	G	<*>		0	29		0	7		0	11		0	5		0	23		0	20		0	39		0	13		0	11		0	12		0	34		0	17		0	15		0	42		0	86
18	16201693	G	<*>		0	29		0	7		0	11		0	5		0	24		0	20		0	39		0	13		0	11		0	11		0	34		0	18		0	16		0	42		0	84
18	16201694	C	<*>		0	29		0	7		0	11		0	5		0	24		0	20		0	38		0	13		0	11		0	11		0	34		0	18		0	15		0	41		0	77
18	16201695	T	<*>		0	29		0	7		0	11		0	5		0	24		0	20		0	37		0	13		0	11		0	10		0	34		0	16		0	15		0	40		0	79
18	16201696	C	<*>		0	29		0	7		0	11		0	5		0	24		0	19		0	38		0	14		0	11		0	11		0	35		0	17		0	15		0	42		0	79
18	16201697	A	<*>		0	29		0	7		0	11		0	5		0	24		0	19		0	39		0	14		0	11		0	10		0	35		0	17		0	15		0	43		0	79
18	16201698	A	<*>		0	29		0	8		0	11		0	5		0	24		0	19		0	39		0	14		0	11		0	11		0	33		0	18		0	14		0	43		0	80
18	16201699	C	<*>		0	31		0	8		0	11		0	5		0	24		0	19		0	39		0	13		0	11		0	11		0	35		0	18		0	14		0	43		0	79
18	16201700	A	<*>		0	30		0	7		0	11		0	5		0	24		0	18		0	39		0	13		0	11		0	12		0	34		0	18		0	14		0	42		0	78
18	16201701	T	<*>		0	30		0	7		0	11		0	5		0	24		0	18		0	39		0	13		0	11		0	13		0	34		0	18		0	14		0	43		0	78
18	16201702	T	<*>		0	30		0	6		0	11		0	5		0	24		0	17		0	39		0	13		0	11		0	13		0	35		0	18		0	13		0	42		0	80
18	16201703	C	<*>		0	30		0	7		0	11		0	5		0	24		0	18		0	38		0	13		0	11		0	12		0	35		0	18		0	13		0	43		0	82
18	16201704	A	<*>		0	30		0	7		0	11		0	5		0	23		0	18		0	37		0	13		0	11		0	12		0	35		0	17		0	13		0	43		0	82
18	16201705	A	<*>		0	30		0	6		0	11		0	5		0	23		0	18		0	38		0	13		0	11		0	14		0	35		0	17		0	13		0	43		0	82
18	16201706	G	A		7	23		0	7		0	11		0	5		0	23		0	18		15	23		2	11		1	9		2	11		0	35		7	11		6	8		8	34		0	82
18	16201707	T	<*>		0	30		0	6		0	11		0	5		0	23		0	18		0	38		0	13		0	10		0	14		0	35		0	17		0	14		0	43		0	82
18	16201708	C	<*>		0	30		0	6		0	11		0	5		0	24		0	18		0	37		0	13		0	10		0	14		0	35		0	18		0	14		0	43		0	83
18	16201709	T	<*>		0	30		0	6		0	10		0	5		0	24		0	19		0	37		0	13		0	10		0	13		0	34		0	18		0	14		0	42		0	82
18	16201711	C	A		0	31		0	6		0	10		0	5		0	23		0	17		0	38		0	13		0	10		0	12		0	34		0	16		0	14		0	41		0	80
18	16201713	T	A		19	13		2	4		4	5		2	3		16	7		6	10		17	23		10	3		3	6		11	3		13	21		7	8		6	8		14	24		44	38
18	16201714	A	<*>		0	33		0	6		0	9		0	5		0	23		0	16		0	39		0	14		0	9		0	14		0	34		0	14		0	14		0	38		0	82
18	16201715	T	<*>		0	32		0	6		0	9		0	5		0	22		0	16		0	39		0	14		0	9		0	14		0	33		0	14		0	14		0	39		0	81
18	16201716	C	<*>		0	33		0	6		0	9		0	5		0	21		0	16		0	39		0	15		0	10		0	15		0	34		0	13		0	13		0	37		0	82
18	16201717	T	<*>		0	32		0	6		0	9		0	5		0	22		0	16		0	39		0	16		0	10		0	16		0	34		0	13		0	13		0	47		0	83
18	16201718	G	A		6	25		4	2		5	4		3	1		6	14		10	5		23	16		4	11		7	3		4	12		22	13		7	6		7	6		22	25		41	42
18	16201719	A	<*>		0	31		0	6		0	9		0	4		0	20		0	15		0	39		0	15		0	10		0	16		0	35		0	13		0	12		0	47		0	84
18	16201720	A	<*>		0	31		0	6		0	9		0	4		0	20		0	15		0	38		0	15		0	10		0	16		0	35		0	12		0	12		0	47		0	87
18	16201721	G	<*>		0	30		0	6		0	9		0	3		0	20		0	15		0	39		0	15		0	10		0	16		0	34		0	12		0	12		0	48		0	88
18	16201722	T	<*>		0	30		0	6		0	9		0	3		0	19		0	15		0	39		0	15		0	10		0	16		0	34		0	12		0	11		0	48		0	88
18	16201723	C	<*>		0	30		0	5		0	9		0	3		0	19		0	15		0	40		0	16		0	10		0	16		0	34		0	13		0	11		0	49		0	87
18	16201724	A	<*>		0	32		0	6		0	9		0	3		0	18		0	15		0	40		0	16		0	10		0	16		0	35		0	13		0	11		0	51		0	87
18	16201725	A	<*>		0	33		0	6		0	7		0	3		0	18		0	15		0	40		0	16		0	10		0	16		0	35		0	13		0	11		0	51		0	88
18	16201726	G	<*>		0	33		0	6		0	7		0	4		0	18		0	16		0	39		0	16		0	10		0	16		0	35		0	13		0	11		0	58		0	88
18	16201727	A	<*>		0	34		0	6		0	7		0	4		0	18		0	15		0	39		0	15		0	10		0	16		0	36		0	13		0	11		0	59		0	88
18	16201728	A	<*>		0	34		0	7		0	7		0	4		0	18		0	15		0	38		0	15		0	10		0	16		0	36		0	13		0	11		0	59		0	86
18	16201729	C	<*>		0	34		0	7		0	7		0	4		0	17		0	15		0	38		0	14		0	10		0	17		0	37		0	13		0	11		0	60		0	87
18	16201730	T	<*>		0	35		0	7		0	7		0	3		0	17		0	15		0	36		0	14		0	9		0	17		0	36		0	13		0	11		0	59		0	87
18	16201731	C	<*>		0	36		0	7		0	7		0	3		0	17		0	15		0	36		0	15		0	9		0	17		0	37		0	13		0	11		0	61		0	86
18	16201732	A	<*>		0	36		0	7		0	7		0	3		0	17		0	15		0	38		0	15		0	9		0	17		0	38		0	13		0	11		0	61		0	87
18	16201733	A	<*>		0	37		0	7		0	7		0	3		0	16		0	14		0	39		0	14		0	9		0	17		0	38		0	13		0	11		0	61		0	85
18	16201734	A	<*>		0	37		0	7		0	7		0	2		0	16		0	14		0	40		0	14		0	9		0	17		0	38		0	14		0	11		0	49		0	84
18	16201735	G	<*>		0	37		0	7		0	7		0	2		0	16		0	14		0	39		0	14		0	9		0	17		0	38		0	14		0	11		0	51		0	84
18	16201736	C	<*>		0	37		0	7		0	7		0	2		0	16		0	14		0	39		0	14		0	9		0	16		0	38		0	15		0	11		0	51		0	82
18	16201737	C	<*>		0	37		0	7		0	7		0	2		0	16		0	15		0	39		0	14		0	9		0	17		0	39		0	15		0	11		0	50		0	79
18	16201738	AAAGTGACAACA	GAAATGACAACT		0	12		0	5		0	3		0	3		0	5		0	11		0	23		0	5		0	6		0	6		0	25		0	5		0	6		0	18		0	41
18	16201741	GTGACAACA	ATGAAAACT		8	12		1	5		4	3		0	3		10	5		5	11		11	23		6	5		1	6		9	6		8	25		4	5		3	6		16	18		21	41
18	16201741	GTGACAACA	ATGACAACT		8	12		0	5		0	3		0	3		0	5		0	11		0	23		0	5		0	6		0	6		0	25		0	5		0	6		0	18		0	41
18	16201750	T	<*>		0	33		0	6		0	8		0	3		0	15		0	16		0	35		0	11		0	9		0	19		0	42		0	11		0	10		0	72		0	67
18	16201751	G	<*>		0	32		0	6		0	8		0	3		0	15		0	16		0	35		0	11		0	9		0	19		0	41		0	11		0	10		0	72		0	67
18	16201752	A	<*>		0	33		0	6		0	8		0	3		0	16		0	16		0	35		0	11		0	9		0	19		0	42		0	11		0	10		0	70		0	67
18	16201753	T	<*>		0	33		0	6		0	8		0	3		0	16		0	16		0	35		0	11		0	9		0	19		0	42		0	11		0	11		0	71		0	68
18	16201754	A	<*>		0	33		0	6		0	8		0	3		0	16		0	16		0	35		0	10		0	9		0	19		0	42		0	11		0	11		0	71		0	67
18	16201755	GTTTT	ATTTC		8	16		1	5		3	4		0	3		7	5		5	8		10	22		4	5		1	8		9	9		7	33		4	7		3	7		17	55		20	45
18	16201755	GTTTTTAT	ATTTCTAC		8	16		0	5		0	4		0	3		0	5		0	8		0	22		0	5		0	8		0	9		0	33		0	7		0	7		0	55		0	45
18	16201763	T	<*>		0	33		0	6		0	7		0	2		0	13		0	15		0	33		0	11		0	9		0	18		0	40		0	12		0	10		0	90		0	67
18	16201764	T	<*>		0	33		0	6		0	6		0	2		0	13		0	15		0	33		0	11		0	9		0	17		0	38		0	12		0	10		0	91		0	66
18	16201765	T	<*>		0	33		0	6		0	6		0	2		0	13		0	15		0	33		0	11		0	9		0	15		0	38		0	12		0	10		0	81		0	65
18	16201766	G	A		0	31		0	6		0	6		0	2		0	11		0	14		0	32		0	12		0	9		0	13		0	33		0	10		0	11		0	72		0	63
18	16201767	A	<*>		0	31		0	6		0	6		0	2		0	12		0	13		0	31		0	11		0	9		0	13		0	32		0	11		0	11		0	67		0	62
18	16201768	C	<*>		0	31		0	6		0	6		0	2		0	11		0	13		0	31		0	12		0	7		0	13		0	32		0	11		0	11		0	55		0	62
18	16201769	A	<*>		0	31		0	6		0	6		0	2		0	11		0	14		0	29		0	12		0	6		0	13		0	32		0	12		0	11		0	56		0	59
18	16201771	GAAT	AA		15	14		1	5		0	3		0	2		6	5		2	10		7	20		4	7		1	4		7	5		2	26		4	8		1	8		14	23		1	41
18	16201775	G	<*>		0	31		0	6		0	3		0	2		0	11		0	12		0	29		0	11		0	5		0	12		0	28		0	12		0	10		0	49		0	46
18	16201776	C	<*>		0	31		0	5		0	3		0	2		0	11		0	12		0	28		0	11		0	5		0	12		0	28		0	13		0	10		0	49		0	48
18	16201777	T	<*>		0	30		0	5		0	2		0	2		0	11		0	11		0	27		0	11		0	5		0	12		0	27		0	13		0	10		0	48		0	49
18	16201778	G	<*>		0	30		0	5		0	2		0	2		0	11		0	11		0	26		0	11		0	5		0	12		0	27		0	17		0	10		0	48		0	49
18	16201779	T	<*>		0	30		0	4		0	2		0	2		0	11		0	11		0	26		0	11		0	4		0	12		0	28		0	17		0	10		0	49		0	48
18	16201780	A	<*>		0	30		0	4		0	2		0	2		0	11		0	10		0	25		0	13		0	4		0	12		0	28		0	17		0	10		0	50		0	50
18	16201781	G	<*>		0	29		0	4		0	2		0	2		0	11		0	11		0	25		0	13		0	4		0	12		0	27		0	17		0	10		0	49		0	51
18	16201782	C	<*>		0	30		0	4		0	2		0	2		0	11		0	11		0	25		0	13		0	3		0	12		0	28		0	17		0	10		0	49		0	51
18	16201783	A	<*>		0	30		0	4		0	2		0	2		0	10		0	11		0	25		0	13		0	3		0	13		0	30		0	17		0	10		0	49		0	51
18	16201784	A	<*>		0	30		0	4		0	2		0	2		0	10		0	11		0	25		0	13		0	3		0	13		0	30		0	17		0	10		0	49		0	51
18	16201785	G	<*>		0	31		0	4		0	2		0	2		0	10		0	11		0	25		0	13		0	3		0	13		0	30		0	17		0	9		0	49		0	51
18	16201786	C	<*>		0	32		0	4		0	2		0	2		0	10		0	11		0	25		0	12		0	3		0	13		0	28		0	16		0	9		0	48		0	50
18	16201787	T	<*>		0	32		0	4		0	2		0	2		0	10		0	11		0	25		0	13		0	3		0	13		0	28		0	16		0	9		0	48		0	51
18	16201788	T	<*>		0	32		0	4		0	2		0	2		0	10		0	12		0	25		0	12		0	3		0	13		0	27		0	16		0	10		0	49		0	51
18	16201789	AGC	<*>		2	15		0	3		0	2		0	2		0	5		0	9		0	18		0	8		0	2		0	6		0	26		0	13		0	8		0	22		0	55
18	16201792	A	<*>		0	18		0	4		0	4		0	2		0	9		0	12		0	21		0	8		0	2		0	6		0	26		0	13		0	9		0	27		0	55
18	16201793	G	<*>		0	18		0	4		0	4		0	3		0	9		0	12		0	21		0	8		0	3		0	6		0	24		0	14		0	9		0	27		0	54
18	16201794	C	<*>		0	18		0	4		0	4		0	3		0	9		0	12		0	20		0	8		0	3		0	7		0	24		0	14		0	10		0	27		0	54
18	16201795	C	<*>		0	18		0	4		0	4		0	3		0	9		0	12		0	20		0	9		0	3		0	7		0	25		0	14		0	12		0	27		0	55
18	16201796	A	<*>		0	20		0	4		0	4		0	5		0	9		0	12		0	20		0	9		0	3		0	7		0	25		0	14		0	12		0	35		0	53
18	16201797	C	<*>		0	22		0	4		0	5		0	5		0	9		0	12		0	20		0	9		0	3		0	6		0	24		0	14		0	12		0	42		0	52
18	16201798	A	<*>		0	22		0	3		0	5		0	5		0	9		0	12		0	18		0	9		0	3		0	6		0	25		0	13		0	12		0	48		0	52
18	16201799	T	<*>		0	23		0	3		0	5		0	5		0	9		0	12		0	18		0	9		0	3		0	6		0	23		0	13		0	12		0	49		0	52
18	16201800	C	<*>		0	23		0	3		0	5		0	5		0	9		0	12		0	18		0	9		0	3		0	6		0	24		0	13		0	12		0	47		0	52
18	16201801	A	<*>		0	22		0	3		0	5		0	5		0	9		0	12		0	18		0	9		0	3		0	6		0	25		0	13		0	12		0	48		0	54
18	16201802	A	<*>		2	20		0	3		0	5		0	5		0	9		0	11		0	18		0	9		0	3		0	6		0	27		0	13		0	12		0	49		0	53
18	16201803	A	<*>		0	22		0	3		0	5		0	5		0	11		0	10		0	18		0	9		0	3		0	6		0	27		0	15		0	12		0	59		0	54
18	16201804	A	<*>		0	23		0	3		0	5		0	5		0	11		0	10		0	18		0	9		0	3		0	6		0	28		0	15		0	12		0	58		0	54
18	16201805	G	<*>		0	22		0	2		0	5		0	5		0	10		0	10		0	19		0	9		0	3		0	6		0	29		0	15		0	13		0	67		0	54
18	16201806	C	<*>		0	20		0	2		0	5		0	5		0	10		0	10		0	19		0	9		0	3		0	5		0	29		0	14		0	12		0	66		0	52
18	16201807	A	<*>		0	20		0	2		0	5		0	5		0	10		0	10		0	19		0	9		0	3		0	5		0	29		0	14		0	12		0	67		0	50
18	16201808	T	<*>		0	19		0	2		0	5		0	5		0	9		0	10		0	19		0	9		0	3		0	5		0	29		0	14		0	12		0	67		0	51
18	16201809	G	<*>		0	19		0	2		0	5		0	5		0	9		0	10		0	19		0	9		0	3		0	5		0	29		0	14		0	12		0	62		0	50
18	16201810	C	<*>		0	19		0	2		0	5		0	5		0	9		0	9		0	19		0	9		0	3		0	5		1	29		0	14		0	13		0	70		0	46
18	16201811	C	<*>		0	21		0	2		0	5		0	9		0	9		0	9		0	19		0	9		0	3		0	5		0	34		0	18		0	12		0	89		0	46
18	16201812	A	<*>		0	21		0	2		0	5		0	9		0	9		0	9		0	18		0	9		0	3		0	5		0	34		0	19		0	13		0	93		0	45
18	16201813	T	<*>		0	21		0	2		0	6		0	9		0	9		0	8		0	18		0	9		0	3		0	5		0	35		0	19		0	13		0	93		0	45
18	16201814	A	<*>		0	19		0	2		0	6		0	6		0	9		0	8		0	17		0	9		0	4		0	5		0	36		0	19		0	13		0	93		0	45
18	16201815	A	<*>		0	19		0	2		0	6		0	6		0	9		0	8		0	17		0	9		0	3		0	5		0	35		0	19		0	13		0	87		0	43
18	16201817	T	<*>		0	17		0	4		0	6		0	6		0	9		0	8		0	18		0	8		0	5		0	5		0	35		0	19		0	13		0	94		0	42
18	16201818	T	<*>		0	18		0	4		0	6		0	6		0	9		0	8		0	18		0	9		0	6		0	5		0	35		0	20		0	13		0	95		0	41
18	16201819	T	<*>		0	18		0	4		0	6		0	6		0	9		0	9		0	18		0	9		0	6		0	6		0	35		0	20		0	13		0	94		0	41
18	16201820	G	<*>		0	18		0	4		0	6		0	6		0	7		0	9		0	18		0	9		0	7		0	6		0	35		0	18		0	12		0	84		0	41
18	16201821	T	<*>		0	18		0	4		0	6		0	6		0	7		0	9		0	18		0	9		0	7		0	6		0	34		0	19		0	12		0	84		0	42
18	16201822	T	<*>		0	19		0	4		0	6		0	6		0	7		0	9		0	18		0	9		0	7		0	7		0	35		0	19		0	12		0	80		0	42
18	16201823	T	<*>		0	19		0	4		0	6		0	6		0	7		0	9		0	18		0	8		0	7		0	7		0	35		0	19		0	10		0	80		0	42
18	16201824	T	<*>		0	19		0	4		0	6		0	6		0	7		0	10		0	19		0	8		0	7		0	7		0	34		0	19		0	12		0	80		0	42
18	16201825	G	<*>		0	20		0	4		0	6		0	5		0	7		0	10		0	19		0	8		0	7		0	6		0	34		0	19		0	12		0	79		0	43
18	16201826	A	<*>		0	20		0	4		0	6		0	5		0	7		0	10		0	19		0	8		0	7		0	6		0	35		0	19		0	12		0	81		0	43
18	16201827	A	<*>		0	20		0	4		0	6		0	4		0	7		0	10		0	20		0	8		0	7		0	7		0	35		0	19		0	12		0	71		0	43
18	16201828	C	<*>		0	18		0	3		0	7		0	1		0	7		0	9		0	20		0	8		0	7		0	7		0	31		0	15		0	12		0	53		0	44
18	16201829	A	<*>		0	18		0	3		0	7		0	1		0	7		0	10		0	20		0	8		0	8		0	7		0	31		0	15		0	12		0	53		0	44
18	16201830	T	<*>		0	18		0	3		0	8		0	1		0	7		0	10		0	22		0	8		0	8		0	7		0	32		0	15		0	12		0	47		0	44
18	16201831	A	<*>		0	18		0	3		0	8		0	1		0	7		0	10		0	21		0	8		0	9		0	7		0	34		0	15		0	12		0	40		0	44
18	16201832	A	<*>		0	18		0	3		0	8		0	1		0	6		0	10		0	20		0	7		0	9		0	7		0	33		0	15		0	11		0	40		0	43
18	16201833	C	<*>		0	18		0	3		0	8		0	1		0	6		0	10		0	20		0	7		0	9		0	7		0	31		0	15		0	12		0	38		0	44
18	16201834	C	<*>		0	18		0	1		0	8		0	1		0	6		0	10		0	19		0	7		0	7		0	8		0	31		0	14		0	12		0	28		0	44
18	16201835	C	<*>		0	18		0	1		0	8		0	1		0	6		0	10		0	18		0	7		0	7		0	8		0	29		0	14		0	12		0	28		0	44
18	16201836	T	<*>		0	18		0	1		0	8		0	1		0	6		0	10		0	18		0	7		0	7		0	8		0	30		0	13		0	12		0	29		0	44
18	16201837	T	<*>		0	18		0	1		0	8		0	1		0	6		0	9		0	18		0	7		0	7		0	8		0	30		0	13		0	12		0	29		0	45
18	16201838	T	C		9	8		0	1		0	8		0	1		0	6		0	8		7	11		1	6		3	4		5	2		0	29		7	6		5	7		11	16		0	42
18	16201839	G	A		0	19		0	1		0	8		0	1		0	6		0	8		0	17		0	7		0	7		0	8		0	30		0	13		0	12		0	29		0	41
18	16201841	T	<*>		0	23		0	1		0	8		0	1		0	7		0	8		0	17		0	7		0	7		0	8		0	31		0	16		0	12		0	44		0	43
18	16201842	A	<*>		0	25		0	1		0	8		0	1		0	7		0	8		0	17		0	7		0	7		0	8		0	33		0	14		0	12		0	70		0	42
18	16201843	C	<*>		0	25		0	1		0	8		0	1		0	7		0	8		0	16		0	7		0	9		0	8		0	33		0	15		0	12		0	88		0	43
18	16201844	T	<*>		0	31		0	1		0	8		0	1		0	7		0	8		0	17		0	9		0	9		0	8		0	37		0	17		0	12		0	121		0	42
18	16201845	T	<*>		0	31		0	1		0	6		0	1		0	6		0	8		0	17		0	9		0	9		0	10		0	36		0	17		0	11		0	119		0	42
18	16201846	T	<*>		0	31		0	1		0	6		0	1		0	6		0	8		0	17		0	9		0	9		0	9		0	35		0	17		0	11		0	119		0	42
18	16201847	T	<*>		0	32		0	1		0	6		0	3		0	6		0	8		0	17		0	9		0	12		0	9		0	37		0	17		0	11		0	136		0	41
18	16201848	A	<*>		0	32		0	1		0	6		0	3		0	6		0	8		0	17		0	9		0	12		0	9		0	38		0	18		0	11		0	136		0	41
18	16201849	T	A		0	32		0	1		0	6		0	3		0	6		0	8		0	19		0	9		0	12		0	9		0	38		0	18		0	11		0	141		0	41
18	16201850	A	<*>		0	32		0	0		0	6		0	3		0	5		0	8		0	19		0	9		0	12		0	9		0	38		0	18		0	11		0	139		0	40
18	16201851	T	<*>		0	32		0	0		0	6		0	3		0	5		0	8		0	19		0	10		0	12		0	9		0	38		0	18		0	11		0	144		0	39
18	16201852	A	<*>		0	32		0	0		0	6		0	3		0	5		0	8		0	19		0	10		0	12		0	9		0	38		0	19		0	11		0	145		0	39
18	16201853	T	<*>		0	33		0	0		0	6		0	3		0	5		0	8		0	20		0	10		0	12		0	9		0	37		0	19		0	11		0	146		0	39
18	16201854	T	<*>		0	33		0	0		0	6		0	3		0	6		0	8		0	20		0	10		0	12		0	9		0	38		0	19		0	11		0	145		0	39
18	16201855	T	<*>		0	32		0	0		0	6		0	3		0	6		0	8		0	21		0	10		0	12		0	9		0	38		0	19		0	10		0	144		0	39
18	16201856	A	<*>		0	32		0	0		0	6		0	3		0	6		0	8		0	21		0	10		0	12		0	9		0	37		0	19		0	10		0	144		0	39
18	16201857	T	<*>		0	32		0	0		0	6		0	3		0	6		0	8		0	21		0	10		0	12		0	9		0	37		0	18		0	10		0	144		0	39
18	16201858	T	<*>		0	31		0	0		0	6		0	3		0	6		0	8		0	21		0	9		0	11		0	9		0	37		0	16		0	9		0	131		0	40
18	16201859	G	<*>		0	25		0	0		0	6		0	3		0	6		0	8		0	21		0	8		0	11		0	9		0	35		0	18		0	8		0	98		0	40
18	16201860	C	<*>		0	25		0	0		0	6		0	3		0	5		0	8		0	22		0	8		0	9		0	9		0	35		0	18		0	9		0	83		0	39
18	16201861	C	<*>		0	19		0	0		0	6		0	3		0	5		0	8		0	22		0	6		0	9		0	9		0	32		0	18		0	9		0	50		0	37
18	16201862	A	<*>		0	19		0	0		0	6		0	3		0	5		0	7		0	22		0	6		0	9		0	9		0	31		0	16		0	9		0	49		0	38
18	16201863	T	<*>		0	19		0	0		0	6		0	3		0	5		0	7		0	21		0	6		0	9		0	9		0	31		0	16		0	9		0	49		0	37
18	16201864	C	<*>		0	19		0	0		0	6		0	1		0	5		0	6		0	21		0	6		0	7		0	9		0	31		0	16		0	9		0	32		0	38
18	16201865	A	<*>		0	19		0	0		0	6		0	1		0	5		0	6		0	21		0	5		0	7		0	9		0	30		0	16		0	8		0	33		0	37
18	16201866	A	T		8	11		0	0		0	6		0	1		0	5		0	5		0	21		0	5		0	8		0	9		0	30		0	16		0	8		0	29		0	36
18	16201867	C	<*>		0	19		0	0		0	6		0	1		0	5		0	5		0	21		0	5		0	8		0	9		0	30		0	16		0	8		0	29		0	35
18	16201868	T	<*>		0	19		0	0		0	5		0	1		0	5		0	5		0	21		0	6		0	8		0	9		0	30		0	15		0	9		0	23		0	35
18	16201869	G	<*>		0	19		0	1		0	5		0	1		0	5		0	5		0	21		0	6		0	8		0	10		0	30		0	15		0	9		0	23		0	35
18	16201870	T	<*>		0	19		0	1		0	5		0	1		0	5		0	5		0	22		0	6		0	8		0	10		0	31		0	15		0	9		0	23		0	33
18	16201871	A	<*>		0	19		0	1		0	5		0	1		0	6		0	5		0	22		0	6		0	9		0	10		0	30		0	15		0	9		0	23		0	30
18	16201872	C	<*>		0	19		0	1		0	5		0	1		0	6		0	5		0	23		0	6		0	9		0	10		0	30		0	15		0	10		0	22		0	31
18	16201873	A	<*>		0	19		0	1		0	5		0	1		0	6		0	5		0	23		0	6		0	9		0	10		0	30		0	14		0	10		0	24		0	33
18	16201874	A	<*>		0	18		0	1		0	5		0	1		0	6		0	6		0	23		0	6		0	9		0	10		0	30		0	16		0	10		0	24		0	33
18	16201875	T	<*>		0	18		0	1		0	6		0	1		0	6		0	6		0	23		0	6		0	9		0	10		0	30		0	16		0	10		0	24		0	33
18	16201876	A	<*>		0	17		0	1		0	6		0	1		0	6		0	6		0	25		0	6		0	9		0	10		0	30		0	16		0	10		0	24		0	31
18	16201877	T	<*>		0	17		0	1		0	6		0	1		0	6		0	7		0	25		0	5		0	9		0	8		0	30		0	16		0	10		0	24		0	32
18	16201878	A	<*>		0	17		0	1		0	6		0	1		0	6		0	7		0	24		0	5		0	10		0	8		0	30		0	12		0	9		0	24		0	33
18	16201879	T	<*>		0	16		0	1		0	7		0	1		0	5		0	7		0	24		0	5		0	10		0	8		0	30		0	12		0	9		0	24		0	29
18	16201880	G	<*>		0	17		0	1		0	7		0	1		0	5		0	7		0	22		0	4		0	10		0	8		0	28		0	12		0	9		0	24		0	29
18	16201881	T	<*>		0	17		0	1		0	7		0	1		0	5		0	6		0	22		0	4		0	10		0	9		0	28		0	12		0	10		0	24		0	29
18	16201882	G	<*>		0	17		0	1		0	6		0	1		0	5		0	6		0	22		0	4		0	10		0	9		0	28		0	12		0	10		0	23		0	30
18	16201883	C	<*>		0	17		0	1		0	6		0	1		0	5		0	6		0	22		0	4		0	10		0	9		0	27		0	11		0	10		0	24		0	32
18	16201884	A	<*>		0	17		0	1		0	6		0	1		0	6		0	6		0	23		0	4		0	11		0	9		0	27		0	12		0	10		0	24		0	31
18	16201885	C	<*>		0	17		0	1		0	6		0	1		0	6		0	6		0	23		0	4		0	11		0	9		0	27		0	13		0	9		0	24		0	31
18	16201886	A	<*>		0	17		0	1		0	6		0	1		0	7		0	6		0	23		0	5		0	11		0	9		0	27		0	13		0	9		0	23		0	32
18	16201887	A	<*>		0	17		0	1		0	6		0	1		0	8		0	6		0	23		0	5		0	11		0	9		0	27		0	12		0	10		0	24		0	32
18	16201888	G	<*>		0	17		0	1		0	6		0	1		0	7		0	5		0	23		0	5		0	11		0	9		0	27		0	13		0	10		0	24		0	33
18	16201889	A	<*>		0	17		0	1		0	6		0	1		0	7		0	5		0	23		0	5		0	11		0	9		0	27		0	13		0	10		0	23		0	34
18	16201890	T	<*>		0	17		0	1		0	6		0	1		0	7		0	5		0	23		0	5		0	11		0	8		0	27		0	13		0	10		0	23		0	34
18	16201891	A	<*>		0	17		0	1		0	6		0	1		0	7		0	5		0	23		0	5		0	11		0	8		0	28		0	14		0	10		0	24		0	32
18	16201892	T	<*>		0	17		0	1		0	6		0	1		0	7		0	5		0	23		0	5		0	11		0	8		0	28		0	14		0	10		0	24		0	34
18	16201893	A	<*>		0	17		0	1		0	6		0	0		0	7		0	5		0	23		0	5		0	10		0	8		0	29		0	13		0	10		0	24		0	33
18	16201894	G	<*>		0	17		0	2		0	6		0	1		0	7		0	5		0	22		0	5		0	10		0	8		0	29		0	12		0	9		0	22		0	32
18	16201895	T	<*>		0	17		0	2		0	6		0	1		0	7		0	5		0	24		0	4		0	10		0	9		0	29		0	12		0	9		0	22		0	31
18	16201896	G	<*>		0	17		0	2		0	6		0	1		0	7		0	5		0	25		0	4		0	10		0	9		0	28		0	12		0	9		0	22		0	31
18	16201897	T	<*>		0	17		0	2		0	5		0	1		0	7		0	5		0	25		0	4		0	10		0	9		0	29		0	13		0	9		0	22		0	32
18	16201898	A	<*>		0	17		0	2		0	5		0	1		0	7		0	5		0	25		0	4		0	10		0	9		0	29		0	13		0	9		0	22		0	32
18	16201899	A	<*>		0	17		0	2		0	5		0	1		0	7		0	5		0	27		0	4		0	10		0	9		0	29		0	13		0	9		0	21		0	32
18	16201900	T	<*>		0	17		0	2		0	5		0	1		0	7		0	5		0	27		0	4		0	10		0	9		0	28		0	13		0	9		0	21		0	32
18	16201901	T	<*>		0	17		0	2		0	5		0	1		0	7		0	5		0	27		0	4		0	10		0	9		0	28		0	13		0	9		0	21		0	32
18	16201902	G	<*>		0	18		0	2		0	5		0	1		0	7		0	6		0	27		0	4		0	11		0	9		0	26		0	13		0	8		0	21		0	32
18	16201903	T	<*>		0	18		0	2		0	5		0	1		0	7		0	6		0	27		0	4		0	10		0	8		0	24		0	13		0	8		0	21		0	32
18	16201904	A	<*>		0	18		0	2		0	5		0	1		0	8		0	6		0	26		0	4		0	11		0	8		0	25		0	13		0	7		0	22		0	32
18	16201905	C	<*>		0	19		0	2		0	5		0	2		0	8		0	6		0	26		0	4		0	11		0	8		0	25		0	13		0	7		0	21		0	32
18	16201906	A	<*>		0	17		0	2		0	5		0	2		0	8		0	6		0	25		0	4		0	12		0	8		0	25		0	13		0	8		0	22		0	33
18	16201907	G	<*>		0	17		0	2		0	5		0	2		0	9		0	6		0	24		0	4		0	12		0	8		0	25		0	13		0	8		0	26		0	33
18	16201908	T	C		9	8		2	0		5	0		2	0		9	0		6	0		24	0		4	0		12	0		7	1		25	0		13	0		8	0		22	6		33	0
18	16201909	G	<*>		0	16		0	2		0	5		0	3		0	9		0	6		0	23		0	5		0	12		0	8		0	25		0	12		0	8		0	28		0	35
18	16201910	A	<*>		0	15		0	2		0	5		0	3		0	9		0	6		0	23		0	5		0	12		0	8		0	25		0	13		0	8		0	32		0	35
18	16201911	G	A		0	15		0	2		0	5		0	3		0	9		0	7		0	23		0	5		0	12		0	8		0	25		0	13		0	8		0	34		0	34
18	16201912	T	<*>		0	15		0	2		0	5		0	3		0	9		0	8		0	23		0	5		0	12		0	8		0	24		0	13		0	8		0	33		0	32
18	16201913	C	<*>		0	15		0	2		0	4		0	3		0	8		0	8		0	23		0	5		0	12		0	8		0	24		0	13		0	8		0	34		0	31
18	16201914	A	<*>		0	17		0	2		0	4		0	3		0	8		0	8		0	23		0	5		0	11		0	8		0	23		0	15		0	8		0	38		0	33
18	16201915	T	<*>		0	17		0	2		0	4		0	3		0	8		0	7		0	23		0	5		0	11		0	8		0	23		0	15		0	8		0	40		0	32
18	16201916	T	<*>		0	17		0	2		0	4		0	3		0	8		0	8		0	23		0	4		0	11		0	7		0	23		0	15		0	8		0	40		0	32
18	16201917	T	<*>		0	17		0	2		0	4		0	3		0	8		0	8		0	23		0	4		0	12		0	8		0	23		0	15		0	8		0	40		0	32
18	16201918	A	G		0	16		0	2		0	4		0	3		0	8		0	8		0	23		0	4		0	12		0	8		0	23		0	16		0	9		0	45		0	31
18	16201919	T	<*>		0	16		0	2		0	4		0	3		0	8		0	8		0	23		0	4		0	12		0	9		0	26		0	17		0	8		0	53		0	33
18	16201920	G	<*>		0	16		0	2		0	4		0	3		0	8		0	8		0	23		0	5		0	11		0	9		0	26		0	17		0	8		0	53		0	33
18	16201921	T	<*>		0	16		0	2		0	4		0	3		0	8		0	8		0	23		0	5		0	11		0	9		0	26		0	16		0	8		0	53		0	32
18	16201922	T	<*>		0	16		0	2		0	4		0	3		0	8		0	8		0	24		0	5		0	11		0	9		0	26		0	16		0	8		0	52		0	33
18	16201923	T	<*>		0	15		0	2		0	4		0	3		0	8		0	8		0	24		0	5		0	11		0	9		0	25		0	16		0	8		0	54		0	35
18	16201924	G	<*>		0	15		0	2		0	4		0	3		0	8		0	7		0	24		0	5		0	11		0	9		0	25		0	17		0	7		0	49		0	37
18	16201925	C	<*>		0	15		0	2		0	4		0	3		0	8		0	7		0	22		0	5		0	11		0	9		0	25		0	17		0	7		0	47		0	36
18	16201926	A	<*>		0	15		0	2		0	4		0	3		0	8		0	7		0	22		0	5		0	11		0	9		0	25		0	17		0	9		0	48		0	37
18	16201927	C	<*>		0	16		0	2		0	4		0	3		0	8		0	7		0	23		0	5		0	11		0	9		0	24		0	17		0	9		0	42		0	37
18	16201928	A	<*>		0	17		0	2		0	3		0	3		0	8		0	7		0	22		0	5		0	11		0	8		0	24		0	17		0	9		0	45		0	38
18	16201929	T	<*>		0	17		0	2		0	3		0	3		0	8		0	7		0	22		0	5		0	10		0	7		0	24		0	17		0	9		0	45		0	38
18	16201930	A	<*>		0	17		0	2		0	2		0	3		0	8		0	7		0	21		0	5		0	9		0	7		0	25		0	18		0	9		0	45		0	38
18	16201931	T	<*>		0	15		0	2		0	2		0	3		0	8		0	7		0	21		0	5		0	9		0	6		0	23		0	18		0	10		0	45		0	37
18	16201932	G	<*>		0	16		0	2		0	2		0	3		0	8		0	7		0	21		0	5		0	9		0	6		0	22		0	16		0	10		0	38		0	36
18	16201933	C	<*>		0	16		0	2		0	2		0	3		0	8		0	7		0	22		0	5		0	9		0	6		0	21		0	16		0	10		0	39		0	37
18	16201934	A	<*>		0	16		0	2		0	2		0	3		0	8		0	8		0	23		0	5		0	9		0	6		0	21		0	16		0	10		0	39		0	37
18	16201935	T	<*>		0	16		0	2		0	2		0	3		0	8		0	8		0	23		0	5		0	9		0	6		0	21		0	16		0	10		0	39		0	37
18	16201936	T	G		10	0		1	0		2	0		3	0		5	0		8	0		15	0		3	0		6	0		4	0		12	0		10	0		9	0		20	0		29	0
18	16201936	TGAGATATAATTAGTTGTATCATAATCAAACTAAAC	GGAG		0	0		0	0		0	0		0	0		0	0		0	0		0	0		0	0		0	0		0	0		0	0		0	0		0	0		0	0		0	0
18	16201936	TGAGATATAAT	GGAGATAGAAA		0	0		0	0		0	0		0	0		0	0		0	0		0	0		0	0		0	0		0	0		0	0		0	0		0	0		0	0		0	0
18	16201973	C	<*>		0	27		0	1		0	4		0	3		0	8		0	11		0	19		0	3		0	9		0	6		0	17		0	15		0	14		0	29		0	41
18	16201974	T	<*>		0	23		0	1		0	4		0	3		0	8		0	10		0	19		0	3		0	9		0	6		0	17		0	12		0	14		0	25		0	41
18	16201975	T	<*>		0	24		0	1		0	3		0	3		0	8		0	11		0	19		0	3		0	9		0	6		0	17		0	12		0	14		0	24		0	42
18	16201976	G	<*>		0	24		0	1		0	3		0	3		0	8		0	11		0	19		0	3		0	9		0	6		0	17		0	12		0	14		0	25		0	41
18	16201977	C	<*>		0	21		0	2		0	3		0	3		0	8		0	10		0	17		0	3		0	8		0	6		0	16		0	12		0	14		0	25		0	42
18	16201978	C	<*>		0	19		0	2		0	3		0	3		0	8		0	10		0	16		0	3		0	8		0	5		0	17		0	12		0	14		0	24		0	42
18	16201979	A	<*>		0	19		0	2		0	2		0	3		0	8		0	10		0	17		0	3		0	9		0	5		0	17		0	11		0	14		0	24		0	41
18	16201980	C	<*>		0	19		0	2		0	2		0	3		0	8		0	10		0	17		0	3		0	9		0	5		0	17		0	12		0	14		0	25		0	42
18	16201983	C	T		0	17		0	2		0	2		0	3		0	7		0	10		0	17		0	3		0	7		0	5		0	17		0	11		0	13		0	23		0	42
18	16201985	A	<*>		0	20		0	2		0	2		0	3		0	7		0	10		0	16		0	3		0	8		0	5		0	17		0	10		0	14		0	22		0	42
18	16201986	C	<*>		0	21		0	2		0	2		0	3		0	6		0	10		0	17		0	2		0	8		0	6		0	17		0	11		0	13		0	22		0	41
18	16201987	A	<*>		0	21		0	2		0	2		0	3		0	5		0	10		0	17		0	2		0	8		0	6		0	18		0	11		0	13		0	20		0	41
18	16201988	G	<*>		0	21		0	2		0	2		0	3		0	5		0	10		0	17		0	2		0	8		0	6		0	18		0	11		0	13		0	22		0	43
18	16201989	C	<*>		0	21		0	2		0	2		0	3		0	5		0	10		0	17		0	2		0	8		0	6		0	18		0	11		0	13		0	22		0	43
18	16201990	A	<*>		0	21		0	2		0	2		0	3		0	5		0	10		0	17		0	2		0	8		0	5		0	18		0	11		0	13		0	21		0	43
18	16201991	A	<*>		0	21		0	2		0	2		0	3		0	5		0	10		0	17		0	2		0	8		0	5		0	18		0	12		0	13		0	21		0	43
18	16201993	G	<*>		0	20		0	2		0	3		0	3		0	5		0	10		0	17		0	2		0	8		0	4		0	17		0	12		0	13		0	21		0	43
18	16201994	T	<*>		0	20		0	1		0	3		0	2		0	5		0	10		0	17		0	2		0	8		0	4		0	17		0	12		0	14		0	21		0	42
18	16201995	A	<*>		0	20		0	1		0	3		0	2		0	5		0	10		0	17		0	3		0	8		0	4		0	17		0	12		0	13		0	21		0	42
18	16201996	G	<*>		0	20		0	1		0	3		0	2		0	5		0	10		0	16		0	3		0	8		0	4		0	17		0	12		0	13		0	21		0	41
18	16201997	C	<*>		0	21		0	1		0	3		0	2		0	5		0	10		0	15		0	3		0	7		0	4		0	18		0	11		0	13		0	21		0	42
18	16201998	T	<*>		0	21		0	1		0	3		0	2		0	5		0	10		0	15		0	3		0	7		0	4		0	17		0	12		0	13		0	37		0	42
18	16201999	T	<*>		0	21		0	1		0	4		0	2		0	5		0	10		0	16		0	3		0	7		0	4		0	17		0	12		0	13		0	37		0	40
18	16202000	T	<*>		0	21		0	1		0	4		0	2		0	5		0	10		0	14		0	3		0	7		0	5		0	17		0	12		0	13		0	36		0	40
18	16202001	C	<*>		0	21		0	1		0	5		0	2		0	6		0	10		0	14		0	3		0	7		0	5		0	17		0	12		0	12		0	37		0	40
18	16202002	C	<*>		0	21		0	1		0	5		0	2		0	7		0	9		0	15		0	3		0	7		0	5		0	17		0	13		0	12		0	39		0	40
18	16202003	A	<*>		0	20		0	1		0	5		0	2		0	7		0	9		0	15		0	3		0	7		0	4		0	17		0	13		0	12		0	38		0	40
18	16202004	T	<*>		0	20		0	1		0	5		0	2		0	6		0	9		0	15		0	3		0	7		0	4		0	17		0	13		0	12		0	39		0	39
18	16202005	T	<*>		0	20		0	1		0	5		0	1		0	6		0	9		0	15		0	3		0	7		0	4		0	16		0	14		0	12		0	37		0	39
18	16202006	A	<*>		0	20		0	1		0	5		0	1		0	6		0	9		0	15		0	3		0	8		0	4		0	15		0	14		0	12		0	46		0	38
18	16202007	A	<*>		0	20		0	1		0	5		0	1		0	5		0	10		0	16		0	3		0	8		0	4		0	14		0	14		0	12		0	49		0	39
18	16202008	C	<*>		0	20		0	1		0	5		0	1		0	5		0	10		0	17		0	3		0	8		0	4		0	14		0	14		0	13		0	49		0	38
18	16202009	A	<*>		0	20		0	1		0	5		0	0		0	5		0	10		0	17		0	2		0	8		0	4		0	14		0	14		0	13		0	49		0	37
18	16202010	T	<*>		0	20		0	1		0	5		0	0		0	5		0	10		0	17		0	2		0	8		0	4		0	14		0	14		0	13		0	50		0	37
18	16202011	A	<*>		0	20		0	1		0	5		0	0		0	5		0	10		0	17		0	2		0	8		0	4		0	14		0	14		0	13		0	50		0	37
18	16202012	A	<*>		0	19		0	1		0	5		0	0		0	5		0	9		0	17		0	2		0	7		0	4		0	14		0	13		0	13		0	50		0	36
18	16202013	G	<*>		0	20		0	1		0	5		0	0		0	5		0	9		0	17		0	2		0	8		0	4		0	14		0	13		0	13		0	52		0	34
18	16202014	A	<*>		0	25		0	1		0	5		0	0		0	5		0	9		0	17		0	2		0	7		0	4		0	15		0	12		0	13		0	67		0	33
18	16202015	T	<*>		0	25		0	1		0	5		0	0		0	5		0	9		0	17		0	2		0	7		0	4		0	15		0	13		0	13		0	75		0	34
18	16202016	A	<*>		0	27		0	1		0	5		0	0		0	5		0	9		0	18		0	2		0	6		0	5		0	14		0	12		0	13		0	65		0	33
18	16202017	A	<*>		0	32		0	1		0	5		0	0		0	5		0	9		0	18		0	2		0	6		0	7		0	14		0	14		0	13		0	73		0	32
18	16202018	T	<*>		0	34		0	1		0	5		0	0		0	5		0	9		0	17		0	2		0	10		0	7		0	14		0	15		0	13		0	107		0	30
18	16202019	T	<*>		0	35		0	1		0	5		0	0		0	5		0	8		0	17		0	1		0	9		0	9		0	14		0	15		0	13		8	107		0	31
18	16202020	A	<*>		0	34		0	3		0	5		0	0		0	5		0	8		0	17		0	2		0	10		0	9		0	15		0	21		0	12		0	137		0	30
18	16202021	T	<*>		0	34		0	3		0	5		0	0		0	5		0	8		0	17		0	3		0	10		0	9		0	15		0	21		0	12		0	140		0	30
18	16202022	C	<*>		0	34		0	3		0	5		0	0		0	5		0	8		0	19		0	3		0	10		0	9		0	15		0	23		0	12		0	137		0	30
18	16202023	A	<*>		0	34		0	2		0	5		0	0		0	5		0	8		0	18		0	3		0	7		0	9		0	15		0	22		0	12		0	133		0	27
18	16202033	TA	CC		0	0		0	0		0	2		0	0		0	0		0	0		0	0		0	0		0	0		0	2		0	0		0	2		0	0		0	17		0	0
18	16202034	A	C		19	0		1	0		4	2		0	0		2	0		5	0		14	0		3	0		2	0		6	2		4	0		5	2		9	0		19	17		17	0
18	16202034	A	TC		0	0		0	0		0	2		0	0		3	0		1	0		0	0		0	0		0	0		0	2		3	0		0	2		0	0		0	17		7	0
18	16202036	T	C		0	0		0	0		0	2		0	0		0	0		0	0		0	0		0	0		0	0		0	2		0	0		0	2		0	0		0	17		0	0
18	16202041	T	<*>		0	22		0	2		0	8		0	4		0	7		0	8		0	24		0	15		0	10		0	14		0	30		0	27		0	14		0	73		0	58
18	16202042	G	<*>		0	19		0	2		0	6		0	2		0	6		0	8		0	24		0	13		0	8		0	14		1	28		0	17		0	14		0	27		0	59
18	16202044	T	<*>		0	25		0	2		0	6		0	2		0	6		0	8		0	23		0	13		0	8		0	14		0	27		0	17		0	13		0	26		0	61
18	16202045	G	<*>		0	25		0	2		0	6		0	2		0	6		0	8		0	23		0	13		0	9		0	14		0	26		0	15		0	13		0	26		0	62
18	16202046	G	<*>		0	25		0	2		0	6		0	2		0	6		0	8		0	24		0	13		0	9		0	14		0	26		0	14		0	13		0	26		0	62
18	16202047	T	<*>		0	31		0	2		0	6		0	2		0	6		0	8		0	24		0	13		0	9		0	14		0	26		0	18		0	13		0	55		0	63
18	16202048	A	<*>		0	31		0	2		0	6		0	2		0	6		0	8		0	24		0	13		0	9		0	14		0	27		0	18		0	12		0	55		0	62
18	16202049	A	<*>		0	31		0	2		0	6		0	2		0	6		0	9		0	24		0	13		0	9		0	14		0	26		0	18		0	13		0	54		0	63
18	16202050	A	<*>		0	31		0	2		0	6		0	2		0	6		0	7		0	24		0	13		0	9		0	13		0	27		0	18		0	13		0	55		0	62
18	16202051	T	C		0	31		0	2		0	6		0	2		0	6		0	9		0	24		0	13		0	9		0	14		0	26		0	18		0	13		0	55		0	62
18	16202052	T	<*>		0	30		0	2		0	6		0	2		0	7		0	9		0	23		0	13		0	9		0	15		0	27		0	18		0	13		0	55		0	63
18	16202053	T	<*>		0	30		0	2		0	6		0	2		0	7		0	9		0	23		0	13		0	9		0	14		0	27		0	17		0	14		0	55		0	63
18	16202054	C	<*>		0	29		0	2		0	6		0	2		0	7		0	8		0	23		0	13		0	9		0	15		0	26		0	18		0	14		0	56		0	63
18	16202055	T	<*>		0	30		0	2		0	6		0	2		0	7		0	9		0	23		0	13		0	9		0	15		0	26		0	17		0	14		0	57		0	64
18	16202056	C	<*>		0	30		0	2		0	6		0	2		0	7		0	8		0	23		0	13		0	9		0	16		0	26		0	17		0	15		0	57		0	62
18	16202057	T	<*>		0	30		0	2		0	6		0	2		0	7		0	8		0	23		0	13		0	9		0	16		0	26		0	17		0	15		0	54		0	62
18	16202058	A	<*>		0	30		0	2		0	6		0	2		0	7		0	8		0	23		0	12		0	9		0	14		0	26		0	17		0	14		0	57		0	60
18	16202059	C	<*>		0	31		0	3		0	6		0	2		0	7		0	8		0	23		0	13		0	9		0	15		0	26		0	17		0	14		0	55		0	60
18	16202060	A	<*>		0	31		0	3		0	6		0	2		0	6		0	8		0	25		0	13		0	9		0	14		0	26		0	17		0	14		0	56		0	58
18	16202061	G	<*>		0	31		0	3		0	6		0	2		0	6		0	8		0	24		0	13		0	9		0	14		0	26		0	17		0	14		0	56		0	56
18	16202062	C	<*>		0	31		0	4		0	6		0	2		0	5		0	8		0	24		0	13		0	9		0	14		0	25		0	17		0	14		0	57		0	56
18	16202063	T	<*>		0	30		0	4		0	6		0	2		0	5		0	8		0	24		0	13		0	8		0	13		0	25		0	17		0	13		0	57		0	56
18	16202065	C	<*>		0	16		0	4		0	4		0	1		0	5		0	7		0	18		0	5		0	4		0	8		0	10		0	6		0	9		1	21		0	38
18	16202066	C	<*>		0	16		0	4		0	3		0	1		0	5		0	6		0	18		0	5		0	4		0	7		0	9		0	5		0	9		0	20		0	39
18	16202068	C	<*>		0	15		0	4		0	3		0	1		0	5		0	6		0	16		0	5		0	4		0	7		0	9		0	6		0	9		0	21		0	37
18	16202071	A	<*>		0	17		0	4		0	4		0	2		0	6		0	6		0	16		0	5		0	6		0	7		0	12		0	8		0	8		0	83		0	37
18	16202072	G	<*>		0	17		0	4		0	4		0	2		0	6		0	6		0	16		0	5		0	6		0	7		0	13		0	8		0	8		0	97		0	37
18	16202073	A	<*>		0	19		0	6		0	4		0	2		0	6		0	6		0	16		0	5		0	6		0	7		0	13		0	8		0	7		0	96		0	37
18	16202074	A	<*>		0	19		0	5		0	4		0	2		0	6		0	6		0	17		0	5		0	8		0	8		0	13		0	8		0	7		0	99		0	37
18	16202075	A	<*>		0	19		0	5		0	4		0	2		0	6		0	5		0	18		0	5		0	10		0	8		0	13		0	7		0	6		0	102		0	38
18	16202076	C	<*>		0	18		0	5		0	4		0	2		0	6		0	5		0	18		0	5		0	10		0	8		0	13		0	8		0	5		0	100		0	38
18	16202077	A	<*>		0	18		0	5		0	3		0	2		0	6		0	5		0	18		0	5		0	10		0	8		0	13		0	8		0	5		0	102		0	38
18	16202078	A	<*>		0	18		0	5		0	4		0	2		0	6		0	5		0	18		0	5		0	10		0	8		0	13		0	8		0	5		0	101		0	37
18	16202079	T	C		0	18		0	5		0	4		0	2		0	6		0	5		0	18		0	5		0	10		0	8		0	13		0	8		0	5		0	102		0	37
18	16202080	A	<*>		0	18		0	5		0	4		0	2		0	6		0	5		0	17		0	5		0	9		0	8		0	13		0	8		0	5		0	101		0	37
18	16202081	A	<*>		0	18		0	5		0	4		0	2		0	6		0	5		0	17		0	5		0	9		0	8		0	13		0	6		0	5		0	100		0	38
18	16202082	A	<*>		0	17		0	5		0	4		0	2		0	6		0	5		0	17		0	5		0	9		0	8		0	13		0	6		0	5		0	99		0	38
18	16202083	A	<*>		0	17		0	5		0	4		0	2		0	6		0	5		0	18		0	5		0	9		0	8		0	13		0	6		0	5		0	99		0	38
18	16202084	T	<*>		0	17		0	5		0	4		0	2		0	6		0	5		0	18		0	5		0	9		0	8		0	13		0	6		0	5		0	100		0	40
18	16202085	T	<*>		0	17		0	5		0	4		0	2		0	6		0	5		0	18		0	5		0	9		0	8		0	15		0	6		0	5		0	107		0	41
18	16202086	T	<*>		0	17		0	5		0	4		0	2		0	6		0	5		0	18		0	5		0	10		0	8		0	15		0	6		0	5		0	109		0	41
18	16202087	T	<*>		0	15		0	5		0	4		0	2		0	6		0	5		0	17		0	5		0	8		0	8		0	15		0	4		0	5		0	84		0	40
18	16202088	G	T		0	15		0	5		0	4		0	2		0	6		0	5		0	17		0	5		0	8		0	8		0	12		0	4		0	5		0	57		0	38
18	16202089	T	<*>		0	15		0	5		0	4		0	2		0	6		0	6		0	17		0	5		0	8		0	8		0	12		0	4		0	5		0	35		0	40
18	16202090	A	<*>		0	15		0	3		0	4		0	2		0	6		0	6		0	17		0	5		0	8		0	8		0	12		0	4		0	5		0	35		0	41
18	16202091	A	<*>		0	15		0	3		0	4		0	2		0	6		0	5		0	17		0	6		0	6		0	8		0	12		0	3		0	5		0	41		0	41
18	16202092	G	<*>		0	15		0	3		0	4		0	2		0	6		0	5		0	17		0	6		0	4		0	8		0	12		0	3		0	5		0	39		0	42
18	16202093	T	<*>		0	14		0	3		0	2		0	2		0	6		0	5		0	17		0	6		0	4		0	8		0	12		0	4		0	5		0	39		0	42
18	16202094	A	<*>		0	14		0	2		0	2		0	2		0	6		0	5		0	18		0	6		0	4		0	8		0	11		0	3		0	5		0	38		0	42
18	16202095	C	<*>		0	14		0	2		0	2		0	2		0	7		0	4		0	18		0	5		0	4		0	7		0	11		0	4		0	5		0	38		0	41
18	16202096	A	<*>		0	16		0	4		0	3		0	2		0	7		0	6		0	21		0	9		0	4		0	13		0	18		0	5		0	7		0	38		0	60
18	16202097	G	<*>		0	15		0	4		0	3		0	2		0	7		0	5		0	21		0	9		0	4		0	14		0	19		0	5		0	7		0	38		0	59
18	16202098	A	<*>		0	16		0	4		0	3		0	2		0	7		0	5		0	21		0	9		0	4		0	14		0	20		0	4		0	7		0	49		0	58
18	16202099	A	<*>		0	16		0	4		0	3		0	2		0	7		0	5		0	21		0	10		0	4		0	14		0	19		0	4		0	6		0	50		0	58
18	16202100	T	<*>		0	17		0	4		0	3		0	2		0	6		0	5		0	20		0	10		0	4		0	14		0	18		0	4		0	7		0	49		0	57
18	16202101	T	<*>		0	17		0	4		0	2		0	2		0	6		0	5		0	20		0	10		0	4		0	15		0	19		0	4		0	7		0	48		0	60
18	16202102	G	<*>		0	17		0	4		0	2		0	2		0	5		0	5		0	20		0	10		0	4		0	15		0	18		0	2		0	7		0	40		0	58
18	16202103	A	<*>		0	17		0	4		0	2		0	2		0	5		0	5		0	18		0	10		0	4		0	15		0	18		0	3		0	7		0	38		0	60
18	16202104	TAAAGGAA	CAATGGAG		3	13		2	2		1	1		0	2		0	5		2	3		3	14		5	5		0	4		7	7		9	8		1	1		2	4		0	31		21	36
18	16202110	A	G		0	13		0	2		0	1		0	2		0	5		0	3		0	14		0	5		0	4		0	7		0	8		0	1		0	4		0	31		0	36
18	16202112	G	<*>		0	18		0	4		0	2		0	2		0	7		0	6		0	20		0	10		0	8		0	15		0	22		0	4		0	9		0	31		0	61
18	16202113	G	<*>		0	18		0	4		0	2		0	2		0	7		0	6		0	20		0	10		0	8		0	15		0	23		0	4		0	9		0	31		0	62
18	16202114	G	<*>		0	18		0	4		0	2		0	1		0	7		0	6		0	20		0	10		0	8		0	15		0	23		0	4		0	9		0	31		0	61
18	16202115	G	<*>		0	18		0	4		0	2		0	1		0	7		0	6		0	20		0	10		0	8		0	15		0	21		0	4		0	9		0	19		0	60
18	16202116	C	<*>		0	18		0	4		0	2		0	1		0	7		0	6		0	20		0	10		0	8		0	15		0	21		0	4		0	9		0	19		0	61
18	16202117	T	<*>		0	18		0	4		0	2		0	1		0	7		0	6		0	20		0	10		0	8		0	15		0	22		0	4		0	9		0	16		0	60
18	16202118	C	<*>		0	17		0	4		0	2		0	2		0	7		0	6		0	20		0	10		0	8		0	15		0	22		0	4		0	9		0	17		0	60
18	16202130	CTAAAT	GTTAGG		2	11		2	1		1	0		0	2		1	3		3	1		4	9		5	1		0	4		8	4		13	6		1	3		3	5		0	16		24	21
18	16202133	A	C		0	11		0	1		0	0		0	2		0	3		0	1		0	9		0	1		0	4		0	4		0	6		0	3		0	5		0	16		0	21
18	16202139	T	<*>		0	15		0	4		0	3		0	3		0	4		0	5		0	18		0	8		0	6		0	16		0	29		0	8		0	10		0	25		0	61
18	16202140	T	C		0	15		0	4		0	3		0	3		0	4		0	5		0	18		0	8		0	6		0	16		0	29		0	8		0	10		0	24		0	61
18	16202141	G	<*>		0	15		0	4		0	3		0	3		0	4		0	5		0	19		0	8		0	6		0	16		0	29		0	8		0	10		0	22		0	62
18	16202142	A	<*>		0	15		0	4		0	3		0	3		0	4		0	5		0	19		0	8		0	6		0	16		0	29		0	8		0	10		0	23		0	61
18	16202143	A	<*>		0	14		0	3		0	3		0	3		0	4		0	5		0	20		0	8		0	6		0	16		0	29		0	8		0	10		0	23		0	60
18	16202144	C	<*>		0	14		0	3		0	3		0	3		0	4		0	5		0	20		0	8		0	6		0	16		0	29		0	8		0	11		0	23		0	60
18	16202145	C	<*>		0	14		0	3		0	3		0	3		0	4		0	5		0	20		0	8		0	5		0	16		0	29		0	8		0	11		0	22		0	60
18	16202146	A	<*>		0	14		0	3		0	3		0	3		0	4		0	5		0	20		0	8		0	5		0	16		0	29		0	8		0	11		0	22		0	60
18	16202147	T	<*>		0	14		0	3		0	3		0	4		0	4		0	5		0	20		0	8		0	5		0	16		0	29		0	8		0	11		0	22		0	60
18	16202148	T	<*>		0	14		0	3		0	3		0	4		0	4		0	5		0	20		0	8		0	5		0	16		0	29		0	8		0	11		0	22		0	58
18	16202149	T	<*>		0	14		0	3		0	3		0	4		0	4		0	5		0	20		0	7		0	5		0	16		0	29		0	8		0	11		0	22		0	58
18	16202150	C	<*>		0	14		0	3		0	3		0	4		0	4		0	5		0	20		0	7		0	5		0	16		0	29		0	8		0	11		0	22		0	58
18	16202151	A	<*>		0	14		0	3		0	5		0	4		0	4		0	5		0	20		0	7		0	5		0	16		0	29		0	8		0	10		0	22		0	58
18	16202152	A	G		2	12		2	1		2	3		0	4		0	3		1	2		4	16		5	1		1	4		10	4		17	9		3	5		3	7		0	22		26	26
18	16202153	A	<*>		0	14		0	3		0	5		0	4		0	3		0	3		0	20		0	6		0	5		0	13		0	26		0	8		0	10		0	22		0	52
18	16202154	A	<*>		0	14		0	3		0	5		0	4		0	2		0	3		0	20		0	6		0	5		0	13		0	25		0	8		0	10		0	20		0	53
18	16202155	T	<*>		0	14		0	3		0	4		0	4		0	2		0	2		0	19		0	6		0	5		0	13		0	25		0	8		0	10		0	19		0	53
18	16202156	G	<*>		0	14		0	3		0	4		0	4		0	3		0	2		0	19		0	5		0	5		0	11		0	25		0	8		0	10		0	20		0	53
18	16202157	AC	GT		2	0		0	0		0	2		0	0		0	0		0	0		0	0		0	0		0	0		0	0		0	0		0	0		0	0		0	0		0	0
18	16202157	ACAC	GTAA		0	0		2	0		2	2		0	0		0	0		0	0		4	0		4	0		1	0		8	0		15	0		3	0		3	0		0	0		24	0
18	16202160	CCCA	ACCT		5	0		1	0		0	2		4	0		3	0		2	0		14	0		1	0		4	0		2	0		9	0		6	0		7	0		18	0		25	0
18	16202163	A	T		7	0		0	0		0	2		0	0		0	0		0	0		0	0		0	0		0	0		0	0		0	0		0	0		0	0		0	0		0	0
18	16202164	A	<*>		0	15		0	5		0	4		0	4		0	3		0	4		0	19		0	7		0	6		0	12		0	27		0	11		0	11		0	42		0	53
18	16202165	C	<*>		0	16		0	5		0	4		0	4		0	3		0	4		0	21		0	7		0	6		0	12		0	27		0	11		0	11		0	40		0	53
18	16202166	A	<*>		0	18		0	5		0	4		0	4		0	4		0	4		0	22		0	7		0	6		0	12		0	27		0	12		0	13		0	57		0	55
18	16202167	A	<*>		0	18		0	5		0	4		0	5		0	4		0	4		0	22		0	7		0	6		0	12		0	27		0	12		0	12		0	56		0	54
18	16202168	A	<*>		0	19		0	5		0	1		0	5		0	4		0	4		0	23		0	11		0	6		0	11		0	27		0	12		0	12		0	101		0	53
18	16202169	G	C		2	17		2	3		1	0		0	4		0	4		0	5		4	18		4	7		1	5		7	4		15	13		3	11		3	9		0	102		23	30
18	16202170	T	<*>		0	21		0	5		0	1		0	4		0	4		0	5		0	23		0	11		0	6		0	11		0	27		0	14		0	12		0	107		0	54
18	16202171	T	<*>		0	22		0	5		0	1		0	4		0	4		0	5		0	22		0	11		0	6		0	11		0	27		0	13		0	12		0	107		0	53
18	16202172	C	<*>		0	22		0	5		0	1		0	4		0	4		0	5		0	23		0	11		0	6		0	11		0	27		0	14		0	12		0	108		0	53
18	16202173	T	<*>		0	22		0	5		0	1		0	4		0	4		0	5		0	23		0	11		0	6		0	11		0	26		0	14		0	12		0	107		0	53
18	16202174	T	<*>		0	22		0	5		0	1		0	4		0	4		0	5		0	23		0	11		0	6		0	11		0	26		0	14		0	12		0	107		0	52
18	16202175	T	<*>		0	21		0	5		0	1		0	4		0	4		0	5		0	23		0	11		0	6		0	11		0	26		0	14		0	12		0	108		0	51
18	16202176	C	<*>		0	21		0	3		0	1		0	4		0	4		0	5		0	23		0	11		0	6		0	10		0	26		0	12		0	12		0	98		0	50
18	16202177	A	<*>		0	20		0	3		0	1		0	4		0	5		0	6		0	25		0	11		0	6		0	11		0	26		0	12		0	12		0	109		0	51
18	16202178	A	<*>		0	20		0	3		0	1		0	4		0	5		0	6		0	25		0	11		0	6		0	11		0	26		0	12		0	12		0	107		0	52
18	16202179	G	<*>		0	18		0	1		0	0		0	4		0	5		0	7		0	22		0	7		0	6		1	4		0	12		0	9		0	9		0	105		2	33
18	16202180	A	<*>		0	18		0	1		0	0		0	4		0	5		0	7		0	22		0	8		0	6		0	4		0	10		0	9		0	9		0	96		0	35
18	16202181	T	<*>		0	17		0	1		0	1		0	4		0	5		0	7		0	22		0	8		0	6		0	4		0	10		0	11		0	9		0	108		0	36
18	16202182	T	<*>		0	17		0	1		0	1		0	4		0	5		0	7		0	22		0	7		0	5		0	4		0	10		0	11		0	9		0	111		0	33
18	16202183	T	<*>		0	17		0	1		0	1		0	4		0	5		0	7		0	22		0	7		0	4		0	2		0	10		0	11		0	9		0	109		0	33
18	16202184	T	<*>		0	16		0	1		0	1		0	4		0	5		0	7		0	21		0	7		0	5		0	3		0	10		0	11		0	9		0	108		0	33
18	16202185	C	<*>		0	13		0	1		0	1		0	4		0	5		0	7		0	21		0	3		0	5		0	3		0	10		0	11		0	9		0	49		0	33
18	16202186	A	<*>		0	13		0	1		0	1		0	4		0	5		0	7		0	21		0	3		0	4		0	3		0	10		0	10		0	9		0	53		0	32
18	16202187	G	<*>		0	13		0	1		0	1		0	4		0	5		0	7		0	21		0	3		0	4		0	3		0	10		0	9		0	9		0	53		0	32
18	16202188	G	<*>		0	11		0	1		0	1		0	4		0	5		0	7		0	23		0	3		0	4		0	3		0	12		0	9		0	9		0	47		0	32
18	16202189	G	<*>		0	11		0	1		0	1		0	4		0	5		0	7		0	23		0	3		0	4		0	3		0	12		0	9		0	9		0	47		0	32
18	16202190	A	<*>		0	11		0	1		0	1		0	4		0	5		0	7		0	23		0	2		0	4		0	3		0	12		0	9		0	9		0	46		0	32
18	16202191	A	<*>		0	11		0	1		0	1		0	4		0	5		0	7		0	23		0	2		0	4		0	3		0	12		0	9		0	9		0	45		0	31
18	16202192	G	<*>		0	11		0	1		0	1		0	4		0	5		0	7		0	23		0	2		0	4		0	3		0	12		0	9		0	9		0	45		0	33
18	16202193	G	<*>		0	11		0	1		0	1		0	4		0	5		0	7		0	22		0	2		0	4		0	3		0	13		0	9		0	10		0	46		0	34
18	16202194	G	<*>		0	10		0	1		0	1		0	4		0	5		0	7		0	23		0	2		0	4		0	3		0	13		0	9		0	10		0	37		0	32
18	16202195	A	<*>		0	10		0	1		0	1		0	4		0	4		0	7		0	22		0	2		0	4		0	3		0	14		0	10		0	10		0	37		0	33
18	16202196	A	<*>		0	10		0	1		0	1		0	4		0	4		0	7		0	22		0	2		0	4		0	3		0	14		0	10		0	10		0	37		0	34
18	16202197	A	<*>		0	10		0	1		0	1		0	4		0	4		0	7		0	22		0	0		0	4		0	3		0	14		0	10		0	11		0	32		0	33
18	16202198	C	<*>		0	9		0	1		0	1		0	4		0	4		0	7		0	22		0	0		0	4		0	3		0	14		0	8		0	11		0	19		0	33
18	16202199	G	C		0	9		0	1		0	1		0	4		0	4		0	7		0	22		0	0		0	4		0	3		0	15		0	8		0	11		0	20		0	33
18	16202200	A	<*>		0	9		0	1		0	1		0	4		0	4		0	7		0	22		0	0		0	4		0	3		0	15		0	8		0	11		0	20		0	33
18	16202201	A	<*>		0	10		0	1		0	1		0	4		0	4		0	7		0	22		0	0		0	4		0	3		0	16		0	8		0	11		0	32		0	33
18	16202202	A	<*>		0	10		0	1		0	1		0	4		0	4		0	7		0	23		0	0		0	4		0	4		0	16		0	8		0	11		0	40		0	34
18	16202203	C	<*>		0	10		0	1		0	1		0	4		0	4		0	7		0	23		0	0		0	4		0	4		0	16		0	8		0	12		0	36		0	35
18	16202204	A	<*>		0	10		0	1		0	1		0	4		0	4		0	7		0	23		0	0		0	4		0	4		0	16		0	8		0	14		0	36		0	33
18	16202205	CCAC	<*>		0	9		0	1		0	1		0	4		0	3		0	7		0	23		0	0		0	3		1	3		0	17		0	5		0	14		2	34		2	32
18	16202209	A	<*>		0	17		0	2		0	2		0	5		0	4		0	9		0	30		0	5		0	7		0	8		0	34		0	14		0	22		0	73		0	51
18	16202210	T	<*>		0	17		0	2		0	3		0	7		0	4		0	9		0	29		0	5		0	7		0	10		0	32		0	14		0	22		0	76		0	51
18	16202211	A	<*>		0	17		0	2		0	3		0	7		0	4		0	9		0	29		0	5		0	8		0	11		0	33		0	15		0	22		0	82		0	52
18	16202212	A	<*>		0	17		0	2		0	3		0	7		0	4		0	9		0	31		0	5		0	8		0	11		0	33		0	15		0	22		0	92		0	51
18	16202213	A	<*>		0	17		0	2		0	3		0	7		0	4		0	9		0	31		0	5		0	8		0	11		0	33		0	15		0	22		0	91		0	51
18	16202222	T	C		0	8		0	1		0	2		0	2		0	3		0	5		0	17		0	2		0	2		0	4		1	12		0	6		0	11		0	11		0	24
18	16202222	TACTT	CACTA		6	8		1	1		1	2		1	2		1	3		2	5		8	17		4	2		5	2		5	4		14	12		4	6		8	11		11	11		22	24
18	16202226	T	A		0	8		0	1		0	2		0	2		0	3		0	5		0	17		0	2		0	2		0	4		0	12		0	6		0	11		0	11		0	24
18	16202232	A	<*>		0	25		0	2		0	5		0	5		0	5		0	7		0	32		0	9		0	11		0	10		0	33		0	11		0	21		0	44		0	57
18	16202233	A	<*>		0	25		0	2		0	5		0	5		0	5		0	7		0	32		0	9		0	12		0	10		0	33		0	12		0	21		0	46		0	58
18	16202234	T	<*>		0	23		0	2		0	5		0	3		0	5		0	7		0	33		0	8		0	12		0	9		0	33		0	11		0	21		0	41		0	58
18	16202235	A	<*>		0	23		0	1		0	5		0	3		0	5		0	8		0	33		0	10		0	12		0	9		0	33		0	12		0	21		0	41		0	59
18	16202236	C	<*>		0	20		0	1		0	5		0	3		0	5		0	8		0	33		0	10		0	12		0	9		0	33		0	13		0	21		0	36		0	58
18	16202237	C	A		10	10		1	0		3	2		1	2		2	3		3	5		13	20		7	3		7	5		6	3		21	13		5	8		8	14		15	22		29	31
18	16202238	A	<*>		0	21		0	1		0	5		0	3		0	5		0	8		0	33		0	10		0	12		0	9		0	34		0	13		0	23		0	37		0	61
18	16202239	G	<*>		0	21		0	1		0	5		0	3		0	5		0	8		0	33		0	10		0	11		0	9		0	35		0	13		0	23		0	35		0	63
18	16202240	A	<*>		0	22		0	1		0	5		0	3		0	5		0	8		0	34		0	11		0	11		0	9		0	35		0	13		0	23		0	37		0	63
18	16202241	A	<*>		0	22		0	1		0	5		0	3		0	5		0	8		0	34		0	11		0	11		0	9		0	34		0	14		0	23		0	38		0	63
18	16202242	T	<*>		0	22		0	1		0	5		0	3		0	5		0	8		0	34		0	11		0	11		0	10		0	36		0	14		0	23		0	36		0	64
18	16202243	T	G		12	10		1	0		3	2		1	2		2	3		3	5		13	18		7	3		7	4		7	3		21	12		4	9		9	14		18	19		31	30
18	16202243	TT	GC		0	10		0	0		0	2		0	2		0	3		0	5		0	18		0	3		0	4		0	3		1	12		0	9		0	14		0	19		0	30
18	16202245	A	<*>		0	22		0	1		0	5		0	3		0	5		0	8		0	32		0	10		0	12		0	10		0	34		0	14		0	24		0	45		0	62
18	16202246	A	<*>		0	22		0	1		0	5		0	3		0	5		0	8		0	34		0	10		0	12		0	10		0	34		0	14		0	25		0	45		0	63
18	16202247	G	<*>		0	23		0	1		0	5		0	2		0	5		0	8		0	34		0	10		0	12		0	10		0	34		0	14		0	25		0	45		0	62
18	16202248	G	<*>		0	23		0	1		0	5		0	2		0	5		0	8		0	34		0	10		0	12		0	10		0	34		0	16		0	25		0	48		0	64
18	16202249	A	<*>		0	24		0	1		0	5		0	3		0	5		0	8		0	34		0	10		0	12		0	10		0	34		0	16		0	25		0	46		0	65
18	16202250	T	<*>		0	25		0	1		0	5		0	3		0	5		0	8		0	34		0	10		0	12		0	9		0	34		0	16		0	25		0	37		0	63
18	16202251	A	<*>		0	25		0	1		0	5		0	3		0	5		0	8		0	34		0	10		0	12		0	10		0	33		0	17		0	25		0	40		0	63
18	16202252	C	<*>		0	24		0	1		0	5		0	3		0	5		0	8		0	35		0	10		0	12		0	10		0	33		0	17		0	24		0	40		0	65
18	16202253	A	<*>		0	24		0	1		0	5		0	3		0	5		0	8		0	35		0	10		0	12		0	10		0	33		0	18		0	24		0	46		0	66
18	16202254	A	<*>		0	26		0	1		0	5		0	3		0	5		0	8		0	34		0	10		0	12		0	10		0	34		0	18		0	24		0	45		0	66
18	16202255	G	<*>		0	28		0	1		0	5		0	3		0	5		0	8		0	34		0	10		0	12		0	10		0	36		0	18		0	24		0	54		0	66
18	16202256	G	A		5	23		0	1		0	5		0	3		0	4		0	9		0	34		1	10		0	13		0	10		0	36		0	19		0	24		0	54		0	64
18	16202257	A	<*>		0	27		0	1		0	5		0	3		0	4		0	8		0	34		0	12		0	13		0	10		0	36		0	19		0	24		0	55		0	63
18	16202258	G	<*>		0	27		0	1		0	5		0	3		0	4		0	7		0	34		0	11		0	13		0	10		0	36		0	19		0	23		0	56		0	63
18	16202259	C	<*>		0	27		0	1		0	5		0	3		0	4		0	7		0	34		0	11		0	13		0	10		0	34		0	19		0	23		0	56		0	64
18	16202260	A	<*>		0	28		0	1		0	5		0	3		0	4		0	7		0	34		0	11		0	13		0	10		0	33		0	19		0	23		0	56		0	64
18	16202261	A	<*>		0	28		0	1		0	5		0	3		0	4		0	7		0	33		0	11		0	13		0	10		0	31		0	20		0	23		0	56		0	63
18	16202262	T	C		0	28		0	1		0	5		0	3		0	4		0	7		0	32		0	11		0	12		0	10		0	30		0	20		0	23		0	48		0	63
18	16202263	A	<*>		0	28		0	1		0	5		0	3		0	4		0	6		0	33		0	11		0	11		0	11		0	30		0	20		0	23		0	48		0	61
18	16202264	T	<*>		0	27		0	1		0	5		0	3		0	4		0	6		0	34		0	11		0	11		0	11		0	31		0	20		0	24		0	46		0	61
18	16202265	T	<*>		0	27		0	1		0	5		0	3		0	4		0	6		0	34		0	11		0	11		0	11		0	31		0	19		0	24		0	45		0	62
18	16202266	T	<*>		0	27		0	2		0	4		0	3		0	3		0	6		0	33		0	11		0	11		0	11		0	31		0	19		0	24		0	46		0	64
18	16202267	G	<*>		0	28		0	2		0	6		0	2		0	3		0	6		0	33		0	11		0	11		0	11		0	33		0	19		0	24		0	45		0	63
18	16202268	G	<*>		0	28		0	2		0	5		0	2		0	3		0	6		0	33		0	11		0	10		0	11		0	32		0	19		0	24		0	46		0	62
18	16202269	A	C		13	14		1	1		4	1		1	1		2	1		3	2		17	15		5	5		6	4		7	4		20	13		7	12		9	15		18	26		36	26
18	16202270	G	<*>		0	30		0	2		0	5		0	2		0	3		0	5		0	32		0	11		0	10		0	11		0	33		0	18		0	24		0	39		0	61
18	16202271	G	<*>		0	31		0	2		0	5		0	2		0	3		0	5		0	31		0	12		0	10		0	10		0	35		0	20		0	23		0	40		0	61
18	16202272	T	<*>		0	29		0	2		0	5		0	2		0	3		0	5		0	32		0	12		0	10		0	10		0	35		0	20		0	23		0	32		0	59
18	16202273	A	<*>		0	30		0	2		0	5		0	2		0	3		0	6		0	32		0	12		0	10		0	10		0	36		0	20		0	23		0	32		0	62
18	16202274	C	<*>		0	30		0	2		0	5		0	2		0	3		0	6		0	32		0	10		0	10		0	10		0	37		0	20		0	23		0	28		0	62
18	16202275	A	<*>		0	31		0	2		0	5		0	2		0	3		0	6		0	33		0	10		0	10		0	9		0	38		0	20		0	22		0	30		0	62
18	16202276	G	<*>		0	31		0	2		0	5		0	2		0	3		0	6		0	34		0	10		0	10		0	9		0	38		0	21		0	22		0	30		0	62
18	16202277	C	<*>		0	32		0	2		0	5		0	2		0	2		0	6		0	35		0	10		0	10		0	9		0	38		0	21		0	22		0	29		0	60
18	16202278	A	<*>		0	32		0	2		0	5		0	3		0	2		0	5		0	34		0	10		0	10		0	9		0	37		0	21		0	22		0	30		0	63
18	16202279	T	<*>		0	32		0	2		0	5		0	3		0	2		0	5		0	35		0	10		0	10		0	9		0	39		0	22		0	22		0	30		0	63
18	16202280	T	<*>		0	32		0	2		0	5		0	3		0	2		0	5		0	35		0	10		0	10		0	9		0	38		0	21		0	20		0	29		0	63
18	16202281	A	<*>		0	32		0	2		0	5		0	3		0	2		0	5		0	34		0	10		0	10		0	8		0	38		0	21		0	20		0	30		0	63
18	16202282	T	<*>		0	32		0	2		0	5		0	3		0	2		0	5		0	34		0	10		0	10		0	8		0	38		0	20		0	20		0	29		0	62
18	16202283	G	<*>		0	32		0	2		0	4		0	2		0	2		0	5		0	34		0	10		0	11		0	7		0	38		0	21		0	20		0	30		0	61
18	16202284	G	<*>		0	32		0	2		0	4		0	2		0	2		0	5		0	35		0	10		0	11		0	6		0	38		0	21		0	21		0	30		0	61
18	16202285	G	<*>		0	31		0	2		0	4		0	2		0	2		0	5		0	35		0	10		0	10		0	6		0	37		0	20		0	21		0	30		0	61
18	16202286	G	<*>		0	33		0	2		0	4		0	2		0	2		0	5		0	35		0	10		0	10		0	6		0	37		0	22		0	21		0	29		0	60
18	16202287	G	<*>		0	33		0	2		0	3		0	2		0	2		0	5		0	35		0	10		0	10		0	6		0	37		0	22		0	21		0	30		0	59
18	16202288	T	<*>		0	33		0	2		0	3		0	2		0	2		0	4		0	35		0	10		0	10		0	6		0	37		0	22		0	21		0	30		0	57
18	16202289	A	<*>		0	33		0	2		0	3		0	2		0	2		0	5		0	33		0	10		0	11		0	6		0	36		0	22		0	21		0	30		0	58
18	16202290	T	<*>		0	31		0	2		0	3		0	2		0	2		0	5		0	33		0	10		0	11		0	6		0	36		0	22		0	21		0	30		0	57
18	16202291	C	<*>		0	30		0	2		0	3		0	2		0	2		0	4		0	33		0	10		0	11		0	7		0	36		0	22		0	21		0	30		0	58
18	16202292	T	<*>		0	30		0	1		0	3		0	3		0	3		0	5		0	33		0	10		0	11		0	7		0	35		0	21		0	21		0	30		0	57
18	16202293	G	<*>		0	29		0	1		0	3		0	3		0	3		0	5		0	33		0	10		0	11		0	7		0	36		0	21		0	21		0	29		0	55
18	16202294	C	<*>		0	30		0	1		0	3		0	3		0	3		0	5		0	33		0	10		0	11		0	7		0	34		0	22		0	21		0	30		0	54
18	16202295	A	<*>		0	29		0	1		0	3		0	3		0	3		0	5		0	33		0	10		0	11		0	7		0	38		0	21		0	20		0	30		0	55
18	16202296	GAGAAAAGATAAAGGC	CAGGAAACAAAGGGA		7	13		0	1		1	0		1	2		0	1		1	2		7	12		2	2		0	6		0	3		5	11		2	12		0	11		13	12		3	19
18	16202306	A	G		0	13		0	1		0	0		0	2		0	1		0	2		0	12		0	2		0	6		0	3		0	11		0	12		0	11		0	12		0	19
18	16202312	C	<*>		0	23		0	2		0	2		0	3		0	1		0	4		0	21		0	6		0	8		0	7		0	16		0	15		0	14		0	32		0	31
18	16202313	A	<*>		0	23		0	2		0	2		0	3		0	1		0	4		0	21		0	5		0	8		0	7		0	15		0	15		0	15		0	32		0	31
18	16202314	A	<*>		0	24		0	2		0	2		0	3		0	1		0	5		0	21		0	5		0	9		0	7		0	15		0	15		0	15		0	31		0	32
18	16202315	A	<*>		0	24		0	2		0	2		0	5		0	1		0	5		0	21		0	5		0	9		0	7		0	15		0	15		0	15		0	27		0	32
18	16202316	C	A		7	17		0	2		1	1		1	4		0	1		1	4		7	13		2	3		0	9		0	7		5	12		2	13		0	15		13	14		3	29
18	16202317	A	<*>		0	28		0	2		0	2		0	5		0	2		0	6		0	20		0	5		0	10		0	7		0	20		0	22		0	16		0	28		0	38
18	16202318	A	<*>		0	28		0	2		0	2		0	5		0	2		0	6		0	20		0	5		0	11		0	7		0	20		0	22		0	13		0	27		0	38
18	16202319	T	<*>		0	28		0	2		0	2		0	5		0	2		0	6		0	20		0	5		0	11		0	7		0	20		0	22		0	14		0	27		0	38
18	16202320	T	<*>		0	28		0	2		0	2		0	5		0	2		0	6		0	20		0	5		0	10		0	6		0	19		0	22		0	13		0	27		0	39
18	16202321	A	<*>		0	28		0	2		0	2		0	5		0	2		0	6		0	20		0	5		0	10		0	6		0	19		0	22		0	14		0	27		0	39
18	16202322	G	<*>		0	28		0	2		0	2		0	5		0	2		0	6		0	20		0	5		0	10		0	6		0	19		0	22		0	14		0	27		0	39
18	16202323	C	<*>		0	28		0	2		0	2		0	5		0	2		0	7		0	20		0	5		0	10		0	6		0	19		0	22		0	14		0	26		0	39
18	16202324	T	A		11	18		0	2		1	1		1	4		1	1		2	5		7	14		2	3		2	8		0	6		8	11		9	13		2	13		13	14		6	34
18	16202325	T	<*>		0	29		0	2		0	2		0	5		0	2		0	7		0	21		0	5		0	10		0	6		0	19		0	22		0	15		0	27		0	39
18	16202326	A	<*>		0	29		0	2		0	2		0	5		0	2		0	7		0	21		0	5		0	8		0	6		0	19		0	22		0	15		0	26		0	39
18	16202327	A	<*>		0	30		0	2		0	2		0	5		0	2		0	7		0	21		0	5		0	8		0	6		0	19		0	22		0	15		0	26		0	39
18	16202328	T	<*>		0	30		0	2		0	2		0	5		0	2		0	7		0	22		0	5		0	8		0	6		0	19		0	22		0	14		0	26		0	39
18	16202329	T	<*>		0	30		0	2		0	2		0	5		0	2		0	7		0	22		0	5		0	8		0	6		0	19		0	22		0	15		0	27		0	38
18	16202330	A	<*>		0	30		0	2		0	2		0	5		0	2		0	7		0	22		0	6		0	8		0	6		0	18		0	21		0	15		0	27		0	38
18	16202331	C	<*>		0	29		0	2		0	2		0	5		0	2		0	8		0	22		0	6		0	8		0	6		0	20		0	21		0	15		0	27		0	37
18	16202332	C	<*>		0	29		0	2		0	2		0	3		0	2		0	8		0	21		0	5		0	6		0	6		0	20		0	21		0	14		0	26		0	37
18	16202333	CA	AG		11	18		0	2		1	1		1	2		1	1		2	6		7	15		2	3		1	5		0	6		8	12		9	11		2	12		13	14		6	30
18	16202336	A	<*>		0	29		0	2		0	2		0	3		0	2		0	8		0	23		0	5		0	6		0	6		0	20		0	20		0	15		0	29		0	34
18	16202337	A	<*>		0	29		0	2		0	2		0	3		0	2		0	8		0	23		0	5		0	6		0	6		0	20		0	20		0	15		0	29		0	34
18	16202338	A	<*>		0	29		0	2		0	2		0	3		0	2		0	8		0	23		0	5		0	7		0	6		0	20		0	20		0	15		0	29		0	33
18	16202339	G	<*>		0	29		0	2		0	2		0	3		0	2		0	8		0	24		0	5		0	7		0	6		0	20		0	20		0	15		0	29		0	32
18	16202340	C	<*>		0	30		0	2		0	2		0	3		0	2		0	8		0	25		0	5		0	7		0	6		0	20		0	20		0	15		0	29		0	32
18	16202341	A	<*>		0	28		0	2		0	2		0	3		0	2		0	8		0	25		0	5		0	7		0	6		0	20		0	18		0	15		0	29		0	32
18	16202342	G	<*>		0	28		0	2		0	2		0	3		0	2		0	8		0	25		0	5		0	7		0	6		0	20		0	19		0	15		0	29		0	33
18	16202343	T	A		11	19		0	2		1	1		1	2		1	1		2	6		7	17		2	3		1	6		0	6		8	12		9	11		2	12		12	17		6	26
18	16202344	G	<*>		0	30		0	2		0	2		0	3		0	2		0	8		0	24		0	5		0	7		0	6		0	20		0	19		0	15		0	30		0	33
18	16202346	A	<*>		0	30		0	2		0	2		0	3		0	2		0	8		0	23		0	5		0	7		0	6		0	19		0	20		0	15		0	30		0	33
18	16202347	T	<*>		0	30		0	2		0	2		0	3		0	2		0	8		0	23		0	5		0	7		0	6		0	20		0	20		0	15		0	31		0	34
18	16202348	A	<*>		0	30		0	2		0	2		0	3		0	2		0	8		0	23		0	5		0	7		0	6		0	20		0	20		0	15		0	30		0	33
18	16202349	A	<*>		0	29		0	2		0	2		0	2		0	2		0	8		0	23		0	5		0	7		0	6		0	20		0	20		0	15		0	31		0	32
18	16202350	TCATG	CCATC		11	18		0	2		1	1		1	1		1	1		2	6		7	16		2	3		1	6		0	6		8	12		9	7		2	10		13	17		6	27
18	16202355	A	<*>		0	29		0	2		0	2		0	2		0	2		0	8		0	24		0	5		0	9		0	6		0	20		0	16		0	12		0	46		0	33
18	16202357	T	<*>		0	30		0	2		0	2		0	2		0	2		0	8		0	24		0	5		0	8		0	6		0	20		0	16		0	12		0	63		0	35
18	16202358	A	<*>		0	32		0	2		0	2		0	2		0	2		0	8		0	24		0	7		0	10		0	6		0	23		0	16		0	12		0	75		0	35
18	16202359	G	<*>		0	32		0	2		0	2		0	2		0	2		0	8		0	25		0	7		0	10		0	6		0	22		0	16		0	12		0	75		0	34
18	16202360	A	<*>		0	30		0	2		0	2		0	2		0	2		0	8		0	25		0	8		0	10		0	6		0	23		0	16		0	12		0	72		0	34
18	16202361	A	<*>		0	30		0	2		0	2		0	2		0	2		0	8		0	25		0	8		0	10		0	6		0	23		0	16		0	12		0	74		0	33
18	16202362	A	<*>		0	29		0	2		0	2		0	2		0	2		0	8		0	25		0	8		0	11		0	6		0	23		0	16		0	12		0	74		0	33
18	16202363	T	A		10	19		0	2		1	1		1	1		1	1		2	6		7	18		2	6		1	10		0	6		8	15		9	8		2	10		11	61		5	28
18	16202364	A	<*>		0	29		0	2		0	2		0	2		0	2		0	8		0	24		0	8		0	11		0	6		0	22		0	17		0	12		0	73		0	33
18	16202365	G	<*>		0	29		0	2		0	2		0	2		0	2		0	8		0	24		0	8		0	11		0	6		0	21		0	17		0	12		0	74		0	32
18	16202366	A	<*>		0	29		0	1		0	2		0	2		0	2		0	8		0	22		0	8		0	11		0	6		0	21		0	17		0	12		0	74		0	32
18	16202367	A	<*>		0	29		0	1		0	2		0	2		0	2		0	8		0	22		0	8		0	11		0	6		0	21		0	17		0	12		0	73		0	31
[truncated: 77,159 more rows]
[truncated: 112 more columns]
